# Supplementary material for: Involvement of plasminogen activator inhibitor-1 in p300/p53-mediated age-related atrial fibrosis
Source: PeerJ. 2023 Dec 12;11:e16545. doi: 10.7717/peerj.16545 (PMC10722982; doi:10.7717/peerj.16545)
Supplement: Supplemental Information 1 [file peerj-11-16545-s001.txt]

external_gene_name	P14_1	P14_2	P14_3	P14_4	P14_5	P14_6	P14_7	P4_1	P4_2	P4_3	P4_4	P4_5	P4_6
DDX11L1	0	0	0	0	0	0	0	0	0	0	0	1	0
WASH7P	60	14	32	45	19	31	47	35	58	32	26	46	23
MIR6859-1	0	1	0	0	0	0	0	0	0	0	0	0	0
MIR1302-2HG	0	0	0	0	0	0	0	0	0	0	0	0	0
MIR1302-2	0	0	0	0	0	0	0	0	0	0	0	0	0
FAM138A	0	0	0	0	0	0	0	0	0	0	0	0	0
OR4G4P	0	0	0	0	0	0	0	0	0	0	0	0	0
OR4G11P	0	0	0	0	0	0	0	0	0	0	0	0	0
OR4F5	0	0	0	0	0	0	0	0	0	0	0	0	0
AL627309.1	0	0	0	0	0	1	0	0	0	0	0	0	0
AL627309.3	0	0	0	0	0	0	0	0	0	0	0	0	0
CICP27	0	0	0	0	0	0	0	0	0	0	0	0	0
AL627309.7	0	1	2	0	0	0	0	0	0	0	0	0	1
AL627309.8	1	2	3	0	0	2	0	3	1	0	0	0	2
AL627309.2	0	0	0	0	0	0	0	0	0	0	0	0	0
AL627309.5	3	0	0	2	1	5	4	0	5	4	0	4	0
RNU6-1100P	0	0	0	0	0	0	0	0	0	0	0	0	0
AL627309.4	0	0	0	0	0	0	0	0	0	0	0	0	0
FO538757.2	0	0	0	0	2	0	0	1	0	0	2	0	0
FO538757.1	55	29	47	67	26	38	50	51	54	32	48	67	18
MIR6859-2	0	0	0	0	0	0	0	0	0	0	0	0	0
AP006222.1	15	8	4	10	9	7	4	11	19	9	6	4	6
RPL23AP24	1	0	0	1	2	1	0	0	0	0	1	0	0
AL732372.1	2	0	0	0	0	0	0	0	0	0	0	0	0
AL732372.2	8	4	34	17	18	13	13	17	52	12	13	7	13
WBP1LP7	0	0	0	0	0	0	0	0	0	0	0	0	0
OR4F29	0	0	0	0	0	0	0	0	0	0	0	0	0
CICP7	0	0	0	0	0	0	0	0	0	0	0	0	0
AL732372.3	0	2	1	0	0	0	0	0	0	0	0	0	0
U6	0	0	0	0	0	0	0	0	0	0	0	0	0
AL669831.3	144	133	107	149	160	152	47	37	100	147	126	91	116
AC114498.1	2	0	0	1	0	0	0	2	3	1	0	1	0
MTND1P23	3	14	6	12	5387	18	5	1	3601	3	11	3	9
MTND2P28	3504	3822	2008	2645	5946	4739	1511	1273	2177	1402	1767	1222	1438
MTCO1P12	408	1143	798	1329	1434	1734	532	127	300	747	768	705	732
MIR6723	8	9	11	8	9	9	4	2	2	6	8	5	6
MTCO2P12	3	50	2	7	29	45	2	1	1	4	4	8	1
MTATP8P1	0	3	0	0	0	0	0	0	0	0	0	0	0
MTATP6P1	24856	16930	14859	10396	18974	23799	9919	11082	26295	9017	9657	8947	8110
MTCO3P12	9	49	9	5	73	743	7	4	8	17	94	10	8
WBP1LP6	0	0	0	0	0	0	0	0	0	0	0	0	0
OR4F16	0	0	0	0	0	0	0	0	0	0	0	0	0
CICP3	0	0	0	0	0	0	0	0	0	0	0	0	0
AL669831.1	22	23	84	27	29	17	57	35	64	32	22	65	24
RNU6-1199P	0	0	0	0	0	0	0	0	0	0	0	0	0
AL669831.2	0	0	0	0	0	0	0	0	0	0	0	0	0
AL669831.5	15	7	39	18	0	14	14	20	38	16	30	9	5
AL669831.4	7	4	12	1	6	11	5	3	12	8	15	10	2
FAM87B	9	9	22	32	8	14	9	5	41	8	28	11	4
LINC01128	402	115	210	267	148	283	159	150	382	202	440	165	200
LINC00115	11	1	18	9	10	12	11	5	21	8	14	10	4
FAM41C	0	4	0	0	0	2	1	0	1	0	0	0	0
TUBB8P11	0	0	0	0	0	1	0	0	1	0	0	0	0
AL669831.6	0	0	0	0	0	0	0	0	0	0	0	0	0
AL645608.7	0	0	0	0	0	0	0	6	7	0	1	1	1
AL645608.3	1	0	0	0	0	21	0	35	33	3	20	0	2
AL645608.5	0	0	0	0	0	0	0	0	0	0	0	0	0
AL645608.1	9	2	2	11	0	2	0	85	103	10	7	3	17
SAMD11	260	302	272	351	281	251	242	341	576	263	220	227	181
NOC2L	3423	2138	2371	2481	2096	1695	2159	1206	2289	2010	1584	2225	1263
KLHL17	203	248	174	158	252	232	183	88	234	203	135	192	117
PLEKHN1	84	91	137	63	144	60	138	20	32	46	44	90	11
PERM1	24	17	42	28	38	23	41	1	8	9	17	20	1
AL645608.8	0	11	22	17	3	9	0	2	4	7	22	2	13
HES4	95	456	213	1513	473	819	33	24	100	417	466	114	158
ISG15	704	395	287	806	775	904	462	129	406	714	361	510	190
AL645608.4	0	1	0	2	0	0	0	0	0	0	2	0	0
AL645608.2	0	0	1	4	2	1	0	0	0	1	1	2	0
AGRN	15943	6038	7401	5552	10562	9092	3286	1686	4714	8647	8293	4701	4710
AL645608.6	0	0	0	0	0	0	0	0	0	0	0	0	0
AL390719.1	12	10	30	56	85	12	20	1	12	13	15	15	9
AL645608.9	2	4	3	20	19	1	4	0	1	4	7	8	3
RNF223	0	0	0	0	0	0	0	0	0	0	0	0	0
C1orf159	282	262	239	217	278	307	234	75	220	257	157	179	127
LINC01342	0	0	0	0	0	0	0	0	0	0	0	0	0
MIR200B	0	0	0	0	0	0	0	0	0	0	0	0	0
MIR200A	0	0	0	0	0	0	0	0	0	0	0	0	0
MIR429	0	0	0	0	0	0	0	0	0	0	1	0	0
AL390719.2	0	0	0	0	0	0	0	0	1	0	0	0	0
TTLL10-AS1	0	0	0	0	0	0	0	0	0	0	0	0	0
TTLL10	0	0	0	0	0	0	0	0	0	0	0	0	0
TNFRSF18	0	0	1	6	0	1	0	0	0	0	3	0	5
TNFRSF4	2	0	3	2	1	3	1	1	0	1	1	3	1
SDF4	11769	3472	4909	9335	5611	6121	4975	3878	12766	5862	6796	5611	5085
B3GALT6	1030	1195	591	972	977	1627	709	474	1114	1046	772	884	648
C1QTNF12	9	15	5	8	4	10	0	4	5	5	15	2	9
AL162741.1	0	2	2	1	1	3	2	0	7	1	2	6	2
UBE2J2	1080	780	963	1500	904	878	1277	634	1495	1303	893	1087	713
LINC01786	0	0	3	8	5	4	3	4	8	7	0	4	8
SCNN1D	18	24	17	40	23	36	36	19	60	35	49	34	58
ACAP3	712	891	714	986	948	1023	580	362	940	794	747	636	656
MIR6726	0	0	0	0	0	0	0	0	0	0	0	0	0
PUSL1	436	363	237	589	296	376	239	101	368	354	353	267	279
INTS11	1642	995	999	1377	893	1040	1066	812	1999	1270	928	1180	904
MIR6727	0	0	0	0	0	0	0	0	0	0	0	0	0
AL139287.1	20	15	32	47	13	19	14	15	10	13	21	15	17
CPTP	787	667	316	557	872	872	357	256	645	550	491	472	372
TAS1R3	8	12	9	8	9	14	1	4	13	6	3	6	3
DVL1	2111	3437	1187	2046	2576	3552	1529	601	2229	2158	1532	1573	1348
MIR6808	0	0	0	0	0	0	0	0	0	0	0	0	0
MXRA8	5562	5347	2408	8575	6661	10388	2096	3222	16071	4996	8186	3385	8152
AURKAIP1	1423	1658	1051	1948	1768	2043	1130	456	1323	1832	1232	1670	894
NDUFB4P8	0	0	0	0	2	2	0	0	0	0	0	0	0
CCNL2	1081	1925	3082	2054	2234	1972	1853	1910	3107	1941	2943	1508	2373
AL391244.1	317	185	143	229	208	195	193	121	331	197	201	174	125
MRPL20	1425	1049	719	1038	919	954	1016	645	1347	910	668	886	540
RN7SL657P	0	0	0	0	0	0	0	0	0	0	0	0	0
AL391244.3	30	15	34	35	34	24	10	15	28	19	17	9	15
ANKRD65	0	1	0	2	0	0	2	3	11	0	4	3	5
AL391244.2	0	2	0	0	0	0	0	0	0	0	0	0	0
TMEM88B	0	0	1	0	0	0	1	0	0	0	0	0	0
LINC01770	0	0	0	0	2	0	2	0	3	1	1	3	2
VWA1	32	67	61	98	61	54	56	98	202	171	253	130	127
ATAD3C	3	0	0	8	3	1	5	1	2	0	2	3	2
ATAD3B	436	1024	891	641	628	625	638	284	499	766	483	611	359
AL645728.2	10	4	2	4	14	13	1	4	15	1	7	2	1
ATAD3A	1605	1374	988	1352	1085	1089	1011	573	1210	1102	1048	998	677
TMEM240	15	12	12	22	11	20	17	17	34	23	30	23	32
SSU72	2652	1557	1481	2511	1394	1510	2219	1469	3388	2365	1811	2149	1602
AL645728.1	35	25	32	24	31	24	23	12	32	38	29	32	14
AL691432.3	0	0	0	0	0	0	0	0	0	0	0	0	0
FNDC10	321	345	75	383	288	601	121	92	771	187	306	198	713
AL691432.2	95	68	89	170	100	112	127	67	235	201	151	193	129
MIB2	866	508	601	1270	809	922	502	487	1528	1077	1038	726	922
MMP23B	0	6	1	1	1	1	1	0	4	3	10	5	11
CDK11B	1244	618	610	747	370	343	630	592	1194	596	475	706	743
FO704657.1	121	69	88	108	67	43	147	148	300	115	50	118	79
SLC35E2B	1454	737	930	1056	957	619	1441	1266	3223	1491	760	1491	1207
AL691432.1	7	8	36	11	17	1	43	35	74	17	7	34	4
MMP23A	1	3	0	4	2	4	6	5	10	5	1	6	7
CDK11A	12	3	17	9	10	1	15	15	15	8	11	5	5
AL031282.2	17	11	5	23	11	6	19	27	44	9	8	10	7
AL031282.1	85	8	28	81	63	61	46	61	149	50	65	50	7
SLC35E2	41	15	29	61	10	20	30	30	29	69	24	34	15
NADK	1728	864	802	1124	924	902	920	761	1913	1220	961	968	839
GNB1	19324	8311	10428	10525	8265	8372	13060	7191	14791	11894	10150	11698	7775
AL109917.1	4	8	3	6	9	7	6	2	14	8	4	5	3
CALML6	4	10	4	8	13	22	0	8	6	3	17	5	11
TMEM52	7	3	1	0	7	13	3	1	9	7	4	1	5
CFAP74	0	0	1	0	0	0	1	0	0	0	1	0	0
AL391845.2	0	0	0	0	0	0	0	0	0	0	0	0	0
GABRD	0	0	0	0	0	0	1	0	0	0	0	1	0
AL391845.1	0	0	0	0	0	0	0	0	0	0	0	0	0
PRKCZ	174	83	39	106	103	108	99	58	177	133	115	68	92
AL590822.2	8	0	3	4	6	0	1	2	4	0	3	0	2
PRKCZ-AS1	19	21	18	9	9	4	21	18	63	35	15	17	23
FAAP20	942	1150	488	1033	1239	1820	643	391	1233	1114	993	837	803
AL590822.1	12	3	4	4	13	11	4	1	6	8	7	4	6
SKI	4006	2369	2275	3385	2064	2583	3491	2441	4487	3090	2627	3625	3015
MORN1	67	44	33	56	37	47	71	34	119	65	49	87	34
AL589739.1	0	0	1	0	0	0	1	1	0	0	0	0	0
AL513477.1	11	4	15	18	6	13	17	5	21	11	11	16	17
AL513477.2	0	4	0	1	0	4	1	0	1	3	0	1	1
RER1	4202	2511	2574	3970	3177	3527	2836	1655	3971	2983	2873	2472	1997
PEX10	1328	583	635	1144	754	928	847	572	1460	964	807	866	617
PLCH2	67	5	2	4	3	62	6	4	4	0	13	3	10
AL139246.1	0	0	2	0	0	0	0	0	0	0	0	0	0
AL139246.4	0	0	0	0	0	0	0	0	0	0	0	0	0
PANK4	351	213	279	255	212	253	353	175	396	322	276	300	157
HES5	0	1	0	0	0	0	0	0	3	1	0	0	1
AL139246.5	0	13	0	6	9	15	1	0	0	2	4	0	2
TNFRSF14-AS1	12	23	18	59	12	37	34	22	77	65	38	48	33
TNFRSF14	66	90	108	289	95	168	173	87	285	256	163	198	144
AL139246.2	0	0	0	0	0	0	0	0	1	0	0	0	0
AL139246.3	0	0	0	0	0	0	0	0	0	0	0	0	0
FAM213B	660	662	254	531	940	719	527	271	653	355	455	577	332
MMEL1	116	117	47	112	161	143	102	56	122	70	98	102	83
AL831784.1	0	0	0	0	0	0	0	0	0	0	0	0	0
TTC34	3	5	2	8	5	4	2	8	6	5	0	6	1
AC242022.1	0	0	0	0	0	0	0	0	0	0	0	0	0
AL592464.2	0	0	0	0	0	0	0	0	0	0	0	0	0
AL592464.1	0	0	0	0	0	0	0	0	0	0	0	0	0
AL589702.1	0	0	0	0	0	0	0	0	0	0	0	0	0
ACTRT2	0	0	0	0	0	0	0	0	0	0	0	0	0
LINC00982	0	9	0	0	2	7	0	2	21	2	12	5	10
PRDM16	1	63	0	2	1	9	14	77	176	23	86	52	140
MIR4251	0	0	0	0	0	0	0	0	0	0	0	0	0
AL008733.1	0	2	0	0	0	0	0	0	1	0	2	0	0
AL512383.1	0	0	0	0	0	0	0	0	0	0	0	0	0
AL590438.1	0	0	1	0	0	0	2	9	4	0	5	3	9
ARHGEF16	213	36	36	322	19	29	9	43	24	60	74	13	15
AL512413.1	37	3	1	16	3	2	0	4	1	0	3	3	5
MEGF6	17208	3512	1393	13599	5268	4502	254	2516	5029	3807	14297	1245	7425
MIR551A	0	0	0	1	1	0	0	0	0	0	0	0	0
AL513320.1	1	0	1	10	0	0	0	1	2	2	0	1	0
TPRG1L	4717	1473	1343	2664	2272	2392	1536	1287	2994	1731	1917	1280	1192
WRAP73	224	189	180	215	164	142	242	91	192	238	185	223	158
TP73	4	1	7	3	4	4	4	1	10	2	3	1	2
AL136528.1	0	0	0	0	0	0	0	0	0	0	0	0	0
AL136528.2	0	0	0	0	0	0	0	0	0	0	0	0	0
TP73-AS1	382	213	248	276	286	234	380	352	943	413	337	320	378
TP73-AS1	3	2	0	0	2	1	1	2	6	0	0	1	4
CCDC27	27	12	24	27	26	17	20	54	81	35	18	33	30
SMIM1	4	5	1	6	3	6	7	2	11	14	7	13	5
LRRC47	1228	643	694	1107	785	809	855	575	1285	1010	896	942	671
RN7SL574P	0	1	1	0	0	0	1	0	1	1	0	0	0
AL365330.1	143	64	68	122	92	84	76	72	120	94	106	104	91
CEP104	1466	473	732	668	650	516	809	514	1130	711	542	738	383
DFFB	172	49	78	101	58	41	145	78	162	141	104	165	67
C1orf174	417	157	270	221	146	140	365	196	514	358	231	376	176
LINC01134	13	4	14	7	14	30	8	3	10	6	6	8	3
LINC01346	0	0	0	0	0	0	0	0	0	0	0	0	0
LINC01345	0	0	0	0	0	0	0	0	0	0	0	0	0
AL805961.1	0	0	0	0	0	0	0	0	0	0	0	0	0
AL805961.2	0	0	0	0	0	0	0	0	0	0	0	0	0
EEF1DP6	0	0	0	0	0	0	0	0	0	0	0	0	0
LINC01777	0	0	0	0	0	0	0	0	0	0	0	0	0
AL355602.1	0	0	0	0	0	0	0	0	0	0	0	0	0
Z98747.1	0	0	0	0	0	0	0	0	0	0	0	0	0
LINC01646	0	0	0	0	0	0	0	0	0	0	0	0	0
AJAP1	0	18	1	0	0	277	0	0	1	0	0	0	0
BX005132.2	0	0	0	0	0	0	0	0	0	0	0	0	0
BX005132.1	0	0	0	0	0	0	0	0	0	0	0	0	0
AL691497.1	0	0	0	0	0	1	0	0	0	0	0	0	0
AL139823.1	0	0	0	0	0	0	0	0	0	0	0	0	0
Z98259.3	0	0	0	0	0	0	0	0	0	0	0	0	0
Z98259.2	0	0	0	0	0	0	0	0	0	0	0	0	0
Z98259.1	0	0	0	0	0	0	0	0	0	0	0	0	0
Z97988.1	0	0	0	0	0	0	0	0	0	0	0	0	0
AL365255.1	0	0	0	0	0	0	0	0	0	0	0	0	0
MIR4417	0	0	0	0	0	0	0	0	0	0	0	0	0
MIR4689	1	0	0	0	0	0	0	0	0	0	0	0	0
NPHP4	422	206	313	282	228	169	235	232	471	267	257	284	243
KCNAB2	651	69	136	624	271	92	230	229	587	290	278	284	176
CHD5	33	3	1	3	3	15	0	8	6	2	12	0	11
RPL22	7929	3900	4376	4908	3860	3673	5499	3735	9408	5723	3780	5173	4213
AL031847.1	14	7	2	7	5	18	4	3	8	9	7	11	4
RNF207	291	145	430	277	241	205	141	123	234	290	153	230	76
ICMT	4258	2028	1830	2733	1993	2006	3548	1422	3464	2261	1829	2519	1935
LINC00337	0	4	0	1	3	0	1	2	0	0	0	0	3
HES3	0	0	0	0	0	0	0	0	0	0	0	0	0
GPR153	188	87	134	257	90	96	172	111	429	244	122	186	198
ACOT7	3398	708	1358	2408	1303	1042	2094	516	1405	1324	1261	1816	645
AL031848.2	38	21	19	39	18	17	22	3	15	34	27	24	26
HES2	526	11	10	552	64	117	0	17	1	13	30	0	4
ESPN	11	32	11	54	15	15	11	8	5	13	14	15	2
MIR4252	0	0	0	0	0	0	0	0	0	0	0	0	0
AL031848.1	0	0	0	1	0	0	0	0	0	0	0	0	0
TNFRSF25	71	126	90	108	112	74	117	77	91	84	84	95	38
PLEKHG5	1811	1312	1040	2301	1214	927	1445	698	764	1214	836	1106	492
NOL9	570	208	431	540	213	168	769	229	436	298	174	395	194
RNU6-731P	0	0	1	0	0	0	0	0	0	0	0	0	0
AL591866.1	0	2	5	0	2	0	4	0	0	2	2	3	0
TAS1R1	1	0	0	2	0	0	3	4	5	0	4	1	1
ZBTB48	223	90	102	162	118	128	97	195	302	183	145	133	122
KLHL21	2639	2350	2304	6632	2870	2140	2567	1113	2932	2275	3040	2258	2754
PHF13	683	206	456	515	253	244	635	526	1084	554	452	657	423
THAP3	847	456	522	724	540	491	727	412	930	605	526	625	428
DNAJC11	2205	879	1178	1305	1049	922	1375	916	1890	1159	998	1222	805
LINC01672	0	0	0	0	0	0	0	0	0	0	0	0	0
AL591163.1	0	0	0	0	0	0	0	0	0	0	0	0	0
CAMTA1-DT	1	0	0	1	0	0	0	2	3	6	1	2	0
CAMTA1	461	241	295	291	287	258	485	275	707	546	270	439	267
AL590128.1	0	0	1	0	0	0	0	0	0	0	0	2	0
AL512330.1	0	0	0	0	0	0	0	0	0	0	0	0	0
RNU1-8P	0	0	0	0	0	0	0	0	0	0	0	0	0
CAMTA1-IT1	0	0	0	0	0	1	0	0	0	0	0	0	0
Z97987.1	0	0	0	0	0	0	0	0	0	0	0	0	0
AL365194.1	0	0	0	0	0	0	0	0	0	0	0	0	2
AL359881.3	0	0	1	0	0	0	0	0	0	0	0	0	0
AL359881.2	0	0	1	0	0	0	0	0	0	0	0	0	0
AL359881.1	0	0	0	0	0	0	0	0	0	0	0	0	0
VAMP3	6031	2457	3418	3615	3171	3163	3496	2309	4814	3122	2941	3033	2471
Z98884.2	2	9	7	5	3	1	4	11	4	3	4	4	5
PER3	232	22	129	180	44	111	48	252	493	183	122	116	219
Z98884.1	23	0	10	23	1	11	3	29	70	23	11	23	35
UTS2	33	22	31	27	25	19	6	36	76	30	32	13	52
TNFRSF9	30	34	89	22	15	2	5	18	83	119	12	93	52
AL009183.1	0	0	0	0	0	0	0	0	0	0	0	0	0
PARK7	3494	2476	2227	3450	2394	2684	2661	1596	3536	3192	2174	3119	1859
Y_RNA	0	0	0	0	0	0	0	0	0	0	0	0	1
AL034417.4	5	0	3	1	1	2	0	2	9	2	5	1	3
AL034417.3	0	0	0	0	0	0	0	0	0	0	0	0	0
ERRFI1	2359	1575	2900	1677	1476	2625	2004	1397	15002	2466	6851	1416	13666
AL034417.2	1	0	2	0	1	2	0	2	1	0	1	0	0
AL034417.1	0	0	3	0	0	1	0	0	0	1	1	0	1
AL358876.1	0	0	0	0	0	0	0	0	0	0	0	0	0
LINC01714	0	0	0	0	0	1	0	0	0	0	0	0	0
RNU1-7P	0	0	0	0	0	0	0	0	0	0	0	0	0
AL358876.2	0	0	0	0	0	0	0	0	0	0	0	0	0
RNU6-991P	0	0	0	0	0	0	0	0	0	0	0	0	0
SLC45A1	25	8	25	27	16	47	5	25	208	59	47	23	59
Y_RNA	0	0	0	1	0	0	1	0	1	0	0	0	0
RERE	3525	1770	2516	1612	2258	1910	2815	2970	6274	3688	2003	3050	2043
AL096855.1	0	0	3	1	1	0	0	0	6	2	1	0	1
SNORA77	0	0	0	0	0	0	0	0	0	0	0	0	0
AL096855.2	0	0	0	0	0	0	0	0	3	0	0	0	0
RPL7P11	0	0	0	1	1	0	0	0	0	0	0	0	0
RPL7P7	0	0	0	0	0	0	0	0	0	0	0	0	0
Y_RNA	0	0	0	0	0	0	0	0	0	0	0	0	0
AL357552.1	0	0	0	0	0	0	0	0	0	0	0	0	0
AL357552.2	0	0	0	0	0	0	0	0	0	0	0	0	0
RPL23AP19	0	0	0	0	0	0	0	0	0	0	0	0	0
ENO1	45298	21323	28498	22092	20366	21412	29032	17736	43759	32282	29337	33290	29115
MIR6728	0	0	1	0	0	0	1	0	0	0	0	0	0
ENO1-IT1	3	6	23	8	5	5	6	4	11	18	5	14	3
ENO1-AS1	5	1	1	4	4	6	9	3	8	5	7	9	5
RNU6-304P	0	0	0	0	0	0	0	0	0	0	0	0	0
HMGN2P17	0	0	0	1	0	0	0	0	0	0	0	0	0
AL139415.1	0	0	0	0	0	0	0	0	0	0	0	0	0
AL139415.2	0	0	0	0	0	0	0	0	0	0	0	0	0
CA6	0	0	0	0	0	0	0	0	0	0	0	0	0
RN7SL451P	0	0	0	0	0	0	0	0	0	0	0	0	0
SLC2A7	0	0	0	0	0	0	0	0	0	0	0	0	0
SLC2A5	9	5	12	4	2	7	10	29	193	29	108	9	366
SCARNA16	0	0	0	0	0	0	0	0	0	0	0	0	0
GPR157	215	59	97	108	128	65	69	66	127	144	88	66	77
MIR34AHG	72	60	180	164	113	129	73	109	273	160	118	72	110
MIR34A	0	0	0	0	0	0	0	0	0	0	0	0	0
LINC01759	57	8	14	73	26	34	22	32	78	66	42	39	51
Z98044.1	5	1	1	6	1	1	3	0	4	1	11	5	4
H6PD	1902	720	885	946	1206	652	1045	1350	4714	1606	919	1394	1704
SPSB1	859	656	1025	1438	772	594	1169	767	2552	1590	866	1149	928
BX323043.1	3	0	0	0	0	0	1	0	8	4	0	0	0
AL928921.2	31	7	8	13	3	10	18	38	72	21	11	9	22
RNA5SP40	0	0	0	0	0	0	0	0	0	0	0	0	0
AL928921.1	0	0	0	0	0	0	0	0	0	0	0	0	0
SLC25A33	239	164	214	313	138	163	269	97	266	371	259	374	251
AL954705.1	1	2	3	4	1	0	3	2	2	5	0	4	0
TMEM201	404	359	272	260	286	196	330	131	312	400	221	502	233
PIK3CD	1162	846	774	345	467	243	1171	237	458	1149	490	1363	408
PIK3CD-AS1	0	0	1	0	0	0	0	0	0	0	0	0	0
AL691449.1	0	0	0	0	0	0	0	0	0	0	0	0	0
PIK3CD-AS2	22	8	1	22	9	15	13	5	15	17	15	20	11
CLSTN1	13595	3627	5716	5681	5041	3835	6379	4089	8366	6282	5155	6761	4771
MZT1P1	0	0	0	0	0	0	0	0	0	0	0	0	0
AL357140.3	1	0	0	0	0	0	0	0	0	0	0	0	0
CTNNBIP1	535	280	233	560	340	400	480	354	692	508	345	507	365
AL357140.1	78	22	29	83	24	39	78	75	125	46	63	58	47
LZIC	522	257	261	234	221	224	431	290	552	249	203	261	196
AL357140.2	10	5	3	1	6	10	4	1	7	6	6	7	9
NMNAT1	450	186	166	268	197	205	162	170	334	194	164	185	135
RN7SKP269	5	1	1	3	3	3	3	0	1	2	0	1	0
AL357140.4	0	0	0	0	0	0	0	0	0	0	0	0	0
MIR5697	0	0	0	0	0	0	1	0	0	0	0	0	0
AL603962.1	0	0	0	0	0	0	0	0	0	0	0	0	0
RBP7	8	3	1	1	1	0	2	26	42	13	13	1	1
UBE4B	2551	782	1453	1307	975	971	1762	1620	3108	1636	1244	1652	1153
AL590639.1	0	2	0	0	0	0	0	0	0	0	0	0	0
PGAM1P11	0	0	1	2	0	0	1	0	0	0	0	0	0
RNU6-828P	0	0	1	0	0	0	0	0	1	0	0	0	0
KIF1B	3991	1117	2282	1106	966	978	2001	1690	2463	1739	1289	1914	1288
MIR1273D	0	0	0	0	0	0	0	0	0	0	0	0	0
RNU6-37P	1	0	4	2	0	0	0	0	0	0	0	2	0
RN7SL731P	0	0	0	0	0	0	0	0	0	0	0	0	0
AL139424.3	0	2	4	2	3	2	0	1	2	4	4	4	2
AL139424.2	3	4	10	2	3	3	2	1	4	4	7	5	5
PGD	3672	2112	1831	4213	1548	1164	2569	3724	4577	2404	1369	2506	2162
AL139424.1	4	7	9	6	1	1	21	4	14	4	0	11	6
CENPS-CORT	1	0	2	1	1	0	0	0	1	1	0	0	0
CENPS	11	7	5	9	6	6	22	5	14	11	2	15	1
CORT	3	0	4	5	3	2	4	3	0	0	0	1	1
DFFA	2364	1024	817	1383	1138	872	1108	696	1365	1083	795	998	628
AL354956.1	110	67	81	89	71	53	69	30	60	74	49	45	30
PEX14	1196	469	478	697	488	531	614	356	870	721	510	626	394
RN7SL614P	1	0	0	0	0	0	0	0	0	0	0	0	0
CASZ1	44	10	30	11	22	40	8	17	14	28	31	14	12
AL139423.1	32	4	15	7	5	16	9	3	7	13	22	7	5
HSPE1P24	0	0	0	0	0	0	0	0	0	0	0	0	0
C1orf127	0	0	0	0	0	1	0	0	0	0	0	0	0
CFL1P6	0	0	0	0	0	0	0	0	0	0	0	0	1
TARDBP	1685	666	1438	967	642	593	1492	945	1718	1046	765	1386	758
AL109811.4	0	0	0	0	0	0	0	0	0	0	0	0	0
MASP2	25	42	127	8	35	19	67	37	37	41	41	54	39
AL109811.3	9	7	18	5	9	0	24	13	16	19	21	5	9
SRM	5191	5077	2613	3824	4343	5207	2025	1359	3774	2941	2878	2427	2046
EXOSC10	1495	916	1317	907	710	730	1406	997	1905	1201	903	1070	798
AL109811.1	172	184	237	196	124	139	266	124	213	276	188	219	169
AL109811.2	92	59	45	66	42	48	65	46	78	73	38	71	44
MTOR	3653	969	1637	1780	1105	929	2146	1202	1765	1512	1277	1566	989
MTOR-AS1	83	23	29	43	36	13	31	23	19	31	24	47	28
RNU6-537P	0	0	0	0	0	0	0	0	0	0	0	0	0
ANGPTL7	1	0	2	0	0	2	0	2	4	3	7	2	0
RNU6-291P	0	0	0	0	1	0	0	0	0	0	0	0	0
RPL39P6	0	0	0	0	0	0	0	0	0	0	0	0	0
UBIAD1	658	395	423	374	359	370	529	218	433	325	306	366	290
UBE2V2P3	0	4	3	2	0	0	0	1	1	0	1	1	0
AL031291.1	0	0	0	0	0	0	0	0	0	0	0	0	0
MTCYBP45	0	0	0	0	0	0	0	0	0	0	0	0	0
DISP3	2	0	0	5	0	2	0	3	0	1	0	0	1
LINC01647	1	0	0	0	0	0	0	0	0	0	0	0	0
AL031731.1	0	0	0	0	0	0	0	0	0	0	0	0	0
FBXO2	125	13	17	240	25	44	8	46	33	71	46	24	17
FBXO44	398	47	182	390	261	152	193	115	341	240	280	266	194
FBXO6	43	6	13	105	26	17	24	30	74	30	30	58	21
MAD2L2	347	136	155	433	193	153	208	213	477	243	208	334	216
DRAXIN	1	2	6	58	0	0	0	24	8	5	4	3	15
AGTRAP	724	542	502	713	851	897	598	202	776	823	516	820	358
C1orf167	68	31	38	58	27	58	41	107	272	83	75	89	84
AL953897.1	0	0	0	0	0	0	0	0	0	0	0	0	0
MTHFR	406	166	215	365	191	223	299	540	1197	458	284	374	326
CLCN6	302	148	324	182	139	175	314	279	721	329	216	335	226
NPPA-AS1	1	5	5	6	6	3	1	4	3	4	6	2	3
NPPA-AS1_1	0	0	0	0	0	0	0	0	0	0	0	0	0
NPPA-AS1_2	0	0	0	0	0	0	0	0	0	0	0	0	0
NPPA	5	6	6	8	5	5	3	5	7	7	10	4	2
NPPA-AS1_3	0	0	0	0	0	0	0	0	0	0	0	0	0
NPPB	13105	1926	1177	29	4522	3739	22	96	81	5241	4467	36	1763
AL021155.1	0	0	0	0	0	0	0	0	0	0	0	0	0
RNU5E-1	0	2	1	0	0	0	4	0	0	2	0	0	0
RNU5E-4P	0	0	0	0	0	0	0	0	0	1	1	0	0
KIAA2013	3002	1565	1394	2234	2423	2724	1757	899	2378	1973	1496	1968	1344
PLOD1	43942	11670	16640	20045	20657	20692	15295	9275	29830	17694	22071	12237	15347
MFN2	5153	1369	2337	2892	1653	1576	2721	1959	3561	2471	1820	2549	1638
AL096840.1	0	0	0	0	0	0	0	0	0	0	0	0	0
MIIP	240	280	177	264	257	269	195	151	342	262	185	230	195
Y_RNA	0	0	0	0	0	0	0	1	0	0	0	0	0
MIR6729	0	0	0	0	0	2	0	0	0	0	0	0	0
RN7SL649P	0	0	0	0	0	0	0	0	0	0	0	0	0
TNFRSF8	13	5	21	2	6	3	18	4	59	46	9	26	15
RNU6-777P	0	0	0	0	0	0	0	0	0	0	0	0	0
RPL23AP89	0	0	0	0	0	0	0	0	0	0	0	0	0
MIR7846	0	0	0	0	0	0	0	0	0	0	0	0	0
TNFRSF1B	4	25	29	2	25	15	333	126	620	208	33	139	106
MIR4632	0	0	0	0	0	0	0	0	0	0	0	0	0
RPL10P17	0	0	0	0	0	0	0	0	0	0	0	0	0
SNORA70	0	0	0	0	0	0	0	0	0	0	0	0	0
VPS13D	2773	518	1599	1052	800	606	1727	1425	2126	1573	771	1649	760
SNORA59A	5	4	10	2	1	2	0	0	0	1	1	2	4
AC243836.1	0	0	0	0	0	0	0	0	0	1	0	0	0
DHRS3	3658	431	2275	2949	1539	444	2305	842	768	2880	518	2902	475
RNU6ATAC18P	4	0	1	6	6	1	8	6	0	5	0	2	0
MIR6730	0	0	0	0	1	0	0	0	0	0	0	0	0
AC254633.1	18	4	21	26	8	1	35	4	3	32	1	30	4
AADACL4	0	0	2	0	0	0	0	2	1	2	0	0	0
AC244670.1	0	0	0	0	0	0	0	0	0	0	0	0	0
AADACL3	0	0	0	0	0	0	0	0	0	0	0	0	0
C1orf158	0	0	0	0	0	0	0	0	1	0	0	0	0
PRAMEF12	0	0	0	0	0	0	0	0	0	0	0	0	0
PRAMEF1	0	0	1	0	0	0	0	0	0	0	0	0	1
LINC01784	0	0	0	0	0	0	0	0	0	0	0	0	0
PRAMEF11	0	0	0	0	0	0	0	0	0	0	0	0	0
PRAMEF30P	0	0	0	0	0	0	0	0	0	0	0	0	0
HNRNPCL1	0	0	0	1	0	0	0	0	0	0	0	0	0
PRAMEF2	0	0	0	0	0	0	0	0	0	0	0	0	0
PRAMEF4	0	0	0	0	0	0	0	0	0	0	0	0	0
PRAMEF10	0	0	0	0	0	0	0	0	0	0	0	0	0
PRAMEF7	0	0	0	0	0	0	0	0	0	0	0	0	0
RNU6-1072P	0	0	0	0	0	0	0	0	0	0	0	0	0
PRAMEF29P	0	0	0	0	0	0	0	0	0	0	0	0	0
PRAMEF6	0	0	0	0	0	0	0	0	0	0	0	0	0
PRAMEF28P	0	0	0	0	0	0	0	0	0	0	0	0	0
PRAMEF27	0	0	0	0	0	0	0	0	0	0	0	0	0
HNRNPCL3	0	0	0	0	0	0	0	0	0	0	0	0	0
PRAMEF25	0	0	0	0	0	0	0	0	0	0	0	0	0
PRAMEF34P	0	0	0	0	0	0	0	0	0	0	0	0	0
PRAMEF35P	0	0	0	0	0	0	0	0	0	0	0	0	0
HNRNPCL2	0	0	1	0	0	0	0	0	0	0	0	0	0
PRAMEF36P	0	0	0	0	0	0	0	0	0	0	0	0	0
AC245056.1	0	0	0	0	0	0	0	0	0	0	0	0	0
PRAMEF26	0	0	0	0	0	0	0	0	0	0	0	0	0
HNRNPCL4	0	0	0	0	0	0	0	0	0	0	0	0	0
PRAMEF9	0	0	0	0	0	0	0	0	0	0	0	0	0
PRAMEF13	0	0	0	0	0	0	0	0	0	0	0	0	0
PRAMEF18	0	0	0	0	0	0	0	0	0	0	0	0	0
PRAMEF31P	0	0	0	0	0	0	0	0	0	0	0	0	0
PRAMEF5	0	0	0	0	0	0	0	0	0	0	0	0	0
PRAMEF32P	0	0	0	0	0	0	0	0	0	0	0	0	0
RNU6-771P	0	0	0	0	0	0	0	0	0	0	0	0	0
PRAMEF8	0	0	0	0	0	0	0	0	0	0	0	0	0
PRAMEF33	0	0	0	0	0	0	0	0	0	0	0	0	0
PRAMEF15	0	0	0	0	0	0	0	0	0	0	0	0	0
AC243961.1	0	0	0	0	0	0	0	0	0	0	0	0	0
PRAMEF14	0	0	0	0	0	0	0	0	0	0	0	0	0
PRAMEF19	0	0	0	0	0	0	0	0	0	0	0	0	0
PRAMEF17	0	0	0	0	0	0	0	0	0	0	0	0	0
PRAMEF20	0	0	0	0	0	0	0	0	1	0	0	0	0
LRRC38	11	115	0	48	0	4	0	3	0	0	56	0	4
AL354712.1	2	14	0	5	0	0	0	1	0	0	5	0	0
BRWD1P1	0	0	0	0	0	0	0	0	0	0	0	0	0
PDPN	32	12	1	4	0	0	2	30	167	23	169	1	252
RNA5SP41	0	0	0	0	0	0	0	0	0	0	0	0	0
AL359771.1	0	0	0	0	0	0	0	0	0	0	0	0	0
SCARNA11	0	0	0	0	0	0	0	0	0	0	0	0	0
PRDM2	1059	348	1058	383	372	313	987	790	1177	620	479	756	410
KAZN	75	66	30	63	95	179	12	222	765	119	217	27	307
RNU6-1265P	0	0	0	0	0	0	0	0	0	0	0	0	0
AL357873.1	0	0	0	0	0	0	0	0	0	0	0	0	0
KAZN-AS1	0	0	0	0	0	0	0	0	0	0	0	0	0
TBCAP2	0	0	0	0	0	0	0	0	0	0	0	0	0
TMEM51-AS1	1	0	4	3	4	0	4	5	16	5	1	1	17
TMEM51	156	201	224	209	156	96	296	64	94	191	76	170	34
C1orf195	0	0	2	3	0	0	0	0	0	0	0	0	0
AL035405.1	0	0	1	2	0	0	1	0	0	0	0	0	0
AL391094.1	0	0	1	0	0	0	0	0	0	0	0	0	0
FHAD1	1	1	8	1	2	10	0	0	15	11	15	1	18
AL031283.2	1	0	4	1	2	4	0	0	2	9	8	0	9
AL031283.3	0	0	0	0	0	0	0	0	0	0	0	0	0
AL031283.1	0	0	0	2	1	1	2	0	0	0	0	1	0
EFHD2	911	1726	1003	771	1790	1160	1407	362	843	956	528	1130	497
CTRC	0	1	2	0	0	0	19	1	3	0	0	2	2
CELA2A	0	0	0	1	0	0	6	0	0	1	0	0	0
CELA2B	2	1	3	2	1	6	2	1	11	8	6	3	6
CASP9	271	108	134	257	143	170	233	87	320	217	197	220	121
DNAJC16	1304	311	599	595	470	353	864	418	822	676	430	674	325
SCARNA21B	0	0	0	0	0	0	0	0	0	0	0	0	0
AL121992.3	55	11	17	21	23	19	34	18	38	23	15	33	18
AGMAT	40	17	43	33	70	54	15	8	13	23	16	15	5
AL121992.1	0	0	2	0	0	1	0	0	0	0	0	1	0
CHCHD2P6	0	1	0	0	3	1	0	1	4	4	0	4	0
RNU7-179P	0	0	0	0	0	0	0	0	0	0	0	0	0
CD24P1	0	0	0	0	1	0	0	0	0	0	0	0	0
DDI2	837	277	548	222	204	162	606	443	765	512	262	578	237
RSC1A1	0	0	0	0	0	0	0	0	0	0	0	0	0
AL121992.2	0	0	0	1	0	1	0	0	3	0	0	0	0
PLEKHM2	3946	2076	2201	2545	2313	1985	2643	1933	5620	3210	2702	2621	2378
AL450998.2	389	235	195	222	244	222	233	148	530	304	267	258	238
SLC25A34	27	12	14	11	12	10	9	28	70	22	25	18	30
SLC25A34-AS1	30	4	2	2	16	6	0	9	14	9	2	4	7
TMEM82	1	0	0	0	0	0	0	0	0	0	0	0	0
FBLIM1	21075	4062	5440	6157	6821	5269	4928	5526	5950	8601	6316	5838	3572
RPL12P14	4	15	21	0	23	8	5	0	3	5	2	10	3
UQCRHL	17	19	13	18	26	19	35	13	29	23	16	17	14
AL450998.1	0	1	0	1	0	0	0	1	1	1	1	0	0
FLJ37453	47	29	57	98	50	57	72	51	87	74	24	60	40
SPEN	2902	1026	2950	1743	1080	844	2903	2090	3384	1750	1288	1953	1654
AL034555.1	0	0	1	0	0	0	0	0	0	0	0	0	0
ZBTB17	519	400	466	552	324	354	590	368	924	655	372	594	374
AL355994.4	1	0	1	0	0	1	1	0	4	0	0	0	0
AL355994.1	0	0	0	0	0	0	0	0	0	0	0	0	0
AL355994.5	0	0	0	0	0	0	0	0	0	0	0	0	0
TBC1D3P6	0	0	0	0	0	0	0	0	0	0	0	0	0
SRARP	0	0	0	0	1	0	0	0	0	0	0	0	1
AL355994.3	0	0	0	0	0	0	0	0	0	0	0	0	0
HSPB7	2171	86	38	200	141	2222	42	257	728	343	2716	53	832
CLCNKA	1	0	0	2	0	0	0	1	1	1	2	0	0
AL355994.2	2	1	0	1	0	0	0	0	0	2	0	0	0
CLCNKB	0	0	0	0	0	0	3	1	1	0	1	0	3
FAM131C	12	10	5	7	8	4	9	2	26	17	5	3	6
EPHA2	5308	2067	2153	6192	1547	1639	2068	1445	3411	3291	1557	3314	1950
AL451042.2	18	9	14	37	11	7	7	3	8	14	6	10	8
AL451042.1	6	5	8	11	5	1	8	1	1	3	0	3	1
ARHGEF19-AS1	4	11	7	14	5	7	15	1	2	19	9	23	5
ARHGEF19	116	57	136	146	51	41	155	58	104	224	120	228	54
ANO7L1	4	1	1	19	2	8	5	5	19	8	1	7	6
RSG1	74	37	31	41	36	64	36	34	56	53	33	41	31
MT1XP1	0	0	2	0	0	0	0	0	1	0	0	0	2
FBXO42	997	279	448	503	291	350	498	617	1417	634	532	505	509
SZRD1	7380	3624	3567	5228	4498	4447	5680	4121	8214	5348	3834	5629	3138
AL358794.1	3	0	2	2	2	2	0	2	0	4	0	0	0
SPATA21	2466	1183	1231	1853	1526	1388	2036	1561	2902	1765	1317	1978	1074
NECAP2	2862	992	1147	1592	1217	1202	1422	1067	2632	1699	1382	1477	1105
LINC01772	21	3	11	16	3	16	8	21	20	6	2	16	6
CROCCP3	33	19	65	30	31	28	43	46	70	27	8	42	25
RNU1-1	0	1	1	1	0	2	0	0	0	0	0	0	0
AL137802.2	0	0	2	4	3	0	0	0	0	0	0	0	0
AL137802.1	0	1	0	0	1	0	0	0	0	1	0	0	0
LINC01783	1	0	0	0	0	0	0	0	0	2	0	0	0
RNU1-6P	0	0	0	0	0	0	0	0	0	0	0	0	0
FAM231B	0	0	0	0	0	0	0	0	0	0	0	0	0
AL355149.1	0	0	0	0	0	0	0	0	0	0	0	0	0
NBPF1	658	240	350	381	331	405	371	412	1073	390	329	374	278
AL137798.1	1	0	0	0	0	0	1	0	0	0	0	0	0
CROCCP2	80	64	229	78	111	146	189	97	281	196	98	112	32
AL137798.3	0	0	0	0	0	0	0	0	0	0	0	0	0
MST1P2	12	15	24	35	26	39	6	20	76	26	38	6	20
AL137798.2	0	0	0	0	0	0	0	0	0	0	0	0	0
RNU1-3	0	0	0	0	0	0	0	0	0	0	0	0	0
FAM231A	0	0	0	0	0	0	0	0	0	0	0	0	0
AL021920.2	0	0	0	0	0	0	0	0	0	0	0	0	0
EIF1AXP1	2	1	3	0	2	0	7	0	0	3	0	3	3
ESPNP	0	0	0	0	0	0	0	0	0	0	1	0	0
AL021920.1	0	0	0	0	0	0	0	0	0	0	0	0	0
FAM231C	0	0	0	0	0	0	0	0	0	0	0	0	0
AL021920.3	0	0	0	0	0	0	0	0	0	1	0	0	0
CROCC	357	270	293	401	267	251	329	283	585	365	275	512	333
CROCCP4	2	0	0	0	0	0	0	0	0	0	0	0	0
RNU1-4	0	0	0	0	0	1	1	0	0	0	0	0	0
MST1L	8	16	8	24	19	9	7	12	45	9	29	6	20
BX284668.1	0	0	0	0	0	0	0	0	0	0	0	0	0
BX284668.3	0	0	0	0	0	0	0	0	0	0	0	0	0
MIR3675	0	0	0	0	0	0	0	0	0	0	0	0	0
BX284668.2	0	0	0	0	1	0	0	2	0	1	0	0	0
RNU1-5P	0	0	0	0	0	0	0	0	0	0	0	0	0
BX284668.5	34	33	8	46	10	34	23	28	46	23	14	24	18
BX284668.4	32	31	8	45	12	31	19	27	48	18	9	21	17
RNU1-2	0	0	0	0	0	0	0	0	0	1	0	0	0
BX284668.6	0	0	1	1	0	0	0	0	1	0	0	0	0
MFAP2	1929	385	461	2269	1095	1977	1688	1053	2000	741	1533	2120	521
AL049569.1	224	156	110	199	165	235	110	56	97	136	131	115	56
ATP13A2	3127	1759	1273	2359	2238	3039	1251	559	1159	1308	1474	1272	679
SDHB	1991	1187	1106	1193	1364	1351	1377	735	1553	1230	986	1369	734
PADI2	16	2	4	12	0	4	6	4	12	3	62	7	80
AL590644.1	87	30	25	19	87	69	18	16	12	5	30	7	31
AL590644.3	9	10	4	1	16	17	5	1	2	1	7	1	7
PADI1	163	68	18	16	115	189	8	5	13	2	64	3	72
PADI3	0	0	0	0	0	0	6	0	0	1	2	0	0
MIR3972	0	0	0	0	0	0	0	0	0	0	0	0	0
PADI4	0	0	0	0	0	2	1	0	0	0	0	0	0
PADI6	0	1	0	0	0	0	0	0	0	0	0	0	0
AC004824.1	280	220	216	373	142	161	215	108	168	212	182	239	247
RCC2	3260	1346	1989	2311	1080	1175	1742	1164	2022	2143	1301	2360	1513
ARHGEF10L	692	461	348	290	478	341	407	376	1068	617	664	454	567
AL136529.1	0	0	0	0	0	0	0	0	0	0	0	0	0
ACTL8	0	0	0	0	2	0	0	1	0	3	0	1	0
AL357509.1	0	0	1	0	0	0	0	0	0	0	0	0	0
LINC01654	0	0	0	0	0	0	0	0	0	0	0	0	0
IGSF21	0	0	1	0	0	1	1	0	0	0	0	0	0
AL365209.1	0	0	0	0	0	0	0	0	1	0	0	0	0
AL359738.1	0	0	0	0	0	0	0	0	0	0	0	0	0
AL591896.1	0	0	0	0	0	0	0	0	0	0	0	0	0
KLHDC7A	0	0	0	0	0	0	0	0	0	0	0	0	0
DYNLL1P3	0	0	0	0	0	0	0	0	0	0	0	0	0
AL031737.1	0	0	0	0	0	0	0	0	0	0	0	0	0
PAX7	0	0	0	0	0	0	0	0	0	0	0	0	0
TAS1R2	0	0	0	0	0	0	0	0	0	0	0	0	0
AL080251.1	0	0	0	0	2	0	0	1	0	0	0	0	0
ALDH4A1	451	111	139	347	192	213	129	95	210	237	177	179	131
MIR4695	0	0	0	0	0	0	0	0	0	0	0	0	0
MIR1290	0	0	0	0	0	0	0	0	0	0	0	0	0
IFFO2	4026	591	1247	5367	1264	2484	901	484	654	1396	922	1454	737
AL137127.1	27	6	16	14	15	1	8	2	12	8	12	12	11
UBR4	9167	2158	6824	3693	3064	2664	5675	4885	8010	4344	3427	4443	3058
AL035413.1	621	93	286	342	165	154	229	174	329	168	163	221	186
EMC1	6427	1497	3189	3834	2177	1889	2684	1820	2786	2063	2078	2383	1798
MRTO4	1170	1226	708	782	750	727	912	516	1092	846	571	869	445
AKR7L	1	2	7	7	2	3	6	3	6	4	2	8	5
AKR7A3	10	1	7	20	0	1	14	3	6	8	5	6	0
AL035413.2	10	10	15	20	5	10	16	13	13	16	9	14	7
AKR7A2	1086	453	387	1112	563	559	755	533	1364	820	745	1001	587
RNU6-1099P	0	0	0	1	0	0	1	1	2	0	0	0	0
PQLC2	391	303	348	429	433	295	369	175	425	409	332	345	204
CAPZB	11306	3711	5905	7755	5213	5296	8545	4444	10045	7344	5407	8706	4487
RN7SL277P	0	0	2	0	0	0	0	0	0	0	0	0	1
RNU4-28P	0	0	0	0	0	0	0	0	0	0	0	0	0
AL031727.2	0	0	1	1	0	0	0	0	0	0	0	0	0
MINOS1	163	66	78	94	79	67	89	41	63	53	55	68	52
MINOS1-NBL1	0	0	0	0	0	0	0	0	0	0	0	0	0
AL031727.1	2	3	7	3	3	3	4	4	1	6	3	4	4
NBL1	396	321	180	517	434	634	645	150	602	230	203	404	267
HTR6	0	1	0	0	0	0	0	0	1	0	0	0	0
TMCO4	186	55	117	241	54	66	136	163	359	192	126	116	147
RNF186	0	0	0	0	0	0	0	0	0	0	0	0	0
AL391883.1	0	0	0	0	0	0	0	0	0	0	0	0	0
OTUD3	199	109	226	71	92	102	202	136	218	150	218	136	144
PLA2G2E	0	0	0	0	0	0	0	0	0	0	0	0	0
RN7SL304P	0	0	0	0	0	0	0	0	0	0	0	0	0
PLA2G2A	1	64	4	2	28	22	0	17	53	9	3	0	6
PLA2G5	53	3	22	16	2	30	2	25	10	81	63	13	27
PLA2G2D	0	0	0	0	0	0	0	0	0	0	0	0	0
PLA2G2F	0	0	0	0	0	0	0	0	0	0	0	0	0
Z98257.1	0	0	0	0	0	0	0	0	0	0	0	0	0
PLA2G2C	0	0	0	0	0	0	1	0	0	0	0	0	0
UBXN10-AS1	0	0	0	0	0	0	0	0	0	0	0	0	0
UBXN10	0	1	3	0	0	4	3	0	1	6	3	1	0
LINC01757	0	0	0	0	0	0	0	0	0	0	0	0	0
Z98257.2	0	0	0	0	0	0	0	0	0	0	0	0	0
VWA5B1	0	0	0	1	0	0	0	0	0	0	1	0	0
AL020998.1	0	0	0	0	0	0	0	0	0	0	0	0	0
LINC01141	0	0	0	0	0	0	0	0	0	0	0	0	0
AL139254.1	0	0	0	0	0	0	0	0	0	0	0	0	0
AL139254.2	0	0	0	0	0	0	0	0	0	0	0	0	0
AL139254.3	0	0	0	0	0	0	0	0	0	0	0	0	0
CAMK2N1	430	929	265	721	531	957	1311	319	356	552	355	709	539
MUL1	1181	551	446	833	563	566	944	469	988	619	578	694	455
RPS4XP4	0	0	0	0	0	0	0	0	0	0	0	0	0
FAM43B	4	3	2	18	0	1	1	4	4	0	2	0	0
CDA	114	23	100	3	64	50	10	1	12	33	96	3	14
PINK1	4232	1090	1353	1995	1815	2280	1668	1164	2919	1895	2467	1812	1239
MIR6084	0	0	0	0	0	0	0	0	0	0	0	0	0
PINK1-AS	3059	837	1103	1603	1309	1568	1298	855	1957	1380	1673	1310	867
DDOST	11448	6049	5717	10315	7506	6834	7112	4984	9735	7441	6383	7682	5279
KIF17	47	17	10	25	24	38	12	12	25	9	44	6	12
AL663074.2	0	0	0	0	0	0	0	0	0	0	0	0	0
SH2D5	433	441	193	330	450	282	158	47	153	210	274	194	120
AL663074.1	4	0	0	2	0	1	1	0	1	0	2	0	0
HP1BP3	4148	1357	2836	2339	1534	1568	4015	3447	7445	2637	1807	3185	2007
EIF4G3	7709	1690	4170	2457	2111	2151	4618	3126	6777	3438	2781	3786	2722
RNU7-200P	0	0	0	0	0	0	0	0	0	0	0	0	0
MIR1256	0	0	0	0	0	0	0	0	0	0	0	0	0
RPS15AP6	0	0	0	0	0	0	0	0	0	4	0	0	0
AL627311.1	0	0	0	0	0	0	0	0	0	1	0	0	0
HSPE1P27	0	0	1	1	0	0	0	0	0	0	0	0	0
ECE1	36342	9508	13821	13901	12285	7962	9011	9022	14964	15462	9659	7699	8653
AL031005.1	2	2	6	7	3	1	0	2	0	5	0	1	0
AL031728.1	5	5	8	14	4	1	2	4	1	10	1	3	2
PPP1R11P1	0	0	0	0	0	0	0	0	0	0	0	0	0
AL592309.1	0	0	0	0	0	0	0	0	0	0	0	0	0
AL592309.2	0	0	0	0	0	0	0	0	0	0	0	0	0
NBPF2P	33	7	13	25	8	9	31	36	63	17	11	32	2
HS6ST1P1	0	0	0	0	0	0	0	0	0	0	0	1	3
CROCCP5	0	0	0	0	0	0	0	0	0	0	0	0	0
NBPF3	289	109	127	110	91	68	181	190	392	144	125	177	167
PFN1P10	0	0	0	0	0	0	0	0	0	0	0	0	0
ALPL	95	83	8	33	25	298	265	110	314	39	388	165	63
AL359815.1	0	1	0	0	1	0	0	0	0	0	0	0	0
RAP1GAP	18	8	5	13	10	23	5	20	34	12	20	14	12
USP48	2548	754	1712	897	807	664	1584	1356	2489	1618	1136	1499	1097
AL590103.1	0	0	0	0	0	0	0	0	0	0	0	0	0
LDLRAD2	12638	5677	7240	14359	6082	3311	6966	5846	9012	11851	7136	4517	7153
HSPG2	120794	38889	57850	76075	47877	24172	55798	61780	86833	81200	45179	34884	52103
AL590556.1	0	0	0	0	0	1	0	0	0	0	0	1	0
AL590556.2	0	0	0	0	0	0	0	0	0	0	0	0	0
CELA3B	0	0	1	0	0	0	44	0	0	1	0	1	0
RN7SL386P	0	0	0	0	0	0	0	0	0	0	0	0	0
RNU6-1022P	0	0	0	0	0	0	0	0	0	0	0	0	0
CELA3A	0	0	0	2	1	0	29	0	0	0	0	0	0
RN7SL186P	0	0	0	0	0	0	0	0	0	0	0	0	0
RNU6-776P	0	0	0	0	0	0	0	0	0	0	0	0	0
LINC01635	3	5	7	6	5	8	10	7	9	5	2	2	4
LINC00339	77	79	49	106	67	81	121	104	317	91	70	87	62
CDC42	9500	6348	7065	4815	5717	5759	8569	4877	8744	6333	4616	7363	4155
CDC42-IT1	0	1	4	0	0	3	1	0	1	0	0	0	0
AL031281.1	0	0	4	2	0	0	0	0	0	1	1	0	0
AL031281.2	0	1	1	1	0	0	1	0	0	0	2	3	0
WNT4	17	5	3	5	6	9	5	6	0	30	32	3	28
MIR4418	0	0	0	0	0	0	0	0	0	0	0	0	0
PPIAP34	0	0	0	0	0	0	0	0	0	0	0	0	0
AL591122.1	0	0	0	0	0	0	0	0	0	0	0	0	0
ZBTB40	830	257	637	357	349	318	644	551	708	549	453	635	334
ZBTB40-IT1	1	0	4	0	1	3	3	2	0	2	2	1	0
EPHA8	0	0	0	0	0	0	0	0	0	0	1	0	0
MIR6127	0	0	0	0	0	0	0	0	0	0	0	0	0
C1QA	0	0	0	0	0	0	1	0	0	0	0	0	2
C1QC	0	0	0	0	0	0	0	0	0	0	0	0	0
C1QB	0	0	0	0	0	0	0	0	0	0	0	0	0
EPHB2	580	255	336	186	373	396	2764	444	301	318	140	1920	66
MIR4684	0	0	0	2	0	0	0	0	0	0	0	0	0
AL512444.1	0	0	0	0	0	0	0	0	0	0	0	1	0
MIR4253	42	9	12	13	18	13	91	14	8	16	2	82	6
LACTBL1	0	0	0	0	0	0	0	0	0	0	0	0	0
TEX46	0	0	0	0	0	0	0	0	0	0	0	0	0
KDM1A	2818	1194	2059	1824	1165	918	2291	1735	2748	2033	1487	2179	1254
AL031428.1	0	0	1	0	0	0	0	0	0	0	0	0	0
MIR3115	0	0	0	0	0	0	0	0	0	0	0	0	0
MIR4419A	0	0	0	0	0	0	0	0	0	0	0	0	0
LUZP1	6290	1688	4504	2602	2310	2006	4453	1923	4636	3515	2467	4488	2140
AL161672.1	0	0	0	0	1	1	0	0	0	3	0	0	0
RNU6-514P	0	0	0	0	0	0	0	0	0	0	0	0	0
RNU6-135P	0	1	0	0	0	2	0	0	0	0	0	0	0
HTR1D	42	8	41	27	41	50	12	1	4	22	12	25	0
AL109936.1	0	0	0	0	0	0	0	0	0	0	0	0	0
LINC01355	0	1	8	1	0	1	12	8	5	1	2	4	2
AL109936.8	3	3	0	1	0	1	1	0	0	0	0	1	0
HNRNPR	4204	1748	3568	1598	1296	976	4475	2854	5258	2772	1792	3802	1892
ZNF436	498	64	221	127	170	123	224	688	950	215	155	167	137
ZNF436-AS1	27	6	8	21	26	13	20	56	79	11	17	17	12
Y_RNA	0	0	0	0	0	0	0	0	0	0	0	0	0
AL109936.2	0	0	0	0	0	0	0	1	0	0	0	0	0
TCEA3	12	26	14	53	7	25	22	80	196	39	47	40	41
AL357134.1	0	0	0	0	0	0	0	0	0	0	0	0	0
ASAP3	432	80	178	471	155	82	306	604	2262	400	320	527	655
E2F2	5	10	5	4	5	0	29	17	17	9	1	38	3
AL021154.1	3	3	4	3	0	1	3	1	2	4	3	1	1
ID3	5709	1960	3559	9319	2839	3218	5828	3863	15189	8231	7030	6492	6086
MDS2	0	0	4	0	0	3	0	0	0	1	1	0	0
AL451000.1	0	0	0	0	0	0	0	0	0	0	0	0	0
RPL11	15217	10708	7719	10769	9588	9525	8141	8358	20771	11411	8640	10431	9462
ELOA	4157	1477	2006	1686	1488	1696	2060	1464	2443	1832	1537	1812	1074
ELOA-AS1	540	220	236	242	220	229	324	181	342	256	205	257	182
PITHD1	972	623	540	825	658	511	645	415	1256	657	563	605	524
LYPLA2	2082	1466	1067	1324	1825	1952	1032	527	1384	1371	832	1199	606
GALE	434	488	376	363	409	266	382	159	321	485	267	348	181
HMGCL	665	176	351	667	280	382	450	312	583	432	423	372	190
FUCA1	1103	116	371	762	418	399	292	211	560	285	439	215	265
CNR2	0	2	0	0	0	0	0	0	0	0	0	0	0
BTBD6P1	0	0	0	1	0	0	0	0	0	1	0	0	0
AL590609.3	0	0	0	0	0	0	0	0	0	0	0	0	0
MIR378F	0	0	0	0	0	0	0	0	0	0	0	0	0
AL590609.2	0	0	0	0	0	0	0	0	0	0	0	0	0
PNRC2	1701	700	1576	595	456	413	1535	1054	2370	994	903	1061	1072
SRSF10	2460	1376	3193	929	1126	990	3094	1463	3157	1952	1607	2206	1609
AL590609.1	0	0	0	0	0	0	0	0	0	0	0	0	0
AL591178.1	0	1	0	0	0	0	0	2	0	0	0	0	0
MYOM3	4	1	0	1	1	3	0	3	4	0	1	0	0
AL591178.2	0	0	0	0	0	0	0	0	0	0	1	0	0
IL22RA1	1	0	1	0	2	1	2	7	21	1	0	1	0
IFNLR1	0	0	0	0	0	0	0	0	0	0	0	0	0
AL590683.1	0	0	0	0	0	0	0	0	0	0	0	0	0
AL138902.1	0	0	0	0	0	0	0	0	0	0	0	0	0
GRHL3	1	0	1	0	0	3	2	0	0	0	1	1	0
STPG1	635	167	147	236	159	222	294	141	336	127	170	171	145
NIPAL3	3860	633	621	1255	953	1227	1170	534	1231	604	874	770	736
RCAN3	460	127	59	248	45	122	131	224	126	64	125	88	112
AL445686.2	71	14	5	29	13	16	21	30	28	12	14	19	23
NCMAP	0	0	1	0	1	0	2	0	0	0	0	0	0
AL445686.1	0	0	0	0	0	0	0	0	0	0	0	0	0
SRRM1	3445	868	2393	1440	967	753	2744	1496	3489	1409	1039	1523	1156
AL445648.1	0	0	0	0	0	1	0	0	0	0	0	0	0
CLIC4	59943	8674	25070	19882	12437	12573	23273	15310	38901	16954	16980	20167	16373
RNU6-1208P	0	0	0	0	0	0	0	3	0	0	0	0	0
RUNX3	1	0	2	0	1	0	2	0	1	0	0	0	0
MIR6731	0	0	0	0	0	0	0	0	0	0	0	0	0
AL445471.1	1	0	1	0	0	1	14	0	0	0	0	0	0
AL445471.2	1	0	0	0	0	0	0	0	0	0	0	0	0
MIR4425	0	0	0	0	0	0	0	0	0	2	0	0	0
AL050344.1	0	0	0	0	0	0	0	0	1	0	0	0	0
AL121994.1	0	0	0	0	0	0	0	0	0	0	0	0	0
AL031432.1	0	0	0	0	0	0	0	0	0	0	0	0	0
SYF2	1188	376	652	491	409	433	831	549	1308	562	459	610	387
AL031432.4	4	0	0	8	2	5	4	0	2	2	0	2	0
AL031432.5	3	1	3	0	0	1	0	3	5	1	3	1	0
RSRP1	402	272	762	269	452	436	375	455	969	461	443	365	340
AL031432.3	2	4	1	3	2	6	2	0	1	1	5	1	0
AL031432.2	0	0	3	2	1	0	1	1	0	0	0	3	1
RHD	6	6	31	26	4	3	14	10	19	30	10	35	10
SDHDP6	2	2	7	0	1	1	5	4	13	4	1	12	3
AL928711.1	0	0	8	3	1	1	3	1	9	3	0	5	0
TMEM50A	4245	1726	3777	2403	2008	2604	3848	1661	4382	3154	1906	3266	1479
RHCE	31	20	34	18	26	34	35	11	17	35	25	31	14
AL031284.1	0	0	0	0	0	0	0	0	0	1	0	0	0
TMEM57	1379	371	856	685	396	407	811	613	1054	647	679	564	418
LDLRAP1	1212	391	457	871	467	926	402	661	2316	798	926	466	868
AL606491.1	1	0	0	2	0	0	0	2	3	3	3	0	3
MAN1C1	8	6	1	4	1	14	0	119	1399	16	48	3	346
AL031280.1	0	0	0	1	0	1	0	0	0	0	0	1	0
SELENON	6504	3439	3658	3588	6017	4392	4461	3238	9360	5184	3792	5413	3961
AL020996.2	0	0	0	0	0	0	0	0	0	0	0	0	0
AL020996.1	1277	571	578	742	931	720	805	627	1989	883	610	933	586
MTFR1L	1251	462	567	921	526	514	733	667	1459	802	689	770	635
AL020996.3	0	0	0	0	0	0	0	0	0	0	0	0	0
AUNIP	73	52	64	36	28	35	112	45	59	67	20	70	25
AL033528.2	126	35	69	64	56	44	68	41	110	46	42	62	38
PAQR7	490	143	195	260	212	156	194	121	305	190	162	192	159
Y_RNA	0	0	0	0	0	0	0	0	0	0	0	1	0
STMN1	914	759	1428	985	546	355	3361	1758	2561	1563	296	2360	594
SNRPFP2	0	0	1	0	0	0	3	0	0	0	0	1	0
AL033528.1	0	0	1	0	0	0	0	0	0	0	0	3	0
MIR3917	0	0	0	0	0	0	0	0	0	0	0	0	0
PAFAH2	609	205	204	355	232	323	266	101	306	135	211	127	128
RNU6-110P	0	0	0	0	0	0	0	0	0	0	0	0	0
SCARNA17	0	0	0	0	0	0	0	0	0	0	1	0	0
SCARNA18	0	0	0	0	0	0	0	0	0	0	0	0	0
EXTL1	795	12	3	185	84	310	0	16	46	20	225	0	116
SLC30A2	6	0	0	0	1	2	2	0	0	0	4	0	0
AL391650.2	0	0	0	0	0	0	0	0	0	0	0	0	0
TRIM63	1	0	0	0	0	0	0	4	8	0	0	1	0
PDIK1L	114	31	87	29	20	22	109	36	69	35	32	53	27
FAM110D	0	0	0	1	0	0	1	4	0	5	2	0	0
C1orf232	0	0	0	0	0	0	0	0	0	0	0	0	0
AL391650.1	443	285	177	445	404	380	207	147	402	419	255	344	176
ZNF593	444	278	185	451	402	374	208	146	400	420	255	350	181
CNKSR1	9	5	7	2	2	1	1	3	8	5	2	2	6
CATSPER4	0	0	0	0	0	0	0	0	0	0	0	0	0
AL355877.1	6	0	0	0	1	0	0	0	1	1	0	0	2
AL355877.3	0	0	0	0	0	0	0	0	0	0	0	0	0
CEP85	402	184	145	135	145	126	149	162	294	151	169	162	127
AL355877.2	0	3	0	0	0	3	0	0	0	1	0	2	0
SH3BGRL3	13875	9902	7001	10507	12257	14272	6723	5877	21944	7634	6867	7459	6457
UBXN11	1785	1823	1298	2185	2218	2451	1238	1034	2873	1452	1577	1371	1598
CD52	0	0	0	0	0	0	0	0	1	0	0	0	0
CRYBG2	143	0	19	81	13	5	5	6	0	0	9	13	1
AL451139.1	0	0	2	5	0	0	1	0	0	0	0	0	0
ZNF683	0	0	0	2	0	0	0	0	0	0	0	0	0
LIN28A	12	2	6	17	4	0	0	5	0	6	12	2	0
DHDDS	2653	1019	1340	1513	1350	1451	891	795	1620	1025	1088	824	708
AL513365.1	0	0	4	0	1	2	0	0	2	0	1	3	0
AL513365.2	6	2	16	2	4	3	3	3	5	2	1	1	0
HMGN2	2100	1030	2216	3432	984	793	4136	2512	3951	1966	1246	3573	1531
DPPA2P2	0	0	0	0	0	0	0	0	0	0	0	0	0
RPS6KA1	240	60	111	82	95	26	143	67	67	191	61	185	57
MIR1976	0	0	0	0	0	0	0	0	0	0	0	0	0
RN7SL679P	0	0	0	0	0	0	0	0	0	0	0	0	0
RNU7-29P	0	0	0	0	0	0	0	0	0	0	0	0	0
AL627313.1	0	0	0	0	0	0	0	0	0	0	0	0	0
snoU13	0	0	0	0	0	0	0	0	0	0	0	0	0
AL627082.1	0	0	0	0	0	0	0	0	0	0	0	0	0
AL512408.1	16	9	16	20	4	11	21	26	25	7	15	11	12
ARID1A	3651	1623	2897	1947	1467	1219	3201	1809	2799	2255	1576	2300	1487
PIGV	810	240	290	352	378	284	278	140	426	266	275	256	180
RN7SL165P	0	0	0	0	0	0	0	0	0	0	0	0	0
ZDHHC18	1369	706	522	589	965	815	782	253	683	645	627	624	499
SFN	2	3	11	1	2	0	1	4	19	13	3	2	5
AL034380.1	9	13	24	37	29	24	45	9	12	38	22	15	11
GPN2	925	433	507	653	516	466	655	420	700	601	488	645	314
GPATCH3	295	125	205	214	114	130	258	174	313	209	171	234	115
NUDC	3498	1862	1827	2053	1459	1261	2725	1187	2485	2124	1423	2079	1097
NR0B2	0	1	2	0	0	0	1	0	0	0	0	1	0
KDF1	0	1	0	0	1	0	0	0	0	0	0	0	0
RPL12P13	0	0	0	0	0	0	0	0	0	1	0	0	0
AL356390.1	0	0	0	0	0	0	0	0	0	0	0	0	0
OSTCP2	0	0	0	2	0	0	0	0	0	0	0	0	0
TRNP1	1093	846	419	1313	742	1088	201	306	912	761	614	287	657
FAM46B	141	104	49	67	125	48	32	78	429	78	68	31	219
SLC9A1	3733	1101	1286	2289	1494	1299	2677	744	1723	1295	1696	1593	1415
AL590640.2	0	1	0	0	0	0	0	0	0	0	0	0	1
CHCHD3P3	0	0	0	0	0	0	0	0	0	0	0	0	0
NPM1P39	0	3	2	0	2	2	0	0	0	2	1	3	1
SNRPEP7	0	0	0	0	0	0	0	0	0	0	0	0	0
AL590640.1	0	0	0	0	0	0	0	0	0	0	0	0	0
WDTC1	2192	624	724	1266	807	812	1151	1041	2498	1325	949	1375	1071
Y_RNA	0	0	0	0	0	0	0	0	0	0	0	0	0
FO393419.3	1	0	1	0	0	0	1	0	0	0	0	0	0
TMEM222	1147	806	560	871	934	966	753	400	1046	872	709	880	534
RNU6-48P	0	0	1	0	0	0	0	2	1	0	0	0	0
ACTG1P20	5	5	7	0	6	4	8	5	5	3	4	8	6
SYTL1	1	1	3	3	0	2	2	1	5	4	0	3	0
MAP3K6	566	309	356	422	335	392	286	219	883	333	442	271	435
FCN3	0	0	2	0	0	0	0	1	1	2	0	0	1
CD164L2	0	0	0	0	0	0	0	0	0	0	0	0	0
FO393419.1	0	0	0	0	0	0	0	0	0	0	0	0	0
GPR3	60	48	58	101	35	49	132	14	75	65	45	130	30
WASF2	4330	1791	2801	3134	1617	1680	3364	3078	7163	3164	2394	3398	2559
FO393419.2	0	0	0	0	0	0	0	0	0	0	0	0	0
BX293535.1	0	0	0	5	0	0	0	0	0	0	0	0	1
AHDC1	1230	315	321	483	419	439	306	462	1644	756	761	543	613
FGR	1	0	0	0	0	0	0	0	0	1	0	2	0
AL031729.1	0	1	0	0	2	2	0	0	0	0	1	0	0
LINC02574	2	0	2	2	0	0	0	0	0	0	0	0	0
IFI6	803	118	154	1928	286	265	267	113	318	746	290	366	284
AL445490.1	0	0	0	2	0	3	0	3	0	0	0	3	1
RNU6-949P	0	0	0	0	0	0	0	0	0	0	0	0	0
CHMP1AP1	0	0	0	0	0	0	0	0	0	0	0	0	0
RNU6-424P	0	0	0	0	0	0	0	0	0	0	0	0	0
FAM76A	124	67	102	103	53	50	144	82	167	96	120	127	86
AL020997.1	2	2	3	1	2	4	0	0	1	1	0	3	1
RPEP3	0	0	0	1	0	0	0	0	0	0	0	0	0
STX12	5024	1029	2607	1432	1889	1373	2597	1100	2385	2196	2554	1747	1893
AL020997.2	0	1	0	0	1	2	1	1	0	0	0	0	0
AL020997.3	2	1	1	0	2	2	0	0	2	0	2	0	0
RNU6-1245P	0	0	0	0	0	0	0	0	0	0	0	0	0
PPP1R8	1804	1089	1060	972	807	831	1359	963	1779	957	649	1105	643
SCARNA1	2	0	2	0	0	0	3	0	1	0	0	1	0
THEMIS2	43	22	34	102	19	19	133	26	23	45	34	121	18
RPA2	783	598	341	518	416	398	610	257	585	405	347	381	274
SMPDL3B	9	1	2	2	0	0	0	4	1	1	1	0	1
AL512288.1	14	6	3	13	7	6	7	2	2	13	4	10	3
XKR8	255	243	133	247	209	280	162	132	239	165	163	151	100
EYA3	729	283	299	219	249	204	418	287	502	332	212	369	157
AL512288.2	0	0	3	3	0	0	0	0	0	0	0	0	0
RN7SL559P	1	3	1	2	0	0	1	0	0	0	1	2	0
SPCS2P4	6	12	8	11	13	11	23	5	11	12	6	37	14
AL137792.2	0	0	0	0	0	0	0	0	0	0	0	0	0
AL137792.1	0	0	0	0	0	0	0	0	0	0	0	0	0
RNU6-176P	0	0	0	0	0	0	0	0	0	0	0	0	0
PTAFR	10	1	25	4	4	1	4	0	4	7	4	3	1
DNAJC8	4287	2020	2147	2527	2093	1785	2758	2075	4427	2338	1578	2595	1448
ATPIF1	1835	920	779	1576	1269	1513	1013	538	1163	1299	990	1019	653
AL353622.1	4	4	6	3	2	3	3	4	7	2	3	3	1
AL353622.2	0	0	0	0	0	0	0	0	0	0	0	0	0
SESN2	2612	755	602	4054	1322	2216	362	912	3357	1145	1961	650	1727
MED18	336	266	120	258	299	353	194	134	322	272	123	250	129
PHACTR4	1371	520	745	627	451	529	957	721	1215	703	482	816	466
Y_RNA	0	0	0	0	0	0	0	0	0	0	0	0	0
CR391992.1	0	0	1	0	0	0	0	0	0	0	1	0	0
RNU6ATAC27P	0	0	0	0	0	0	0	0	0	0	0	0	0
RCC1	886	599	767	663	441	349	926	498	1234	843	485	967	495
SNHG3	424	1180	1040	480	873	778	714	725	1391	744	271	945	405
SNORA73A	0	0	0	0	0	0	0	0	0	0	0	0	0
SNORA73B	1	12	32	8	13	6	19	4	7	12	7	31	6
PRDX3P2	1	0	0	0	2	1	0	0	0	1	2	0	0
AL513497.1	3	11	11	9	15	11	9	0	4	19	8	28	16
TRNAU1AP	370	147	211	235	203	204	340	268	501	306	227	348	168
SNHG12	30	95	148	122	84	76	93	30	63	105	88	85	46
SNORD99	0	2	1	5	1	2	5	0	0	2	4	2	3
SNORA61	0	0	0	0	0	0	0	0	0	0	0	0	0
SNORA44	0	0	0	0	0	0	0	0	0	0	0	0	0
SNORA16A	0	0	0	0	0	0	0	0	0	0	0	0	0
TAF12	769	541	299	605	602	688	394	325	688	407	375	385	276
RAB42	69	19	27	37	29	9	38	27	47	44	30	34	18
LINC01715	15	7	5	4	8	9	4	0	3	7	3	4	2
RNU11	0	0	0	0	0	0	0	0	0	0	0	0	0
AL360012.1	0	0	0	0	0	0	0	0	0	0	0	0	0
GMEB1	470	211	320	322	164	151	458	299	432	352	241	385	220
SCARNA24	0	0	0	0	0	0	0	0	0	0	0	0	0
YTHDF2	2820	1225	1991	1269	1169	1093	2571	1502	2575	1974	1500	1958	1527
OPRD1	2	0	1	7	2	8	3	4	3	0	3	3	4
AL009181.1	1	0	0	2	0	3	0	3	2	0	0	2	0
Y_RNA	0	0	0	0	0	0	0	0	0	0	0	0	0
EPB41	1131	179	657	345	600	417	520	629	1336	758	741	514	635
AL138785.1	0	4	0	0	1	0	0	0	0	1	0	0	0
Y_RNA	0	0	0	0	0	0	0	0	0	0	0	0	0
Metazoa_SRP	0	0	0	0	0	0	0	0	0	0	0	0	0
TMEM200B	141	88	172	198	125	71	321	162	534	247	126	346	156
AL357500.1	0	0	1	0	0	0	0	0	0	0	0	0	0
SRSF4	1176	694	1756	934	608	615	1814	994	2000	1290	938	1414	830
uc_338	0	0	0	0	0	0	0	0	0	0	0	0	0
MECR	452	172	170	325	168	145	256	264	463	362	291	290	299
AL590729.1	0	2	7	0	0	0	0	2	0	1	2	1	0
PTPRU	182	52	197	102	16	19	149	365	942	405	225	263	297
LINC01756	0	0	0	0	0	0	0	0	0	0	0	0	0
AL671862.1	0	0	0	0	0	0	0	0	0	0	0	0	0
AC092265.1	0	0	0	0	0	0	0	0	0	0	0	0	0
AL645944.2	0	0	0	0	0	0	0	0	0	0	0	0	0
AL645944.1	0	0	0	0	0	0	0	0	0	0	0	0	0
LINC01648	0	0	0	0	0	0	0	0	0	0	0	0	0
AL137076.1	0	0	0	0	0	0	0	0	0	0	0	0	0
AL021921.1	0	0	0	0	0	0	0	0	0	0	0	0	0
AL161638.2	0	0	0	0	0	0	0	0	0	0	0	0	0
AL161638.1	0	0	0	0	0	0	0	0	0	0	0	0	0
MATN1	3	5	3	9	6	3	1	6	21	6	4	13	7
MATN1-AS1	7	4	6	13	5	7	4	9	41	16	13	16	14
LAPTM5	7	3	4	6	16	3	4	50	40	1	18	2	4
MIR4420	0	0	0	0	0	0	0	0	0	0	0	0	0
AL137027.1	0	0	0	0	0	0	0	0	0	0	0	0	0
LINC01778	6	0	0	0	5	1	1	1	5	13	1	6	1
RN7SKP91	0	0	0	0	0	0	0	0	0	0	0	0	0
AL445235.1	0	0	0	0	0	0	0	0	0	0	0	0	0
SDC3	4865	1240	1825	1622	2671	1719	1979	2086	7295	3264	1980	3167	2778
RN7SL371P	0	0	0	0	0	0	0	0	0	0	0	0	0
PUM1	4040	1120	2349	1265	1328	1054	2406	1857	3825	1903	1653	2051	1266
AL356320.2	0	0	1	0	0	0	0	0	0	2	0	2	0
AL356320.1	0	0	0	0	0	0	0	0	0	0	0	0	0
SELENOWP1	0	0	0	0	0	0	0	0	0	0	0	0	0
AC114495.1	0	0	0	0	0	0	0	0	0	0	0	0	0
NKAIN1	16	8	1	13	5	4	9	1	4	0	7	0	7
SNRNP40	853	552	486	554	386	362	862	492	816	656	353	724	328
AC114495.2	0	0	3	0	0	1	1	0	0	1	1	2	2
ZCCHC17	2059	696	687	1038	858	838	738	611	1068	701	603	662	397
AL451070.1	707	185	242	298	227	220	231	219	376	188	219	227	137
FABP3	41	18	17	18	6	119	15	42	76	36	18	7	44
SERINC2	2811	586	190	1899	1640	2576	1506	212	571	153	1116	679	313
AC209007.1	0	0	0	0	1	0	0	0	0	0	0	0	0
RNU6-40P	0	0	0	0	0	0	0	0	0	0	0	0	0
LINC01225	0	0	0	0	0	0	5	0	0	0	0	0	0
Y_RNA	0	0	0	0	0	0	0	0	0	0	0	0	0
LINC01226	1	0	3	0	0	2	6	0	2	1	2	0	1
AC114488.1	4	0	0	0	4	0	0	0	2	0	0	0	3
TINAGL1	5946	2601	1157	570	2542	8834	0	595	1145	2170	2862	21	1355
HCRTR1	244	126	175	210	164	189	192	128	268	164	158	233	168
PEF1	1971	926	940	1487	1136	1139	1150	869	1769	1311	1235	1397	1057
AC114488.2	264	173	401	87	204	91	110	123	161	472	273	297	293
AC114488.3	0	0	0	0	4	0	1	2	1	1	0	1	0
COL16A1	11208	6249	8315	3064	5981	3089	3475	3806	6322	15196	8199	9402	7313
ADGRB2	781	268	174	315	502	392	361	232	560	851	476	479	316
MIR4254	0	0	0	0	0	0	0	0	0	1	0	0	0
AL354919.2	315	337	387	51	466	356	293	49	132	144	175	125	67
SPOCD1	3676	4052	4888	553	5498	4239	3266	519	2017	2060	1974	1611	932
AL354919.1	0	0	0	0	2	0	0	0	0	0	0	0	0
AL136115.2	1	0	7	0	1	1	0	0	2	3	1	1	0
PTP4A2	7510	5199	6587	4376	3814	4024	6975	4291	12902	7122	4755	7628	4989
AL136115.1	1	0	0	0	0	0	0	0	1	3	0	1	0
AL136115.3	0	0	0	0	0	0	0	0	0	0	0	0	0
KHDRBS1	2871	1630	3399	2434	1340	1151	4556	2556	4023	3011	1782	4477	1807
AL445248.1	1	0	5	1	0	1	0	0	3	0	0	1	0
TMEM39B	257	151	153	163	122	99	321	162	376	252	162	324	164
MIR5585	0	0	1	0	0	0	0	0	0	0	0	0	0
Metazoa_SRP	0	0	0	0	0	0	0	0	0	0	0	0	0
KPNA6	3707	1328	2532	2334	1641	1374	3001	1257	2642	1973	1464	2107	1101
AL049795.2	0	0	0	0	0	0	0	0	0	0	0	0	0
TXLNA	3547	1120	1857	2435	1297	1095	2111	1705	3432	2019	1422	1965	1308
CCDC28B	173	152	117	191	111	110	119	78	231	201	90	220	61
AL049795.1	28	38	48	64	43	29	25	23	33	35	30	30	21
IQCC	26	13	26	29	16	14	17	39	38	8	22	16	12
DCDC2B	15	17	23	23	21	13	16	15	35	15	11	16	14
TMEM234	303	157	160	316	205	176	188	119	284	193	177	170	152
EIF3I	6132	2804	3956	4965	2939	2327	5043	2890	6262	4550	2553	5201	2392
MTMR9LP	47	85	109	116	55	87	93	87	227	145	69	99	77
FAM167B	44	13	15	37	28	24	26	13	72	46	30	28	34
LCK	1	0	0	2	0	0	0	1	0	1	0	0	0
Metazoa_SRP	0	0	0	0	0	0	0	0	0	0	0	0	0
HDAC1	2445	1340	1708	1734	1221	888	2341	1064	1897	1708	961	2339	737
MARCKSL1	1708	2654	2755	4351	2511	1753	3402	2785	4434	4309	1366	4360	1231
AL109945.1	0	0	0	0	0	1	2	0	0	0	0	1	0
TSSK3	25	13	57	39	21	17	48	49	102	65	21	71	38
FAM229A	30	29	101	59	45	35	82	84	173	105	61	100	61
BSDC1	3632	1064	1917	2333	1880	1544	2152	1550	3360	2553	1789	2348	1506
GAPDHP20	0	0	0	1	0	0	0	0	0	0	0	0	0
AL356986.1	0	0	0	0	0	0	0	0	0	0	0	0	0
LRRC37A12P	0	0	0	0	0	0	0	0	0	0	0	0	0
RN7SL122P	0	0	0	0	0	0	0	0	0	0	0	0	0
AL033529.1	0	0	0	0	0	0	0	0	0	0	0	0	0
ZBTB8B	1	0	1	1	0	0	0	7	3	0	0	0	2
ZBTB8A	85	43	69	81	25	26	100	129	164	95	34	91	82
ZBTB8OS	528	270	320	308	315	328	331	198	382	312	241	255	199
Y_RNA	0	1	0	1	0	0	0	0	0	0	0	0	0
RBBP4	4428	1517	2431	2149	1596	1445	3213	2561	4919	2606	2161	2888	2545
SYNC	4491	630	1294	1177	968	905	1040	1695	4143	1801	2291	1418	2697
AC114489.1	1	0	0	1	3	5	1	1	3	0	2	0	0
KIAA1522	549	283	149	573	428	285	492	467	1314	578	525	590	758
YARS	7324	1608	3004	5892	2504	2450	2550	3115	5394	3779	3716	3488	3080
S100PBP	694	234	381	393	287	274	433	432	1108	524	345	585	370
FNDC5	19	0	6	23	6	5	3	35	28	6	12	5	23
HPCA	89	30	39	123	105	88	87	28	140	47	67	105	59
TMEM54	220	88	90	262	262	246	182	59	263	100	151	241	143
RNF19B	609	463	830	993	360	274	513	346	786	764	340	763	687
AL031602.1	0	1	2	0	0	0	1	0	0	1	0	0	0
AL355864.1	1	1	0	3	1	0	0	0	0	0	0	0	1
AL355864.2	0	0	1	0	0	0	0	0	0	0	2	0	0
AL020995.1	53	18	21	21	17	18	14	19	41	27	31	8	17
AK2	4420	2573	2031	2058	2483	2513	2082	1603	3975	2074	1821	2202	1527
Metazoa_SRP	0	0	0	0	0	0	0	0	0	0	0	0	0
AZIN2	112	23	84	137	93	58	59	29	87	32	55	96	22
AL662907.1	15	1	1	4	1	2	1	2	1	1	8	2	1
TRIM62	726	88	209	290	161	220	158	200	312	222	272	243	186
AL662907.2	38	3	32	27	10	12	20	15	40	16	18	17	5
AL662907.3	0	0	0	0	0	0	0	0	0	0	0	0	0
ZNF362	628	207	205	584	238	337	379	469	1057	497	421	501	397
AL513327.3	3	3	1	4	1	0	3	1	4	2	1	4	0
A3GALT2	0	0	3	0	0	2	2	1	0	3	1	1	0
AL513327.1	59	37	107	39	58	47	117	37	92	72	35	109	26
PHC2	3709	2177	2326	3068	2446	2747	4098	1711	3148	3296	2768	3690	1899
MIR3605	0	0	1	0	0	1	6	2	0	1	1	1	2
RN7SKP16	3	0	12	2	3	0	7	2	7	11	2	3	1
AL513327.2	1	0	0	0	0	0	0	0	0	1	0	0	0
TLR12P	0	0	0	0	0	0	0	0	0	0	0	0	0
ZSCAN20	112	17	49	32	35	37	37	56	107	58	32	32	17
AC115285.1	0	0	0	0	0	0	0	0	0	0	0	0	0
CSMD2	119	123	63	43	34	110	15	214	270	203	358	31	219
HSPD1P14	0	0	0	0	0	0	0	0	0	0	0	0	0
HMGB4	0	0	0	0	0	0	0	0	0	0	0	0	0
CSMD2-AS1	0	0	0	0	0	1	0	0	0	2	1	0	0
RNA5SP42	0	0	0	0	0	0	0	0	0	0	0	0	0
C1orf94	1	0	0	1	0	1	0	0	0	0	0	0	1
AC115286.1	0	0	0	0	0	0	0	0	0	0	0	0	0
MIR552	0	0	0	0	0	0	0	0	0	0	0	0	0
SMIM12	1180	579	664	911	578	545	607	644	1016	739	524	583	380
GJB5	14	0	0	34	5	3	1	0	4	3	25	0	2
GJB4	0	0	0	2	0	0	0	0	0	0	0	0	0
AL121988.1	0	0	0	1	0	0	0	0	0	0	0	0	0
GJB3	4	11	4	44	12	4	0	6	9	12	14	0	19
GJA4	20	4	15	822	28	43	1	332	58	75	184	0	39
AL122010.1	11	5	11	20	7	11	13	13	12	12	5	12	6
DLGAP3	61	1	8	44	12	20	0	95	56	49	25	3	9
AC114490.1	52	22	55	72	28	20	50	48	77	41	50	59	56
AC114490.2	0	0	0	0	0	0	0	0	0	0	0	0	0
TMEM35B	0	1	2	1	0	0	6	0	0	0	0	0	0
ZMYM6	200	69	307	95	86	62	181	153	266	138	162	112	79
RPL12P45	0	0	0	0	0	0	0	0	0	0	0	0	0
ZMYM1	384	79	162	101	81	75	153	205	310	180	147	122	87
EFCAB14P1	1	0	0	0	0	0	0	0	0	0	0	0	0
AL590434.1	2	0	0	0	0	0	0	0	0	0	1	0	0
SFPQ	5196	3559	9512	3411	2952	2372	8450	4553	7044	5918	4439	8693	4120
Y_RNA	0	0	0	0	0	0	0	0	0	0	0	0	0
ZMYM4	2706	572	1906	935	784	569	2317	1595	3026	1767	1132	2160	1022
RN7SL503P	0	2	0	0	0	0	0	0	0	0	0	0	0
SNORA62	0	0	0	0	0	0	0	0	0	0	0	0	0
RPL5P4	1	3	0	1	0	4	0	0	0	1	0	0	0
ZMYM4-AS1	120	11	75	41	25	15	107	70	143	71	32	98	33
Metazoa_SRP	0	0	0	0	0	0	0	0	0	0	0	0	0
KIAA0319L	3859	625	1407	1797	1541	1319	1395	1254	2520	1527	1312	1394	1066
AC004865.1	0	0	0	2	0	0	0	0	0	0	0	0	0
NCDN	3129	1316	1156	2025	1950	2355	1031	698	1626	1262	1763	1265	1179
AC004865.2	0	1	0	2	2	1	0	1	5	1	3	4	2
TFAP2E	4	1	6	2	3	5	8	2	14	13	15	8	7
PSMB2	4634	3199	3377	3078	3341	3194	3764	1735	3067	2809	2252	3323	1737
C1orf216	535	274	400	604	386	412	533	281	631	378	354	454	233
CLSPN	88	110	220	72	27	20	484	94	101	74	23	159	34
AL354864.1	7	16	26	12	2	1	57	11	12	10	1	19	2
AGO4	467	173	344	225	174	157	345	414	574	311	290	368	245
AGO1	1383	384	773	895	471	429	1257	791	1338	972	440	1220	450
AL139286.1	0	0	0	0	0	0	0	0	0	0	0	0	0
AL139286.2	3	0	13	4	3	2	11	1	8	3	1	2	2
AGO3	549	216	424	406	208	223	567	420	770	383	250	459	242
AL138787.2	47	15	20	18	15	9	25	37	45	10	15	19	7
AL138787.1	1	0	0	0	0	0	0	0	0	0	1	0	0
TEKT2	1	1	2	2	0	0	2	0	0	2	0	1	1
ADPRHL2	815	373	292	355	369	327	439	234	691	479	493	446	383
COL8A2	78	11	11	128	21	18	25	51	197	42	25	30	122
TRAPPC3	2255	1166	1061	1582	1304	1310	1402	890	1773	1319	1126	1211	728
MAP7D1	8546	6014	5348	7554	6452	6437	5871	3464	6821	6680	5915	6133	4155
RN7SL131P	0	0	0	0	0	0	0	0	0	0	0	0	0
THRAP3	6587	1831	4265	3375	2146	2041	4595	3626	6340	2954	2581	3498	2189
UBE2V2P4	0	0	1	0	0	0	0	0	0	0	0	0	0
SH3D21	627	1408	433	1138	1499	1969	454	189	779	632	679	714	500
EVA1B	629	2325	457	1782	2403	3191	678	203	934	957	898	1070	591
AL591845.1	50	15	52	29	26	39	13	24	37	19	52	24	76
STK40	611	250	376	572	494	495	328	320	803	412	598	432	579
LSM10	766	623	363	774	735	662	477	297	766	580	465	497	368
RNU4-27P	0	0	0	0	0	0	0	0	0	0	0	0	0
OSCP1	172	69	95	165	120	148	151	107	243	111	121	141	114
SNORA63C	0	0	0	0	0	0	0	0	0	0	0	1	0
MRPS15	1272	801	897	1099	890	1003	1202	615	1408	1100	841	1113	700
CSF3R	0	0	0	0	0	0	0	0	4	0	0	1	2
FTLP18	0	0	0	0	0	0	0	0	0	0	0	0	0
AL596257.1	0	0	0	0	0	0	0	0	0	0	0	0	0
AC117945.2	0	0	0	0	0	0	0	0	0	0	0	0	0
AC117945.1	0	0	0	0	0	0	0	0	0	0	0	0	0
GRIK3	0	0	0	0	0	0	0	0	0	1	2	0	0
AL031430.1	0	0	0	0	0	0	0	0	0	0	0	0	0
MIR4255	0	0	0	0	0	0	0	0	0	0	0	0	0
RNU6-636P	0	0	0	0	0	0	0	0	0	0	0	0	0
AL353604.1	0	0	0	0	0	0	0	0	0	0	0	0	0
RNA5SP43	0	0	0	0	0	0	0	0	0	0	0	0	0
RPS29P6	0	0	0	0	0	0	0	0	0	0	0	0	0
LINC01137	75	13	39	102	21	51	70	44	38	48	31	65	29
ZC3H12A	1896	1253	3007	5660	1809	1219	2973	759	4238	5056	2807	6588	5009
MIR6732	0	0	0	0	0	0	0	0	0	0	0	0	0
MEAF6	1057	458	663	694	433	456	1101	647	1346	721	511	811	477
MIR5581	0	2	1	0	0	0	1	0	1	1	1	2	1
SNIP1	415	209	351	421	185	188	460	296	691	279	289	344	327
FTH1P1	0	1	11	3	4	0	1	2	0	1	1	4	0
AL034379.1	0	4	0	3	4	4	0	0	1	2	1	0	0
DNALI1	68	48	33	44	29	47	123	114	248	99	51	114	75
GNL2	2562	1229	1826	935	1050	1163	1531	947	1709	1304	1310	1364	1092
AL513220.1	2	0	0	0	0	0	0	0	1	0	0	0	0
RSPO1	2	0	0	0	2	2	0	2	17	4	3	1	46
C1orf109	363	92	208	109	83	81	198	149	194	139	160	158	103
CDCA8	243	240	323	113	143	51	643	183	203	177	47	276	51
EPHA10	1	0	0	0	0	3	0	1	2	1	0	0	0
Y_RNA	0	0	0	0	0	0	0	0	0	0	0	0	0
ACTN4P2	0	0	0	0	0	0	1	0	0	0	0	0	0
AL929472.1	0	0	0	0	0	0	0	0	0	0	0	0	0
MANEAL	34	17	8	15	7	17	22	1	10	4	8	18	13
AL929472.3	20	4	6	6	3	8	13	1	6	2	4	11	6
YRDC	667	1748	928	1197	1387	1597	830	348	899	1510	1097	1457	905
C1orf122	1028	2754	850	2185	2653	3318	790	331	1174	1967	1745	1394	1344
MTF1	1066	248	313	277	199	250	434	477	885	434	322	410	262
AL929472.4	0	0	0	0	0	0	0	0	0	0	0	1	0
AL929472.2	16	9	26	34	17	16	20	22	56	39	27	27	18
INPP5B	278	82	208	274	140	101	264	262	616	264	159	293	167
SNORA63	0	0	0	0	0	0	0	0	0	0	0	0	0
RNU6-584P	0	0	0	0	0	0	0	0	0	0	0	0	0
SF3A3	2633	1238	1675	1407	1108	1013	1982	1478	2373	1226	972	1614	905
RNU6-510P	2	0	9	2	1	0	8	1	4	5	0	3	0
FHL3	797	572	742	1142	593	605	534	501	841	967	610	908	383
UTP11	1012	489	870	588	493	379	1052	621	1177	662	558	802	456
POU3F1	0	0	1	5	0	1	0	0	0	0	0	1	0
AL139158.2	0	0	1	9	1	3	0	0	0	0	0	1	0
AL139158.1	0	0	0	0	0	0	0	0	0	0	0	0	0
MIR3659	0	0	0	0	0	0	0	0	0	0	0	0	0
AL139158.3	0	0	0	0	0	0	0	0	0	0	0	0	0
LINC01343	0	0	0	0	0	0	0	0	0	0	1	0	0
AL513479.1	0	0	0	0	0	0	0	0	0	0	0	0	0
RNU6-753P	0	0	0	0	0	0	0	0	0	0	0	0	0
LINC01685	0	0	0	0	0	0	0	0	0	0	0	0	0
AL354702.1	0	6	4	8	2	1	1	0	2	9	5	5	4
AL354702.2	0	0	1	0	0	0	0	0	0	0	0	0	0
RRAGC	630	379	609	713	532	544	653	440	878	557	541	442	462
AL139260.2	0	0	0	0	0	0	0	0	0	0	0	0	0
AL139260.1	80	42	47	59	87	77	51	19	59	51	47	48	27
MYCBP	415	150	228	172	160	162	209	82	122	137	95	168	87
AL139260.3	2	0	0	0	0	0	0	0	0	0	0	0	0
GJA9	0	0	0	0	0	1	0	0	1	0	0	0	0
RHBDL2	109	27	50	35	35	46	99	12	39	56	28	85	26
RNU6-605P	0	0	0	0	0	0	0	0	0	0	0	0	0
EIF1P2	0	0	0	0	0	0	0	0	0	0	0	0	0
AKIRIN1	3450	1593	2607	1674	2000	2064	2740	1061	2688	2713	2264	2589	1644
NDUFS5	4253	1830	1502	2476	1621	2095	1569	1416	1770	1958	1444	1637	980
MACF1	39823	4848	12232	10128	7412	8610	22217	11402	13028	10838	7339	11357	7024
RNU6-608P	0	0	1	0	0	0	0	0	0	0	0	0	0
RNA5SP44	0	0	0	0	0	0	1	0	0	0	0	0	0
AL356055.1	0	0	0	0	1	0	1	1	2	0	0	0	0
AL442071.1	117	10	40	21	15	16	63	24	35	35	8	41	5
HSPE1P8	0	0	1	0	0	0	0	0	0	0	0	0	0
BMP8A	4	3	2	7	0	3	1	6	0	0	10	6	5
OXCT2P1	7	0	5	13	0	6	4	3	15	3	9	7	3
AL365277.1	8	6	13	14	7	7	5	12	14	6	26	7	13
PPIEL	2	2	3	6	2	1	1	3	5	2	1	2	4
PABPC4	6548	3236	4624	6838	3764	3244	3269	3349	8455	4039	3510	4183	3960
AL365277.2	1031	538	710	1082	660	512	544	595	1033	624	583	682	664
SNORA55	0	5	13	7	7	5	6	4	2	4	9	6	13
HEYL	2	18	23	91	6	29	0	28	15	32	107	0	26
AL035404.2	0	0	0	0	0	0	1	0	0	0	0	0	0
NT5C1A	0	0	0	0	0	0	0	0	0	0	0	0	0
HPCAL4	1	0	0	0	0	0	0	0	0	0	0	1	0
PPIE	776	570	462	651	508	549	571	391	752	533	376	638	317
AL035404.1	0	0	0	0	0	0	0	0	0	0	0	0	0
RNU7-121P	0	0	0	0	0	0	0	0	0	0	0	0	0
BMP8B	2	11	2	6	3	1	1	5	8	10	12	3	5
OXCT2	1	0	2	5	1	0	1	1	2	4	1	3	4
AL033527.3	0	0	0	0	0	0	0	0	0	0	0	0	0
AL033527.1	0	0	0	0	0	0	0	0	0	0	0	0	0
AL033527.5	1	0	1	1	2	2	0	1	0	0	3	0	2
AL033527.4	0	0	0	0	1	0	0	0	0	0	3	0	0
TRIT1	413	183	446	232	227	207	363	231	361	270	246	305	202
Y_RNA	0	0	0	0	1	0	1	0	0	0	0	0	0
MYCL	167	80	72	276	77	54	71	63	46	153	72	126	50
AL033527.2	81	54	35	37	66	45	34	12	10	33	29	25	15
Y_RNA	0	0	0	0	0	0	0	0	0	0	0	0	0
MFSD2A	848	516	398	430	326	197	388	118	134	491	259	490	218
AL663070.1	8	4	10	6	6	2	2	5	6	11	0	12	6
CAP1	37570	21005	16479	17452	18599	19909	15658	9964	14590	17321	16036	15777	11449
PPT1	17021	11492	9621	10996	10246	11139	9216	5659	8492	10011	8555	9173	5979
AL512599.1	0	0	0	0	0	0	0	0	0	0	0	0	0
RLF	706	111	563	193	94	108	427	488	858	362	413	417	356
RNU6-1237P	0	0	0	0	0	0	0	0	0	0	0	0	0
TMCO2	0	0	0	0	0	0	0	0	0	0	0	0	0
AL050341.2	22	17	20	38	10	10	25	39	54	19	6	20	20
ZMPSTE24	2515	1169	1930	1337	1173	1132	1887	1255	2448	1383	1221	1505	964
AL050341.1	5	0	14	8	2	11	11	8	3	4	7	11	4
COL9A2	11	3	2	9	3	5	2	22	30	9	9	12	9
AL031985.2	0	0	0	0	1	0	0	0	0	0	0	0	0
SMAP2	1446	810	728	667	599	709	1292	624	1130	598	730	812	436
AL031985.1	0	0	1	0	0	0	0	0	0	0	0	0	0
AL031985.4	0	0	0	0	2	0	0	0	1	1	0	0	1
ZFP69B	144	38	193	56	22	24	59	119	148	81	52	70	53
AL031985.3	129	66	129	64	29	50	32	107	179	68	81	36	54
AL603839.4	5	1	7	1	1	3	2	4	2	0	1	3	2
ZFP69	141	35	50	39	41	32	46	85	155	41	56	34	63
AL603839.3	1	1	5	3	26	13	2	0	8	2	4	4	1
EXO5	294	133	114	135	102	116	90	115	206	137	95	113	71
AL603839.1	99	57	38	55	41	40	45	39	94	43	36	53	35
AL603839.2	47	21	23	19	13	14	16	5	26	17	13	7	8
ZNF684	57	19	36	30	19	26	30	43	54	27	13	28	16
AL356379.1	0	0	0	0	0	0	0	0	0	0	0	1	0
GTF2F2P2	0	0	0	0	0	0	0	0	0	0	0	0	0
RIMS3	29	1	4	9	12	6	3	12	33	10	35	9	78
AL031289.1	0	1	0	3	0	0	1	0	0	0	0	0	0
NFYC-AS1	74	44	52	66	30	28	71	38	100	56	29	54	34
NFYC	694	270	398	634	272	327	571	448	873	430	383	564	322
MIR30E	0	0	0	0	0	0	0	0	0	0	0	0	0
MIR30C1	0	0	0	0	0	0	0	0	0	0	0	0	0
KCNQ4	9	1	1	0	0	0	0	2	2	3	6	0	13
RN7SL326P	0	0	0	0	0	0	0	0	0	0	0	0	0
CITED4	94	227	139	666	579	361	200	21	132	643	381	477	113
AC119677.1	0	0	0	1	0	0	0	0	0	0	0	0	0
AL391730.1	0	0	0	0	0	0	0	0	0	0	0	0	0
UBE2V1P8	0	0	0	0	0	0	0	0	0	0	0	0	0
CTPS1	4776	1873	2246	2311	1749	3026	2256	744	766	1482	1780	1828	802
SLFNL1-AS1	68	63	168	128	87	114	102	47	84	118	97	168	68
SLFNL1	27	55	182	83	84	167	29	6	10	65	80	152	47
SCMH1	777	369	592	646	387	264	759	674	1249	776	425	923	443
RPL23AP17	0	0	1	1	0	0	0	0	0	0	0	0	0
AC093151.3	3	3	9	5	0	0	1	4	0	3	0	0	0
AC093151.1	0	0	0	0	0	0	0	0	0	0	0	0	0
FOXO6	29	0	3	35	2	4	2	23	10	22	0	9	1
AC093151.2	0	0	0	0	1	1	0	3	1	0	1	0	0
RNA5SP45	0	0	0	0	0	0	0	0	0	0	0	0	0
EDN2	6	0	0	0	0	1	0	0	1	0	0	1	1
HIVEP3	578	321	303	349	239	209	343	324	544	402	198	346	238
AL445933.2	0	0	3	1	1	0	0	0	2	4	0	0	0
AL445933.1	0	2	3	1	0	0	3	0	2	0	1	0	0
HNRNPFP1	0	0	0	0	0	0	0	0	0	0	0	0	0
AC114492.1	0	0	0	0	0	0	0	0	0	0	0	0	0
GUCA2B	0	0	0	0	0	0	0	0	0	0	0	0	0
GUCA2A	0	0	0	0	0	0	0	0	0	0	0	0	0
FOXJ3	1838	613	1343	753	619	591	1468	1080	1981	922	889	1117	739
AC096540.1	6	0	3	7	0	2	1	0	7	3	0	5	3
RIMKLA	0	0	1	2	2	0	2	1	3	1	0	2	1
AL513331.1	0	0	0	0	0	0	0	0	0	0	0	0	0
ZMYND12	7	2	2	18	1	5	4	9	34	10	2	3	6
PPCS	723	214	367	536	364	338	451	374	849	531	325	458	315
CCDC30	33	9	29	6	32	32	21	14	56	36	58	11	17
AL445669.1	0	0	0	0	0	0	0	0	0	0	0	0	0
TMSB4XP1	0	1	0	1	1	1	0	0	0	0	2	0	1
RNU6-536P	0	0	0	0	0	0	0	0	0	0	0	0	0
AL445669.2	1	0	0	0	0	0	0	0	0	0	0	0	0
PPIH	457	286	207	282	261	319	340	184	404	254	196	251	170
AC098484.2	4	1	1	0	1	1	2	0	2	0	1	1	0
YBX1	22421	8810	11873	13259	8728	8766	15886	11260	27759	15686	11144	17226	11542
CLDN19	0	0	0	0	0	0	0	0	0	0	1	0	0
P3H1	7915	3676	4564	7446	3002	3667	2986	3062	5764	5545	5052	3875	3800
C1orf50	1	4	6	3	7	3	2	4	4	6	2	0	1
AC098484.3	0	0	0	0	0	0	0	0	0	0	0	0	0
AC098484.1	25	10	11	12	14	21	11	9	11	9	10	10	5
TMEM269	19	18	15	18	7	13	17	35	54	28	16	14	10
SVBP	132	119	87	135	122	110	141	152	265	134	99	125	89
ERMAP	413	147	202	372	207	179	243	194	626	153	182	219	184
AL512353.1	175	48	90	151	75	61	85	87	250	58	81	94	69
ZNF691	120	11	16	34	31	29	11	51	105	22	19	21	15
AL512353.2	0	0	0	0	0	0	0	0	1	0	0	0	0
AL512353.3	0	0	0	0	0	0	0	0	0	0	1	0	0
ATP6V1E1P1	0	0	0	0	0	0	0	0	0	1	0	0	0
SLC2A1	7187	2100	3836	5525	2121	2290	3013	869	3165	3523	3274	3962	3288
AC099795.2	1	0	1	2	0	0	0	0	3	1	1	0	2
SLC2A1-AS1	20	6	16	26	33	14	19	9	24	12	10	19	12
AC099795.1	11	2	2	11	12	4	8	2	6	3	2	6	6
RNU6-880P	0	0	0	0	0	0	0	0	0	0	0	0	0
U6	0	0	0	0	0	0	0	0	0	0	0	0	0
AL161637.1	0	0	0	0	0	0	0	0	0	0	0	0	0
FAM183A	2	0	0	5	1	0	1	3	1	0	5	1	0
EBNA1BP2	3102	2446	1727	1611	1669	1601	1696	866	1915	1554	1317	1601	1134
MIR6733	0	0	0	0	0	0	0	0	0	0	0	0	0
CFAP57	413	251	193	218	205	185	185	103	283	192	153	188	137
RNA5SP46	0	0	0	0	0	0	0	0	0	0	0	0	0
TMEM125	0	0	1	0	1	0	0	1	0	1	0	0	0
C1orf210	0	0	0	0	0	0	0	0	0	0	0	0	0
TIE1	80	38	314	83	21	43	151	153	56	230	105	73	56
MPL	1	0	1	2	1	0	0	0	0	0	1	0	0
AL139289.2	1	0	1	3	0	2	5	0	2	7	0	1	0
CDC20	322	294	933	443	291	133	1434	459	678	577	169	1059	217
ELOVL1	5209	2734	2029	2820	2451	2930	2212	1154	2814	1990	2140	1795	1372
MIR6734	0	0	0	0	0	0	0	0	0	0	0	0	0
MED8	1228	682	695	1008	560	568	739	613	942	805	720	859	482
AL139289.1	383	179	217	307	158	167	234	201	299	203	173	220	106
SZT2	1970	1505	2075	2834	1326	1138	2481	1007	1632	1977	1440	2433	791
SZT2-AS1	42	36	67	56	40	25	52	47	115	44	26	64	28
MIR6735	0	0	0	0	0	0	0	0	0	0	0	0	0
HYI	1156	1075	1296	2291	901	786	1833	352	503	1344	1010	1738	340
HYI-AS1	0	0	5	0	0	2	4	0	0	3	3	0	1
PTPRF	22095	5364	10146	7765	7681	5946	10220	3515	4835	10273	7441	8987	4419
KDM4A	2553	416	902	1353	569	581	1260	1226	1944	1047	979	1483	804
KDM4A-AS1	607	101	205	308	141	140	259	236	487	222	196	330	155
ST3GAL3	406	176	193	278	151	152	230	194	545	288	237	203	187
AL451062.1	0	0	0	4	0	0	0	2	1	3	0	0	0
U6	0	0	0	0	0	0	0	0	0	0	0	0	0
AL451062.2	0	0	0	0	0	0	0	0	0	0	0	0	0
MIR6079	0	0	0	0	0	0	0	0	0	0	0	0	0
SHMT1P1	0	0	0	1	0	0	1	0	0	1	0	0	0
ARTN	1	7	6	1	0	4	5	1	2	11	5	1	2
AL357079.1	0	1	0	0	0	3	3	1	1	2	0	2	1
IPO13	2081	708	679	1011	887	822	560	524	1293	847	803	670	670
DPH2	693	496	362	438	511	433	336	176	437	362	277	366	240
ATP6V0B	1956	4030	1495	3182	4428	7189	1673	472	920	2276	1988	1514	1132
B4GALT2	2862	2419	1490	2341	2872	3712	1528	1024	3083	2320	2261	1922	2419
CCDC24	138	50	58	102	110	116	59	50	115	61	88	92	68
SLC6A9	574	99	97	839	83	271	72	300	864	315	348	284	387
AL139220.2	6	6	7	16	16	9	12	18	52	13	20	38	20
AL139220.1	0	0	0	0	0	0	1	0	0	0	0	0	0
KRT8P47	1	0	0	1	1	0	0	2	6	2	0	5	0
RN7SL479P	0	0	0	0	0	0	0	0	0	0	0	0	0
KLF17	0	2	2	0	1	0	1	9	14	0	2	4	0
AL356653.1	2	1	0	0	4	1	1	0	3	2	1	1	1
KLF18	0	0	0	0	1	0	0	0	0	0	0	0	0
AL359839.1	0	0	0	0	0	0	0	0	0	0	0	0	0
OOSP1P1	0	0	0	0	0	0	0	0	0	0	0	0	0
AL035417.1	0	0	0	0	0	0	0	0	0	0	0	0	0
AL035417.2	0	0	0	0	0	0	0	0	0	0	0	0	0
DMAP1	458	262	426	462	274	249	430	435	862	395	323	488	236
ERI3	1451	853	867	1353	1158	1117	982	824	1786	1201	1160	1297	1079
ERI3-IT1	0	1	2	0	1	0	1	2	2	3	1	0	1
RNU6-369P	0	0	0	0	0	0	0	0	0	0	0	0	0
RNF220	1024	553	536	814	395	428	1126	610	1603	895	633	1022	730
MIR5584	0	0	0	0	0	0	0	0	0	0	0	0	0
TMEM53	484	247	223	364	211	202	464	317	859	342	245	440	294
C1orf228	10	3	10	35	5	22	4	9	9	9	9	2	16
RNU5F-1	0	0	0	0	0	0	0	0	0	0	0	0	1
RNU5D-1	0	0	0	0	0	1	0	0	0	0	0	0	0
KIF2C	196	218	303	187	116	64	759	272	316	318	67	377	104
AL592166.1	3417	954	806	1966	961	690	1520	1898	3928	2158	1285	1676	1421
RPS8	17221	12038	10273	16454	11362	9344	12591	12987	23647	17333	10413	14092	12704
SNORD55	0	0	0	0	0	0	0	0	0	0	0	0	0
SNORD46	1	5	1	6	5	3	6	1	1	7	1	2	0
SNORD38A	0	0	0	0	0	0	0	0	0	0	0	0	0
SNORD38B	0	0	0	0	0	0	0	0	0	0	0	0	0
RPS15AP11	0	0	0	0	1	1	0	0	0	0	0	0	0
BEST4	17	4	16	15	9	9	2	9	9	8	11	15	10
PLK3	1150	552	851	1918	648	813	503	518	1480	1116	722	898	931
TCTEX1D4	8	16	18	21	17	30	11	8	9	23	8	11	19
BTBD19	322	129	564	657	264	306	253	246	441	378	317	273	368
PTCH2	10	4	5	29	6	9	11	15	35	13	11	10	7
RNU5E-6P	0	0	0	0	0	0	0	0	0	0	0	0	0
AL136380.1	0	2	0	0	1	1	0	0	0	0	0	0	0
EIF2B3	834	606	428	626	498	621	444	346	516	408	378	375	286
RNA5SP47	0	0	0	0	0	0	1	0	0	0	0	0	0
CCNB1IP1P1	1	3	0	1	2	0	0	0	1	1	0	0	0
PPIAP35	0	0	0	0	0	0	0	0	0	0	0	0	0
MRPS17P1	0	0	1	0	0	0	0	0	2	0	0	0	0
HECTD3	1679	785	1044	1297	751	745	973	935	1772	1211	803	1154	652
UROD	2316	1602	1619	2810	1924	1621	2188	1086	2625	2038	1180	2242	919
ZSWIM5	117	50	183	151	77	24	725	140	118	173	45	407	24
OSTCP5	0	1	0	0	0	0	0	0	0	0	0	0	0
LINC01144	6	1	1	6	0	5	7	2	10	1	1	5	4
HPDL	19	22	4	23	7	19	20	6	13	21	9	14	9
MUTYH	85	81	58	127	43	50	89	80	162	82	58	115	56
TOE1	195	120	146	210	89	82	228	108	180	120	92	182	102
TESK2	46	18	42	48	18	18	61	60	222	93	53	64	70
PPIAP36	0	0	0	0	1	2	0	0	0	0	0	0	0
CCDC163	39	11	19	15	12	11	13	15	24	22	14	33	36
MMACHC	2513	4100	2027	2989	3385	3824	2858	1297	2127	1954	2251	2680	1638
PRDX1	12537	12991	5926	8749	10500	11960	9463	4777	8847	6421	6634	9482	5098
HMGB1P48	0	0	0	0	0	0	0	0	0	0	0	0	0
AKR1A1	1808	1522	947	1665	1263	1811	1259	786	1963	1844	1340	1414	932
AL355480.3	0	0	0	0	0	0	0	0	0	0	0	0	0
AL355480.1	0	0	0	1	0	0	1	0	2	0	0	0	0
NASP	1338	638	990	748	419	336	1714	1177	1533	836	493	1296	506
AL355480.2	0	0	0	0	0	0	0	0	0	0	0	0	0
AL355480.4	0	0	0	0	0	0	0	0	0	0	0	0	0
CCDC17	3	10	11	8	3	2	10	1	2	6	6	7	1
GPBP1L1	1869	672	1124	1042	769	762	1347	794	1842	1056	970	1013	757
RPS15AP10	0	0	3	0	0	0	3	0	0	0	0	3	0
AL604028.2	1	1	6	0	6	0	7	5	5	4	3	5	0
TMEM69	711	448	407	422	420	544	362	375	684	322	336	357	220
IPP	417	152	184	196	183	253	230	209	296	185	182	204	93
AL604028.1	16	14	20	20	22	23	24	12	12	10	30	14	5
AL603882.1	0	0	0	0	1	1	0	0	0	0	0	0	0
MAST2	2089	982	1280	1707	1125	1068	1557	1178	2343	1211	1318	1266	1281
TMA16P2	0	0	0	0	0	0	0	0	0	0	0	0	0
PIK3R3	541	57	202	280	169	190	116	66	106	122	124	62	46
AL358075.4	0	0	0	0	0	0	0	0	0	0	0	0	0
AL358075.1	0	0	0	0	0	0	0	0	0	0	0	0	0
AL358075.3	0	0	0	0	0	0	0	0	0	0	0	0	0
AL358075.2	0	1	3	1	2	4	0	0	0	0	0	0	0
TSPAN1	8	4	4	6	5	10	4	1	5	2	10	4	4
AL672043.1	0	0	0	0	0	0	0	0	0	0	0	0	0
POMGNT1	3381	1512	1720	2058	1805	1600	2373	998	2795	1686	1432	1729	1214
LURAP1	24	17	13	33	11	18	34	29	79	43	20	35	22
RAD54L	72	73	77	73	38	32	199	56	73	65	40	124	43
LRRC41	3818	1872	2044	2991	2524	1953	2393	1638	3600	2477	2179	2729	1814
UQCRH	2307	1881	1194	1723	1781	2263	1694	996	2171	1957	1379	1793	1037
NSUN4	603	328	296	408	331	283	333	255	465	354	241	376	213
AL122001.1	0	0	0	0	0	0	0	0	0	0	0	1	0
FAAH	5	0	10	6	6	5	3	3	3	4	5	2	6
FAAHP1	8	1	2	5	9	1	1	0	1	0	1	5	1
LINC01398	0	0	0	0	0	0	1	0	0	0	0	0	0
DMBX1	0	0	0	0	0	0	0	0	0	0	0	0	0
AL136373.1	0	0	0	0	0	0	0	0	0	0	0	0	0
MKNK1-AS1	126	50	67	46	54	60	48	78	159	66	55	58	68
KNCN	0	0	0	0	0	0	0	0	0	0	0	0	0
MKNK1	673	260	322	290	300	365	264	390	748	411	308	301	342
MOB3C	118	45	153	115	94	62	175	110	330	152	109	164	91
ATPAF1	910	317	488	687	416	393	885	613	1030	647	495	755	471
NENFP1	1	0	1	0	0	0	0	1	2	1	0	1	0
TEX38	1	1	4	3	0	2	0	0	0	3	0	0	0
EFCAB14-AS1	239	50	129	89	91	53	152	110	236	80	52	82	54
EFCAB14	4043	1398	2776	1889	2008	1393	2948	2048	4870	2326	1595	2494	1629
AL593856.1	0	0	0	0	0	0	0	0	0	0	0	0	0
CYP4B1	1	0	0	0	0	0	1	0	0	0	0	0	1
CYP4Z2P	0	0	0	0	0	0	0	0	2	0	0	0	0
AL731892.1	0	0	0	0	1	0	0	0	0	0	0	0	0
CYP4A11	0	0	4	0	0	0	0	0	2	1	0	0	0
CYP4A26P	0	0	0	0	0	0	0	0	0	0	0	0	0
CYP4A43P	0	0	0	0	0	0	0	0	0	0	0	0	0
CYP4A27P	0	0	0	0	0	0	0	0	0	0	0	0	0
CYP4A44P	0	0	0	0	0	0	0	0	0	0	0	0	0
CYP4X1	8	0	6	1	4	0	0	58	797	63	6	2	194
CYP4Z1	0	0	1	1	0	0	0	0	5	0	0	0	1
AL450996.1	0	0	0	0	0	0	0	0	0	0	0	0	0
CYP4A22-AS1	13	0	4	0	1	2	2	3	16	0	0	2	0
CYP4A22	0	0	2	2	0	0	0	0	1	2	1	0	0
MTND1P34	0	0	1	0	0	0	0	0	0	0	0	0	0
LINC00853	1	0	1	2	2	0	2	1	2	0	0	3	2
PDZK1IP1	82	9	96	7	76	19	152	1	15	109	43	53	10
TAL1	0	0	0	1	0	0	0	5	1	0	1	1	7
AL135960.1	0	0	0	0	0	0	0	1	0	0	0	0	0
STIL	373	248	348	161	177	161	523	189	290	176	198	237	165
CMPK1	7010	2189	4945	2360	2110	2767	3671	1693	4992	3045	3826	2718	2474
LINC01389	4	3	5	2	1	5	2	8	9	4	5	4	3
FOXE3	0	0	0	2	0	0	0	0	0	0	3	0	0
FOXD2-AS1	15	10	28	45	21	9	20	4	22	24	14	13	14
FOXD2	14	3	6	16	1	6	13	4	8	8	6	5	12
AL356458.1	0	0	0	0	0	0	0	0	0	0	0	0	0
RPL21P24	0	0	0	0	0	0	0	0	0	0	0	0	0
ATP6V0E1P4	0	0	0	0	0	0	0	0	0	0	0	0	0
LINC01738	0	0	0	0	0	0	0	0	0	0	0	0	0
TRABD2B	0	5	1	0	0	2	0	7	105	28	31	0	68
AL691459.1	0	0	0	0	0	0	0	0	0	0	0	0	0
AC096541.1	0	0	0	0	0	0	0	1	2	0	0	0	2
AL356289.1	0	0	0	0	0	0	0	0	0	0	0	0	0
AL356289.2	0	0	0	0	0	0	0	0	0	0	0	0	0
CYP46A4P	0	0	0	0	0	0	0	0	0	0	0	0	0
SKINT1L	1	0	0	0	0	0	0	0	0	0	0	0	0
AL356289.3	0	0	0	0	0	0	0	0	0	0	0	0	0
AL109659.1	0	0	0	0	0	0	0	0	0	0	0	0	0
SLC5A9	0	0	2	2	1	0	2	3	9	3	2	6	7
AL109659.2	0	0	0	0	0	0	3	3	1	3	2	2	1
AL109659.3	0	0	0	0	0	0	0	0	0	0	0	0	0
SPATA6	65	33	103	65	16	23	190	102	242	55	44	156	67
PPP1R8P1	0	0	1	0	0	0	0	0	4	1	0	0	0
RNU6-723P	0	0	0	0	0	0	0	0	0	0	0	0	0
AL356968.2	5	2	3	3	3	6	4	8	6	10	0	6	1
RNU4-61P	0	0	0	0	0	0	0	0	0	0	0	0	0
AL356968.1	0	0	0	0	0	0	0	0	0	0	0	0	0
AGBL4	0	0	1	0	0	0	0	0	0	0	0	0	0
BEND5	0	0	0	0	1	0	2	4	8	0	0	0	2
AC092264.1	0	0	0	0	0	0	0	0	0	0	0	0	0
AL590432.1	0	0	1	0	0	0	0	0	0	0	0	0	0
AGBL4-IT1	0	0	1	0	0	0	0	0	0	0	0	0	0
AL390023.1	0	0	0	0	0	0	0	0	0	0	0	0	0
ZNF859P	0	0	0	0	0	0	0	0	0	0	0	0	0
AL645730.1	0	0	0	0	0	0	0	0	0	0	0	0	0
MTND2P29	0	0	0	0	0	0	0	0	0	0	0	0	0
ELAVL4	0	0	1	0	0	0	0	0	0	0	0	0	0
AL583843.1	0	0	0	0	0	0	0	0	0	0	0	0	0
AL592182.2	0	0	0	0	0	0	0	0	0	0	0	0	0
AL592182.1	0	0	0	0	0	0	0	0	0	0	0	0	0
AL596275.2	0	0	0	0	0	0	0	0	0	0	0	0	0
AL592182.3	0	0	0	0	0	0	0	0	0	0	0	0	0
AL596275.1	0	0	0	0	0	0	0	0	0	0	0	0	0
HMGB1P45	0	0	0	0	0	0	0	0	0	0	0	0	0
FCF1P6	0	0	0	0	0	0	0	0	0	1	0	0	0
DMRTA2	0	1	1	0	0	0	0	0	0	3	0	0	3
AL049637.2	0	0	0	1	0	0	0	0	0	0	0	0	0
FAF1	1193	635	679	1058	559	458	1020	655	1228	708	622	822	572
AL049637.1	0	0	3	1	0	2	3	1	2	1	0	4	0
RNU6-1026P	0	0	0	0	0	0	0	0	0	0	0	0	0
PHBP12	1	0	1	0	3	1	0	1	0	0	0	1	0
MRPS6P2	0	0	0	1	0	0	0	0	0	0	0	0	0
CDKN2C	183	129	182	255	100	45	432	302	626	292	116	348	170
MIR4421	0	0	0	0	0	0	0	0	0	0	0	0	0
MIR6500	0	0	0	0	0	0	0	0	0	0	0	0	0
C1orf185	0	0	0	1	0	0	0	0	0	0	0	0	0
Y_RNA	0	0	0	0	0	0	0	0	0	0	0	0	0
CFL1P2	0	0	0	0	0	0	0	0	0	0	0	0	0
LINC01562	3	0	0	3	0	1	2	0	0	0	1	0	0
RNF11	5162	1731	3152	2918	2637	3139	3213	2069	4848	2844	2994	2787	2672
AL162430.1	3	7	4	3	2	5	2	1	1	4	1	0	2
AL162430.2	1	0	4	0	2	4	1	1	0	0	5	2	0
TTC39A	18	11	13	23	9	8	6	9	14	10	25	4	21
TTC39A-AS1	0	0	1	0	0	0	0	0	0	0	0	0	1
EPS15	2843	538	1616	1776	833	656	1878	2034	4144	1653	1453	1540	1261
AL671986.1	3	2	3	2	1	2	6	5	7	2	3	2	0
RNU6-877P	0	0	1	0	0	0	0	0	0	0	0	0	0
AC104170.2	0	0	0	0	0	1	0	0	0	0	1	1	0
AC104170.1	3	1	3	6	5	4	1	1	6	1	3	0	0
RNU6-1281P	0	0	0	0	0	0	0	0	0	0	0	0	0
CALR4P	7	0	1	6	7	5	3	8	19	10	5	3	0
OSBPL9	4058	708	2419	1712	1179	853	1889	2160	4127	2686	1898	2226	1543
GAPDHP51	0	0	2	0	0	0	0	0	0	0	0	0	0
SLC25A6P3	0	0	1	0	0	0	0	0	0	0	0	0	0
SNORA26	0	1	0	0	1	0	0	0	0	0	0	1	0
NRDC	5981	2111	3364	2900	2185	2457	3801	2651	4464	3226	2819	3688	2288
AL050343.1	6	6	32	4	5	0	15	32	43	30	17	32	12
AL050343.2	1	1	4	1	0	0	1	0	1	2	0	1	0
MIR761	0	0	0	0	0	0	0	0	0	0	0	0	0
TSEN15P2	0	0	1	0	0	0	0	0	0	0	0	0	0
RAB3B	4871	1737	1606	2450	1577	2121	4362	1189	588	2601	1162	3600	477
RNA5SP48	0	0	0	2	0	0	0	1	0	0	0	1	0
AL445685.2	0	0	0	2	0	0	0	0	0	0	0	0	0
RN7SL290P	0	0	0	0	0	0	0	0	0	0	0	0	0
TXNDC12	2486	1528	1415	2070	1378	1723	1534	968	2009	1296	1183	1461	1032
KTI12	289	277	221	274	187	233	323	190	487	344	233	374	202
AL445685.1	73	69	59	66	53	51	84	44	94	110	71	109	43
TXNDC12-AS1	0	0	0	1	0	0	2	0	0	0	1	0	0
BTF3L4	1605	880	885	1089	667	894	1405	767	1647	1077	879	1165	829
ZFYVE9	1299	229	603	603	327	316	817	639	1245	695	596	641	649
RN7SL788P	0	0	0	0	0	0	0	0	0	0	0	0	0
AL139156.2	20	28	18	19	14	21	35	7	9	25	11	43	10
AL139156.1	0	0	0	0	0	0	0	0	0	0	0	0	0
PDCL3P6	0	0	0	0	0	0	0	0	0	1	0	0	0
AL139156.3	0	0	0	0	0	0	0	0	0	0	0	0	0
DNAJC19P7	0	0	1	0	0	0	0	0	0	0	0	0	0
ANAPC10P1	0	0	0	0	0	0	0	0	2	1	0	1	0
CC2D1B	1281	666	807	1295	673	551	1082	738	1327	1091	764	1008	568
AL513218.1	121	52	42	119	59	45	88	65	88	85	57	82	53
PLA2G12AP1	2	2	1	2	2	1	4	3	1	2	2	4	0
ORC1	44	114	99	28	34	29	240	64	58	78	14	112	16
PRPF38A	729	328	516	368	297	246	483	558	1188	535	284	668	306
ZCCHC11	867	166	602	268	158	172	780	636	1292	565	347	645	419
AL591167.1	0	0	0	0	0	0	0	0	0	0	0	0	0
EEF1GP7	0	0	0	0	0	0	0	0	0	0	0	0	0
GPX7	393	58	195	395	231	367	207	244	405	337	258	291	71
FAM159A	0	0	0	0	0	0	1	0	2	0	0	0	0
COA7	654	342	350	305	288	264	419	343	554	407	273	336	219
NDUFS5P3	0	0	0	0	0	0	0	0	0	0	0	0	0
RN7SL62P	0	0	0	0	0	0	0	0	0	0	0	0	0
ZYG11B	1458	488	1068	592	510	510	1568	902	2255	1182	573	1252	740
RNU2-30P	0	0	0	0	0	0	0	0	0	0	0	0	0
RPS13P2	0	2	0	0	0	3	1	0	0	0	1	0	0
RNU6-969P	0	0	0	0	0	0	0	1	1	0	0	0	0
ZYG11A	68	15	32	5	31	2	10	35	22	35	20	24	13
AC099677.4	7	2	4	0	4	0	1	5	2	2	2	1	0
ECHDC2	455	154	680	528	274	249	371	514	989	750	588	484	481
AC099677.1	11	4	23	5	9	3	18	31	52	18	5	7	2
AC099677.2	0	0	1	0	0	1	0	1	1	0	0	0	2
SCP2	3018	610	2332	1623	845	1082	1698	1778	3330	2097	1715	1559	1546
MIR1273F	0	0	0	0	0	0	0	0	0	0	0	0	0
MIR5095	0	0	0	0	0	0	0	0	0	0	0	0	0
MIR1273G	0	0	0	0	0	0	0	0	0	0	0	0	0
AC099677.3	0	0	0	0	0	0	0	0	0	0	0	0	0
AL445183.3	5	4	5	3	11	1	4	2	3	6	2	9	1
TUBBP10	0	0	0	0	0	0	0	0	0	0	0	0	0
PODN	4903	89	256	779	402	766	44	1799	8911	1443	2542	85	3509
AL445183.1	503	10	42	125	54	113	4	193	1011	280	405	15	536
HIGD1AP11	11	0	6	12	5	7	1	16	13	28	9	3	5
SLC1A7	158	4	37	33	13	42	0	158	221	102	124	0	126
AL445183.2	57	1	14	10	11	22	0	17	16	28	35	0	25
AL606760.4	0	0	0	0	0	0	0	0	0	0	0	0	0
CPT2	974	192	396	489	317	278	334	453	802	535	360	447	258
AL606760.2	491	109	196	265	167	148	184	229	416	288	182	258	134
C1orf123	546	406	341	423	347	433	352	334	1033	494	311	444	375
AL606760.3	1	0	0	0	0	0	0	0	1	0	0	1	0
MAGOH	402	265	223	194	214	229	303	150	268	209	167	265	123
AL606760.1	19	16	21	36	19	13	27	21	44	24	18	26	14
LRP8	1212	776	504	482	598	368	967	287	622	305	235	510	276
AL355483.4	0	0	2	0	0	0	2	0	0	0	0	0	0
AL355483.2	65	26	8	19	22	25	45	16	20	10	11	15	14
AL355483.1	0	0	0	0	0	1	0	0	0	0	0	1	0
AL355483.3	0	0	2	0	2	0	5	1	0	4	0	6	0
LINC01771	0	0	0	0	0	0	1	0	1	2	0	1	2
AC119428.1	0	0	0	0	0	0	0	0	0	0	0	0	0
AC119428.2	0	0	0	0	0	0	0	0	0	0	0	0	0
SLC25A3P1	0	0	0	0	0	0	0	0	0	0	0	0	0
DMRTB1	0	0	0	0	0	0	0	0	0	0	0	0	0
GLIS1	77	15	38	17	13	41	19	83	64	74	88	35	75
RNU7-95P	0	0	0	0	0	0	0	0	0	0	0	0	0
NDC1	743	528	685	347	350	301	965	328	540	360	245	522	241
SNORA58	0	0	0	0	0	0	0	0	0	0	0	0	0
AL049745.1	0	0	0	0	0	0	0	0	0	0	0	0	0
YIPF1	779	310	373	522	406	412	504	383	582	410	340	463	260
DIO1	1	0	0	3	1	0	1	1	3	1	0	3	1
HSPB11	460	273	371	240	282	244	457	219	500	324	235	346	189
LRRC42	1066	532	543	702	564	470	737	556	1064	691	626	695	596
HNRNPA3P12	0	2	0	0	2	0	1	0	0	0	1	0	0
LDLRAD1	0	0	0	0	0	1	0	0	0	0	0	0	0
TMEM59	6958	1795	2280	4250	2738	3880	3255	2444	4894	3236	3658	3019	2630
AL353898.3	2	2	5	3	6	2	1	0	1	1	3	0	1
TCEANC2	582	128	195	215	216	177	219	164	460	184	148	149	69
MIR4781	0	0	0	0	0	0	0	0	0	0	0	0	0
AL353898.1	0	0	0	0	0	0	0	0	0	0	0	0	0
AL353898.2	7	6	6	7	4	3	5	1	2	1	8	2	3
AL357673.1	0	0	0	0	0	0	0	0	0	0	0	0	0
CDCP2	0	0	0	0	0	0	0	0	0	0	0	0	0
AL357673.2	1	0	0	2	0	0	0	1	0	0	0	0	0
CYB5RL	121	29	53	83	43	51	98	83	245	73	80	76	73
MRPL37	3474	1299	1530	2510	1574	1544	1675	1367	3136	1819	1401	1720	1261
SSBP3	1749	616	1159	1799	666	523	1749	915	1820	1168	753	1603	589
SSBP3-AS1	9	3	14	14	1	0	7	6	5	3	4	1	0
AL161644.1	0	0	0	0	0	0	1	2	0	0	0	0	0
AL035415.1	0	0	0	0	0	0	0	0	0	0	0	0	0
AC099796.1	0	0	0	0	0	0	0	0	0	0	0	0	0
AC099796.2	0	0	0	0	0	0	0	0	0	0	0	0	0
HNRNPA1P63	0	0	0	0	0	0	0	0	0	0	0	0	0
ACOT11	129	58	99	156	101	19	146	75	114	87	48	135	29
FAM151A	29	17	34	43	32	11	40	16	28	20	14	37	9
AL590093.1	0	0	0	0	0	0	0	0	0	0	0	0	0
MROH7	0	0	0	0	0	0	0	0	0	1	0	1	0
MROH7-TTC4	0	0	0	0	0	0	0	0	0	0	0	0	0
TTC4	5	8	7	3	5	7	4	1	4	1	1	3	3
PARS2	111	19	10	35	20	20	8	82	117	45	19	20	13
TTC22	1	0	0	0	0	0	0	0	0	0	0	1	0
AC096536.2	0	0	0	0	0	0	0	0	0	0	0	0	0
LEXM	0	0	0	0	0	0	0	0	0	0	0	0	0
DHCR24	7291	1180	1738	2113	1491	2581	1068	1372	2003	1741	1309	1458	1526
AC096536.3	474	77	84	103	96	162	68	51	130	116	78	72	86
AC096536.1	2	0	0	0	0	2	3	1	3	1	0	2	1
AL590440.2	0	0	0	0	0	0	0	0	0	0	0	0	0
TMEM61	2	0	0	1	1	1	0	0	0	1	0	0	2
AL590440.1	2	0	0	0	1	0	0	0	0	1	0	0	0
BSND	0	0	0	0	1	0	1	0	0	0	0	0	0
PCSK9	45	24	19	12	28	27	1	2	10	22	4	6	20
USP24	1920	653	1502	680	624	533	1790	1014	1550	1112	678	1314	672
MIR4422HG	0	0	0	0	0	0	0	0	0	0	0	0	0
GYG1P3	0	0	0	0	0	0	0	0	0	0	0	0	0
MIR4422	0	0	0	0	0	0	0	0	0	0	0	0	0
GOT2P1	0	0	1	0	0	0	0	0	0	0	0	0	0
MTCO2P34	0	0	0	0	0	0	0	0	0	0	0	0	0
RN7SKP291	0	0	0	0	0	0	0	0	0	0	0	0	0
RNU6-830P	0	0	0	0	0	0	0	0	0	0	0	0	0
AL603840.1	0	0	1	0	0	0	0	1	8	0	1	0	1
LINC01753	0	0	0	1	0	0	0	0	0	0	0	0	0
PIGQP1	0	0	0	0	0	0	0	0	2	0	0	0	0
LINC01755	0	0	0	0	0	0	0	0	0	0	0	0	0
AL353681.1	0	0	0	0	0	0	0	0	0	0	0	0	0
AC119674.1	0	0	1	0	0	0	1	1	0	0	0	0	0
AC119674.2	0	0	0	0	0	0	4	3	1	0	0	0	0
RPSAP20	0	0	0	0	0	0	0	0	0	0	0	0	0
LINC01767	1	0	0	0	0	0	0	0	1	0	2	0	0
PLPP3	403	445	371	533	291	168	510	1117	3941	752	622	796	1796
RPL21P23	0	0	0	2	2	0	0	0	1	1	2	0	1
RPL23AP85	0	0	0	0	0	0	0	0	0	0	0	0	0
AC099789.1	0	0	0	0	0	0	0	0	0	0	0	0	0
PRKAA2	32	8	36	3	5	56	197	73	173	49	68	91	60
FYB2	0	0	0	0	0	0	0	0	0	0	0	0	0
AL360295.1	0	0	0	0	0	0	0	0	0	0	0	0	0
C8A	0	3	0	0	1	0	0	0	0	0	0	0	0
C8B	0	0	4	1	0	0	1	0	0	0	0	3	0
AL161740.1	0	0	0	0	0	0	0	1	1	0	0	1	0
DAB1	0	0	1	0	0	0	0	12	134	7	0	1	4
AL390243.1	0	0	0	0	0	0	0	0	0	0	0	0	0
RPS20P5	0	0	0	0	0	0	0	0	0	0	0	0	0
DAB1-AS1	0	0	0	0	0	0	0	0	0	0	0	0	0
HNRNPA1P6	0	0	0	0	0	0	0	0	0	0	0	0	0
RPS26P15	1	0	0	3	4	9	0	0	1	3	1	0	0
AL445193.2	0	0	0	0	0	0	0	0	0	0	0	0	0
AL445193.1	0	0	0	0	0	0	0	0	0	0	0	0	0
AL357373.1	0	0	0	0	0	0	0	0	0	0	0	0	0
OMA1	173	59	150	111	78	89	140	73	242	87	90	120	77
AL035411.2	0	0	0	0	0	0	0	0	0	0	0	0	0
RN7SL713P	0	0	0	0	0	0	0	0	0	0	0	0	0
TACSTD2	18	3	7	12	0	3	4	3	5	11	3	10	7
AL035411.1	0	0	0	1	0	1	0	0	0	0	0	0	0
MYSM1	669	129	936	155	114	135	646	735	1011	298	317	400	299
AL136985.3	1	0	8	4	0	5	21	4	1	0	2	4	0
JUN	2224	292	1053	2463	697	915	805	3037	3857	1564	2756	1244	1765
LINC01135	3	0	1	0	2	2	0	0	0	5	0	1	0
AL136985.2	2	3	5	2	0	1	9	1	2	3	0	0	1
AL136985.1	0	0	0	0	0	0	0	0	0	0	0	0	0
AC105277.1	20	9	13	4	14	12	15	6	15	6	7	11	6
LINC01358	4	3	10	2	3	2	23	14	24	18	1	17	5
PHBP3	0	0	0	0	0	0	0	0	0	0	0	0	0
AL592431.2	0	0	0	0	0	0	0	0	0	0	0	0	0
AL592431.1	0	0	0	0	0	0	0	0	0	0	0	0	0
HSD52	2	0	0	1	1	0	0	0	0	2	1	0	6
AC093424.1	0	0	1	0	0	1	0	1	0	0	0	0	0
FGGY	205	37	133	203	104	113	164	112	290	128	109	141	100
MIR4711	0	0	0	0	0	0	0	0	0	0	0	0	0
AL035416.1	0	0	0	0	2	0	0	0	0	1	0	0	0
HOOK1	0	3	4	0	1	0	0	0	0	0	0	2	0
CYP2J2	1	0	0	0	1	1	12	0	0	0	0	3	0
RN7SL475P	0	0	0	0	0	0	0	0	0	0	0	0	0
C1orf87	0	0	0	0	0	0	0	0	0	0	0	0	0
PGBD4P8	0	0	0	0	0	0	0	0	0	0	0	0	0
AC097066.1	0	0	0	0	0	0	0	0	0	0	0	0	0
LINC01748	1	0	15	3	0	0	0	0	0	11	0	3	0
AC099792.1	0	0	0	0	0	0	0	0	0	0	1	0	0
NFIA	843	223	344	550	275	164	410	795	1375	514	248	505	455
NFIA-AS2	3	1	3	0	2	1	3	2	3	7	0	1	2
AC096947.1	0	0	0	1	0	0	1	1	0	0	0	0	0
NFIA-AS1	0	0	0	0	1	0	0	0	0	0	0	0	0
AC099791.1	0	0	0	0	0	0	0	0	0	0	0	0	0
TM2D1	696	344	514	411	485	675	543	292	521	459	482	409	318
AC099791.2	0	0	0	3	0	0	0	0	2	3	0	2	3
PATJ	248	56	83	120	111	24	140	187	367	202	103	148	154
RNU6-414P	0	0	0	0	0	0	0	0	0	0	0	0	0
RNU6-1177P	0	0	1	0	0	0	0	0	0	1	0	0	0
LAMTOR5P1	0	0	0	0	0	0	0	0	0	0	0	0	0
RN7SL180P	0	0	0	0	0	0	0	0	0	0	0	0	0
MIR3116-1	0	0	0	0	0	0	0	0	0	0	0	0	0
MIR3116-2	0	0	0	0	0	0	0	0	0	0	0	0	0
PIGPP2	0	0	0	0	0	0	0	0	0	0	0	0	0
RPS15AP7	0	0	0	0	0	0	0	0	0	0	0	0	0
L1TD1	0	0	0	0	0	0	0	1	0	0	0	0	0
AL162739.1	0	0	0	0	0	0	0	0	0	0	0	0	0
KANK4	1	1	0	0	1	0	0	2	1	0	1	0	3
RNU6-371P	0	0	0	0	0	0	0	0	0	0	0	0	0
USP1	544	273	526	253	86	140	1098	526	887	354	253	493	330
DOCK7	6415	1231	2491	1269	1449	1394	2874	2096	3761	2283	2232	2374	1759
AL451044.1	0	0	0	0	0	0	0	0	3	3	0	0	0
ANGPTL3	2	1	8	2	1	2	2	8	1	0	2	0	1
AL138847.2	1	0	1	2	1	0	3	1	1	2	0	1	0
AL138847.1	0	0	1	0	0	0	1	0	0	0	0	1	1
AC103923.1	14	7	6	11	9	6	4	14	13	4	8	10	0
ATG4C	296	87	157	129	59	72	181	107	312	133	134	132	97
AC099794.1	0	0	2	1	0	2	0	0	3	3	0	0	0
AC099794.2	0	0	0	0	0	0	0	0	0	0	0	0	0
LINC01739	0	0	0	0	0	0	0	0	0	0	0	0	0
AL162400.1	0	0	0	0	0	0	0	0	0	0	0	0	0
AL162400.2	0	0	0	0	0	0	0	0	0	0	0	0	0
AC096543.1	0	0	0	0	0	0	0	0	0	0	0	0	0
LINC00466	0	0	0	0	0	0	0	0	0	0	1	0	0
RNA5SP49	0	0	0	0	0	0	0	0	0	0	0	0	0
AC096543.2	0	0	0	1	0	0	0	0	0	0	0	0	0
RPSAP65	0	0	0	0	0	0	0	0	0	0	0	0	0
FOXD3-AS1	0	0	0	1	0	0	0	0	0	4	2	1	0
FOXD3	0	0	0	0	0	0	0	0	0	5	3	1	0
MIR6068	0	0	0	0	0	0	0	0	0	0	0	0	0
AL049636.1	0	0	0	0	0	0	0	0	0	0	0	0	0
ALG6	204	121	174	127	98	100	194	102	204	147	105	175	99
ITGB3BP	391	152	285	259	146	252	392	267	1040	301	303	320	702
EFCAB7	125	22	73	66	39	47	97	91	261	66	78	64	74
RN7SL488P	0	0	0	0	0	0	0	0	0	0	0	0	0
RNU7-123P	0	0	0	0	0	0	1	0	1	0	0	0	0
DLEU2L	4	4	7	9	3	4	0	9	16	0	5	4	2
DLEU2_6	0	0	1	0	0	0	0	2	2	0	1	0	0
DLEU2_5	0	0	0	0	0	0	0	0	0	0	0	0	0
DLEU2_4	0	0	0	0	0	0	0	0	0	0	0	0	0
DLEU2_3	0	0	0	0	0	0	0	0	0	0	0	0	0
DLEU2_2	0	0	0	0	0	1	0	0	0	0	0	0	0
DLEU2_1	0	0	0	0	0	0	0	0	0	0	1	0	0
PGM1	2183	482	1085	1314	835	684	1336	1226	4730	1340	1281	1546	4394
RN7SL130P	0	0	0	0	0	0	0	0	1	0	0	0	0
ROR1	2552	441	652	635	441	538	54	1782	3911	655	1313	224	4193
AL161742.1	0	0	3	0	0	3	0	0	1	0	0	1	0
CFL1P3	0	0	0	0	1	1	0	2	3	1	0	0	0
RNU6-809P	0	0	0	0	0	0	0	0	0	0	0	0	0
ROR1-AS1	15	41	70	12	2	18	6	59	222	86	119	2	35
UBE2U	4	0	0	0	2	2	0	3	4	3	0	0	4
RNU7-62P	0	0	0	0	0	0	0	0	0	0	0	0	0
CACHD1	295	106	207	162	97	117	381	298	478	194	125	198	124
MIR4794	0	0	0	0	0	0	0	0	0	0	0	0	0
RAVER2	839	141	194	194	234	588	241	310	608	348	482	284	472
JAK1	9369	3762	7491	4745	3881	3211	7434	6000	16751	5118	4735	5242	5164
AL606517.2	0	0	0	0	1	0	0	0	0	0	0	0	0
AL606517.1	0	0	0	6	0	3	0	3	5	0	0	1	0
LINC01359	0	0	3	0	1	1	1	1	3	0	0	0	1
SLC2A3P2	0	0	0	0	0	0	0	0	1	0	0	0	0
AL357078.3	0	0	0	0	0	0	0	0	0	0	0	1	0
RNU6-1176P	0	0	0	0	0	0	0	0	0	0	0	0	0
MIR3671	0	0	0	0	0	0	0	0	0	0	0	0	0
MIR101-1	0	0	0	0	0	0	0	0	0	0	0	0	0
AL357078.1	0	0	0	0	0	1	0	0	0	0	0	0	0
AL357078.2	0	0	0	0	0	0	0	0	0	0	0	0	0
MRPS21P1	0	0	0	0	0	0	0	0	0	0	0	0	0
AK4	4457	277	2027	928	1174	1468	707	851	2893	1425	2095	800	1644
RPS29P7	0	0	0	0	0	0	3	0	0	0	0	0	0
DNAJC6	1162	90	305	381	190	205	127	124	184	215	315	75	103
AL139294.1	0	0	0	0	0	0	3	0	0	0	0	0	0
COX6CP13	0	0	0	0	0	0	0	0	0	1	0	0	0
RNU2-15P	0	0	0	0	0	0	0	0	0	0	0	0	0
LEPROT	3383	1526	2390	1934	1855	2287	2265	1541	3549	2466	1973	2002	1615
LEPR	1506	81	295	295	120	296	271	715	2981	525	772	288	528
AC119800.1	2	0	1	2	3	2	1	2	0	0	0	1	0
AC097063.1	0	0	0	0	0	1	1	0	6	0	1	1	0
RN7SL854P	0	0	0	0	0	0	0	0	0	0	0	0	0
PDE4B	117	56	240	381	84	21	116	52	460	983	236	340	173
AL590783.1	0	0	0	0	0	0	1	0	0	0	0	0	0
RNU4-88P	0	0	0	0	0	0	0	0	0	0	0	0	0
SGIP1	30	29	180	14	29	278	143	32	13	72	63	44	10
MIR3117	0	0	2	0	1	0	0	0	0	0	0	0	0
AL139147.1	13	4	23	2	1	23	17	5	1	12	10	11	3
TCTEX1D1	2	0	12	0	1	0	12	1	0	6	2	14	0
INSL5	0	0	0	0	0	0	0	0	0	0	0	0	0
WDR78	91	15	63	56	35	45	45	32	77	20	25	23	18
AL592161.1	7	1	8	2	2	3	7	4	7	0	1	1	1
MIER1	1698	422	1085	571	305	371	1228	804	1490	801	690	979	544
SLC35D1	624	305	823	353	268	246	1514	365	784	506	296	950	296
C1orf141	0	0	0	0	0	0	0	0	2	0	0	0	0
SNORA31	0	0	0	0	0	0	0	0	0	0	0	0	0
AL133320.1	0	0	0	1	0	0	0	0	0	0	0	0	0
IL23R	0	0	0	0	0	0	1	0	0	0	0	0	0
RNU6-586P	0	0	0	0	0	0	0	0	0	0	0	0	0
RNU4ATAC4P	0	0	0	0	0	0	0	0	0	0	0	0	0
AL389925.1	0	0	0	0	0	0	0	0	0	0	0	0	0
IL12RB2	0	1	0	0	0	1	1	0	0	0	0	2	0
SERBP1	11932	5564	7376	5131	3946	4085	6870	5118	11354	6621	4607	7164	4431
RNU6-387P	0	0	0	0	0	0	2	0	0	2	0	0	0
LINC01702	0	0	0	0	0	0	0	0	0	0	0	0	0
RNU6-1031P	0	0	0	0	0	0	0	0	0	0	0	0	0
AL590559.1	0	0	0	0	0	0	0	0	0	0	0	0	0
RN7SL392P	0	0	1	0	0	0	0	0	0	0	0	0	0
HNRNPCP9	0	0	0	0	0	0	0	0	0	0	0	0	0
GADD45A	9315	3661	4331	6940	4636	4029	4130	4060	9984	7190	6534	5915	7852
GNG12	23441	4561	11982	4261	4862	5515	10584	6156	15626	7780	6843	8741	7503
RNU7-80P	0	0	0	0	0	0	0	4	0	0	1	0	0
GNG12-AS1	51	48	43	50	30	63	99	40	43	44	46	52	44
AL157407.1	0	0	1	1	0	0	0	0	0	0	0	0	0
DIRAS3	56	40	71	44	12	13	90	788	748	179	8	137	311
ARL5AP3	0	0	0	0	0	0	0	0	0	0	0	0	0
WLS	2382	1318	1435	2064	1069	1972	5288	1506	2218	1376	1141	1886	875
CTBP2P8	2	0	4	0	0	4	5	1	1	0	0	3	2
MIR1262	0	0	0	0	0	0	0	0	0	0	0	0	0
RPS7P4	0	0	0	0	0	1	0	0	0	0	1	0	0
COX6B1P7	0	0	0	0	0	0	0	0	0	0	0	0	0
ELOCP18	0	0	0	0	0	0	0	0	0	0	0	0	0
AL139413.1	0	0	0	0	0	0	0	0	0	0	0	0	0
RPE65	0	0	3	0	0	2	1	0	1	1	0	1	0
DEPDC1	139	60	488	119	50	19	921	208	267	165	44	369	60
AL138789.1	13	6	53	9	5	3	83	22	28	16	10	39	8
DEPDC1-AS1	0	0	2	0	0	0	3	1	0	0	0	0	0
TXNP2	0	0	0	0	0	0	0	0	0	0	0	0	0
LINC01707	1	0	0	5	0	0	0	0	0	0	0	0	0
AL512271.1	0	0	0	0	0	0	0	0	2	0	0	0	0
LINC01758	0	0	2	0	0	0	0	0	0	2	0	0	0
LRRC7	5	15	18	2	4	30	14	6	16	6	15	3	10
SGO1P1	0	0	0	0	0	0	0	0	0	0	0	0	0
RN7SL538P	0	0	0	0	0	0	0	0	0	0	0	0	0
PIN1P1	0	0	0	0	0	0	0	0	0	0	0	0	0
AL158840.1	0	0	0	0	0	1	0	0	0	0	0	0	0
LRRC40	639	233	592	212	121	147	495	370	588	292	347	348	269
RN7SL242P	0	0	1	0	0	0	0	0	0	0	0	0	0
SRSF11	2976	1369	4270	1342	1236	1107	2938	2249	3688	2039	2218	2145	2124
AL353771.1	0	0	0	0	3	0	0	0	0	0	0	0	0
ANKRD13C	1203	409	794	671	400	407	835	650	1436	704	567	828	535
HHLA3	232	80	75	243	122	163	69	119	236	157	149	116	99
AL158839.1	4	1	5	1	8	0	11	1	0	4	6	5	2
CTH	236	105	121	238	126	124	63	82	204	161	208	190	196
Metazoa_SRP	0	0	0	0	0	0	0	0	0	0	0	0	0
AL354872.2	2	0	0	2	0	3	1	1	5	1	3	0	2
AL354872.1	0	0	0	0	0	0	0	0	0	0	2	0	0
CASP3P1	0	0	0	0	0	0	0	0	0	0	0	0	0
LINC01788	0	0	0	0	0	0	0	0	0	0	0	0	0
AL513285.1	0	0	0	0	0	0	0	0	0	0	0	0	0
PTGER3	0	2	7	0	0	8	2	4	5	0	15	0	2
AL031429.1	0	0	3	0	1	7	0	0	0	0	7	0	0
AL031429.2	0	0	0	0	0	0	0	0	0	0	0	0	0
ZRANB2-AS1	367	178	395	119	127	184	258	236	431	231	221	247	161
ZRANB2	2365	1016	2447	803	659	896	1751	1601	3030	1313	1360	1380	1031
MIR186	0	0	17	1	1	0	13	5	3	5	5	5	4
ZRANB2-AS2	12	1	16	11	1	2	5	7	14	9	5	7	5
AL358453.1	0	0	0	0	0	0	0	0	0	0	0	0	0
NEGR1	2230	237	776	381	199	373	1376	319	602	594	651	1611	327
AL354949.1	0	0	0	0	0	0	2	0	0	0	0	0	0
AL359821.1	0	0	0	0	0	0	0	0	0	0	0	0	0
NEGR1-IT1	0	0	0	0	0	0	0	0	0	0	0	1	0
GDI2P2	0	3	1	1	1	0	2	0	0	3	0	6	0
RPL31P12	0	0	0	0	0	0	0	0	0	0	0	0	0
RNU6-1246P	0	0	0	0	0	0	0	0	0	0	0	0	0
AL583808.1	1	0	0	0	1	2	0	0	0	0	0	0	0
AL583808.2	0	0	0	0	0	0	0	0	0	0	0	0	0
AL732618.1	0	0	0	0	0	0	0	0	0	0	0	0	0
KRT8P21	0	0	0	0	0	0	0	0	0	0	0	0	0
RN7SKP19	0	0	0	0	0	0	0	0	0	0	0	0	0
LINC01360	0	0	0	0	0	0	0	0	0	0	0	0	0
LINC02238	0	0	0	0	0	0	0	0	0	0	0	0	0
RNA5SP50	0	0	0	0	0	0	0	0	0	0	0	0	0
RNU4ATAC8P	0	0	0	0	0	0	0	0	0	0	0	0	0
LRRIQ3	6	2	4	6	5	2	15	2	13	1	4	2	2
FPGT	161	64	132	87	65	58	124	87	202	112	82	119	76
FPGT-TNNI3K	2	0	1	4	0	0	0	2	3	1	3	0	2
TNNI3K	0	0	0	0	0	0	0	0	0	0	0	0	0
AC093158.1	3	0	0	0	2	1	2	0	0	1	0	0	0
AC105271.1	0	0	0	0	0	0	0	0	0	0	0	0	0
LRRC53	0	0	1	0	0	0	0	0	0	0	0	0	0
ERICH3	0	0	0	0	0	0	0	0	0	0	0	0	0
ERICH3-AS1	0	0	0	0	0	0	0	0	0	0	0	0	0
AC135803.1	0	0	1	0	0	0	0	0	0	1	1	0	0
CRYZ	1056	309	701	443	259	323	849	422	596	652	270	714	278
TYW3	735	227	634	280	171	199	651	315	654	354	241	460	238
AC133865.1	0	0	0	0	0	0	0	0	0	0	0	0	0
AC099786.3	0	0	0	0	0	0	0	0	0	0	0	0	0
AC099786.1	0	0	0	0	0	0	0	0	0	0	0	0	0
LHX8	0	0	0	0	0	0	1	0	0	3	0	0	0
AC099786.2	0	0	0	0	0	0	0	0	0	0	0	0	0
RNU6-622P	0	0	0	0	0	0	0	0	0	0	0	0	0
SLC44A5	1	5	10	0	0	0	4	12	6	6	1	2	1
AC093156.1	0	0	0	0	0	0	0	0	0	0	0	0	0
RNU6-503P	0	0	0	0	0	0	0	0	0	0	0	0	0
AL096829.1	0	0	0	0	0	0	0	0	0	0	0	0	0
AL096829.2	0	0	0	0	0	0	0	0	0	0	0	0	0
AL357314.1	0	0	0	0	0	0	0	0	0	0	0	0	0
ACADM	734	288	678	327	177	267	532	451	949	412	335	503	313
DLSTP1	3	2	4	3	1	4	2	3	0	1	1	1	2
RABGGTB	1074	881	1784	497	660	687	894	498	997	718	877	638	781
SNORD45C	0	0	0	0	0	0	0	0	0	0	0	0	0
SNORD45A	0	0	0	0	0	0	0	0	0	0	0	0	0
SNORD45B	0	0	0	0	0	0	0	0	0	0	0	0	0
MSH4	1	0	1	3	0	1	0	0	5	0	0	0	2
ASB17	0	0	1	0	0	0	0	0	0	0	0	0	0
AC092813.1	0	0	0	0	0	0	0	0	0	0	0	0	0
AC092813.2	0	0	1	0	0	0	0	0	0	0	0	0	0
ST6GALNAC3	126	45	170	43	39	6	321	39	40	335	61	321	10
AC103592.1	0	0	0	0	0	0	0	0	0	0	0	0	0
AC104458.1	0	0	0	0	0	0	0	0	0	0	0	1	0
TPI1P1	2	6	5	6	9	2	5	0	1	4	7	8	7
RNU6-161P	0	0	0	0	0	0	0	0	0	0	0	0	0
LINC02567	0	0	0	0	0	0	0	0	0	0	0	0	0
ST6GALNAC5	9	4	20	0	0	19	0	3	0	30	62	2	72
MIR7156	0	0	0	0	0	0	0	0	0	0	0	0	0
AL035409.1	0	0	0	0	0	0	0	1	0	0	0	0	0
PIGK	1800	424	1295	1036	459	701	1528	977	2295	849	944	1156	877
AC113935.1	102	80	24	39	58	64	30	4	23	38	42	47	46
AC093433.1	0	0	0	0	0	0	0	0	1	0	0	0	0
AK5	244	528	145	231	302	471	582	251	727	198	317	206	321
AC095030.1	0	0	0	0	0	1	0	0	0	0	0	0	0
RNU7-8P	0	0	0	0	0	0	0	0	0	0	0	0	0
ZZZ3	1188	346	648	322	271	264	920	701	1268	513	527	666	466
RNA5SP20	1	0	0	0	0	0	0	0	1	0	0	0	0
RN7SL370P	0	0	0	0	0	0	0	0	0	0	0	0	0
USP33	1569	455	1193	517	499	388	1693	1031	2681	1321	792	1461	917
ACTG1P21	0	0	0	0	0	0	0	0	0	0	0	0	0
MIGA1	874	240	663	266	255	260	752	293	678	360	358	434	259
RNA5SP21	0	0	0	0	0	0	0	0	0	0	0	0	0
AC138392.1	0	2	1	2	7	2	5	2	5	3	3	5	2
NSRP1P1	1	0	0	0	0	1	3	0	0	0	0	0	0
HSPE1P25	0	0	0	0	1	1	0	0	0	0	0	2	0
NEXN-AS1	570	92	160	93	130	127	147	73	277	106	219	80	113
NEXN	6663	503	1399	466	695	1002	1307	901	2282	982	2131	678	1212
[truncated: 55,734 more rows]
