# Supplementary material for: Involvement of plasminogen activator inhibitor-1 in p300/p53-mediated age-related atrial fibrosis
Source: PeerJ. 2023 Dec 12;11:e16545. doi: 10.7717/peerj.16545 (PMC10722982; doi:10.7717/peerj.16545)
Supplement: Supplemental Information 2 [file peerj-11-16545-s002.zip]

Archive with 3 entries (3 files):
- GSEA/c2.all.v2023.1.Hs.symbols.gmt
- GSEA/GSEA.xlsx
- GSEA/SERPINE1_logFC_GSEA.txt
