# Supplementary material for: Involvement of plasminogen activator inhibitor-1 in p300/p53-mediated age-related atrial fibrosis
Source: PeerJ. 2023 Dec 12;11:e16545. doi: 10.7717/peerj.16545 (PMC10722982; doi:10.7717/peerj.16545)
Supplement: Supplemental Information 2 [file peerj-11-16545-s002.zip › GSEA/c2.all.v2023.1.Hs.symbols.gmt]

SHARMA_ASTROCYTOMA_WITH_NF1_SYNDROM	http://www.gsea-msigdb.org/gsea/msigdb/human/geneset/SHARMA_ASTROCYTOMA_WITH_NF1_SYNDROM	ADGRV1	MAP3K7CL	CLEC3B	SLC1A3	STN1
SOGA_COLORECTAL_CANCER_MYC_DN	http://www.gsea-msigdb.org/gsea/msigdb/human/geneset/SOGA_COLORECTAL_CANCER_MYC_DN	SLC17A4	UGP2	SLC4A4	SULT1A2	SLC1A1	SLC30A4	SLC41A2	SLC35D1	PAPSS2	PAFAH2	FUCA1	PLPP1	RETSAT	MAPK3	SLC30A10	SLC22A18AS	PAFAH1B1	PLCD1	SLC26A3	LDHD	ACADS	PPARD	SULT1A4	PLA2G10	SLCO2A1	PIP5K1B	CPT2	SMPD1	PMM1	ACAA1	B3GALT1	SLC46A3	SLC31A2	SLC37A2	PPM1A	NEU4	SLC26A2	SLC17A5	PLCD3	ACO2	SLC8B1	PIP4K2C	SLC35A3	CD36	SLC22A5	MKNK1	SLC44A1	FABP2	ENPP6	RXRA	B3GNT5	SLC35B3	ACSS2	B3GNT2	SLC22A18	TNFRSF1A	PCK2	PGM1	FAS	GBA3	SLC35A5	SLC25A24	ECI2	DHRS3	TRAF6	SLC16A12	HADHB	MKNK2	SLCO4C1	CDS1	UGT2A3
SOGA_COLORECTAL_CANCER_MYC_UP	http://www.gsea-msigdb.org/gsea/msigdb/human/geneset/SOGA_COLORECTAL_CANCER_MYC_UP	PAICS	CAD	POLR1B	ENOPH1	ATR	GART	CDK4	GMPS	PPAT	POLR2D	POLA1	SLC25A32	NME1	POLR1E	PNPT1	DHODH	MTHFD1L	ATIC	SLC25A19	POLE3	POLD2	SLC25A17	DTYMK	SRM	SLC7A1	CTPS1	PYCR2	AMPD2	UMPS	PRIM1	PYCR1	SLC7A5	AHCY	SHMT2	PYCR3	RPIA	PFAS	IMPDH1	RRM1	POLR1D	POLR3K	GLO1	SLCO4A1	MTHFD2	GPI	ASNS	SLC4A2	POLD1	PFKM	GNPDA1	PRPS2	ODC1	TST	B4GALT2	ADCY3	POLR3H	PRPS1L1	HPRT1	PPT1	SLC12A9	AGK	ADSL	POLA2	ALDH1B1	SLC19A1	NUDT5	SLC39A6	MECR	POLE2	TYMS	POLR1H	SLC25A15	LDHB	SLC7A6	POLR2I	MTR	SLC12A8	SLC25A14	ENO1	DUT	UCKL1	GNPNAT1
CORONEL_RFX7_DIRECT_TARGETS_UP	http://www.gsea-msigdb.org/gsea/msigdb/human/geneset/CORONEL_RFX7_DIRECT_TARGETS_UP	ABAT	DIP2A	KLF9	PTMS	TOB2	ARL15	DOLPP1	MAF	RAB40B	TOP2B	ATRX	DSE	MXD4	RAP2A	TP53INP1	CABIN1	EMC9	NRSN2-AS1	REV3L	TSC22D1	CAT	FAM111A	OTUD5	RFX5	TSPYL1	CCND1	ATOSA	PDCD4	RMND5A	TSPYL2	CCNG2	HNRNPUL2	PI4K2A	RPS6KA5	UBE2H	CDK4	INTS3	PIK3IP1	SESN3	XRCC1	CIC	IP6K2	PIK3R3	SLC43A2
FOROUTAN_TGFB_EMT_UP	http://www.gsea-msigdb.org/gsea/msigdb/human/geneset/FOROUTAN_TGFB_EMT_UP	ABCA1	ACTN1	JAG1	ALOX5AP	APBB2	BMAL1	BMP1	BMP2	BMPR2	BPGM	CALD1	RUNX2	CD59	CDH2	CDH11	COL1A1	COL3A1	COL4A1	COL4A2	COL5A1	COL5A2	COL6A3	COL7A1	VCAN	CCN2	SLC26A2	ELK3	EML1	EPHB2	ETS2	FBN1	FOXD1	FN1	GNG11	GRB10	HMOX1	HRH1	IGFBP5	IGFBP7	IL11	INHBA	ITGA5	ITGB3	JARID2	JUN	JUNB	KCNJ15	KCNMA1	LAMC2	LOX	LUM	SMAD7	MAF	MATN3	MFAP2	MMP1	MMP2	MMP9	MMP10	MN1	GADD45B	MYO10	NCF2	NEDD9	NKX3-1	NT5E	SERPINE1	PDGFA	CDK14	SERPINE2	PIK3CD	PLAUR	PODXL	HTRA1	PSMD2	PTHLH	PTPRK	RALA	RGS4	SCG5	SKIL	SLCO2A1	SLC22A4	SLN	SNAI2	SPARC	SPOCK1	STC1	TAGLN	TCF4	TBX3	TGFB1	TGFB1I1	TGFBI	TGM2	THBS1	TIMP2	TNFAIP6	TNS1	TPM1	TPM4	TUBA4A	TUFT1	VEGFC	VIM	WNT5A	TUBA1A	SCG2	TFPI2	ADAM12	HMGA2	SRPX	TAGLN2	TPST2	TPST1	BHLHE40	KLF7	PEA15	ADAM19	INPP4B	SPHK1	AP1S2	CRLF1	PDLIM7	CYTH1	NREP	TP53I3	MICAL2	DOCK4	NUAK1	MRC2	GFPT2	HS3ST3B1	HS3ST3A1	AKT3	DHRS2	FSTL3	DLC1	MYL9	SEMA3C	POSTN	MAGED2	FERMT2	GLIPR1	KDELR3	HSF2BP	PTPN21	ADAMTS6	DUSP10	ZNF365	DAAM1	PALLD	TMCC1	ANKLE2	RFTN1	SACS	PLEK2	GREM1	DSE	LMCD1	CHST11	GAL	ANGPTL4	GASK1B	DACT1	SPDL1	PID1	LARP6	GALNT10	CHRNA9	ARHGEF40	ARFGAP1	PDGFC	NRIP3	PMEPA1	ACKR3	XYLT1	SMURF2	C3orf52	PRR5L	FHOD3	WNT5B	LBH	MAP1LC3B	DIXDC1	FAM114A1	MBOAT2	SIK1	PXDC1	AMIGO2	VGLL3	SRRD
FOROUTAN_TGFB_EMT_DN	http://www.gsea-msigdb.org/gsea/msigdb/human/geneset/FOROUTAN_TGFB_EMT_DN	ADORA2B	ALDH1A3	ALDH3A2	ANK3	BIRC3	AQP3	AREG	CFB	DST	CD9	CDH1	CEBPD	CP	CXADR	CYB5A	CYP1B1	DEFB1	SERPINB1	ELF3	EMP1	EPAS1	ERBB3	EREG	GLDC	CFH	FOXA2	HPGD	IMPA2	INHBB	JAG2	KRT15	KRT19	LAMA5	LCN2	ABLIM1	LY6E	EPCAM	MBP	KITLG	MITF	MMP7	MUC1	CEACAM6	PDK4	ATP8B1	PKP2	PLS1	PPL	PLAAT4	S100P	SCNN1A	SLPI	SORD	SOX2	SULT1A1	TFAP2A	NR2F2	TNFAIP2	TPD52L1	ALDH5A1	CAVIN2	MAP7	SLC16A7	ARHGAP29	TJP2	GDF15	HS3ST1	FGFBP1	TSPAN1	MPZL2	SPRY1	CITED2	VAV3	AGR2	SLC27A2	TBC1D8	PLAAT3	PEG10	GSE1	SYNE2	NUP210	RAB38	RAB26	METTL7A	EHF	SMPDL3B	SLCO4A1	HOOK1	GULP1	LSR	RBM47	EPB41L4B	MANSC1	ESRP1	PPP1R9A	SYBU	GPRC5C	MYO5C	RAB25	MTUS1	SQOR	DEPTOR	C1orf116	FA2H	C1orf115	GRTP1	ERMP1	TMEM30B
FOROUTAN_PRODRANK_TGFB_EMT_UP	http://www.gsea-msigdb.org/gsea/msigdb/human/geneset/FOROUTAN_PRODRANK_TGFB_EMT_UP	ABCA1	ACTN1	JAG1	ALOX5AP	APBB2	BMAL1	BMP1	BMP2	BMPR2	BPGM	CALD1	RUNX2	CD59	CDH2	CDH11	COL1A1	COL4A1	COL4A2	COL5A1	COL7A1	VCAN	CCN2	SLC26A2	ELK3	EML1	EPHB2	ETS2	FBN1	FOXD1	FN1	GNG11	GRB10	HMOX1	HRH1	IGFBP5	IGFBP7	IL11	INHBA	ITGA5	ITGB3	JARID2	JUN	JUNB	KCNJ15	KCNMA1	LAMC2	LOX	SMAD7	MAF	MATN3	MFAP2	MMP1	MMP2	MMP9	MMP10	MN1	GADD45B	MYO10	NCF2	NEDD9	NKX3-1	NT5E	SERPINE1	PDGFA	CDK14	SERPINE2	PIK3CD	PLAUR	PODXL	HTRA1	PSMD2	PTHLH	PTPRK	RALA	RGS4	SCG5	SKIL	SLCO2A1	SLC22A4	SLN	SNAI2	SPARC	SPOCK1	STC1	TAGLN	TCF4	TBX3	TGFB1	TGFB1I1	TGFBI	TGM2	THBS1	TIMP2	TNFAIP6	TNS1	TPM1	TPM4	TUBA4A	TUFT1	VEGFC	VIM	WNT5A	TUBA1A	TFPI2	ADAM12	HMGA2	SRPX	TAGLN2	TPST2	TPST1	BHLHE40	KLF7	PEA15	ADAM19	INPP4B	SPHK1	AP1S2	CRLF1	PDLIM7	CYTH1	NREP	TP53I3	MICAL2	DOCK4	NUAK1	MRC2	GFPT2	HS3ST3A1	AKT3	DHRS2	FSTL3	DLC1	MYL9	SEMA3C	POSTN	MAGED2	FERMT2	GLIPR1	KDELR3	HSF2BP	PTPN21	ADAMTS6	DUSP10	ZNF365	DAAM1	PALLD	TMCC1	ANKLE2	RFTN1	SACS	PLEK2	GREM1	DSE	LMCD1	CHST11	GAL	ANGPTL4	GASK1B	DACT1	SPDL1	PID1	LARP6	GALNT10	CHRNA9	ARHGEF40	ARFGAP1	PDGFC	NRIP3	PMEPA1	ACKR3	XYLT1	SMURF2	C3orf52	PRR5L	FHOD3	WNT5B	LBH	MAP1LC3B	DIXDC1	FAM114A1	MBOAT2	SIK1	PXDC1	AMIGO2	SRRD
FOROUTAN_PRODRANK_TGFB_EMT_DN	http://www.gsea-msigdb.org/gsea/msigdb/human/geneset/FOROUTAN_PRODRANK_TGFB_EMT_DN	ADORA2B	ALDH3A2	ANK3	BIRC3	AREG	DST	CD9	CDH1	CEBPD	CXADR	CYB5A	CYP1B1	SERPINB1	ELF3	EPAS1	ERBB3	EREG	GLDC	FOXA2	HPGD	IMPA2	JAG2	KRT19	LAMA5	ABLIM1	LY6E	EPCAM	MBP	KITLG	MITF	MMP7	MUC1	PDK4	PKP2	PLS1	PPL	PLAAT4	S100P	SCNN1A	SORD	SULT1A1	TFAP2A	NR2F2	TNFAIP2	TPD52L1	ALDH5A1	CAVIN2	MAP7	SLC16A7	ARHGAP29	TJP2	GDF15	SPRY1	CITED2	AGR2	SLC27A2	TBC1D8	PLAAT3	PEG10	GSE1	NUP210	RAB38	RAB26	METTL7A	EHF	SMPDL3B	SLCO4A1	HOOK1	GULP1	RBM47	EPB41L4B	ESRP1	PPP1R9A	SYBU	GPRC5C	MYO5C	MTUS1	SQOR	DEPTOR	C1orf116	C1orf115	ERMP1
FOROUTAN_INTEGRATED_TGFB_EMT_UP	http://www.gsea-msigdb.org/gsea/msigdb/human/geneset/FOROUTAN_INTEGRATED_TGFB_EMT_UP	JAG1	ALOX5AP	BMPR2	CALD1	CDH2	CDH11	COL1A1	COL4A1	COL4A2	COL5A1	COL7A1	VCAN	CCN2	SLC26A2	EPHB2	FBN1	FOXD1	FN1	HMOX1	IGFBP5	IGFBP7	IL11	INHBA	ITGA5	ITGB3	JUN	JUNB	KCNMA1	LOX	SMAD7	MAF	MFAP2	MMP1	MMP2	MMP10	MN1	GADD45B	NCF2	NEDD9	NKX3-1	NT5E	SERPINE1	CDK14	SERPINE2	PODXL	HTRA1	PTHLH	PTPRK	RGS4	SCG5	SKIL	SLC22A4	SLN	SNAI2	SPARC	SPOCK1	STC1	TAGLN	TCF4	TGFB1	TGFB1I1	TGFBI	TGM2	THBS1	TIMP2	TNFAIP6	TNS1	TPM1	TUFT1	WNT5A	SRPX	ADAM19	SPHK1	AP1S2	CRLF1	PDLIM7	NREP	TP53I3	DOCK4	NUAK1	MRC2	GFPT2	HS3ST3A1	DHRS2	FSTL3	DLC1	MYL9	POSTN	FERMT2	GLIPR1	HSF2BP	ADAMTS6	ZNF365	SACS	PLEK2	GREM1	DSE	LMCD1	GAL	ANGPTL4	GASK1B	DACT1	PID1	GALNT10	CHRNA9	ARHGEF40	PDGFC	PMEPA1	ACKR3	XYLT1	FHOD3	WNT5B	DIXDC1	COL3A1	COL5A2	COL6A3	LUM	SCG2	HS3ST3B1	VGLL3
FOROUTAN_INTEGRATED_TGFB_EMT_DN	http://www.gsea-msigdb.org/gsea/msigdb/human/geneset/FOROUTAN_INTEGRATED_TGFB_EMT_DN	ANK3	BIRC3	AREG	DST	CD9	CDH1	CEBPD	CXADR	CYB5A	SERPINB1	ELF3	ERBB3	EREG	FOXA2	HPGD	IMPA2	KRT19	LY6E	EPCAM	MBP	MMP7	PDK4	PKP2	PLS1	PPL	PLAAT4	S100P	SCNN1A	CAVIN2	SLC16A7	ARHGAP29	TJP2	GDF15	AGR2	SLC27A2	TBC1D8	GSE1	METTL7A	EHF	RBM47	EPB41L4B	ESRP1	PPP1R9A	MYO5C	MTUS1	DEPTOR	C1orf116	ERMP1	ALDH1A3	AQP3	CFB	CP	DEFB1	EMP1	CFH	INHBB	KRT15	LCN2	CEACAM6	ATP8B1	SLPI	SOX2	HS3ST1	FGFBP1	TSPAN1	MPZL2	VAV3	SYNE2	LSR	MANSC1	RAB25	FA2H	GRTP1	TMEM30B
GLASS_IGF2BP1_CLIP_TARGETS_KNOCKDOWN_DN	http://www.gsea-msigdb.org/gsea/msigdb/human/geneset/GLASS_IGF2BP1_CLIP_TARGETS_KNOCKDOWN_DN	HDLBP	IGF2BP1	HNRNPF	CPSF2	CTDSP2	CLIC4	CANT1	DCTN5	SLC39A14	CD2AP	DNAJC9	HIPK1	KLF13	IST1	SRF	HSPD1	SPRING1	NIPA2	HNRNPUL1	YWHAZ	SRPK1	MAPK1	PIP4K2C	VPS37B	WIPF2	PNP	RFWD3	TXNRD1	ZWINT	NEMP1	CENPO	VOPP1	CILK1	UBE3C	PODXL	ZDHHC5	TNKS2	SLC35B4	NIPA1	PRC1	SENP1	NUDT19	BZW1	CBL	TMEM33	LIMK1	ERH	ANKRD52	CHD7	N4BP2	KIF11	KPNA6	MLF2	IQGAP3	PRR11	C5orf15	FANCI	PRELID3B	LBR	NSUN4	ATXN1L	TMEM41A	PTPN9	G3BP2	DESI2	AGO1	AKIRIN1	ARFGEF2	RBPJ	MED1	CIT	PTGES3	SUDS3	MIB1	PABIR2	PSMD10	ANP32E	FBXO45	E2F1	SPAG5	MKI67	TUBA1B	MIOS	MRPS10	CEP57	NUP155	SSR3	BLMH	AARS1	SETD5	SHMT2	AURKA	TPX2	FOXN2	NCAPH	FOXM1	BLTP3A	PLEKHA8	CDK1	DARS2	GJC1	FUCA2	SGO1	RALBP1	MBTPS2	NCEH1	SIRT1	SH3PXD2A	DLAT	EXO1	NPLOC4	NUP43	PLK1	HJURP	SAPCD2	GTF2E2	CDCA7L
HOUNKPE_HOUSEKEEPING_GENES	http://www.gsea-msigdb.org/gsea/msigdb/human/geneset/HOUNKPE_HOUSEKEEPING_GENES	C6orf120	C14orf119	C11orf98	HAPSTR1	BLTP2	C1orf43	C1orf174	AAMP	AAR2	AARS1	AARSD1	AASDHPPT	ABCE1	ABCF2	ACAD9	ACBD3	ACBD6	ACTR1A	ACTR1B	ACTR2	ADH5	ADIPOR2	ADRM1	AGAP3	AGGF1	AHSA1	AIDA	AIP	AK2	AK3	AKIRIN1	AKIRIN2	AKT1	ALDH9A1	ALKBH5	AMFR	ANAPC2	ANKFY1	ANKLE2	ANKRD10	ANKRD40	ANKRD52	ANKS1A	ANP32A	ANP32B	AP1G1	AP2M1	AP3M1	AP3S2	APEH	APH1A	API5	APPL1	ARAF	ARCN1	ARF1	ARF4	ARFGAP2	ARFGAP3	ARFGEF2	ARHGAP1	ARIH2	ARL1	ARL14EP	ARL6IP1	ARL8B	ARMC1	ARMCX3	ARNT	ARPC2	ARPP19	GET3	ASNSD1	ASXL1	ATF6	ATF6B	ATG101	ATG3	ATP5PF	ATP6AP2	ATP6V0E1	ATPAF1	KIAA0319L	B4GALT7	BAD	BAG1	BAG6	BANF1	BAP1	BAZ1B	C6orf89	C9orf78	BCAP31	BCCIP	BCKDK	BET1L	BFAR	BLOC1S2	BMI1	BNIP3L	BOD1	BORCS7	BRD3	BRD4	BRK1	BRMS1	BSDC1	BTBD1	BTBD2	BTF3	BTF3L4	BUB3	BUD31	BZW1	CAB39	CACTIN	CALM1	CALR	CAND1	CASC3	CBX1	CBY1	CCAR2	CCDC124	CCDC22	CCDC47	CCDC50	CCDC97	CCNI	CCNK	CCT2	CCT4	CCZ1	CD2BP2	CDC123	CDC16	CDC23	CDC26	CDC34	CDC37	CDC37L1	CDC42	CDC42SE1	CDC5L	CDK4	CDKN1B	CEBPZ	CEBPZOS	CFDP1	CFL1	CGGBP1	CHCHD1	CHMP2A	CHMP2B	CHMP3	CHMP4B	CHMP6	CHP1	CHTOP	CIPC	CLNS1A	CLPP	CLPTM1	CLPTM1L	CMAS	CMPK1	CMTR1	CNBP	CNOT11	CNPPD1	COA3	COA5	COA6	COASY	COG3	COG7	COMMD7	COMT	COPA	COPB2	COPE	COPG1	COPS4	COPS5	COPS6	COPZ1	COQ5	COX15	COX17	CREBBP	CRK	CRKL	CRTC3	CSNK1A1	CSNK1D	CSNK1G2	CSNK2A1	CSNK2A2	CSNK2B	CTBP1	CTDNEP1	CTNNB1	CTNNBL1	CUEDC2	CUL1	CUL3	CUL4B	CUTA	CYB5B	PHAF1	DAD1	DAP3	DARS1	DCAF12	DCAF15	DCAF5	DCTN2	DCTN3	DCTN4	DCTPP1	DDB1	DDX1	DDX17	DDX18	DDX19A	DDX23	DDX27	DDX47	DDX51	DEAF1	DENND6A	DENR	DERL1	DHPS	DHX15	DHX29	DHX38	DHX40	DIMT1	DNAJA1	DNAJA2	DNAJA3	DNAJB11	DNAJB6	DNAJC1	DNAJC11	DNAJC13	DNAJC3	DNAJC4	DNAJC5	DNAJC7	DNAJC8	DNAJC9	DNLZ	DNTTIP1	DPY30	DRG1	DUSP11	DYNC1LI1	DYNLRB1	E2F4	E4F1	EAPP	EBAG9	EBNA1BP2	EDC3	EEF1D	EEFSEC	EGLN2	EIF1AX	EIF1B	EIF2AK1	EIF2B1	EIF2D	EIF2S1	EIF2S2	EIF3A	EIF3B	EIF3D	EIF3E	EIF3G	EIF3I	EIF3K	EIF3M	EIF4A1	EIF4A3	EIF4B	EIF4G2	EIF4H	EIF5A	EIF5B	ELAVL1	ELK1	ELL	ELOF1	EMC2	EMC3	EMC4	EMC6	EMC7	EMC8	EMD	ENSA	EPN1	ERAL1	ERGIC1	ERGIC3	ERH	ERI3	ERLEC1	ERP29	ERP44	ETF1	EXOC2	EXOSC4	FAF2	PABIR1	FHIP2A	FAM168A	FAM168B	PSME3IP1	FAM20B	FAM32A	FAM50A	FAM98A	FBL	FBXL3	FBXO28	FBXO42	FBXW4	FBXW5	FCF1	FEM1B	FIBP	FIS1	FIZ1	FKBP8	FLCN	FRG1	FTSJ3	FUBP3	FXR2	FZR1	G3BP1	G3BP2	G6PC3	GABARAPL2	GATAD1	GATAD2B	GBF1	GDI2	GET4	GGA2	GID8	GLE1	GNB1	GNL2	GNPAT	GNPTG	GOLGA3	GOLGA4	GOLPH3	GORASP2	GOSR2	GPBP1	GPI	GPKOW	GPN2	GPN3	GPX4	GSK3A	GSPT1	GSTO1	GTF2B	GTF2E2	GTF2F1	GTF2F2	GTF3A	GTF3C3	GTF3C6	GTPBP1	GUK1	H2AZ2	H3-3B	HAT1	HAX1	HCFC1	IER3IP1	HDLBP	HERPUD2	HGS	HIGD1A	HINT1	HIPK1	HMGXB3	HNRNPA1	HNRNPA2B1	HNRNPAB	HNRNPD	HNRNPDL	HNRNPM	HNRNPU	HNRNPUL1	HNRNPUL2	HP1BP3	HSBP1	HSD17B12	HSF1	HSP90AB1	HSP90B1	HSPA4	HSPE1	HTATSF1	HTT	ICMT	IGBP1	IK	ILF2	ILF3	ILKAP	INO80	INTS10	INTS12	IPO5	IPO8	IPO9	IQSEC1	ISCA2	ISCU	ITCH	IWS1	JAGN1	JAK1	JOSD1	JTB	KARS1	KAT8	KBTBD2	KCMF1	KCTD20	KCTD5	KDELR1	KDELR2	KDM1A	KDM2A	KDM4B	KEAP1	KHDRBS1	KHSRP	KIFBP	KLHDC10	KPNA1	KPNA3	KPNA4	KPNA6	KRAS	KXD1	LAMP2	LAMTOR1	LAMTOR5	LARP1	LARP4B	LARS1	LCMT1	LDB1	LEMD2	LENG1	LENG8	LMAN1	LMAN2	LMF2	LONP1	LONP2	LRPAP1	LRPPRC	LRRC41	LRRC59	LSM1	LSM12	LSM14A	LSM14B	LSM4	LTV1	LUC7L3	MAEA	MAGOH	MAN1A2	MAP2K1	MAP2K2	MAPK1	MAPK1IP1L	MAPK8IP3	MAPRE1	MARCHF5	MAU2	MAX	MAZ	MBD1	MBD2	MCCC2	MCMBP	MCRS1	MCTS1	MEA1	MECP2	MED10	MED13	MED19	MED21	MED25	MED28	MED4	MED9	MEPCE	METTL9	MFN2	MFSD14A	MGRN1	MIEF1	MKRN2	MLEC	MLF2	MMADHC	MORC2	MORF4L1	MORF4L2	MPHOSPH10	MRPL14	MRPL17	MRPL18	MRPL22	MRPL24	MRPL28	MRPL36	MRPL37	MRPL38	MRPL39	MRPL41	MRPL43	MRPL44	MRPL49	MRPL51	MRPL57	MRPL9	MRPS10	MRPS14	MRPS16	MRPS17	MRPS2	MRPS25	MRPS28	MRPS30	MRPS5	MRPS9	MRTO4	MSL1	MSL2	MTCH1	MTDH	MTFR1L	MTOR	MTPN	MYCBP2	MYDGF	NACA	NAP1L1	NAP1L4	NAPA	NAPG	NARS1	NAT10	NCBP1	NCBP2	NCL	NCOA5	NDST1	NDUFAF2	NDUFB8	NEDD8	NELFB	NFATC2IP	NFX1	NFYB	NGDN	NGRN	NIFK	NMD3	NMT1	NOB1	NOL7	NOP14	NOP9	NOSIP	NPEPPS	NPLOC4	NRBP1	NSA2	NSMCE1	NSMCE4A	NT5C2	NUCKS1	NUDC	NUDT16L1	NUDT21	NUDT9	NUFIP2	NUMA1	NUP133	NUP153	NUS1	NXF1	OGT	OS9	OSBP	OST4	OSTC	OTUB1	OTUD4	OXSR1	P4HB	PA2G4	PABPN1	PACS1	PACSIN2	PAF1	PAFAH1B1	PAFAH1B2	PAIP1	PARK7	PARN	PARP1	PATL1	PBDC1	PBX2	PCBP1	PCBP2	PCGF3	PCIF1	PCMT1	PCMTD2	PCSK7	PCYOX1	PCYT1A	PDAP1	PDCD6	PDCD7	PDIA3	PDIA6	PDPK1	PDS5A	PDZD11	PELP1	PFDN1	PFDN2	PGAM5	PGRMC2	PHF12	PHF5A	PHRF1	PIGH	PIN1	PIP5K1C	PITHD1	PLAA	PMPCA	PMPCB	PNO1	PNRC2	POFUT1	POLD2	POLE3	POLR1D	POLR2C	POLR2J	POLR2K	POLR3C	POP7	PPIB	PPID	PPP1CC	PPP1R11	PPP1R15B	PPP1R37	PPP1R8	PPP2CA	PPP2CB	PPP2R1A	PPP2R5A	PPP2R5C	PPP2R5E	PPP5C	PPP6C	PPP6R1	PPP6R2	PPT1	PPTC7	PRCC	PRDM4	PRDX5	PREB	PREP	PRKAA1	PRKAR1A	PRKAR2A	PRKCSH	PRKRA	PRPF18	PRPF19	PRPF38A	PRPS1	PRPSAP1	PSMA2	PSMA5	PSMA6	PSMA7	PSMB1	PSMB2	PSMB4	PSMB6	PSMB7	PSMC1	PSMC3	PSMC5	PSMD1	PSMD10	PSMD11	PSMD12	PSMD14	PSMD3	PSMD4	PSMD5	PSMD6	PSMD7	PSMD8	PSME3	PSMG2	PSMG3	PTEN	PTPN11	PTRH2	PUF60	PUM2	PURB	PWP1	PWP2	QRICH1	R3HCC1	RAB11A	RAB11B	RAB14	RAB1B	RAB2A	RAB35	RAB3GAP1	RAB5A	RAB6A	RAB7A	RAB9A	RABGGTB	RABL6	RAC1	RAD21	RAD23A	RAD23B	RALA	RALBP1	RALY	RANBP1	RANBP10	RANBP2	RANBP9	RANGAP1	RARS2	RBCK1	RBM14	RBM17	RBM25	RBM4	RBM42	RBM8A	RBMX2	RBX1	RC3H2	RER1	RERE	RGP1	RHBDD2	RHEB	RHOT2	RING1	RMND5A	RNF113A	RNF139	RNF167	RNF168	RNF181	RNF20	RNF216	RNPS1	RPA1	RPA2	RPL15	RPL22	RPL35A	RPL4	RPL7L1	RPN1	RPN2	RPS19BP1	RRAGA	RRN3	RRP36	RRP7A	RRP9	RSL24D1	RSRC2	RTCB	RTF1	RUVBL1	SAP18	SAR1A	SARNP	SARS1	SART1	SART3	SAV1	SBDS	SCAF1	SCYL1	SCYL2	SDF4	SDHAF2	SEC13	SEC24B	SEC31A	SEC61B	SEC62	SENP2	SENP5	SEPHS1	SERBP1	SERP1	SETD5	SF1	SF3A2	SF3A3	SF3B1	SF3B2	SF3B4	SF3B5	SF3B6	SFPQ	SGTA	SH2B1	SH3GL1	SHARPIN	SKP1	SLC25A11	SLC25A28	SLC25A3	SLC25A5	SLC30A5	SLC30A9	SLC35A1	SLC35A4	SLC35E1	SLC39A6	SLC4A1AP	SLIRP	SLTM	SLU7	SMAD2	SMAP1	SMARCA5	SMARCB1	SMARCC1	SMC1A	SMDT1	SMIM11	SMIM12	SMPD1	SMU1	SMYD5	SNAP29	SNAPIN	SND1	SNF8	SNRNP35	SNRNP70	SNRPA	SNRPB	SNRPD3	SNX1	SNX12	SNX19	SNX27	SNX3	SOD1	SON	SP1	SP2	SPAG7	SPAG9	SPG11	SPG7	SPPL3	SPRYD3	SPTSSA	SREBF2	SRM	SRP14	SRP9	SRPRB	SRRM1	SRSF1	SRSF10	SRSF11	SRSF2	SRSF3	SRSF4	SRSF6	SRSF9	SSBP1	SSNA1	SSR2	SSR3	SSRP1	SSU72	ST13	STAT3	STAU1	STIM1	STIP1	STK11	STK24	STK38	STRAP	STRN4	STT3B	STUB1	STX4	STX5	STX8	SUB1	SUGT1	SUMO1	SUPT6H	SURF4	SYF2	SYNCRIP	TAB1	TADA2B	TADA3	TAF10	TAOK2	TARDBP	TAX1BP1	TBC1D20	TBCA	TBCB	TBCD	TBK1	TBL1XR1	TCF25	TCP1	TERF2IP	TEX261	THAP11	THOC7	THRAP3	TIMM17A	TIMM17B	TIMM22	TM9SF3	TMBIM6	TMCO1	TMED1	TMED10	TMED4	TMED9	TMEM101	TMEM127	TMEM147	TMEM165	TMEM183A	TMEM203	TMEM219	TMEM230	TMEM245	TMEM248	TMEM251	TMEM256	TMEM258	TMEM259	TMEM30A	TMEM42	TMEM50A	TMEM60	TMX3	TMX4	TNKS	TNKS2	TOLLIP	TOMM20	TOMM22	TOMM70	TOR1A	TOR1B	TPI1	TPP2	TRAM1	TRAPPC3	TRIM28	TRIP12	TRIP4	TRMT112	TRPC4AP	TSN	TSPYL1	TSR1	TSR3	GFUS	TTC1	SKIC3	TUBG1	TUSC2	TUT1	TXN2	TXNDC12	TXNDC9	TXNL1	U2AF1	U2AF2	UBA1	UBA2	UBAC1	UBAP2L	UBE2D2	UBE2F	UBE2G1	UBE2I	UBE2J1	UBE2K	UBE2Q1	UBE2R2	UBE2Z	UBE3C	UBFD1	UBL4A	UBL5	UBL7	UBP1	UBQLN1	UBQLN4	UBR4	UBXN1	UFC1	UFL1	UFM1	UGP2	UROD	USB1	USP14	USP22	USP39	USP4	USP48	UTP18	UTP3	VCP	VDAC1	VEZF1	VPS16	VPS25	VPS26A	VPS26B	VPS29	VPS36	VPS37C	VPS51	VPS52	VTI1B	WAC	WASL	WBP4	WDR45B	WDR46	WDR55	WDR82	WDR83OS	WHAMM	WIPI2	WRNIP1	XPOT	YARS1	YIF1A	YIPF3	YKT6	YME1L1	YTHDC1	YTHDF1	YWHAB	YWHAE	YWHAQ	YY1	ZBTB17	ZC3H11A	ZC3H15	ZC3H18	ZC3H3	ZDHHC6	ZDHHC7	ZNF146	ZNF330	ZNF593	ZNF706	ZNF777	ZNF865	ZFP91	ZFPL1	ZFYVE21	ZMAT2	ZMIZ1	ZMPSTE24	ZMYND19	ZRANB1	ZRANB2	ZRSR2	ZYG11B
IBRAHIM_NRF1_UP	http://www.gsea-msigdb.org/gsea/msigdb/human/geneset/IBRAHIM_NRF1_UP	AAMP	AAR2	ABCD1	ABCE1	ABHD4	ACAT2	ACBD3	ACSL1	ACTR8	ADNP2	AFG3L2	AHCYL2	AHSA1	AKR1B1	AKR1B10	AKR1C3	ALAS1	ALDH1B1	ALDH2	ALDOA	ANAPC1	ANP32E	ARCN1	AREL1	ASAP2	INTS13	ATMIN	ATP10D	ATP6V1C2	ATP8B2	B4GALNT1	B4GALT5	BAG2	BAG3	BCCIP	BCL2L13	BLMH	BLOC1S5-TXNDC5	BNIP3	BRIX1	C1orf198	ILRUN	CYREN	C9orf78	CA12	CACYBP	CALU	CANX	CBFB	CCDC43	CCDC47	CCT2	CCT3	CCT5	CCT6A	CCT7	CCT8	CDC37	CDK12	CDV3	CELF1	CERK	CHCHD3	CHPF2	CHST1	CLCC1	CLINT1	CLIP1	CLNS1A	CMAS	CNNM4	COPS8	CRELD2	CSDE1	CTR9	CTSL	CTTN	CUL1	CUL4A	DDHD1	DDX1	DDX10	DDX21	DHX32	DKC1	DLAT	DNAJA1	DNAJB11	DNAJC10	DNAJC11	DNAJC2	DNAJC21	DNAJC6	DNAJC7	DNMT3B	DYNC1LI1	DYNLL2	E2F6	ECE1	EDEM3	EIF2B1	EIF2B3	EIF2S2	EIF3H	EIF3J	EIF4E	EIF4G2	EIF4H	ELAC2	ELMO1	ENTPD4	ESF1	EXOC7	EXOSC3	FAF2	FAM168B	ABRAXAS2	FAM83G	FAM98A	FAT2	FBXO28	FBXO30	FBXW11	FGFR1	FKBP14	FTH1	FTL	FUBP1	FXR1	FXR2	FXYD5	FYTTD1	GABPB1	GAN	GAPDH	GAPVD1	GATAD2A	GCC1	GCLM	GFPT1	GLYR1	GNAI3	GNPDA2	GNPNAT1	GPAT4	GPX3	GRB2	GRPEL1	GSTP1	GTF2F1	GTF3C3	GTPBP4	HARS1	HMOX1	HNRNPA1	HNRNPH1	HNRNPK	HNRNPR	HSPA4	HSPA5	HSPA8	HSPA9	HSPD1	HSPH1	HTRA3	HYOU1	IK	BPNT2	IMPDH1	IST1	ISY1	ITSN2	IWS1	JAK1	JMJD6	KANSL3	KARS1	KCMF1	KCNA2	KCTD5	KEAP1	BLTP2	KIAA0930	KIAA1191	KIDINS220	KIF3B	KIF5B	KTN1	LDHB	LIMK1	CYTOR	PRECSIT	LIPH	LMAN1	LRRC59	LRRFIP2	LYAR	MAGEA3	MANF	MAP1A	MAP2K1	MAP4	MAP4K4	MAP4K5	MAP7D1	MAPK6	MAPRE1	MARK3	MBD1	MCL1	MCUR1	ME1	MFN2	MGST1	MIR4435-2HG	MLEC	MPHOSPH10	MPZL1	MRFAP1	MRGBP	MRPL19	MRPS22	MTDH	MTHFD2	NACA	NAMPT	NARS1	NCKAP1	NDRG1	NEK4	NFRKB	NGRN	NIP7	NOL11	NOLC1	NOP16	NQO2	NRIP3	NSUN2	NUDC	NUP43	NUP62	OSBPL11	PAFAH1B1	PAPOLA	PCYT1A	PDAP1	PDIA3	PDIA6	PELO	PES1	PFKFB3	PGRMC1	PHAX	PIK3CD	PITHD1	PJA1	PKM	PLEKHO2	PLRG1	PLS3	POLR2B	POP1	PPFIA1	PPID	PPIF	PPP2CA	PPP2CB	PPP2R5E	PPP6R3	SLC66A1	PRDX1	PRDX6	PRKCI	PRMT5	PRNP	PRPF31	PRPF4	PSAP	PSMB5	PSMC3	PSMD4	PSMD6	PTPN1	PTPN11	PWWP2B	RAB14	RAB1A	RAB35	RABEP1	RAD23B	RARS1	RBM19	RBM6	RCN1	RIOK1	RIOK2	RNF6	RPAP3	RPN2	RPS6KB1	RRP1	RTCA	RTN4	RYR3	SAMD4B	SART1	SBDS	SBNO1	SCARB2	SCFD1	SCPEP1	SDCBP	SEC13	SEC23A	SEC24C	SEC24D	SEC61A1	SEL1L3	SENP2	SERPINE2	SET	SF3A3	SFXN5	SH3BGRL2	SH3BP5L	SH3KBP1	SLC16A1	SLC1A5	SLC25A24	SLC25A51	SLC2A1	SLC39A14	SLC39A6	SLC4A1AP	SLC6A6	SLC7A11	SLC7A5	SLTM	SMCR8	SMG5	SMS	SMU1	SNRK	SNW1	SOAT1	SP140	SPAG9	SPART	SRPK1	SRSF1	SSB	SSR1	STAM	STIP1	STX12	STX18	SUPV3L1	SURF4	SYAP1	SYNCRIP	TAF2	TAF5L	TAF8	TALDO1	TAOK3	TBC1D30	TBK1	TCP1	TFG	TIMM17A	TM9SF3	TMBIM6	TMED10	TMED5	TMEM168	TMEM33	MACO1	TMTC3	TNFRSF10B	TNPO3	TP53BP2	TPM3	TPST2	TRIB1	TRMT6	TSR1	TTC27	TTI2	TUBB3	TXNDC5	TYRO3	UAP1	UBE2D1	UBE2L3	UBE2V1	UBQLN1	UCK2	UGDH	UNKL	USP14	VEZT	VPS41	VPS54	WDR26	WDR3	WDR36	WDR46	WDR77	XPOT	XRCC6	YARS1	YME1L1	YRDC	YWHAG	ZC3H11A	ZDHHC18	ZDHHC9	ZNF746
IBRAHIM_NRF2_UP	http://www.gsea-msigdb.org/gsea/msigdb/human/geneset/IBRAHIM_NRF2_UP	ABCB1	ABCC4	ABCD3	ABHD4	ACAP2	ACBD3	ACER3	ACKR3	ACSL1	ACTR3	ADI1	AFG3L2	AFTPH	AGFG1	AHCYL1	AHSA1	AIDA	AIFM2	AK4	AKR1B10	AKR1C1	AKR1C2	AKR1C3	ALDH1L2	ALDH2	AMFR	ANKRD42	ANXA5	ANXA7	AP3S2	APCDD1L-DT	ARCN1	ARFGEF1	ARL5A	ARL8B	ARMT1	ARPC2	ARRDC4	ASAP2	ASF1A	ASNS	ASPH	ATMIN	ATP10D	ATP11B	ATP1A3	ATXN10	AVEN	B3GALNT2	B4GALNT1	BACH1	BAG2	BAG3	BCAP31	BCL2L13	BLOC1S5-TXNDC5	BMP6	BRAP	BRD7	BTBD10	C1orf109	RAB5IF	C22orf23	MRNIP	RIMOC1	CALU	CANX	CARS1	GOLM2	CBFB	CBR1	ZNG1B	CCDC47	CCDC59	CCSAP	CCT5	CCT6A	CCT7	CD44	CDC123	CEBPG	CEP290	CEP85	CFAP97	CLCC1	CLIC4	CLINT1	CLIP1	CLIP4	CLU	CMAS	CMPK1	CORO1C	CSDE1	CSGALNACT2	CSNK1A1	CSNK1G3	CSNK2A2	CTBS	CTNNBL1	CTSL	CUL1	CUL2	CUL3	DCTN4	DDX21	DENR	DESI1	DESI2	DGKG	DKC1	DNAJA1	DNAJB11	DNAJB4	DNAJB9	DNAJC10	DNAJC3	DNAJC7	DNTTIP2	DYNC1LI1	E2F6	EARS2	EDEM3	EID3	EIF2A	EIF2S2	EIF3D	EIF3J	EIF4G2	EIF5	ENOX2	ENTPD7	EPB41L4B	EPDR1	ERI1	ERO1A	ERP44	ESF1	ETF1	ETFDH	ETV5	EXOSC3	F2RL2	FAF2	RFLNB	ABRAXAS2	WASHC2A	WASHC2C	FAM91A1	FBXO28	FBXO30	FBXW10	FECH	FERMT2	FKBP14	FNDC3A	CEP20	FOSL1	FTH1	FTL	FUBP3	FXR1	FXR2	FYTTD1	G6PD	GABARAPL1	GABPB1	GALNT1	GARS1	GBE1	GCLC	GCLM	GFM1	GFPT1	GFPT2	GGNBP2	GHITM	GLA	GNA13	GNAI3	GNPDA1	GOLGA4	GPAT3	GPATCH2L	GPR89A	GSR	GTF2E2	GTF3C3	HBS1L	HKDC1	HMOX1	HPD	HSP90AB1	HSP90B1	HSPA13	HSPA4	HSPA5	HSPA8	HSPA9	HSPB8	HTATIP2	IDE	IDH3A	IDS	IFRD1	IKBKG	IL27RA	IL6R	BPNT2	ISY1	ITCH	KCMF1	KCTD20	KEAP1	KIAA0232	KIAA1191	KIF14	KIF21A	KIF2A	KIF3B	KIF5B	KPNA1	KPNA4	KTN1	LIFR	PRECSIT	LINC00942	LMAN1	LPGAT1	LRP12	LRP8	LRRFIP2	LSG1	LUCAT1	LYAR	M6PR	MAFG	MAK16	MAN1A2	MANF	MAP1A	MAP2	MAPK6	MAPRE1	MARS1	MCUR1	ME1	MEF2A	MERTK	METAP2	METTL7B	MFAP3	MFSD12	MGST1	MICU2	MIER3	MLH3	MORC4	MORF4L1	MROH7-TTC4	MRPS30	MSANTD3	MSN	MTDH	MTHFD2	MTIF2	MTMR12	MTPN	MYC	NAA30	NAA50	NARS1	NBN	NCKAP1	NCL	NCOA3	NCOA7	NECAB3	NEK4	NFE2L2	NIPA2	NLN	NOCT	NOL10	NOLC1	NQO1	NQO2	NR0B1	NRCAM	NRG1	NSUN2	NSUN3	NUCB2	NUFIP2	NUMB	NUP153	NUP43	NXPE3	ODC1	OPA1	OSBPL11	OSGIN1	OTULIN	OXCT1	PAFAH1B2	PAPOLA	PDIA3	PEA15	PELO	PEX19	PGD	PGGT1B	PHAX	PHC1	PIP5K1A	PIR	PITHD1	PITPNB	PLAA	PNPLA8	PPIL4	PPM1B	PPP1R15A	PPP2CA	PPP2CB	PPP3R1	PPP4R3B	PPT1	PRDX1	PRDX6	PREPL	PRKAR1A	PRKCI	PRPF18	PRPF40A	PSMC1	PSMD11	PSMD12	PTDSS1	PTP4A2	RAB10	RAB14	RAB18	RAB1A	RAB21	RABEP1	RANBP9	RARS1	RB1CC1	RBM19	RBM27	RCN1	REPS1	RFFL	RGS20	RIT1	RNF10	RNF11	RNF216	RNF6	RNF8	RPAP3	RPL7L1	RPS6KB1	RPS6KC1	RRAGD	RRAS2	RTN4	RUSC2	RWDD2B	SAMD8	SARAF	SCCPDH	SCFD1	SDCBP	SDE2	SEC23B	SEH1L	SEL1L3	SENP2	SERINC3	SERP1	SERPINE2	SET	SFMBT1	SGTB	SHC1	SLC12A8	SLC16A1	SLC16A7	SLC1A4	SLC1A5	SLC25A32	SLC30A5	SLC30A6	SLC35F2	SLC38A6	SLC39A14	SLC39A6	SLC3A2	SLC41A2	SLC48A1	SLC6A15	SLC7A11	SLC7A11-AS1	SLC7A5	SLCO2B1	SLTM	SLU7	SMG8	SNAPC3	SNW1	SPANXA2	SPATS2	SPCS2	SPART	SPP1	SPTY2D1	SPX	SQSTM1	SRP54	SRP72	SRPRB	SRPX2	SRXN1	SSB	SSR1	STARD7	STAU2	STIP1	STK24	STK40	STRN3	STT3B	STX3	STYK1	SUCO	SULT1A1	SUPV3L1	SUZ12	SYNJ2	SYT2	TAF4B	TAF5	TALDO1	TARS1	TBK1	TFE3	TFRC	TGS1	TICAM2	TIMM17A	TLK2	TLR1	TM9SF2	TM9SF3	TMBIM6	TMED10	TMED2	TMED5	TMED7	TMEM168	PACC1	TMEM209	TMEM33	TMEM39A	RXYLT1	TMEM87A	TMOD3	TMTC1	TNFRSF12A	TNFRSF1A	TNIP3	TOMM34	TOR1AIP2	TOR1B	TRIB3	TRIM16	TRIM16L	TRIM4	TRIM44	TRIM54	TSR1	TTC17	TUBA4A	TUBB3	TVP23C	TWSG1	TXNRD1	TYW3	UBA6-DT	UBC	UBE2K	UBQLN1	UCK2	UGDH	BLTP3B	UNKL	USO1	USP10	USP38	USP46	UTP15	VAMP7	VDAC1	VDAC2	VEZT	VPS35	VPS41	VPS54	WARS1	WDR26	WDR43	WWP1	XPOT	YARS1	YES1	YIPF6	YME1L1	YWHAB	ZBTB20	ZBTB41	ZDHHC18	ZEB1	ZNF148	ZNF189	ZNF330	ZNF426	ZNF678	ZNF697	ZPR1	ZRANB2	ZZZ3
IBRAHIM_NRF3_UP	http://www.gsea-msigdb.org/gsea/msigdb/human/geneset/IBRAHIM_NRF3_UP	HMOX1	GCLM	ANKRD20A3P	BLOC1S5-TXNDC5	CMAS	PSMD4	RPN2
IBRAHIM_NRF1_DOWN	http://www.gsea-msigdb.org/gsea/msigdb/human/geneset/IBRAHIM_NRF1_DOWN	A1BG	ADGRL3	AGRN	AMACR	AMDHD2	ANKRD36B	ARHGAP10	ARHGAP5-AS1	ARRDC3	BARD1	BCOR	BHLHE40	CYBC1	C19orf48	C1QTNF3-AMACR	SNHG32	PAXX	SHOC1	CABP7	CACNB1	CADM1	CCND1	CITED2	COMTD1	CTDSP1	CXXC4	CCN1	DACT1	DDB2	DDIT4	DGAT2	DHRS3	DLC1	DOCK4	DPP7	EFHC1	ENC1	EPHA4	ETV1	FAM131B	FANCG	FHL1	FLOT1	FN1	FSTL3	FCSK	FZD4	GAS5	GDF15	GLI1	GPR39	H1-0	HES1	H2AC7	HMG20B	HMGB2	HOXB3	HOXB6	HOXB9	HOXB-AS3	HOXC9	HOXD8	JUND	KCNH3	KIFC2	KLF3	KLF6	KLF7	KLF9	KLHL24	LIG1	LINC00623	LINC01003	LINC01138	CHASERR	LMO4	ENSG00000289047	LINC02315	LRRC45	LYPD1	MAF	MAP3K12	MECOM	MOXD1	MSH5-SAPCD1	NAT9	NDRG2	NME3	NOG	NPHP4	NPRL2	NRP1	NT5C	OXLD1	PARD6A	PARP8	PBXIP1	PCLO	PDCD6	PDE5A	PDGFC	PHLDB2	PIDD1	PIGQ	PIK3R3	PLAT	PLEKHH3	PLK3	PLXNB1	PMM1	PNRC1	POLL	PPM1M	PRICKLE1	PSME1	PVT1	RARB	RCOR3	RECQL4	RGS10	RIN1	RNF215	RPP25L	SCARNA12	SCD5	SERTAD4	SESN1	SLC35E2B	SLX1A	SMOC1	SMUG1	SNHG10	SNHG11	SNORA10	SNORA21	SNORA63	SNORA64	SNORA70	SNORA73A	SNORD51	SOX12	SOX4	SPSB3	SRGAP2	SRGAP2B	SSBP2	SSBP4	SSH3	ST6GALNAC6	TANC1	TCF4	TGIF1	TMEM107	TMEM25	TNRC18	TPM1	TPTE	TRAIP	TRHDE-AS1	TRO	TRPT1	UBE2E1	UBE2QL1	VARS2	VIM	WDR54	ZNF608
IBRAHIM_NRF2_DOWN	http://www.gsea-msigdb.org/gsea/msigdb/human/geneset/IBRAHIM_NRF2_DOWN	ABCA7	ACAP3	ACTR1B	AKR7A3	AMDHD2	ARHGAP5-AS1	DEPP1	METTL26	CYBC1	SNHG32	SHOC1	CADM1	CDC20	CDK10	CDKN2C	CES3	CHKB-CPT1B	CHTF18	CITED2	COMTD1	CROCC	CTDSP1	CXXC4	ZFTRAF1	DACT1	DDB2	DDIT4	DDT	DDTL	DHRS3	DOCK4	DPP7	EFNA4	ENC1	ENGASE	FANCE	FBXO44	FJX1	FLRT3	GPR39	H1-0	H1-10	HAGHL	HDAC6	H2AC6	H4C14	H4C15	HMG20B	HOXB6	HOXB7	HOXB9	HOXB-AS3	HOXC6	ID3	IP6K2	IQGAP3	ITGA10	JUND	MATCAP1	KIF20A	KIFC2	KLF6	KLF9	KLHL17	LAMA4	LAMB2	LIG1	KLRK1-AS1	LINC02381	LINC02315	ENSG00000291006	LPCAT4	LRRC45	LYPD1	MAMDC4	MANBA	MAP3K12	MECOM	MFSD3	MOV10	MYO15B	NAGLU	NBEAL2	NEURL1B	NFATC4	NME3	NOG	NOXA1	NR4A2	NRP1	NT5C	OBSL1	OGDHL	OTUD1	PAQR4	PBXIP1	PCDH7	PDE5A	PDGFC	PGP	PHKG2	PHLDB2	PIDD1	PIGQ	PIK3R3	PKN3	PLAT	PLCXD1	PLD1	PLEKHH3	PPP1R16A	PPP1R35	PSME1	PTGS2	EPRS1	RAB26	RASSF7	RECQL4	RFNG	RHOT2	RHPN1	RIN2	ROBO1	RPL22L1	SAPCD2	SCARNA12	ENTR1	SEMA3B	SEMA3C	SEMA4C	SEMA6C	SFMBT2	SGSM2	SGSM3	SIVA1	SKIC2	SLC2A8	SLC35E2A	SMOC1	SNHG8	SNORA73A	SNORD35B	SPG7	SPSB3	STAT2	STAT6	TAFAZZIN	TBC1D9	TCF25	TCP11L2	TK1	TMEM80	TMUB2	TNIK	TONSL	TOP3B	TRAF1	TRHDE-AS1	TRIB2	TRPT1	TSHZ2	TUBGCP6	TXNIP	TYK2	VIM	VIM-AS1	WDR90	ZNF608
IBRAHIM_NRF3_DOWN	http://www.gsea-msigdb.org/gsea/msigdb/human/geneset/IBRAHIM_NRF3_DOWN	SMAP1	CITED2	SEMA4C	PMM1	HECTD3	PLAT	IER2	NOG	CDKN1A	TAF1D	DLG4	CCNJL	H1-0	ARHGAP23	DBNDD2
SEAVEY_EPITHELIOID_HEMANGIOENDOTHELIOMA	http://www.gsea-msigdb.org/gsea/msigdb/human/geneset/SEAVEY_EPITHELIOID_HEMANGIOENDOTHELIOMA	EDN1	CUBN	SSC4D	GDF15	MSRB3	HOXA1	ITGA3	ANXA3	LAMP3	C12orf75	LTBP1	BACE2	MAFA	STON1	BMP6	SELP	MYOZ2	UPK1B	HRCT1	EHD2	FMOD	C1QTNF2	PDE3A	TINAGL1	SCARF2	COL8A1	EFEMP1	PPP1R13L	ERAP2	OR6B2	FOXC2	PLAT	CYB5B	SRPX2	MELTF	MXRA7	TMPRSS3	PDLIM4	NRGN	TNFRSF21	CDC42EP5	SLC24A1	SH2D1B	FBLN7	KCNV1	CCN1	KCNN2	ANKRD33	NUDT4	MYLK3	CACNG6	CRLF2	MMP19	MAFF	KIF26B	TGFB2	SLC6A4	C17orf67	NXNL2	CDH13	VEPH1	NPAS1	TNFSF15	WTIP	NCEH1	WT1	FHL2	BMP4	SLC52A3	TNFRSF12A	OSGIN2	TRIM58	ANGPT2	PRKAR2B	LATS2	HTR2B	C17orf58	FGF2	MICB	ANKRD2	NEXN	FOXF1	SEMA3D	ABCA4	SERPINE1	CTNNAL1	PLCD3	SMPDL3B	FSTL3	MMRN1	ANKRD1	MYL2	GDF3
BENITEZ_GBM_PROTEASOME_INHIBITION_RESPONSE	http://www.gsea-msigdb.org/gsea/msigdb/human/geneset/BENITEZ_GBM_PROTEASOME_INHIBITION_RESPONSE	SOX4	SESN2	SGTA	SOX11	ARMC6	DBF4B	KIF1A	HMGCR	RBM12	SKP2	PTOV1	DENND5A	EP300	WEE1	MIDN	DTL	HIF1A	PEG10	IREB2	MXD1	TSTD2	MAPRE2	FBXO7	MUTYH	CCND1	DHFR	BTG1	GPN2	SUMO4	INKA2	SUMO2	DVL2	TP53	MLF2	COMMD2	MAGED2	PNRC1	USP22	DAPK3	GPATCH2L	TLE5	NFIL3	ASNS	ELP6	KCTD3	ABHD2	C15orf39	TP53RK
BLANCO_MELO_SARS_COV_1_INFECTION_MCR5_CELLS_UP	http://www.gsea-msigdb.org/gsea/msigdb/human/geneset/BLANCO_MELO_SARS_COV_1_INFECTION_MCR5_CELLS_UP	CENPE	ASPM	ESM1	KIF20B	BRCA2	CENPF	SGO2	ZNF107	FAM111B	KIF14	SMC4	CCDC144A
BLANCO_MELO_SARS_COV_1_INFECTION_MCR5_CELLS_DN	http://www.gsea-msigdb.org/gsea/msigdb/human/geneset/BLANCO_MELO_SARS_COV_1_INFECTION_MCR5_CELLS_DN	RGCC	FGFR4	BMP4	INHBB	CYTL1	ADH1B	HBG2	RASL12	HSD17B2
BLANCO_MELO_MERS_COV_INFECTION_MCR5_CELLS_UP	http://www.gsea-msigdb.org/gsea/msigdb/human/geneset/BLANCO_MELO_MERS_COV_INFECTION_MCR5_CELLS_UP	HSPA6	HSPA7	HSPA1B	HSPA1A	DNAJA4	LINC02731	LCN10	DHDH	DNAJB1	ATP6V1FNB	ALOXE3	OIT3	PTAFR	CACNA1G	XIRP1	SLC22A14	DNAH12	NCF1	PARD6G-AS1	RAPSN	DGCR5	PHF24	SLC5A11	TRARG1	FERMT3	SSUH2	STYK1	RAET1K	VHLL	MUC13	AOC3	SPDYA	BAAT	SLC6A12	SLC8A2	PGF	TG	PRKXP1	PROZ	SERPINC1	CHD5	SPOCK2	SLC6A13	LINC00426	C1orf162	NAALAD2	MYO7A	UCP3	SNORD48	ZC3H12D	RBFOX3	PNLDC1	EPPK1	AXDND1	GARIN1B	RSPH4A	CYP26B1	SLC22A1	FHDC1	BAG3	HIVEP3	TNFAIP3	FBXL14	FBXW10B	RAB17	CLEC18B	COL26A1	ITGA2B	IDI2-AS1	TRIML2	MFSD2B	C9orf24	ZC3H12A	PDZD2	COL21A1	CCDC62	AOC2	TRPV3	MYH3	LEAP2	KCNH3	CPEB3	MICAL2	ENDOU	ZFAND2A	CFAP43	AVIL	ADAM32	GADD45G	NOXRED1	SCN1A	CCDC154	PYY2	ITGA9	CPN2	CDC42BPG	ALDH8A1	CLIC2	SYT16	MYLK3	HOXA1	ZDHHC11	NPPA	PM20D1-AS1	ZBTB20	ESAM	CTAGE1	ABCC2	LAT2	TNXB	SMG1P1	ACTRT3	ITFG2	FKBP4	TMC4	NR1D1	RNF144B	CDC14A	ADORA2A	PYGM	PTPN6	GATA3	FAM238C	KCNJ14	TULP2	KLF15	SMG1P3	CCDC17	ANKRD1	SOD2-OT1	SLC1A3	GRTP1	TINCR	NOCT	TENT4B	SMG1P2	VXN	APRG1	MMRN2	GRHL1	CGAS	GEMIN8P4	CGN	FOXD4	IER5	CCDC121	GARIN1A	ZNF462	C8G	DCAF4L1	NUTM2D	CFAP70	C20orf204	GUSBP14	IFT122P3	HAS3	ZNF460	SLC25A25	LDLRAD4	TIGD3	NHLH1	SERTAD4BP	GCNA	PPM1H	HSPD1	NUAK1	CUBN	UNC13D	CSF1R	DDN	SLC28A3	CCDC117	DNHD1	H3C4	FLACC1	ENSG00000215022	ZNF121	NIM1K	BHLHE40	SLC25A34	ABTB2	NAA16	ITGB7	LRRC66	NFKBIA	HSPA1L	PURA	RPP38-DT	OSR2	OVGP1	SH3RF2	ADM5	SUSD4	KLF10	FSTL4	TYW1B	CASP4LP	CELF6	PTCH2	HUNK	CFAP53	C5AR1	ADGRF3	CSRNP1	DEDD2	CHRNA5	IL1RL1	C19orf18	CRYAB	ACVR1C	EVC2	GABRE	NEB	TAS1R3	AURKAP1	MST1R	LRIG2	PPP1R15A	SLC7A5P2	MYLIP	TTC39A	SENP3-EIF4A1	BHLHE41	H1-4	ZNF543	ENGASE	GPRASP1	SRGAP3	NFKBIE	FOS	MYLK2	ZNF473	OTUD3	TUBB1	CTRL	CDK5R1	KLF5	PLD6	IQCN	ANKAR	KBTBD8	MATCAP2	VWA7	PSMD6-AS2	HBEGF	KCNE4	ZNF317	SLC22A20P	PTGER4	MED26	MXD1	MYO5B	ATP2A1	ZCCHC2	ABL2	RBM15	NGEF	ANXA2R-OT1	TEC	MUC20	SORBS1	H4C5	CENATAC	NFATC3	ZNF778	UBAP1L	ARTN	DUSP1	DYRK2	LAG3	ZBTB37	CKMT2	RASGRF1	UBE2MP1	ZNF221	SYNE4	PPRC1	ZNF398	TMPRSS9	H2BC8	PHEX	GPR35	JUN	USP49	EPC1	DUSP8	GPR156	FAM90A1	TENT5A	PVT1	PMS2CL	TENT5B	FBLL1	ANK3	CDKN2AIP	AMH	MAMDC2	ZNF620
BLANCO_MELO_MERS_COV_INFECTION_MCR5_CELLS_DN	http://www.gsea-msigdb.org/gsea/msigdb/human/geneset/BLANCO_MELO_MERS_COV_INFECTION_MCR5_CELLS_DN	ATP5F1D	DNAJC12	PTGDS	CHCHD2	PDGFD	SERPINA3	H2BC12	ZDHHC24	SLC39A4	FTH1	SYNPO2	CFD	HLA-A	C6orf226	A1BG	GPRC5A	DDT	FMOD	HSD11B1	PNMA2	HBG2	FLJ20021	PLAT	APOE	RGS18	MIR614	REX1BD	ZNF781	CHI3L1	TMEM176A	SCN7A	HSD17B2	FIBIN	SELENOP	CYTL1	RGCC	ADH1B
BLANCO_MELO_INFLUENZA_A_INFECTION_A594_CELLS_UP	http://www.gsea-msigdb.org/gsea/msigdb/human/geneset/BLANCO_MELO_INFLUENZA_A_INFECTION_A594_CELLS_UP	CCL5	PYGM	HSPA6	LINC00641	HBEGF	FBXW10	DHX58	IFIT2	NDUFC2	EGR1	DDIT3	C1D	CXCL8	PMAIP1	RGS2	STC1	FGFBP1	LINC00672	TIMD4	CISD2	NXT2	NME1	HERPUD1	ANKRD1	SRP9	CCL2	THAP10	TMEM170B	ZFAND2A	CCN2	HSPA5	DUSP6	MRPL42	MTFR1	EREG	TMED7	PLAUR	CPM	CXCL5	IDI1	KLF10
BLANCO_MELO_INFLUENZA_A_INFECTION_A594_CELLS_DN	http://www.gsea-msigdb.org/gsea/msigdb/human/geneset/BLANCO_MELO_INFLUENZA_A_INFECTION_A594_CELLS_DN	MAFG	WDR18	COL4A4	BAX	FOSL2	NDUFA3	FAM20C	PKDCC	TBC1D16	STUB1	SPC24	RPL8	ELK1	PHLDB3	ZFYVE27	BCL9L	CHPF2	MATCAP1	TSC22D4	TONSL	HNRNPA0	SLC39A1	ZNF687	MZF1	REXO1	FAM98C	FAM201A	RNF43	ST3GAL2	FBXW4	ORAI2	TRIM56	ERF	LINC00205	MEGF6	SLC35E2B	SLC38A10	TSR2	SNX12	HDAC11	ELFN2	FKRP	MSC	IBA57	C3orf18	MRC2	ZBTB7A	GPANK1	KIF12	FBXO44	RASSF10	RAD51D	HMOX1	NAGK	SPDEF	FKBP2	DGKQ	FAM171A2	CEBPA	SMIM29	BAHD1	PIGQ	LMF1	MRM1	RPL36	ZNHIT2	SLC7A7	REX1BD	ZNF696	HSD17B14	PCK2	OGFR	TYSND1	CPLX2	NEAT1	CMTM8	C11orf68	SLC25A29	COL27A1	MPLKIP	ARHGAP33	KLHDC8B	ZNF446	TRIP6	LSR	GIGYF1	CHTF8	MESP1	ENGASE	NDUFA1	CEBPD	RBP5	SPATA2L	OPLAH	APBB3	HOXC9	ZNF428	NOTCH3	NAT8L	SDSL	PHETA1	SLC16A13	OPN3	RPL39	PVRIG	CACFD1	IFI27L2	APC2	RPS10	MAFK	MAFG-AS1	SP9	NUDT3	OVCA2	DND1	MXD3	WBP1	SNORD104
BLANCO_MELO_HUMAN_PARAINFLUENZA_VIRUS_3_INFECTION_A594_CELLS_UP	http://www.gsea-msigdb.org/gsea/msigdb/human/geneset/BLANCO_MELO_HUMAN_PARAINFLUENZA_VIRUS_3_INFECTION_A594_CELLS_UP	IFIT2	IFNL1	OASL	IFIT1	OAS2	MX1	XAF1	RSAD2	IFNL2	IFIT3	IFNB1	IFI44	GBP4	IFNL3	MX2	TRIM22	IDO1	CXCL10	CMPK2	LAMP3	IFIH1	IFI44L	CXCL11	GBP1	CH25H	TNFSF10	HERC5	RIGI	IFI16	EGR1	IFITM1	SAMD9L	UBA7	GBP5	RAET1L	APOL3	LGALS17A	TNFSF13B	CASP1	CD274	DHX58	SERPING1	DDX60	HCAR2	PARP10	BATF2	BST2	TLR3	EPSTI1	APOL6	IL6	APOL1	CCL4	PPM1K	RASGRP3	GBP3	SLC15A3	RUFY4	PARP9	CCL3	LRRN3	PLEKHA4	ATP4A	HCAR3	SP140L	ATF3	PMAIP1	THEMIS2	PARP14	DDX60L	TMEM140	RTP4	SEMA3D	TRANK1	RET	CEACAM1	HERC6	DTX3L	OAS1	IFITM3	ETV7	NLRC5	USP18	PIK3AP1	DCLK1	SAMD9	PPP1R15A	NT5C3A	STAT2	CLMP	LAMC2	FST	SP110	LAP3	LMO2	IRF7	OAS3	STAT1	NFE2L3	IFIT5	ERAP2	CLTRN	IRF1-AS1	SP100	CRYBG1	TAP1	PARP12	SAMHD1	HELZ2	MAP2	GMPR	PNPT1	IL1A	B2M	UBE2L6	CD38	BTN3A3	PTGER4	MXD1	NT5E	TGM2	ZNFX1	IRF1	BIRC3	PTX3	PLA1A	TDRD7	IL12A	EREG	RGS2	CFB	TRIM14	STC1	WARS1	PODXL	RUNX2	TRIM21	HLA-F	KLF4	NMI	CD68	SIDT1	EIF2AK2	TAP2	PLAUR	JAK2	BMPER	PSMB8-AS1	OTUD1	IL15RA	NIBAN1	CDCP1	PHF11	PLSCR1	LINC00941	EPHA4	CREB5	IRF9	MCL1	CD55	ZC3HAV1	ALDH1L2	TNFAIP6	RASGRF2	KIAA1549L	C1S	PLAAT2	TRAF1	XDH	HSPA5	MYPN	MIR100HG	ULBP2	ITGA2	CCBE1	TRIM5	RAET1E	TRIM38	NOCT	HK2	SHFL	HYOU1	ANXA10	TNFAIP3	IL1B	IL4I1	PRDM16	MCTP1	ERAP1	BTN3A1	EFNB2	HCP5	DUSP5	GLCCI1	LIFR	FZD4	PHLDA1	GLIPR1	CORO2B	KLF6	NCF2	CTSS	ZEB2	TRIM25
BLANCO_MELO_HUMAN_PARAINFLUENZA_VIRUS_3_INFECTION_A594_CELLS_DN	http://www.gsea-msigdb.org/gsea/msigdb/human/geneset/BLANCO_MELO_HUMAN_PARAINFLUENZA_VIRUS_3_INFECTION_A594_CELLS_DN	H1-10-AS1	ADM5	CHTF18	TIGD3	CHST13	A4GALT	C21orf58	FAM86B3P	MIR210HG	PLEKHH3	CA9	TMEM191A	CAMSAP3	SLC26A1	EFCAB12	HOGA1	H19	LINC02870	SHC2	AKR1C1	HSD17B8	ADH6	ARHGEF16	LMNTD2	HSD17B1	AMBP	ABCC6	RNF208	AMH	NUDT16L1	SPC24	TUBB4A	CERS4	CLDN3	HS3ST6	CEBPA	LINC02593	HSD17B14	SNORA50C	RAB37	DIPK1B	WFDC21P	SELENBP1	GOLGA2P7	GPR35	BCRP3	ROM1	HLA-DMA	NPW	CAPS	CCN5	ENHO	FBXO2	MROH6	MYL9	C9orf152	ZNF219	ARHGAP33	CACFD1	AQP3	SERPINF2	C6orf226	ARRB1	IFITM10	LLGL2	VWA1	CCER2	ZNF837	CRYM	CYP4F12	HOXC13-AS	TLX2	BIRC7	BCAM	FCGBP	SEMA6B	EPHB3	HR	NPFF	SYNGR4	CDC42BPG	MYO1A	HLA-DMB	SSTR5	FOXD2	RERG	CRB3	USH1C	FGFR4	MCF2L	VPS37D	VWA5B2	PRODH	GAL3ST1	TMEM37	VMO1	TYMSOS	TJP3	SSTR5-AS1	GPR162	RAP1GAP	ZDHHC8BP	DBP	NECAB2	VASN	ITGB2-AS1	ELN	ANXA9	LGALS4	SERPINA6	KIF12	SLC29A4	WDR97	ATOH8	BCAS1	RAB26	HABP2	ANKS4B	DEGS2	FGFR3	PRODH2	KRT4
BLANCO_MELO_RESPIRATORY_SYNCYTIAL_VIRUS_INFECTION_A594_CELLS_UP	http://www.gsea-msigdb.org/gsea/msigdb/human/geneset/BLANCO_MELO_RESPIRATORY_SYNCYTIAL_VIRUS_INFECTION_A594_CELLS_UP	OASL	IFNL1	IFIT2	IFIT1	IFI44	MX1	RSAD2	XAF1	GBP4	IFIT3	GBP1	GBP5	CCL3	MX2	CMPK2	TRIM22	CXCL11	IL6	IL1B	BATF2	IFNB1	IFNL2	IFI44L	IFNL3	IFIH1	HCAR2	KRT17	ZBTB32	LAMP3	IDO1	EGR1	IFI16	CD274	LAMC2	STC1	HERC5	CH25H	SBSN	HSPA6	SAMD9L	MMP1	RIGI	APOL1	RAET1L	COL13A1	PARP10	IL7R	CXCL10	IL1A	KCNQ3	RASGRP3	TNC	APOL6	DHX58	PPM1K	APOL3	DCLK1	CCL4	UCA1	GBP3	TNFSF10	TMEM154	TNIP3	TNFRSF9	HK2	GLIPR1	NLRC5	THEMIS2	IGFN1	RFPL2	MXD1	IFITM1	ICAM1	DDX60	CSF3	SERPING1	NAV2-AS6	CDCP1	UBA7	ANTXR2	STC2	TMEM140	TNFSF13B	PLEKHA4	BST2	SP140L	HBEGF	IL21R	HELZ2	LCP1	HCAR3	ULBP2	ALOXE3	SORBS1	CDH3	PLAUR	CASP1	MMP9	MMP10	EFNB2	HSPB8	SOCS3	TRANK1	IGFBP1	CCBE1	ID4	PMAIP1	MAFF	COL17A1	IRF7	SOD2	ITGB3	GFPT2	TMEM158	PARP9	NT5E	ATF3	CPM	TNFSF14	ITGA5	CD55	STAT2	ACHE	SAA2	SAMD9	SEMA3D	C6orf58	TAP1	LIPG	HRH1	DDX60L	PARP14	TMCC3	CHST2	NIBAN1	CXCL8	TLR3	IRF1	TNF	BIRC3	PLAU	GCKR	GBP2	SDC4	DTX3L	ICAM4	HERC6	NRIP3	AMPD3	CFB	TGM2	CXCL2	RET	NKX3-1	C3	CXCL1	MICB	PTPRE	ERAP2	SORCS2	MCTP1	GIPR	BIK	CRISPLD2	CTSS	ADM2	CD68	P4HA2	VDR	STX11	NID2	CORO2B	PTPRH	KLF4	TNFRSF1B	NIPAL1	NAV3	MAP2	BCL2A1	TRAF1	CD82	CCL2	IRAK2	C15orf48	NCF2	TFPI2	SELPLG	RGS2	CLMP	KDM7A	GK	CRTAC1	SLFN5	PTX3	OAS3	BMAL2	HAS3	ZC3H12A	TNFAIP3	COL15A1	LMO2	LY6K	IL1RAP	SP110	FOXQ1	USP18	TCAF2	C1S	SERPINB8	EMP1	CRYBG1	SPOCK1	PTAFR	PGF	IL12A	SAMHD1	FSTL1	SLC6A12	IL20RB	ZMIZ1-AS1	ENTPD7	ZNF697	ZNFX1	SAMD4A	AOX1	B3GNT5	LAP3	CEACAM1	SP100	CREB5	CHST11	CA13	TNFRSF10A	IL15RA	MYH16	WARS1	APOL2	ETS1	PARP12	PPP1R15A	PITPNC1	NFKBIZ	LINC00941	OSMR	ADGRE2	FBXO32	PTGER4	OAS1	KLK10	SLC6A15	LDLR	BMP2	SERPINE2	ADAM19	GPAT3	ARG2	RUNX2	DSEL	ABCA1	FAM43A	STRIP2	POU2F2	P4HA1	NFE2L3	HSPA1B	SH2B3	ANPEP	UBE2L6	STAT1	B2M	IL4R	ST3GAL1	LACC1	XDH	HIVEP3	KIAA1217	GALNT12	SPOCD1	MREG	PLOD2	ZC3HAV1	RAET1E	LAMA4	CDK5R2	CSF1	F3
BLANCO_MELO_RESPIRATORY_SYNCYTIAL_VIRUS_INFECTION_A594_CELLS_DN	http://www.gsea-msigdb.org/gsea/msigdb/human/geneset/BLANCO_MELO_RESPIRATORY_SYNCYTIAL_VIRUS_INFECTION_A594_CELLS_DN	ITGA11	CDCA7L	MCF2L	CCER2	FUZ	WDR97	GALM	CCDC74B	SLC7A7	CEBPA-DT	TEDC2	EPS8L3	NEURL1B	SCARA5	TONSL	CLDN3	RIBC2	RTN4RL1	CRIP3	DOK4	LINC02870	CKMT1B	OPRL1	LLGL2	NEIL1	VMO1	NTS	CIDEC	PROCA1	CACNG4	PRR36	SLC3A1	C17orf97	BCAM	VWA5B2	SLC29A4	SPACA9	CAPS	LINC00313	NT5M	CCN5	E2F2	CCDC34	PADI2	SERPINF2	IQCC	ELN	MB	MMP28	AKR1C2	CCDC113	LTB	MUC5B	MMP24	HOXB13	DIPK1B	LINC02593	ABHD1	CDH17	TYMSOS	KCNJ11	CHST13	AQP3	TERT	SYNGR4	H1-10-AS1	FCGBP	AMBP	ST6GAL2	CYP4F12	C5	APOH	CLDN2	TJP3	ADSS1	GPR162	SERPINA6	RAB40B	HR	SLC52A1	INHBB	EFCAB12	FGFR4	SLC23A1	EPHB3	RDM1	DACT2	DEGS2	ANXA9	MYO1A	FGFR3	TPPP3	TMEM37	INSL4	SEMA4G	KSR2	IL17RB	NEB	KIF12	PRODH	RERG	CPLX2	SFRP4	RAP1GAP	USH1C	TM4SF20	RAB37	DDC	ANXA13	HNF1A-AS1	ADH6	ZDHHC8BP	C9orf152	ANKS4B	HABP2	BCAS1	KRT4	BAAT	HLA-DMB
BLANCO_MELO_COVID19_SARS_COV_2_INFECTION_A594_CELLS_UP	http://www.gsea-msigdb.org/gsea/msigdb/human/geneset/BLANCO_MELO_COVID19_SARS_COV_2_INFECTION_A594_CELLS_UP	INHBE	ADM2	STC2	IL1A	IL6	TM6SF1	LAMC2	FUT1	MMP10	PTX3	CSF2	ULBP1	RPS6KA2	ALDH1L2	GREM1	PCDH1	ROCK1P1	EREG	CCL5	SCG5	SERPINB7	ICAM1	ATF3	C15orf48	RASGRP2	THEG	ECM2	CDCP1	GAS5	BEX2	ATP6V1C2	HMGN2P46	CLEC4E	TREM1	ARRDC4	SLFN5	DNAH17	SLC6A15	RAB39B	DDIT3	SERPINB4	N4BP3	BMPER	CCBE1	CXCL8	NDUFA4L2	TMEM156	TIPARP	BCAT1	IL3RA	KCNQ3	SPX	HSD11B1	ANK2	CHAC1	ZMIZ1-AS1	MMP1	SDR16C5	IL1B	SNHG32	GBP4	PGM5P2	SCN4A	OLR1	RBMS3	RUNX2	TNFRSF9	FYN	EXPH5	MTHFD2	BCL2A1	CFB	ZFAS1	RASGRF2	PTPRE	SERPINB3	PARP8	ZMAT1	CDH3	TSC22D3	CRYBG1	AMPD3	EGOT	ABCA1	TRIM36	MAP2
BLANCO_MELO_COVID19_SARS_COV_2_INFECTION_A594_CELLS_DN	http://www.gsea-msigdb.org/gsea/msigdb/human/geneset/BLANCO_MELO_COVID19_SARS_COV_2_INFECTION_A594_CELLS_DN	HNF1A-AS1	SPEF1	SDF2L1	RADIL	PRR15	DACT2	LRRC45	CNTNAP2	RIBC2	DHCR24	HSPA1A	MYO1A	CCND3	SFRP4	MCM10	KCNK5	H19	ADAT3	FEN1	ENHO	SYNGR4	TXNDC5	RNF43	FAM222A	C9orf152	MXD3	LINC01559	SP9	TONSL	CDKN2C	HPDL	KRT8	TK1	SOX2	SLC26A9	FASN	PDF	LINC02532	KLHDC7A	PEG10	TM4SF4	MCM5	SLC25A10	PIK3R3	UPK3B	RECQL4	NRGN	ELN	H2AX	FAM111B	OLFML3	PRR15L	RASD1	PDZD3	NCALD	SERPINA6	NR4A1	VIL1	FGFR4	DPEP1	HLA-DMB	GPX2	PACSIN1	BCAS1	CBLN2	SCARA5	DIO2	ADH6	ANKS4B	PRODH2	NEB	INSL4	EPHB3	KRT4	SPDEF	DDC	HABP2
BLANCO_MELO_COVID19_SARS_COV_2_INFECTION_CALU3_CELLS_UP	http://www.gsea-msigdb.org/gsea/msigdb/human/geneset/BLANCO_MELO_COVID19_SARS_COV_2_INFECTION_CALU3_CELLS_UP	IFNB1	IFNL2	IFNL3	IFNL1	TNF	CH25H	CSF2	IL6	CYP1A1	CXCL10	CXCL11	ZBP1	TRIM22	MX2	TNFAIP3	IFIT2	IL1A	RSAD2	CD274	CCL5	ATF3	IFIT3	OAS2	CSF3	GBP5	SERPINE1	MIR155HG	TRAF1	CMPK2	IFIT1	ETV7	XAF1	GBP4	SCN3A	CXCL8	NUAK2	IL1B	EPSTI1	BATF2	IDO1	SLC15A3	VCAM1	GBP1	NFKBIA	IFI44L	IFIH1	CCL20	INHBE	DUOX2	PPP1R15A	MX1	USP18	ARRDC3	NLRC5	RTL9	NLRP1	G0S2	DDX60L	DUOXA2	TMEM140	BCL2A1	PDE4B	ICAM1	LAMP3	IFITM1	NR4A3	TCIM	BST2	KMO	PTX3	IRF1	DUSP1	NLRP3	IL12A	GBP1P1	FGF19	INHBA	PCK1	SAMD9L	RTP4	OASL	TXNIP	RASGRP3	CAVIN2	ANKRD1	CXCL2	IFNL4	LTB	APOL4	HERC5	CCL22	PDZD2	EGOT	TRANK1	EDN2	LST1	PRDM1	TNFAIP2	WFDC5	APOL6	NOCT	PGLYRP2	PTGS2	IKZF3	HELZ2	ACKR4	IRF7	IFI16	HLA-V	CX3CL1	TIPARP	CXCL3	FOSB	BAHCC1	CD69	LRRN3	NCOA7	CXCL9	PLEKHG7	OAS1	ULBP1	IFI44	MMP13	TNFSF10	ACTN2	MB21D2	UBASH3A	KLHDC7B	ISG20	ALDH1L2	PARP14	ZBTB20	PTAFR	DDX60	ZEB2	C1QTNF1	NAV2-AS6	ZFP36	ASNS	ENSG00000246130	SP8	LMO2	OAS3	NDUFA4L2	DHX58	SLFN5	DNAH17	NAPSB	IFIT5	APOL3	SAMD9	ROCK1P1	RND1	SELE	MAP3K8	EGR2	PPP4R4	SERPINA10	COL4A1	RIGI	CHAC1	SP110	OTUD1	BBC3	NT5C3A	STC2	ZNFX1	TNFRSF9	TAP1	NOD2	CYP1B1	KRTAP2-3	KLF4	MARCHF4	SERPINB7	DUOX1	CREB5	TNFSF13B	IRAK2	FUT1	KLF6	HLA-J	RUNX2	DDO	CLEC4E	BCL2L14	THBS1	KLF10	NUPR1	SDS	HSH2D	LRP2	HIVEP2	PMAIP1	HBEGF	FYB2	CCL2	BDKRB2	DTX3L	PTGER4	IRF1-AS1	PSMB8-AS1	IL10RA	UBE2L6	CSRNP1	HMGN2P46	THEMIS2	IFITM2	RNF213	ANKRD33B	TENT5A	LINC01907	CSF1	STAT1	CCN2	KIF6	RAET1L	NPR1	CTH	ADRB2	EGR1	LGALS9	PLAT	NR1D1	HDX	DAPP1	NEURL3	PER1	SERPINB9	ISG15	PARP9	BEST1	ZC3HAV1	SP100	JUN	TAGAP	TLR3	NEDD4	PNPT1	CYTH4	GIMAP2	CASP1	ZBTB10	PLAAT2	MT2A	KDM7A	FSD1L	STAT2	STX11	ITGAM	NAV2	SLC5A5	USP30-AS1	FAP	SEMA7A	UBQLNL	H1-3	SERPINB2	MUC4	PARP12	KLF9	PHLDB2	AKAP12	SAMHD1	SYNPO2	TNFSF14	TLR6	ARRDC4	LAMA2	GADD45A	IFI35	SEMA3A	FLT3LG	TNFRSF11B	PDCD1LG2	BCAT1	TRIM21	IRS2	BMP2	NR1I2	C6orf58	PLA2G4C	GBX2	PML	XKR9	PCK2	SYT1	SPRY2	DEPP1	HDAC9	FFAR2	SAA4	IGF2-AS	RBM43	PHF11	BACH2	CNTN4	NKX3-1	TRIM5	PA2G4P4	NAV3	HAND1	ECE1-AS1	C1R	RBM11	TDRD7	FUT3	ZNF442	MAST4	LIFR	PPM1K	EIF2AK2	C11orf96	APOBEC3G	BIRC3	HSD17B14	XRN1	PTGER2	ADAMTS6	PLA1A	ZC3H12C	KIF21B	AMOTL2	PARP10	RASGEF1B	PKP1	KIT	NEAT1	DUSP8	DEPDC7	TRPC4	IL23A	NGFR	RASGRP1	SLC16A6	IL15RA	LHB	KCNV1	ZNF267
BLANCO_MELO_COVID19_SARS_COV_2_INFECTION_CALU3_CELLS_DN	http://www.gsea-msigdb.org/gsea/msigdb/human/geneset/BLANCO_MELO_COVID19_SARS_COV_2_INFECTION_CALU3_CELLS_DN	MIR31HG	TEX15	H2AX	SNRNP25	ABCG5	PCOTH	TRMT9B	EPN3	SOSTDC1	ANXA10	PIERCE1	MXD3	LRRC45	SMIM32	DDC	ANXA13	KCNK2	SYT12	TM4SF4	NEB	METTL7A	NPBWR1	SCGN	CLDN2
BLANCO_MELO_COVID19_SARS_COV_2_LOW_MOI_INFECTION_A594_ACE2_EXPRESSING_CELLS_UP	http://www.gsea-msigdb.org/gsea/msigdb/human/geneset/BLANCO_MELO_COVID19_SARS_COV_2_LOW_MOI_INFECTION_A594_ACE2_EXPRESSING_CELLS_UP	EGR1	CCL20	CXCL2	CXCL8	CXCL3	CXCL1	BHLHE41	GPR142	LTB	C11orf96	EGR2	NR1D1	SELE	H2AC15	LBP	PER1	TNF	ACAN	MIR3191	EFNA1	FOSB	PPP4R4	MAFF	NR4A3	DDIT3	JUNB	ARRDC3	FOXC2	DLX2	H2BC26	H2BC18	NFKBIZ	ICAM5	COL2A1	TNFAIP3	H2BC21	ZNF77	DUSP8	IL1A	NFKBIA	NTNG2	PPP1R15A	NFKBIE	ICAM1	ARC	ZNF596	LINC01004	ZBTB10	PPM1E	ACHE	ZFP36	PRKXP1	SNORA48	FOS	KDM6B	NR4A1	HLA-B	ZNF57	LINC00115	CCL2	EGR3	SNORA28	BCL3	CCNL1	CD200R1	NFYC-AS1	KMT2E-AS1	DBP	NFKBID	NEURL3	IL23A	SLCO5A1	SAA2	BBC3	NBEAP1	RASD1	REL	CD300LB	CSF3	IER3	RNU6ATAC	SCARNA15	SNORA3A	ZNF184	SCARNA7	NGFR	ZBTB6	FST	EREG	ATF3	CLUHP3	ARHGAP40	PTGS2	SIX4	FGF18	FGB	MIR3685	LSMEM1	PER3	CLK1	CEP85L	NFIL3	TCERG1L	CREBRF	RRS1-DT	FGA	SCARNA2	GRHL1	CSRNP1	KLF10	IER5	MIR4453HG	SNORD15B	IER2	PRG4	MIR23AHG	ZSCAN12P1	ZNF764	PLEKHF2	ZC3H12A	LINC00472	CEMIP	ID1	ZNF436	SOCS3	DCAF4L1	C1R	PCF11	FOXD3	DYNLT2	IRF1	CIART	SNORD50B	ZNF121	FGG	VGF	FRS2	HRH3	SNORA3B	ZBTB43	ZNF555	SNIP1	RIMOC1	ZNF830	ZNF654	ARHGAP30	SNORA25	CCL4	INO80D	RLF	CD83	H2BC20P	NOTCH2NLA	SERTAD2	HNRNPU	ZNF292	FOXN2	PTX3	SNORD97	IGFBP1	SNORA63	ZNF211	C2orf66	ADM5	LINC00944	EPM2AIP1	PRR14	MALAT1	AURKAP1	ZBTB21	WRAP53	ZNF267	IRF7	LINS1
BLANCO_MELO_COVID19_SARS_COV_2_LOW_MOI_INFECTION_A594_ACE2_EXPRESSING_CELLS_DN	http://www.gsea-msigdb.org/gsea/msigdb/human/geneset/BLANCO_MELO_COVID19_SARS_COV_2_LOW_MOI_INFECTION_A594_ACE2_EXPRESSING_CELLS_DN	CPM	ALDH1L2	DPP4	KRT4	KRT19	OLFML2A	KRT15	OXTR	TIMP2	ADCY5	PSG5	CDH16	CST2	CPA4
BLANCO_MELO_COVID19_SARS_COV_2_INFECTION_A594_ACE2_EXPRESSING_CELLS_UP	http://www.gsea-msigdb.org/gsea/msigdb/human/geneset/BLANCO_MELO_COVID19_SARS_COV_2_INFECTION_A594_ACE2_EXPRESSING_CELLS_UP	EGR1	CMPK2	IFNB1	IFI44	ZNF57	BHLHE41	PPP4R4	CXCL2	NR1D1	IFNL2	NFKBIA	TNFAIP3	THEMIS2	ZNF77	IFNL3	BATF2	PPP1R15A	SELE	CXCL8	LSMEM1	PLEKHA4	IRF7	PRKXP1	GRHL1	PER1	EFNA1	SERPINA10	FOSB	IFITM1	CIART	DUSP8	FOXC2	C12orf50	COL2A1	SUMO4	H2AC15	MAFF	PARP10	NFIL3	CD200R1	IER3	TNF	RIGI	DCAF4L1	HYMAI	ICAM5	GEM	CSRNP1	H2BC21	IPCEF1	HSH2D	SLC17A8	CXCL3	SOCS1	NFKBID	NFKBIZ	CD274	SCUBE2	NFKBIE	ZBTB10	UBASH3A	KDM7A-DT	ZBTB43	SNORA31	ZNF555	CCNL1	ARHGAP40	HERC5	CLEC4A	IL20RB	RFPL3S	CLUHP3	CCL20	GMPR	GOLGA6C	ATP6V1FNB	TIPARP	KLKP1	SLA	ARL14	LINC00115	KLK14	CHD2	NEURL3	CCR6	MIR561	MIR23AHG	DDX60	EPSTI1	PIGR	SP110	GBP4	ADIRF	DBP	USP43	USP18	COLEC11	KDM6B	CREB5	ATF3	ZNF267	HLA-F	ZFP36	NTNG2	ALDH8A1	APRG1	IER2	ADAM20P1	PLD6	FILIP1L	SERTAD2	DLL1	RNASEK	SNHG20	TEX29	IKZF3	DNAH17	SNHG10	ADM5	PROX1	LMO2	STAT2	H2BC18	GUCA1B	ESRRB	IFNA22P	PTX3	NFYC-AS1	EFNA3	FERMT3	HNRNPU	PIM1	LCDR	PPM1K	NLRC5	CCDC13	DDIT3	ARL5B	SLC6A12	NFKB1	CCL4	KDM7A	ZNF436-AS1	LAMP3	ZC3H12A	ZNF674-AS1	ZBTB21	REL	SNIP1	EREG	RSRC2	SNORD38B	TRANK1	PER3	MIR3685	PINLYP	LINC01004	IRF1	POU2F2	LTB	TNFRSF9	HES1	HDAC9	N4BP3	FRS2	PROM1	IL6	RAPGEF4	LDHAL6B	RIMOC1	P2RX5-TAX1BP3	REC8	IDO1	H4C5	ZNF300P1	KCNN1	RBBP6	SERPING1	ZSCAN12P1	ZBTB20	SEMA4A	MYOD1	IFT122P3	H4C9	MIR4453HG	NKX3-1	SNORD50B	NAV2	CYLD	AURKAP1	ARC	CFP	SERPINC1	HIVEP1	ZNF292	H2BC20P	DHX58	KLRC2	FOSL1	PPP1R10	SLCO5A1	ZNF211	SIX4	NR4A1	ACTG1P20	BCL2A1	LGALS9	DDX60L	ARID3B	IRF1-AS1	PARP12	LIF	IER5	CCL2	KLF11	NR4A3	TWIST1	CAVIN4	ZNF830	IFITM3	ZNF14	MIR221	VAMP2	TET3	MXD1	IFFO1	CHASERR	KMT2E-AS1	PARP9	LINC-PINT	PLEKHG2	ZNF547	KLF6	SNORD10	CCDC81	PCK1	MED26	ZNF280B	WTAP	MB21D2	BBC3	PCF11	ENSG00000268403	ZNF627	PYGM	B3GNT5	EML2-AS1	NOD2	PER2	CYP27A1	GOLGA7B	HIVEP2	CXCL1	INHBA	SUGT1P1	NFKB2	BCL10	GCNA	TTC21A	DRD1	NHLH1	AOC3	BCL3	RASSF5	NPC1L1	DIRAS1	IL11	ABL2	H3C6	HBP1	SALL1	FGF12	GPR3	PSMB8-AS1	DYNLT2	OAS3	ZEB2	THAP1	NECAP1	ZNF79	SRFBP1	ENSG00000284691	SNORA25	ZNG1F	PNN	H2AC25	PPP4R1L	DCHS1	OTUD3	NOCT	SHOX2	FLT3LG	EPC1	LINC00472	NT5C3A	CCN4	LINC00926	KLF4	PRR14	H2AC13	IRAK2	CHIC2	SNORA3B	MCTP1	ZC3H12B	SLC16A14	ZNF26	PSMD6-AS2	ANKRD49	HLA-F-AS1	ADAM32	PLSCR1	CSKMT	WRAP53	SCARNA15	SNAI1	DACT1	ZEB1-AS1	AEBP2	RELB	PPTC7	SHFL	TANK	DUSP10	CEBPB	ALOX12-AS1	BST2	SOX9	ANKRD12	SNAP25	HOXD11	FLCN	OVGP1	INTS6	MBIP	SPOCK2	USPL1	LOX	NPTX1	CHP1P2	ZNF143	RASGRP3	ZNF799	RBM48	CLEC4E	MYSM1	NRG4	ARID4B	TIGD3	CRTC2	ZNF821	GNRH1	VXN	ABTB2	FOXN2	F3	NBPF10	MDM4	FOS	TCIM	MAFG	PPP1R15B	SERTAD3	MIER1	ZNF554	FYB1	MPIG6B	GAS2L3	PNPT1	ZNF432	VDR	ZNF484	ELL	TRIM38	DUSP1	TNFSF13B	TAF7L	HS3ST3B1	CDK5R1	CCNT1	NEDD4L	ALOXE3	CCDC144CP	ZC3H4	BTC	CHST2	KLHL3	DCP1A	TRAF1	ZNF805	MXD3	ANXA2R-OT1	MEX3C	C3orf38	MRNIP	ZUP1	PPP4R2	NIPAL4	ZNF44	LINC01619	HCG27	ZNF654	CELF1	XRN1	BIRC3	NSRP1	PDE4B	MSC	ZNF764	HOTAIRM1	ROS1	TBC1D22B	SKIL	SOCS3	C11orf91	ZNFX1	CENPA	IL15RA	GDF15	CRY1	ETV3	PHF21B	CCDC144BP	ATP6V1G2	KLF7	CFLAR-AS1	CHD1-DT	CCDC73	EPM2AIP1	FBXW7	MKRN3	TAF1D	ZNF567	ZNF34	GPBP1	ZNF296	LINC01089	TGM2	RHEBL1	PTGS2	KPNA5	HDX	BMPER	CCNT2	PRX	BMF	ZFP36L1	SLC25A28	MYNN	ADAM8	MLKL	APOL6	ILF3-DT	UBXN7	EIF1B	PSMB9	TBC1D15	GZF1	ZBTB6	SMNDC1	ALX3	DNAJC27	ZNF8	IFIT5	FTH1P3	HES7	RSF1	ZNF112	APOBEC3F	CTDSP2	THAP9-AS1	AEN	NFE2L2	CLK4	CCDC85A	TRIM21	RBAK	NPHS1	RND1	SNHG1	CNIH2	IL22RA1	GPM6B	SUZ12P1	IKZF5	ODC1	NRIP1	SMG1P3	C2	BDKRB2	ZNF101	RBM39	ZBTB17	AOC2	LINC02603	FBXO48	PNRC1	PLEKHF2	TSSK3	RASSF8	CEP85L	CCDC174	ATF4	ZNF222	MEIS1	GTF2B	OTUD1	ARHGAP30	ARHGAP19	CFL1P1	SP100	BTG2	REM2	PAXIP1-DT	MED30	GADD45A	HERC6	SNORA8	CD83	HCFC2	RNF6	LINC01881	RRN3P1	INO80D	SEMA7A	CCDC116	RUNX2	LAMTOR3	ZNF184	CNOT4	ZNF317	CNTD1	GCSAM	ZNF136	ATP2A1	BMP2	AGBL3	TLK2	BTN2A1	RAB30	PPM1E	CDKN2AIP	SMCHD1	MIR7-1	TICAM1
BLANCO_MELO_COVID19_SARS_COV_2_INFECTION_A594_ACE2_EXPRESSING_CELLS_DN	http://www.gsea-msigdb.org/gsea/msigdb/human/geneset/BLANCO_MELO_COVID19_SARS_COV_2_INFECTION_A594_ACE2_EXPRESSING_CELLS_DN	SEMA3E	FLRT2	AKR1C4	ANXA2	BST1	TCTN3	NRXN3	METTL7B	KCNJ16	ANK1	RERG	HADH	DPYSL5	SFRP4	PRPS1	OLFML2A	ATP6V0E2	SLC25A11	NDUFB10	COL21A1	TM7SF2	MXD4	C5	CENPM	PSAT1	ADI1	PSAP	CDH17	CDK5	TRIM2	ASB9	SVEP1	PBXIP1	ALDH1A1	WDR18	F5	APOH	TNFSF15	RRM2	METRN	FGFR3	KLHL4	CNFN	PDK2	TK1	SLC40A1	PRDX1	GPC1	SKP2	F2RL2	ETFB	AHCY	NDUFS7	NDUFA13	ALDH3A2	PCDHA4	UCP2	MCM5	RAB26	CNTN1	IGFBPL1	CROT	CLTRN	FFAR4	TPD52L1	SERPINI1	SERPINH1	DCDC1	MAPRE2	ANXA13	TUBB4A	CYBA	SWI5	SCARA5	TSPAN7	FAM149A	AMBP	KCNAB2	GPX2	GSTM4	INSL4	SPP1	PDGFD	SLC25A10	DSC3	NDUFA2	SLC51B	TPPP3	SLCO2B1	GATM	HABP2	BCAS1	DDC	SMPDL3B	EPHX1	KRT4
BLANCO_MELO_COVID19_SARS_COV_2_INFECTION_A594_ACE2_EXPRESSING_CELLS_RUXOLITINIB_UP	http://www.gsea-msigdb.org/gsea/msigdb/human/geneset/BLANCO_MELO_COVID19_SARS_COV_2_INFECTION_A594_ACE2_EXPRESSING_CELLS_RUXOLITINIB_UP	EGR1	BHLHE41	NR1D1	PPP4R4	CXCL2	NFKBIA	ZNF77	PRKXP1	LSMEM1	SELE	SERPINA10	TNFAIP3	PPP1R15A	GRHL1	FOSB	PER1	CXCL8	ICAM5	C12orf50	EFNA1	MIR561	NFKBID	CIART	CD200R1	RFPL3S	IL1A	MAFF	CXCL3	H2BC21	CLEC4A	SLC17A8	TNF	ARHGAP40	H2AC15	GEM	COL2A1	TIPARP	ZBTB10	DCAF4L1	IER3	ZNF555	SUMO4	GOLGA6C	DBP	IFNB1	NFKBIZ	SCUBE2	NFIL3	CCL2	LPA	KLK14	CSRNP1	NEURL3	ATF3	CREBRF	LDLRAD4	NFKBIE	PROX1	CCNL1	ARL14	ZBTB43	LINC00115	CREB5	IKZF3	CHD2	ATP6V1FNB	KLF10	SERTAD2	H2BC18	MIR23AHG	ADIRF	KDM6B	UBASH3A	HYMAI	SLC6A12	ZNF267	ALDH8A1	SLA	RNASEK	CLUHP3	CCR6	SNHG20	PIGR	IFNA22P	H2BC6	KLKP1	NTNG2	PLD6	SNORA31	DDIT3	NFYC-AS1	SNORA48	ZFP36	SNHG10	ZNF436-AS1	H2BC20P	LCDR	ADM5	TNFRSF9	ARL5B	PER3	SLC26A3	ZBTB21	KCNN1	NFKB1	USP43	P2RX5-TAX1BP3	GUCA1B	FGF18	DNAH17	LTB	COLEC11	IER2	LINC01004	FRS2	HNRNPU	REL	CCDC13	SEMA4A	ADAM20P1	APRG1	MIR4453HG	KDM7A-DT	TEX29	N4BP3	EREG	ESRRB	PIM1	ZC3H12A	ZNF211	MIR3685	RIMOC1	IL20RB	H4C5	IFT122P3	ZNF674-AS1	ZNF627	IPCEF1	FERMT3	ZNF300P1	SNIP1	PLEKHG2	EFNA3	SNORD38B	HDAC9	HES1	FOSL1	ZSCAN12P1	PYGM	ACTG1P20	H3C6	TET3	LDHAL6B	JUN	PROM1	ZBTB20	FILIP1L	RBBP6	ZNF14	VAMP2	SLC16A14	CYLD	PPP1R10	NPTX1	DRD1	AOC3	POU2F2	ZNF830	CCL20	SOX9	KLF11	LIF	SIX4	PTX3	GOLGA7B	LINC00926	NPC1L1	KLF6	SERPINC1	CAVIN4	CYP27A1	BCL3	HIVEP1	TIGD3	AURKAP1	SCARNA15	ZNF44	BACH2	SNORD10	NR4A3	FOXC2	KCNQ4	MED26	H4C9	OTUD3	IER5	MXD1	MB21D2	NOD2	LILRA6	FGF12	TTC21A	ARC	TAF7L	CHASERR	PER2	BMF	PCF11	PNN	ZEB1-AS1	PPTC7	KMT2E-AS1	ENSG00000268403	ENSG00000246130	NAV2	EPC1	KLHL3	KDM7A	SUGT1P1	B3GNT5	HIVEP2	CCDC85A	VXN	ZNG1F	DUSP10	NECAP1	NFKB2	MBIP	H2AC13	BCL10	IRF1	CFP	SLCO5A1	AEBP2	LINC-PINT	RSBN1	ZNF567	DNAH2	FTH1P3	DIRAS1	THAP1	GCNA	PPP4R1L	ZNF280B	SRFBP1	CENPA	HBP1	HAVCR2	TRAF1	SNORA3B	NPHS1	MPIG6B	PRR14	ZNF101	ZNF432	CCDC144BP	SALL1	RELB	LINC01881	STON1	MRNIP	CD83	GPR3	LINC00472	ZNF296	NOCT	EBLN2	TSSK3	BTG1	RASSF5	ZNF184	IRF4	ANKRD49	PSMD6-AS2	ILF3-DT	CCDC73	ZNF143	USPL1	OVGP1	ENSG00000284691	NHLH1	MTSS1	RBM48	CDK5R1	SERTAD3	ALOX12-AS1	TANK	ARID4B	ATP6V1G2	ZNF34	FLCN	EXPH5	ZNF554	ABL2	CCNP	PPP1R15B	WTAP	MDM4	NBPF10	MYSM1	MAFG	MIER1	CCNT1	ANKRD12	CEP85L	SNORA25	CLK4	CFL1P1	CCDC144CP	GNRH1	GDF15	SPOCK2	H2AC25	NRG4	HLA-F	TMCC2	TNFAIP8	CCDC81	CSKMT	CRTC2	ZBTB6	IRAK2	ZNF799	ARID3B	TBC1D22B	CXCL1	ZNF624	CHP1P2	IRF1-AS1	BTG2	ANKRD33B	ETV3	CDKN1B	LOX	IKZF5	ZC3H12B	ABTB2	WRAP53	MYNN	ZEB2	CHIC2	ZNF317	C3orf38	PCK1	ZNF26	FBXW7	IFFO1	GPM6B	RAB30	ALOXE3	ZNF112	ZNF484	H1-3	BIRC3	FOXN2	ALPK3	MKRN3	SNORA8	ADM	CCNT2	NSRP1	INTS6	ZNF805	KLF7	PLK1	GADD45A	AGAP6	ZNF615	ODC1	KPNA5	NEDD4L	EPM2AIP1	TBX4	MARCKS	CCDC116	SCG2	ZNF764	RRN3P1	TBC1D15	CARD9	IL11	ESR1	HOXC10	SNORA3A	MXD3	UBXN7	ZNF821	SKIL	AOC2	PDGFB	ARHGAP30	NGFR	RBAK	MEX3C	ZUP1	KLF4	GAS2L3	RSF1	ZNF8	MIR7-1	KRTAP5-1	SNHG1	PAN3-AS1	SMNDC1	CCDC174	ZC3H4	ADAM8	HSF2	RBM39	DNAJC27	B3GALNT2	TET2	ESF1	BCL2A1	LAMTOR3	CELF1	ZNF778	BDKRB2	HLA-F-AS1	ZBTB49	NRIP1	RNF6	STX11	PHF21B	ZNF776	CDKL3	PRX	INO80D	EML2-AS1	MIR221	FOS	MASP2	GTF2B	ZNF160	GZF1	DCHS1	PMS2P3	SNORD28	ELL	CDKN2AIP	KMT2E	RAB33B	HS3ST3B1	TAF1D	OASL	ATP2A1	RPS6KL1	CNIH2	SENP7	BIRC2	MIER3	GPCPD1	C11orf91	ZNF543	ZNF222	CRY1	HYCC2	PTBP2	N4BP2L2-IT2	AEN	SIM2	RAB2B	LGALS9	SNORD50B	LINC01089	ATF4	ARHGAP19	SNORA62	ADNP2	LINC02995	CHD1-DT	MIR5047	MUC6	ZNF557	SMARCA4	ADAM32	DCP1A	RLIM	HCFC2	TLR10	ZNF639	MED30	ZNF614	KCNAB3	LRP2BP	ZNF669
BLANCO_MELO_COVID19_SARS_COV_2_INFECTION_A594_ACE2_EXPRESSING_CELLS_RUXOLITINIB_DN	http://www.gsea-msigdb.org/gsea/msigdb/human/geneset/BLANCO_MELO_COVID19_SARS_COV_2_INFECTION_A594_ACE2_EXPRESSING_CELLS_RUXOLITINIB_DN	GPX2	ALDH1A1	ASB9	ETFB	TXN	CTSD	COL11A1	SCIN	RAB5IF	HHAT	C12orf57	CYP4F11	SCARA5	IFITM2	GBP1	TSPAN7	AHCY	NDUFS7	GCHFR	UCP2	ROMO1	ANGPT1	PRDX1	ISOC2	ADGRG2	CRYAB	HABP2	RRM2	ENPP1	APLP2	DEGS2	CD38	SERPINI1	CTSL	RBKS	PSMB3	CCND3	PBXIP1	INSL4	TK1	CES1	GATM	ADAM12	CTSV	TRAPPC6A	PI3	PSAP	SUSD2	PSMB10	PDGFRL	KCNAB2	ALDH4A1	NDUFA2	MSRB1	PHB1	AKR1B1	TF	AKR1B10	SERPINH1	RBP4	RNASEH2A	CYBA	C5	CLDN2	SPP1	SLC51B	OLFML3	G6PD	FGB	AMBP	EPHX1	TM4SF20	KRT4	DDC	CFI	FGG
BLANCO_MELO_COVID19_BRONCHIAL_EPITHELIAL_CELLS_SARS_COV_2_INFECTION_UP	http://www.gsea-msigdb.org/gsea/msigdb/human/geneset/BLANCO_MELO_COVID19_BRONCHIAL_EPITHELIAL_CELLS_SARS_COV_2_INFECTION_UP	CSF3	CCL20	CXCL5	SPRR2D	IL36G	SPRR2E	IL6	SAA2	CXCL8	PDZK1IP1	CSF2	PGLYRP4	S100A8	CFB	ICAM1	INHBA	C1QTNF1	ZC3H12A	TNFAIP3	SPRR2A	OAS1	BIRC3	KRT6B	IRAK2	S100A7	VNN1	C3	SOD2	PI3	TNFAIP2	TNFSF14	IFITM1	VNN3P	CXCL1	TNF	PLAT	RHCG	KRT24	CXCL2	LIF	MRGPRX3	HBEGF	OAS3	TNIP1	HEPHL1	IRF9	C15orf48	OAS2	RND1	IRF7	SLC6A14	IL32	CXCL6	LTB	GBP5	S100A9	MAFF	MYEOV	TRIML2	ITGB3	CYP27B1	IL1B	BST2	TCIM	EDN1	S100A12	SOCS3	PDGFB	NFKB2	IER3	MAP3K8	BPGM	ADAM8	STAT5A	WFDC21P	P2RY6	FAM167A	NFKBIZ	NFKBIA	EPSTI1	KRT75	MMP13	IFI44	LINC03040	CRCT1	HELZ2	NRCAM	PLSCR1	G0S2	MUC21	CSGALNACT1	IL7R	TGM1	RELB	PARP12	IFI35	LGALS9	BMP2	IFITM3	MMP1	SAMHD1	RHOF	SGPP2	CHST2	STC1	SERPINB1	EFNA1	XDH	ZP3	CDC42EP2	C1R	TGM2	SPRR1A	C1S	S100P	ADRB2	BCL3	DRAM1	POU2F2	PRDM1	IKBKE	TRIM47	IRAK3	PLAUR	RHOV	PARP9	PRSS3	COL8A1	TUBA1C	IFIH1	CORO1A	TUBB3	TMEM171	NEDD9	DUSP4	EHD1	FEZ1	SLC25A37	OSBP2	OTUB2	HCAR3	ZBED2	TLCD1	SPRY4
BLANCO_MELO_COVID19_BRONCHIAL_EPITHELIAL_CELLS_SARS_COV_2_INFECTION_DN	http://www.gsea-msigdb.org/gsea/msigdb/human/geneset/BLANCO_MELO_COVID19_BRONCHIAL_EPITHELIAL_CELLS_SARS_COV_2_INFECTION_DN	PDE5A	SPTLC3	ALDH3A1	MN1	ENSG00000289047	BLNK	PCDH7	PADI3	VAV3	TFCP2L1	LY6D	PBX1	PROS1	SYTL5	DBP	RAB30	TCN1	PTPRZ1	SEMA3E	EXTL2	RAB15	EFCAB7	TSC22D3	IRF2BPL	CYP2B7P	FGF1	CREG2	CENPA	BBOX1	GPNMB	IRAG2	GULP1	EPHA4	CD86	SOX6	MAF	HSD17B3	MIR221	CDH10	SELENOP	CYP4F3	MXRA5	PDK4	KRT15	OLFML2A	PPARGC1A	THBD	ZNF488	METTL7A	ATG9B	VTCN1	RBM20	NID1	NANOS1	STON1	MAP7D2	CXCL14	MYLK	IFITM10
BLANCO_MELO_BETA_INTERFERON_TREATED_BRONCHIAL_EPITHELIAL_CELLS_UP	http://www.gsea-msigdb.org/gsea/msigdb/human/geneset/BLANCO_MELO_BETA_INTERFERON_TREATED_BRONCHIAL_EPITHELIAL_CELLS_UP	IFIT3	IFIT1	IFIT2	MX1	XAF1	BATF2	GBP1	RIGI	DDX60L	IFIH1	PLEKHA4	NLRC5	ZBP1	SAMD9L	HELZ2	APOL6	USP18	SAMHD1	OAS3	HSH2D	DTX3L	MMP13	GBP5	TRANK1	TAP1	SAMD9	KRT75	RTP4	TDRD7	INHBA	PARP9	IDO1	ATP10A	EIF2AK2	PLSCR1	RASGRP3	TRIM21	TMEM140	THEMIS2	IFIT5	ESM1	DHX58	TRIM25	SHFL	SOCS1	AIM2	IL24	PLAT	UBA7	IL6	NT5C3A	CD274	SP110	ERG	APOBEC3G	BCL2A1	LMO2	IRF1	TNFSF10	ITGA2	PNPT1	SP100	CXCL3	PARP12	MMP3	C1S	ZNFX1	RPLP0P2	TGM2	HAS2	IRF9	STAT2	CORO2B	NMI	PDZD2	IL1R2	MUC16	PTGS2	ADAMTS6	RDUR	ANKRD1	APOL2	IL15	PML	NRCAM	TRIM14	TENT5A	ADAMTS1	GBP2	IL13RA2	CYP2J2	BMP2	IRF1-AS1	TLR2	CXCL8	SPOCD1	SLFN5	TRIM5	LAP3	IL23A	BIRC3	MYD88	IFI16	VEGFC	STARD5	HCAR3	CSF2	SP140L	FGF5	PDK4	ZPLD1	TNFAIP3	ZC3H12C	TRIM56	RAPH1	CLDN16	DUSP1	SHC4	IGFBP3	SYT12	RGMB	CCNA1	PMAIP1	ETS1	IL15RA	TMEM217	KCNQ3	TRIM38	GBP3	XRN1	SLC41A2	RASSF8	C17orf67	ACE2	CASP7	NOCT	SCG5	NCOA7	HEPHL1	H3-5	RICTOR	TMEM158	WFDC2	MAFF	CAB39	EDIL3	CNTN3	GNB4	ZNF107	ANTXR2	MIR614	CREB5	REC8	APOBEC3F	OGFR	CYFIP2	HSD11B1	C1R	RPPH1	LNPEP	KLF6	SLC10A6	ARL5B	HS3ST2	MLKL	GPAT3	SNORA3A	ELOVL7	THBS1	KDM7A	MATN2	ABCA1	ADAR	TAGAP	NUDCD1	EHD4	PCGF5	NFKBIZ	FERMT1	SEMA7A	CPEB2	LINC-PINT	CYP27B1	BTC	DCLRE1C	EXOC3L1	IL16	DAPP1	CNP	RBM43	MAN1A1	ZCCHC2	PDCD1LG2	STARD4	CDK17	ANKRD12	FOXN2	CXCL2	NIPAL1	ANGPTL4	HBEGF	RAB8B	B4GALNT2	PHF11	TGFA	GCNT4	SIRPB2	KCTD12	GLRX	UGDH	FMR1	SLC16A4	HCAR2	NT5E	RELB	DCP1A	ZMYND15	EDNRA	IL1A	LYSMD2	ERAP2	TMEM47	BEND3P3	UBASH3B	DUSP4	CLDN1	BLZF1	TNFRSF10A	TOR1AIP1	ZNF800	SGMS2	PLAUR	C3	BMPR2	IL6ST	PPP2R2B	LRATD2	PTK2B	NKX3-1	KRT34	TFRC	FST	PAMR1	EDN1	TRPV3	IL7R	GNAT2	NRG1	DRAM1	GDF15	RELL1	TRAF3IP3	WIPF1	SMURF2	CSF1	TNFSF15	TMEM106A	SNORD17	C3orf52	SOD2	SPSB1	AXL	BMAL2	BPGM	PABIR3	FEM1C	QKI	FYB1	ARL14	SDK1	GPR180	SREK1IP1	B3GNT7	TAP2	AIDA	NECTIN3	TRIML2	MALT1	NPC1	N4BP1	RP2	TMEM62	ATP13A3	SMG1P3	CADPS2	CCNG2	KIAA0040	HYCC2	CSRNP1	PHLDA1	DUSP2	PLD5	SLC39A10	SYNJ2	ARHGAP29	CSGALNACT2	CDCP1	USP12	MCTP1	CEMIP2	G0S2	RNASE7	APOBEC3A	SMG1P1	PSORS1C3	LCP1	STBD1	RASA2	PODXL	RIF1	LMF1	ZBED6	SLC2A12	ADRB2	RIMS2	SOCS3	FAS	ADA2	STK17A	PSG5	NMNAT2	CTSO	RNF19B	FSD1L	SDC4	REPS2	SOWAHC	WNT10A	MED13	IRF2	TXNRD1	UCA1	APOD	KRT8	PLAAT4	MSX1	SAMD8	GSDMD	STAT5A	SERPINB9	PANX1	UBXN2A	NCALD	CTSS	TMEM229B	NAV3	MOB3C	RO60	OSMR	ROCK2	SEC24A	SLFN11	EIF5	HIPK3	SPRY2	ITGA1	C6orf62	SKIL	ELK4	NFE2L3	SLC7A11	C18orf25	DDX3X	WNT9A	ATP6V0A4	LRRC3	SLC25A28	BACH1	GALM	PGM2L1	KDM7A-DT	CFLAR	LEPR	BIRC2	PTAFR	PTPRE	CMTR1	ENPP4
BLANCO_MELO_BETA_INTERFERON_TREATED_BRONCHIAL_EPITHELIAL_CELLS_DN	http://www.gsea-msigdb.org/gsea/msigdb/human/geneset/BLANCO_MELO_BETA_INTERFERON_TREATED_BRONCHIAL_EPITHELIAL_CELLS_DN	CSTA	MZF1	IFITM10	CCDC88B	HERC2P2	LINC01559	FAM86C1P	DDX11	HEY1	EFNA4	CALB1	PALMD	SERF2	SERPINB3	RHOBTB1	SYTL1	SOX6	SMO	WDR90	FOXRED2	ANO8	PRRT3-AS1	ARHGEF4	EVPL	ZNF862	DBP	MUC21	MIR600HG	CEP131	ZNF692	MVK	ATP6V1E2	SCNN1B	LYPD3	LMCD1	GUCY1A1	RASAL1	NECTIN4	NLRX1	UNC13D	HROB	LRRC45	CEP68	CNKSR3	COQ8A	SLC37A2	JMJD7	TMEM86A	TBC1D8	DHRS9	ANXA9	CEACAM5	CEBPA	ENSG00000205890	TEDC1	DDX12B	SH3BP5-AS1	SLC25A27	SLC43A2	IRAG2	BICDL2	SIX5	TMPRSS13	C21orf58	LCE3D	KLK7	PLLP	CARD14	DEGS2	LYNX1	MUTYH	FBF1	PLA2G6	ABHD14A	KIFC2	FAM117A	PPP1R3C	MEIS1	VGLL1	RNF208	PLXNB3	GSEC	EME1	ZNF467	FAM86B3P	AATBC	CWH43	ATP12A	PLBD1	BNIPL	PLA2G4F	CHTF18	PRICKLE2	RMI2	RASL11B	LURAP1L	ARHGAP33	EPB41L3	LY6D	TCN1	KCP	PLEKHH3	KLK8	TRIM45	CBX2	TGFB3	TMEM45B	AQP3	E2F8	FAM238C	HPGD	KLK11	MIR1915HG	MAB21L4	TUBAL3	KLK10	E2F1	CEBPA-DT	FZD2	WDR62	IGFL1	KALRN	NBEAL2	CRABP2	LRRC20	SYT8	ADAMTSL4	ANPEP	PHLDB3	DDX12P	PGLYRP4	ANKRD35	ANKRD22	NGEF	ECM1	TJP3	AIF1L	C15orf62	CSTB	EPHB3	ADM5	MYZAP	H19	CTSV	KMT5C	RAPGEFL1	PLA2G4E	THAP8	CXXC5	SLPI	EFNA3	DGAT2	EFS	OSR1	ZNF608	EPN3	RARB	PRR15L	VWF	CCDC78	GRHL3	EPHA4	RFX2	IDI2-AS1	CRCT1	ITGB7	NOXA1	HYAL1	TEDC2	VAV3	PPFIBP2	TENT5B	RAP1GAP	PRSS27	CES3	RCOR2	LUARIS	CLCA4	ZSCAN31	TMEM184A	KRT16	HOPX	CAPN14	CYSRT1	CNFN	VSIG10L	GDPD3	SPINK5	NCCRP1	S100A9	A2ML1	EPHX3	HES5	PADI1	CALML5	IVL	SULT2B1	ALDH3B2	RPTN	CASTOR1	KRT24	RHOV	SPRR1B	FAM25A	KRT78	SPRR3	S100A12	KLK12	RBBP8NL	KLK13	RHCG	SPRR1A	S100A8	SPINK7	SBSN	S100A7
BLANCO_MELO_BRONCHIAL_EPITHELIAL_CELLS_INFLUENZA_A_INFECTION_UP	http://www.gsea-msigdb.org/gsea/msigdb/human/geneset/BLANCO_MELO_BRONCHIAL_EPITHELIAL_CELLS_INFLUENZA_A_INFECTION_UP	ITGA7	HERC5	PYGM	XAF1	HSPA6	CXCL10	SERPINB10	CCL5	MAFB	HELZ2	ZBED6	ATP5F1E	TFRC	RNASE7	WFDC2	DTX3L	EDIL3	ZNF844	BIRC3	AOC2	DDI2	NR1D1	SEL1L	PTX3	POSTN	MACF1	ZKSCAN1	C1S	ZPLD1	LIFR	TNFAIP3	SHISAL1	GBP1	RGS16	PARP9	ZNF441	DHX58	CXCL11	HEPHL1	ICAM1	NR1D2	UBXN7	CD83	IRF9	ARRDC3	ETV3	ZKSCAN8	TRANK1	EPSTI1	H2BC8	HLA-F	SERPINB4	COL6A1	KIF17	ZNFX1	ZNF674-AS1	SLC30A1	NEU3	ZNF736	EIF2AK2	DDIT3	CDYL2	MAN2A1	NBEAL1	NOMO3	TAP1	TLN2	BEND3P3	ERN1	SAMHD1	ID2	IL7R	TTBK2	DPP4	TRIM25	MAPK8IP2	ITGAV	ARL5B	FSD1L	SEC24A	OLFM2	IL6	PWWP3B	ITPR1	CLDN16	NLRC5	TRAF1	NIPAL1	EXOC6B	VWA7	ZBTB21	ULBP1	GULP1	MED13	SMG1P1	KBTBD8	ATP6V1FNB	NOMO2	EGFR	MIB1	SIRPB1	ROCK2	LIMCH1	ASXL2	XIST	ZNF551	MAN1A2	LINC01089	SLC5A3	USP18	CSF1	HERC6	CRYBG3	CD109	TMEM140	UGDH	LNPEP	RAD54L2	SLFN5	TMEM47	RESF1	PTGS1	HACD2	IPO11	TNF	BICC1	PLAT	ZNF778	RALGAPA2	GTF3C4	BATF2	SDK1	IFI35	ZBTB10	THBS1	IGF2R	ZNF699
BLANCO_MELO_BRONCHIAL_EPITHELIAL_CELLS_INFLUENZA_A_INFECTION_DN	http://www.gsea-msigdb.org/gsea/msigdb/human/geneset/BLANCO_MELO_BRONCHIAL_EPITHELIAL_CELLS_INFLUENZA_A_INFECTION_DN	ANKRD23	MND1	RECQL4	CCDC34	TBX1	PDF	CCDC96	ZNF524	ATP6V0E2	EMP2	IDI2-AS1	FAM111B	CAPS	RCOR2	B3GNT8	TGFBR3L	OSR1	PRR7	PCLAF	ELF3	CCDC88B	PAQR8	CDC45	TEDC2	TMEM125	NUDT8	ACBD4	GRHL3	LMTK3	SNCG	SLC25A29	PADI1	TM7SF2	C10orf95	CRIP1	TMPRSS2	ECM1	ANKRD9	UPK2	BSPRY	PPP1R14A	RBP1	C15orf61	AIF1L	RPL39	CCDC74A	NUDT3	HYAL1	COMTD1	UBE2S	CTU1	CASTOR1	GCHFR	YPEL3	LGALS7B	ARHGAP40	NOXA1	AATBC	CYSRT1	MUC20	ANXA9	ATG16L2	E2F1	SMIM5	RHPN1	RDH14	LIMD2	RBBP8NL	ANPEP	TPGS1	DHRS9	TJP3	ADIRF	GABRP	JUND	TMEM160	VSIG2	C4orf48	UPK3B	CALB1	RAB5IF
BLANCO_MELO_BRONCHIAL_EPITHELIAL_CELLS_INFLUENZA_A_DEL_NS1_INFECTION_UP	http://www.gsea-msigdb.org/gsea/msigdb/human/geneset/BLANCO_MELO_BRONCHIAL_EPITHELIAL_CELLS_INFLUENZA_A_DEL_NS1_INFECTION_UP	IFIT2	IFIT1	RSAD2	CXCL10	IFIT3	CMPK2	MX2	MX1	OASL	IFI44L	BATF2	XAF1	IFI6	NEURL3	ZBP1	IFIH1	IFI44	ETV7	HLA-F	RIGI	HERC5	IFITM1	OAS1	GBP1	ARC	MMP13	IRF7	SLC15A3	DDX60L	APOL3	EPSTI1	CD83	IFI35	NLRC5	RND1	USP18	SOCS1	TEX14	IFI27	OAS2	APOL1	HELZ2	IRF1	BST2	DHX58	SAMD9L	TRANK1	ID2	RTP4	APOL6	PSMB9	UBA7	BBC3	RASGRP3	TNFSF13B	PRR15	TAP1	OAS3	CXCL3	ICAM1	UBE2L6	PARP14	ATP10A	CSF1	HSH2D	TNFSF10	TDRD7	SNAI1	AIM2	THEMIS2	BCL2L14	TRIM22	FAM222A	SAMHD1	HLA-B	RGS16	HERC6	IL15	FAM43A	NEFM	MIR155HG	NPR1	TMEM140	KLF2	SECTM1	IL36G	DTX3L	IFNL4	RHEBL1	APOBEC3G	ACTN2	PSMB8-AS1	CXCL2	STAT1	APOBEC3A	IL7	PARP9	SHFL	SCN3A	LGALS9	IL15RA	IL10RA	PIK3AP1	TLR3	POU3F1	GBP2	C2CD4A	IRF1-AS1	SLC6A12	LMO2	STX11	NOD2	EXOC3L1	APOL2	TRIM69	STAT5A	PLSCR1	PTGER2	KLHDC7B	OLR1	HLA-H	MAFA	ACE2	NT5C3A	EDN1	SCO2	IL23A	HSPA6	IL12A	STARD5	TLR2	TRIM21	HCAR3	KLF4	GCH1	NMI	NCOA7	PARP10	CAVIN2	PARP12	C3AR1	C1S	KCNK5	PLAUR	SOCS3	SOX9	KCNQ4	IL16	RNF213	SP6	ADAMTS4	PML	GRIP2	CCL22	ST7-AS1	ARL14	ZNFX1	HCAR2	STAT2	CSRNP1	RIPK2	SHISA2	PPM1K	CYP2J2	CD38	CHAC1	IRF9	TMEM171	C1R	OVOL1	IRAK2	LIF	ID4	HDX	IFIT5	TRIM5	RNF122	DLX3	ADCY4	KDM7A-DT	RNF19B	TRIM25	CLIC2	LAP3	RNF152	BCL2A1	SYNPO2	TYMP	EIF2AK2	PLAAT2	ARID5A	SLC5A1	BAIAP3	CRISPLD2	PRDM8	DUSP2	NFKBIA	SLC8A2	NFE2L3	PRICKLE4	APOBEC3F	ZNF442	IL1A	TNFSF9	MXD1	RBM11	TAGAP	EDN2	DISP3	CEACAM1	GBP3	OGFR	SP110	FSIP1	ZMYND15	ACTL10	BCL2L11	KRT75	PSMB8	ANGPTL2	TBX3	SEPTIN4	CASP10	TRIM36	C11orf96	ODF3B	ZNF296	BPGM	GATA6	GALM	GSDMD	DEPP1	H3C10	ARRDC3	SP8	TRIM38	SMOX	SP140L	DUSP5	FA2H	SLC25A25	TRIM14	SIX1	PDCD1LG2	SP100	C17orf67	ZNF107	ZNF844	HES4	ULBP1	ERG	PNPT1	IL22RA1	C2orf66	ADM	FGF2	HBEGF	SERPINB9	IRF2	DUSP1	CASP7	MARCKSL1	RGMB	VAMP1	CSF3	SIDT1	WARS1	ZFP36	BTN3A1	MOB3C	RCAN1	CCNA1	KBTBD8	VASN	DLX5	IL1R2	IFI16	CBR3	SLC44A4	CBX4	HS3ST1	VEGFC	SLC25A28	PABIR3	SPRY2	MAFF	ATP5F1E	FYB1	CITED2	TMEM106A	PNRC1	HSPA2	B3GNT7	MEF2C	THSD1	PHF11	MYD88	WNT4	AKAP7	C1QTNF1	CDKN1C	RAB8B	KIAA0040	FIBIN	TREX1	ENC1	SLCO4A1	CNP	HSPA1B	NFKBID	SUSD4	TNFRSF9	HAPLN3	B3GNT2	CASP1	ZC3H12A	ACHE	TNFAIP8	HLA-C	CFAP45	MLKL	ITIH4	MRGPRX3	DLX2	HIP1R	PALM	MARCHF3	FLT3LG	TRIB2	TRIM26	H2BC11	TMEM62	ETS2	GCA	RBM43	TTC39B	PGLYRP4	RGMB-AS1	HAP1	HES6	PLSCR4	GATA3	CPEB3	FGF5	SLFN12	SYNM	C3	SLC2A12	ABCD1	TESK2	RASL11B	EPGN	CGAS	CYLD	TMEM229B	SIRT1	DEPDC7	HSD11B2	B2M	GNB4	RIMS2	PLAAT4	BTC	DNAJA1	LY6E	UNC93B1	DPP4	TGM5	NUAK2	RELL1	ADAR	EDARADD	XBP1	IFITM2	FMR1	CLDN16	FUT2	TRIM56	ZCCHC2	ANKK1	SIRPB2	CXCL5	HLA-L	KCNJ15	TYW1B	RAD9A	TLE4	PRKD2	PLAT	CALCRL	RIPK1	NCF2	BCL2L13	GPR37	ADAMTS15	HLA-E	CORO6	EFNA1	FBXO6	DAPP1	HSD17B7P2	HLA-DOB	EGFLAM	CBR3-AS1	PANX1	ING1	SWT1	MAP3K14	MFSD14A	CARD17P	RNF114	ZNF79	HSPB8	MASTL	IFRD1	CCNL1	EHD4	PSMB10	PLEKHF2	GEM	SLC12A7	RET	TNIP1	TNFAIP8L3	RIPK3	IKBKE	IGFBP3	N4BP1	TRIB1	ZNF267	TTC38	ZNF136	RDUR	JUN	ABHD17B	ZBTB42	REC8	RASEF	NUB1	DMRTA2	H3C4	TAP2	GPBP1	ADAM8	LYSMD2	PDE4B	CARD16	PPM1J	BIRC2	RBCK1	CEBPB	SPSB1	SLC25A30	USP43	CALHM5	MCUB	MSX2	ALAS1	RASSF5	TPRN	PLEKHA7	CD40	PARP8	NFKB2	SLC35E4	ANTXR2	SMARCA5	CDC42EP4	CACHD1	PAOX	ZFYVE26	CLUHP3	RNF223	ZNRF2	AZIN2	RASGEF1B	WTAP	TGM2	NUDCD1	RASSF10	C6orf62	CDKN2C	CLIC4	GTPBP1	NFATC1	EPHB3	B3GALNT1	LIN52	STK19	CAB39	PLEKHO2	BCL3	SENCR	WHAMM	SLC52A3	OPTN	NECTIN3	SOCS2	BMF	DUSP8	IL1B	LINS1	KBTBD7	LGALS3BP	ERAP2	RICTOR	GPR180	DCLRE1C	CDK17	FZD5	CMTR1	KALRN	NOD1	CERS3	SLC45A4	APOBEC3B	LYN	PNP	PAMR1	AZI2	OSR2	ARSI	IER2	KRT6B	PSME2	SEMA7A	ANGPTL4	TENT2	ARHGAP25	LGMN	BTN3A3	MORC3	CARD8-AS1	RNF39	FHL3	THAP3	RP2	ADPRM	IRX5	ICOSLG	AVIL	TEP1	PHACTR4	IFITM3	CXorf38	SOWAHB	XDH	DENND3	TGIF1	CLCA3P	STOML1	NFKB1	GRAMD2B	PLEKHF1	METRNL	RDH10	PSORS1C3	RTKN2	PGM2L1	MUC16	KRT34	PI4K2B	MUC15	FZD7	SPRED3	TIPARP	ELK4	SBNO2	SLC41A2	GLCCI1	PIK3R3	FAS	HNRNPLL	IRF6	SLC39A8	MTMR11	IMPA1	ELF1	KLF10	ZNF44	TTLL11	PTGS1	C15orf39	VEZF1	EDNRA	TENT4B	CDC42EP3	CCT6P1	SLC16A4	HLA-A	FUT4	CLCF1	KCNS3	NXT2	BMP4	RHOB	GLRX	PRICKLE1	SLC8B1	IFI30	HEXD	KLF9	JUNB	ZNF503	GRB10	SOX21	SGK1	RABGAP1L	BTN3A2	FAM76B	GNA13	CXCL16	CCDC9	FSD1L	TINF2	TNFSF13	CSRNP2	DLC1	LINC02591	EPB41L4A-DT	VLDLR	EMC9	DDX3X	TICAM1	ZNF799	USF1	SNPH	ILDR1	FAM53C	PLEKHG6	CFLAR	LAMA2	GSAP	PKIB	LYPLA1	SOX13	FAP	ZNF461	MAP3K11	FZD8	PPP1R3B	THAP9-AS1	TAPBP	H2AC25
BLANCO_MELO_BRONCHIAL_EPITHELIAL_CELLS_INFLUENZA_A_DEL_NS1_INFECTION_DN	http://www.gsea-msigdb.org/gsea/msigdb/human/geneset/BLANCO_MELO_BRONCHIAL_EPITHELIAL_CELLS_INFLUENZA_A_DEL_NS1_INFECTION_DN	RHNO1	RAD51	CDCA7	CES3	UCN2	HROB	FANCI	OIP5	BAIAP2-DT	CCNB2	NSD2	TRAIP	FEN1	ZNF782	NCAPG2	SLC46A1	PHGDH	DIAPH3	PPARGC1B	CENPO	PTTG1	FANCG	MCM2	FAM161A	CHTF18	KANK2	GINS2	MCM7	GPATCH11	KIF24	THBD	CBX2	RBBP8NL	MCM4	MFSD13A	AURKA	CDC7	ZNF714	GINS4	ZNF608	ZWINT	UBE2T	PSRC1	SUV39H1	MND1	ZNF331	CDKN3	ARPIN	GOLGA2P5	TEDC2	CENPE	ZNF395	CLSPN	PLK4	CDC25C	UHRF1	RFXAP	PRC1	CCDC34	NEK2	EPN3	SPAG5	CCNA2	RAD54L	GCNT3	LURAP1L	ZNF248	MIR503HG	MSTO2P	PGPEP1	KIF11	WDR62	PADI1	DDX11	OSBPL7	WDHD1	TEF	JRK	DTL	LMNB1	ATAD5	PCLAF	PLK1	ZNF324B	LINC00847	TCF19	TRIM45	FADS1	NEXN	CENPM	TMCC2	CAMK1	VAV3	BIRC5	MEX3A	WDR76	TACC3	CCDC18	CDCA2	NUF2	SKA3	ORC1	SKA1	ZSCAN31	CDC6	PADI3	KNL1	FAM111B	BRCA1	MAP3K12	CDC25A	CIT	AURKB	DHFR	DEPDC1B	CEBPA-DT	PIK3C2B	CEP55	PKMYT1	SHCBP1	HASPIN	EME1	FOXM1	HILPDA	SPC25	TTK	PRIM1	E2F8	NCAPG	NUSAP1	RRM2	IDI2-AS1	MYBL2	E2F1	TK1	ASF1B	ZNF90	PRR11	TFAP4	FOXA2	UPK3B	CDCA5	EXO1	RBL1	KIF4A	KIF2C	SLITRK6	CDT1	PRR15L	CDCA8	TUBAL3	ANLN	SNHG4	DDX12P	MTFR2	MIPEPP3	CASTOR1	CDC45	FANCB	CENPI	S1PR5	HMMR	CDCA3	NCAPH	PER2	RARB	HJURP	SGO1	KIF20A	PIMREG	TOP2A	NEIL3	MCM10	KIFC1	UBE2C	IRAG2	KIF14	SFXN2	TROAP	KIF15	KIF18B	BLM	ERCC6L	CENPF	LUARIS	BUB1B	XRCC2
BLANCO_MELO_COVID19_SARS_COV_2_POS_PATIENT_LUNG_TISSUE_UP	http://www.gsea-msigdb.org/gsea/msigdb/human/geneset/BLANCO_MELO_COVID19_SARS_COV_2_POS_PATIENT_LUNG_TISSUE_UP	FDCSP	RNASE2	SELL	CYP19A1	ST20	CLEC4E	FFAR2	IFI6	STAP1	CPLX2	P2RY13	CCL8	FCER1G	CASP5	CCL4	IL2RG	PLEK	CLEC4D	IFIT1	OLR1	OAS1	ALOX5AP	DAPP1	HESX1	BCL2A1	GAPT	LILRA6	CLC	CCL11	GPR141	C19orf84	IFITM2	EIF2AK2	TREML3P	KCNJ2-AS1	GPR84	LINC01093	SP140	IFIT3	IGSF6	KRT81	DOCK8-AS1	IFIT2	NT5C3A	CEACAM3	GPX2	APOBEC3A	LINC02582	MMP8	OAS3	MX2	S100A12	AQP9	TASL	CRISP3	IL1RN	DDX60L	METTL7B	LY96	OAS2	ISG15	CACNA1A	TFEC	KCNH7	RNASE2CP	SAMD9	SYN1	RHOH	SLC26A8	ADGRE1	IL27	SAMD9L	BCL2L14	HAMP	HSH2D	MXD1	WAS	TPSB2	CCL7	ANKRD22	PADI2	ARSL	TNFSF13B	SNORA12	SRGN	MX1	GTSF1	CYP4F3	CARD17P	ZBP1	CARD16	KCNJ2	HERC5	IFITM1	TCN1	CHI3L2	CA1	RNU11	RIPOR2	NBN	LINC01366	FYB1	CCDC140	TREM1	IFI44L	CLEC4A	IL17C	TNFSF10	ACOD1	KLK10	TARP	DNAAF1	HLA-J	TMEM71	CD37	SIRPB1	SERPINB9	F5	CCL19	CXCL10	HS3ST3A1	CDHR5	GBP5	CSF3R	TNF	CSTA	S100A8	TRIM38	S100A11	DOK3	MAP2K6	TYROBP	FPR1	GCH1	CD53	RGS18	C6	VTRNA1-1	TNFSF14	PLAC8	ATP7B	CEACAM1	H2BC4	EPSTI1	CHI3L1	APBB1IP	S100P	CDA	LILRA5	MIR3945HG	MARCKS	RBP4	H2BC21	ZDHHC19	BASP1	LCP1	RNASE3	LCP2	PSTPIP2	RNU4ATAC	RTP4	IFITM3	SHFL	CLEC12B	CCDC60	CLDN2	CALHM6	HBA1	LAMP3	SPI1	ARRB2	EVI2B	C3AR1	PTK2B
BLANCO_MELO_COVID19_SARS_COV_2_POS_PATIENT_LUNG_TISSUE_DN	http://www.gsea-msigdb.org/gsea/msigdb/human/geneset/BLANCO_MELO_COVID19_SARS_COV_2_POS_PATIENT_LUNG_TISSUE_DN	SFN	DPH7	THAP2	SPSB3	ATP6V0A2	SEPHS1	ZBTB44	NFATC2	OSBPL5	C19orf48	GMPPA	BAALC	ILVBL	ELK3	H2AJ	LRRC47	MEIS1	MAF1	ZSCAN18	NR1D2	TTC7A	LDB1	KAT5	SGSM3	LZTR1	CFAP36	BCR	GRPEL2	SIN3B	VPS54	HDHD5	ZNF160	MBIP	FAM32A	MDC1	EDC3	KLHDC3	STC1	F2RL3	HARS2	TAF1	WDR37	TMEM255B	YJU2B	SLC9A1	DLL1	TSR1	MLXIP	SNX11	ITPA	SLC25A29	MPHOSPH10	ULK3	CTR9	NCAPH2	SMPD4	RNMT	FAM118A	BLCAP	LETM1	RAPGEF3	INPP5A	EXOSC7	ENTR1	RNF31	RALGDS	CTCF	MFNG	DTX4	MFAP1	METTL3	PLEKHM1	PPP1R16B	RASA3	CYP1A1	BCOR	ATRX	CHFR	PRKY	MRTFA	LCN10	ZC3H7A	NEBL	PODXL	ITPKB	GLT8D1	ARHGAP10	SLC66A2	SH3PXD2B	SKIC2	CRIP1	CC2D1B	ZNF451	SREK1	EIF4E2	ADAMTS2	FHIP2B	ADAM15	SGSM2	ZSWIM8	ADCY6	ENTPD6	CFAP20	GATA2	ASB1	MYO1D	FZD4	ZFAND2B	SPRED1	PCID2	NES	XPC	WDR74	AKAP17A	THOC6	STARD10	HMCES	GAS6	PPP6R2	RSAD1	ITPR1	C2CD2	MTURN	NOTCH2NLA	MADD	PRKAB1	TUBA4A	MCM7	CRY2	TFIP11	MICAL3	DCHS1	SPHK1	RXRB	INTS11	TBCD	LMBR1L	PPP1R14B	MAFG	PLEKHM2	SLC25A4	XAB2	ARAP3	MOAP1	PYCR2	TCERG1	TRAK1	TXNDC11	PPP1R13B	EDC4	PER1	FBXW5	GUCD1	BAP1	PIK3IP1	ACTR1B	KCTD20	SEMA3F	CD82	ATG4B	ARHGEF15	SLC25A44	ARRDC2	NDST1	PRELID1	GAK	RASSF1	DOCK6	TCF25	S100A13	PHLDB1	PLXNA2	RRAD	SMTN	FOS
BUFFA_HYPOXIA_METAGENE	http://www.gsea-msigdb.org/gsea/msigdb/human/geneset/BUFFA_HYPOXIA_METAGENE	VEGFA	SLC2A1	PGAM1	ENO1	LDHA	TPI1	P4HA1	MRPS17	CDKN3	ADM	NDRG1	TUBB6	MIF	ACOT7	MCTS1	PSRC1	PSMA7	ANLN	TUBA1A	MAD2L2	GPI	TUBA1C	MAP7D1	DDIT4	BNIP3	MRGBP	HILPDA	GAPDH	MRPL13	CHCHD2	YKT6	PNP	CORO1C	SEC61G	ANKRD37	ESRP1	PFKP	SHCBP1	CTSV	KIF20A	SLC25A32	UTP11	SLC16A1	MRPL15	KIF4A	LRRC42	PGK1	HK2	AK4	CA9
WEST_ADRENOCORTICAL_TUMOR_MARKERS_DN	http://www.gsea-msigdb.org/gsea/msigdb/human/geneset/WEST_ADRENOCORTICAL_TUMOR_MARKERS_DN	MFAP5	IGFBP5	KCNQ1	RARRES2	FBLN1	ADH1B	VSNL1	SPON1	NR4A2	AADAC	DCN	CCN3	GAS1	WNT4	LSP1	PDGFRA	HSD3B2	FOSB	CYP11B2	C3
WINTER_HYPOXIA_DN	http://www.gsea-msigdb.org/gsea/msigdb/human/geneset/WINTER_HYPOXIA_DN	CD48	ANKRD44	SYNRG	GIMAP1	ARHGAP45	IRAG2	RIPOR2	IRF8	KLHDC1	IL16	RESF1	CELF2	GIMAP7	ATP8A1	ARHGAP15	ATM	PARM1	RGS5	ARHGEF6	PTPRC	BCL2	LMO2	ENPP2	CD79A	CD28	FLI1	RUBCNL	ZSCAN18	ITGB2-AS1	ATP8B1-AS1	GYPC	INPP5D	PBXIP1	HLA-DOB	FRZB	FBLN5	DOCK2	ABCB1	CCL19	SYNPO2	EVI2A	EVI2B	CHPT1	ARL6IP5	ISCU	SYNE1	IKZF1	ICAM2	SLC25A20	ITM2A	TLR7	NCKAP1L
PARENT_MTOR_SIGNALING_DN	http://www.gsea-msigdb.org/gsea/msigdb/human/geneset/PARENT_MTOR_SIGNALING_DN	ELOVL5	MAGEA9	ITGAM	KRT86	PAXBP1	CRABP2	MYL4	SLC12A6	ALMS1	FGF5	EREG	FHL3	ENGASE	CD248	SSX2IP	CNN1	CXCL3	RGS16	WFDC2	ANKRD2	CNTN1	SPN	FGF2	MMP24	SIGLEC7	ADAM19	EIF5	NRCAM	AQP6	CEACAM1	NECTIN1	BMP2	MPRIP	SLC26A10P	POLR3G	RPL12	UBE2D2	VEGFA	EXO5	TOX3	HGF	PTCRA	PDGFB	TGFB3
PYEON_HPV_POSITIVE_TUMORS_DN	http://www.gsea-msigdb.org/gsea/msigdb/human/geneset/PYEON_HPV_POSITIVE_TUMORS_DN	NAP1L2	PTHLH	KLK8	KLK10	CCND1	CAV1	FAM89A	KRTDAP	DEFB4A	CTTN
LU_TUMOR_VASCULATURE_DN	http://www.gsea-msigdb.org/gsea/msigdb/human/geneset/LU_TUMOR_VASCULATURE_DN	ARX	ABI3BP	CELF2	PRKAR2B	MAOB	OGN	PLN	PLCXD3	SELE	GREB1	ITM2A	PWWP3B	HS6ST2
KORKOLA_EMBRYONAL_CARCINOMA_UP	http://www.gsea-msigdb.org/gsea/msigdb/human/geneset/KORKOLA_EMBRYONAL_CARCINOMA_UP	LRP6	NANOG	C12orf57	PLBD1	LDHB	BCAT1	DDX47	ETV6	NDUFA9	ENO2	CD9	GDF3	PHC1	CLEC7A	KRAS	GABARAPL1	EMG1	TPI1	PTPN6	KLRD1	PHB2	SINHCAF	RESF1	SPSB2	AK4	TNFRSF1A	ARHGDIB	WBP11	GOLT1B	TEAD4	RAD51AP1	DERA	RECQL	DPPA3	SLC2A3	CCND2	GPRC5A	YARS2	NOP2	WNT5B	MAGOHB	GAPDH
KORKOLA_EMBRYONAL_CARCINOMA_DN	http://www.gsea-msigdb.org/gsea/msigdb/human/geneset/KORKOLA_EMBRYONAL_CARCINOMA_DN	SOX5	LINC02366	LRRC23	H2AJ	AKAP3	DNAI7	ACRBP	ATF7IP	RASSF8	CAPZA3	CLEC12B	GSG1	PLCZ1
KORKOLA_TERATOMA_UP	http://www.gsea-msigdb.org/gsea/msigdb/human/geneset/KORKOLA_TERATOMA_UP	C12orf57	CCND2	ITFG2	RECQL	ARHGDIB	SLC2A3	MGP	EMP1	TNFRSF1A	TAPBPL	CLEC2B	ETV6	PTMS	A2M	PHB2	CLEC7A	WBP11
KORKOLA_YOLK_SAC_TUMOR_UP	http://www.gsea-msigdb.org/gsea/msigdb/human/geneset/KORKOLA_YOLK_SAC_TUMOR_UP	GAPDH	DDX47	TPI1	SLC2A3	LDHB	PTPN6	CCND2	DERA	PTMS	TEAD4	KLHL42	PHB2	MAGOHB	EMG1	SINHCAF	RECQL	LRP6	DDX11	CLSTN3	YARS2
KORKOLA_CHORIOCARCINOMA_UP	http://www.gsea-msigdb.org/gsea/msigdb/human/geneset/KORKOLA_CHORIOCARCINOMA_UP	CD9	TPI1	PLBD1	GAPDH	SLC2A3	PHB2
KORKOLA_CHORIOCARCINOMA_DN	http://www.gsea-msigdb.org/gsea/msigdb/human/geneset/KORKOLA_CHORIOCARCINOMA_DN	CLEC12B	ACRBP	DNAI7	RASSF8	LRRC23	SOX5	CAPZA3	PLCZ1	H2AJ	GSG1	AKAP3
KORKOLA_SEMINOMA_UP	http://www.gsea-msigdb.org/gsea/msigdb/human/geneset/KORKOLA_SEMINOMA_UP	TEAD4	CD27	DSTNP2	ARHGDIB	LDHB	KLRG1	RECQL	NANOG	CD9	RESF1	COPS7A	TPI1	PTPN6	EMG1	CCND2	GAPDH	NOP2	DPPA3	SLC2A3	LRP6	TULP3	ATN1	TIGAR	GABARAPL1	GPRC5A	FGD4	GOLT1B	SPSB2	ERC1	NDUFA9	PLBD1	DERA	ENO2	AK4	PHC1	SINHCAF	GNB3	CREBL2	PHB2	ITFG2	RHNO1	C12orf4	TSPAN9	VAMP1
KORKOLA_SEMINOMA_DN	http://www.gsea-msigdb.org/gsea/msigdb/human/geneset/KORKOLA_SEMINOMA_DN	LRRC23	CLEC12B	SOX5	RASSF8	PLCZ1	DNAI7	CAPZA3	H2AJ	LINC02366	ACRBP	GSG1	ATF7IP	GPRC5D-AS1
WATANABE_RECTAL_CANCER_RADIOTHERAPY_RESPONSIVE_UP	http://www.gsea-msigdb.org/gsea/msigdb/human/geneset/WATANABE_RECTAL_CANCER_RADIOTHERAPY_RESPONSIVE_UP	BTN3A1	NELFA	GAS6	TRIM44	DDB1	DDR1	ATP5ME	PCK1	MRPL12	PPID	DUSP3	RPL38	DNAJC7	WASHC2C	PDHB	B2M	REG1B	SUMO4	HIPK1	AKR1C1	IVNS1ABP	CITED1	PDXDC1	NDUFB5	CDH1	KDR	PIP5K1B	CTSA	ARF4	HRH1	PYGB	FTH1	CUL4B	IDH3G	RPS27	CHIT1	SEL1L3	AARS1	RBL2	CSNK1D	SON	POLR2K	RERE	SURF1	GSE1	RAP1A	PRKAG1	USP10	RRM1	MFSD10	IMPA2	H3-3A	PRKCD	CFB	GNAI2	GPX2	CYB5B	LYRM1	TRIM33	EEF1A1	ABCD3	FCGRT	ADGRG1	DDX27	TMEM63A	CBLB	MPST	ZBED1	TERF2IP	CNOT1	MGRN1	PROM1	RPL36A	NUDC	TPR	CFTR	XRCC5	MRFAP1L1	CYP2A13	LAMP1	H3P37	PPP2R5A	AHCYL1	BBLN	SARS1	MC1R	GOLGA4	PHLDB1	CD24	RSRP1	RPL13	COASY	ACVR1B	RPS13	SREK1	HMGN4	ATP1A1	TNRC6B	UBE4B	WDR1	VAMP7	HADH	DHX15	CD44	LAGE3	NDUFS6	USP4	TDGF1	TMEM115	SLC35A3	NFKB1	DRG1	MARCHF6
HOLLMANN_APOPTOSIS_VIA_CD40_UP	http://www.gsea-msigdb.org/gsea/msigdb/human/geneset/HOLLMANN_APOPTOSIS_VIA_CD40_UP	ATP8A1	PPP3CC	TUBA1A	MAP4K4	CKAP4	ARPP19	CDK14	GNAS	GM2A	IRAG2	LCK	SBF1	CREM	RAP1B	DDX3Y	PTPRC	STAP1	COPS6	DDX39A	BLK	COPS2	RAC2	CD99	PRKCA	EMC7	LTBP1	USP34	DUT	FNTA	PTPN22	LAP3	ITGB1	PCDHGC3	FOXN3	MEF2C	KDM5D	MEST	TUBB2A	MFHAS1	SDHB	RNF126	FANCA	RHEBP1	NCOR2	TIMELESS	HMGB1	G3BP1	XRCC5	CLTB	NR3C1	NBEAL2	NEMP1	CD22	SMC4	DST	LGALSL	MAGEH1	NUSAP1	DENND1C	SS18	PEMT	PARN	HDAC1	PARP1	COLGALT1	SERF2	PPP6R1	COPS3	INTS9	USP13	LSM4	EAF2	XPO7	HSPBP1	SLC25A6	ASH2L	MRPL34	TMEM106C	PRPSAP2	ISCU	VAV1	GSR	LSM1	CPNE3	CDKN3	SNRPD1	PEG10	GRK6	HSPH1	DPYSL2	IGKC	HBS1L	PEX3	PAK2	LY9	PITX1	SGCB	TMEM147	BIN3	PDGFD	ENSA	NRGN	MAP4K1	ADCK2	SNX10	RGS13	E2F1	PDCD4-AS1	LEF1	PEX1	NSG1	CYP39A1	SNU13	PCMT1	TUBA1B	EPB41L2	CUX1	TACC1	JCHAIN	MAPK6	MCUB	HMGB3	TNFRSF17	ALDH2	SHMT1	TBC1D1	GTF2F1	GTPBP6	KCNN3	ILRUN	PCM1	IFI30	CLSTN1	NFIB	MAK16	EMP3	ENDOD1	RFTN1	TCEA1	MRPS33	DEDD	ETS2	GCHFR	CYB5R1	BTK	RPS4Y1	SYNE1	ARPC1B	MBD2	TSFM	AGPAT5	MEIS2	PPP2CB	NUDT11	AGO1	ARPC2	SYPL1	MRPS22	CD38	MYO1E	CNOT7	CAB39L	TRMT12	MYH10	ATP6V1B2	LSR	ALDH4A1	FLII	BASP1	PPP2R2A	ARF3	CHMP7	SNX19	RUNX3	ACAT1	GTF2IRD1	KIAA0930	SERINC5	ZNF93	ITGB7	TUBA1C	RUBCN	PARD6A	DEPTOR	PDLIM2	PFDN2	MAST2	NQO2	MYBL1	RNF19B	ADAM19	SLCO4A1	CAP1	SH2B2	TOX	RGCC	CD86	IRF8	COTL1	PXMP4	PLEKHF2	HGSNAT	SRP54
LIU_PROSTATE_CANCER_UP	http://www.gsea-msigdb.org/gsea/msigdb/human/geneset/LIU_PROSTATE_CANCER_UP	BEND4	CAMKK2	TRIM68	SOX4	PDLIM5	MTHFD2	ENTPD5	CREB3L1	GOLM1	RAB17	APRT	VSTM2L	CANT1	OR51E2	TRPM4	C9orf152	DNAH5	CCL3	TMTC4	ST14	NME2	DNPH1	BCAM	FARP1	GUCY1A1	TRGC1	GGCT	GALNT7	CADM1	ATF6B	PCA3	TP53	AKR1A1	FBP1	TMEM161A	SRPRB	SERP1	CALR	RNF41	EDRF1	AMACR	SOX9	IMPA1	SIM2	UAP1	RAP1GAP	ENTPD6	FNIP2	SEL1L	GJB1	MYO6	SNORD60	BZW2	HOXC6	SLC43A1	PTP4A3	PPP3CA	TP53INP1	RAB3D	EIF4A1	GMDS	SAMD5	GLYATL1	SLC19A1	SH3RF1	ECI2	DANCR	EIF2AK1	PTRHD1	EPCAM	ABCC4	ICA1-AS1	LRIG1	PYCR1	FLJ20021	TRIB1	REPS2	HPN	MAP2K6	LYPLA1	SLC35B2	CLDN8	NLE1	CCNG2	HID1	ELK1	ARHGEF26	MARCKSL1	PPM1E	PDIA5	GADD45G	RPL22L1	TBC1D4	GDF15	PPP1R9A	ALDH1A3	TSPAN13	PPP1R14B	H2AC25
LIU_SOX4_TARGETS_UP	http://www.gsea-msigdb.org/gsea/msigdb/human/geneset/LIU_SOX4_TARGETS_UP	ATP2B4	INTS9	TMSB10	KLHL24	STAM	TMEM184B	TMEM143	ZNF281	STN1	KIFC3	PLPP3	LASP1	MORF4L1	PXDN	ENPP4	AGO1	RYK	MBP	NSUN3	ATF6B	ILDR1	CES2	ZC3H12A-DT	SLC5A3	WWTR1	HSDL2	GLP1R	CD24	USP43	FAM107B	MLYCD	IL10RB	TUT4	RANBP10	PLK2	SPSB3	FYCO1	TSPAN31	PRDM2	FUT8	KIAA0586	LHFPL2	ELAVL4	PDGFA	VPS8	WBP1L	SWAP70	CSF1	SLC33A1	KBTBD4	USP31	UBA3	PRSS23	SORL1	FEZ1	LTN1	ENPP5	FCN3	SOX4	ARHGAP19	LEF1	ATR	EMC1	TSC22D2	PPT2	ZNF318	TLE1	RNF213	RBKS	RB1CC1	ARL4D	PPP1CB	ELK3	BCL10	EPDR1	CLUAP1	RGPD5	BRAP	MPPE1	HBP1	DENND5A	LIF	SOX9	COMMD2	DST	KLRC1	ADAM10	IL6R	YPEL5	SUGP1	C1orf115	RP2	PTP4A3	HBEGF	COX7C	LGMN	BPGM	VRK2	CTTNBP2NL	BMPR2	CREBRF	ATRX	TUBA1A	THRB	DMAC2L	TBC1D13	PDE6D	BTN3A3	PDE8A	TBL1X	ZFAND6	TMED10	PPP2R1B	ERLIN2	TMED1	TNFSF10	PRDX6	RRM2B	FGF6	TNFRSF21	CUX1	GABARAPL1	TMEM158	NCOA4	DDX18	THBS1	ATP7A	TBXT	CTAGE9	POLDIP3	HPN	ISG20	E2F3	MAN2A1	EGFR	DICER1	PDS5A	DUSP5	SUSD6
BERTUCCI_MEDULLARY_VS_DUCTAL_BREAST_CANCER_UP	http://www.gsea-msigdb.org/gsea/msigdb/human/geneset/BERTUCCI_MEDULLARY_VS_DUCTAL_BREAST_CANCER_UP	YBX3	CALHM6	CDCP1	RILPL2	EMG1	BTN3A3	C1S	AIFM2	NFKB2	RASGEF1A	INTS13	BTN3A1	ERO1B	ZNF512B	ASPHD2	NUP93	CTSS	MAP2K1	PSMA5	PHF19	PIM2	MAGOHB	TAPBPL	GABPB1	RPS21	GABBR1	ETV7	GZMA	NCF1	CEP55	CBS	LINC00869	PARVB	LAG3	GBP4	CEBPD	PPIF	APOE	RFX5	GBP5	GYG1	TYMP	CGAS	PPA1	SOCS3	TRAFD1	IGLC2	EPB41	PCOLCE2	IL27RA	TAP1	CCDC69	CCDC88C	NOP2	ZMIZ2	ICAM1	IFI30	BHLHA15	PSMB2	FAM53B	TRABD	POGLUT1	ITGB7	MIR155HG	MICB	SNHG12	PSMB10	IL15RA	PSAP	CLEC7A	C2CD2	RGS1	SKAP1	XPNPEP1	CDCA3	SCML1	CENPA	PHB2	PUS1	ZFP42	PRR13	PTPN6	RAP2B	MYNN	ANXA7	IRF1	CD38	SOD2	HERPUD1	ACSL5	ELL	HSH2D	NSMCE4A	GTSE1	IL15	RIMKLB	NFKBIE	SLC2A6	TAGAP	CD274	NFE2L3	E2F5	TNFRSF1B	SRGN	TYSND1	SLC4A1AP	PCSK6	ANKRD22	HLA-DOB	HEATR1	SEC23IP	LAP3	DESI1	NR1H3	ME2	SNHG26	C12orf4	PLGRKT	VCAM1	SIAH2	FOXM1	PLCL2	MCMBP	CASP10	KBTBD8	DTX3L	TNFAIP2	DNAJC9	FBL	ADAM8	SLC7A1	RELB	NOP16	TREX1	TRAF3	PARP8	TIAL1	SELENOH	MCM10	CLEC2D	WARS1	HCP5	ETV6	CHCHD1	PSMB8	STAT1	IL12RB1	GRK3	GLRX	CASS4	ERAP1	GRWD1	LARS1	MKI67	IQCG	RNF207	STAMBPL1	NME3	ZCCHC9	AIM2	BMAL2	MINPP1	RARS1	NBN	TCOF1	ISCU	CYBA	C1orf174	NOC3L	PNKD	ABCA3	FBRSL1	PSMG4	TEAD4	BUB3	PQBP1	MRTO4	TNFRSF14	CUL2	ABCC4	DRAM1	TLR2	AGMAT	ADORA2A	DAZAP1	C9orf72	HSPA4	GALM	BIRC3	C1RL	M6PR	SGPL1	STYK1	C1RL-AS1	ATP8A1	RCL1	ATXN7	PSMB9	EME2	FOXJ2	KLRC1	DHX34	SPATA5L1	DDX50	PPP1R15B	EEF1AKMT4	IL32
DAVICIONI_PAX_FOXO1_SIGNATURE_IN_ARMS_UP	http://www.gsea-msigdb.org/gsea/msigdb/human/geneset/DAVICIONI_PAX_FOXO1_SIGNATURE_IN_ARMS_UP	CD9	KCNN3	LSP1P5	NMRK1	BMP5	GPM6B	TMEM47	MYO18A	SKP2	ADAM10	PRKCA	MORC4	NEBL	PRKAR2B	POU4F1	ASS1	PAX5	IRS2	PBK	NELL1	TCF7L2	GADD45A	ABAT	MET	ANK2	TMEFF1	WSB2	TBC1D9	TNS3	TMX4	IL4R	TNFAIP3	FMR1	SULF1	FGFR4	ALK	RASL10A	MEG3	PSEN2	ARRB1	SGK1	COL18A1	PON2	MN1	PPP1R14B	MARCHF3	ACKR3	ARL4C	MAP1LC3B	NRCAM	INPP1	DCX	VWA5A	MYOD1	TRAM2	KCNS3	JAKMIP2	MYCN	SPATS2L	HDAC5
DAVICIONI_PAX_FOXO1_SIGNATURE_IN_ARMS_DN	http://www.gsea-msigdb.org/gsea/msigdb/human/geneset/DAVICIONI_PAX_FOXO1_SIGNATURE_IN_ARMS_DN	PLK2	TRIB2	GAS2	PKIA	OLFML3	TCF4	RGS2	DUSP4	NAP1L1	MYL11	IGFBP3	SPRY4	ATP2A1	TNNC2	CCL2	MOXD1	NEFM	ZFP36L2	TRIL	MSTN
FOURNIER_ACINAR_DEVELOPMENT_EARLY_UP	http://www.gsea-msigdb.org/gsea/msigdb/human/geneset/FOURNIER_ACINAR_DEVELOPMENT_EARLY_UP	GSN	MACROD1	ZNF277	SEPTIN10	DCAF10	PPL	EFEMP1	BNIP3L	IGFBP2	GOLPH3L	TMEM265	CEP57	PID1	LEPR	FOSL2	FKBP1B	EGR1	SRD5A1	RAB40B	SUCLG2
FOURNIER_ACINAR_DEVELOPMENT_EARLY_DN	http://www.gsea-msigdb.org/gsea/msigdb/human/geneset/FOURNIER_ACINAR_DEVELOPMENT_EARLY_DN	THBS1	SLC20A1	MPRIP	LRP8	AMIGO2	NAP1L1
FOURNIER_ACINAR_DEVELOPMENT_LATE_UP	http://www.gsea-msigdb.org/gsea/msigdb/human/geneset/FOURNIER_ACINAR_DEVELOPMENT_LATE_UP	MAFB	APOE	GPNMB	CRYAB	SPTSSA	SOX4	DSG3	BBOX1	TCF4	KRT10	SERPINA3
NAM_FXYD5_TARGETS_DN	http://www.gsea-msigdb.org/gsea/msigdb/human/geneset/NAM_FXYD5_TARGETS_DN	FERMT1	CRIPT	ARL1	CCL2	EIF2S1	SNRPD1	FXYD5	FTH1	UBE2W	MLF1	RNF11	APPBP2	MCCC2	AGK	AXL	HSPE1	PDHA1	SRP72
FRASOR_TAMOXIFEN_RESPONSE_UP	http://www.gsea-msigdb.org/gsea/msigdb/human/geneset/FRASOR_TAMOXIFEN_RESPONSE_UP	ELF3	ZNF185	YWHAZ	LSS	PGRMC1	FARP1	PKIA	KBTBD2	SDC1	UPF1	BHLHE40	SERPINA1	GBE1	WNT4	PRPS1	GGA2	NIBAN1	SHANK2	ETNK1	SLC25A1	SRD5A1	CLIC3	MSH2	KRT13	ASCL1	EFNB2	CDK19	SUN2	DAB2	IL13RA1	OR7E14P	SOCS1	PTPRG	RAB30	LTBP1	MECOM	STAG1	CPM	IER3	TM7SF2	RGS3	PCYOX1	ADGRG1	TASOR	B3GNT2	CDK18	RDX	CD44	KLC1	LASP1	OAZ3
FRASOR_TAMOXIFEN_RESPONSE_DN	http://www.gsea-msigdb.org/gsea/msigdb/human/geneset/FRASOR_TAMOXIFEN_RESPONSE_DN	SOX9	DNAJC12	MEGF9	EHD4	GCSH	STS	PDCD4	GALNT6	TMSB4X	ABAT	NAT9	MYLIP
KIM_RESPONSE_TO_TSA_AND_DECITABINE_DN	http://www.gsea-msigdb.org/gsea/msigdb/human/geneset/KIM_RESPONSE_TO_TSA_AND_DECITABINE_DN	PACSIN3	BCL2L10	RPL10	TMEM63A	FAM120A	SUCLG2	GSK3A	MED27	CA5BP1	HFE
WATANABE_COLON_CANCER_MSI_VS_MSS_UP	http://www.gsea-msigdb.org/gsea/msigdb/human/geneset/WATANABE_COLON_CANCER_MSI_VS_MSS_UP	MST1	PLA2G4A	PDE10A	GAD1	IQGAP3	CRIP1	STRN3	HNRNPL	NCF2	DUSP4	USF1	SOX8	CASP2	MUC5AC	RAB27B	TFAP2A	MYRF	EIF5A	REG4	SRSF6	ZIC2	ETV5	TRIM7	IFI6	MT1E	MTA2	AGR2	MST1P2	RGS1
WATANABE_COLON_CANCER_MSI_VS_MSS_DN	http://www.gsea-msigdb.org/gsea/msigdb/human/geneset/WATANABE_COLON_CANCER_MSI_VS_MSS_DN	SEMA5A	DACH1	CDHR1	VAV3	GPR15LG	POLR3E	CYP2B6	GPR143	MAP7D2	GRM8	OLFM4	RUBCNL	ISX	PCP4	SLC26A2	PTCD2	A1CF	SLC1A7	ACE2	ACSL6	LY6G6D	REEP1	SPIN3	CHP2	WIF1	CXCL14	MAP3K12	MUC20	TMCC1	MUC12	RNU6-82P	SPINK1	C3orf85	CADPS	TNMD	CEL	EMILIN3	PPP1R14C	FREM2	KRT20	GNG4	ZMYM2	KRT23	CFTR	STAT5B	IGF2	MGC32805	CELP	IGF1R	BRD3OS	NME7	MAB21L3	PDK3	CBX5	GPSM2	FABP1	GPS2	SHROOM4	HMGCS2	SLC39A5	MYEF2	USP53	ARL11	TMEM106B	TM2D1	SLC26A3	TDGF1	DUOX2	SLC35D3
KOBAYASHI_EGFR_SIGNALING_6HR_UP	http://www.gsea-msigdb.org/gsea/msigdb/human/geneset/KOBAYASHI_EGFR_SIGNALING_6HR_UP	AQP3	PELI1	PDCD4	CEP68	CCNG2	KLHL24	METTL7A
SOTIRIOU_BREAST_CANCER_GRADE_1_VS_3_DN	http://www.gsea-msigdb.org/gsea/msigdb/human/geneset/SOTIRIOU_BREAST_CANCER_GRADE_1_VS_3_DN	CFAP69	TPT1	DZANK1	FOS	ZFP2	NBR1	DEAF1	CRY2	KIF13B	ARHGEF12	BBS1	SMARCA2	NF1	AASS	DYNC2H1	STAT5B	ZNF395	IFT46	SESN1	LAMB2	NYNRIN	STARD13	NME5	AKAP11	RUNX1	CTDSP1	CX3CR1	LTBP3	MPHOSPH8	RNASE4	RGPD5	CIRBP	ARHGEF40	SYNC	WDR19	SLC24A1	TP53BP1	SIRT3	CASP9	ECHDC2	MARCHF8	TBC1D17	TP73-AS1	IFT88	DIXDC1	ZNF862	CYBRD1	FRY	JHY	BBOF1	PIGV	CRTC3	SNX1
GAZDA_DIAMOND_BLACKFAN_ANEMIA_MYELOID_UP	http://www.gsea-msigdb.org/gsea/msigdb/human/geneset/GAZDA_DIAMOND_BLACKFAN_ANEMIA_MYELOID_UP	IPCEF1	BAX	FOSL2	NR4A3	NECAP1	EFCAB14	TNFRSF10B	DDB2	HBEGF	ARFGEF1	ZMAT3	FRY	ZNF451	TENT4A	ENPP4	THBD	MAP4K5	SRSF1	CREM	MTMR11	RAB20	TRIM38	MFSD5	SEC24A	CA2	CENPN	PLPP1	PDE4A	SLC4A7	CAPN7
GAZDA_DIAMOND_BLACKFAN_ANEMIA_MYELOID_DN	http://www.gsea-msigdb.org/gsea/msigdb/human/geneset/GAZDA_DIAMOND_BLACKFAN_ANEMIA_MYELOID_DN	PNPLA4	RPS14	UROD	MAPK1	POLR2I	LSM7	PITX1-AS1	LOC124904135	ARIH2	APOE	NUDT3	RYBP	EID1	ZNF91	MRPL23	COX5B	COX11	LUZP1	RPL36	RBBP6	RPL10L	RPL28	MYLIP	DCTN3	PQBP1	CHMP4A	RPL15P22	HADHA	RAB4A	IFNA10	KLRF1	THY1	DCLRE1C	CD59	DNAJA4	PRKCD	TAX1BP1	CHN2	PXMP2	PHB1	CCN3
GAZDA_DIAMOND_BLACKFAN_ANEMIA_PROGENITOR_UP	http://www.gsea-msigdb.org/gsea/msigdb/human/geneset/GAZDA_DIAMOND_BLACKFAN_ANEMIA_PROGENITOR_UP	SLC2A3	MRFAP1L1	ZBTB44	LEPROT	DHRS1	U2AF1	MAFF	GABBR1	SEMA4D	VNN2	NACC2	HLA-G	RAB21	LST1	SUPT4H1	FXYD6	NAMPT	VPS13D	BAX	RRAS2	FGF9	GGPS1	WIPF2	ATP6V1B2	SDHC	MAP2K4	PDE10A	CREM	DNM3	CAVIN1	ANXA5	SDAD1	CD83	HLA-DPA1	HLA-DQA1	STAT4	IRF9	CHMP1B	FTH1
GAZDA_DIAMOND_BLACKFAN_ANEMIA_PROGENITOR_DN	http://www.gsea-msigdb.org/gsea/msigdb/human/geneset/GAZDA_DIAMOND_BLACKFAN_ANEMIA_PROGENITOR_DN	CAD	NAP1L1	PRSS2	CDH2	NUP54	VCY	IMPACT	ADK	NUDT2	CASP6	RAB4A	CPSF6	ZNF84	GCSH	FLT3	LSM5	SKIC3	CCT6A	RPL36	SPAST	EXOSC10	FABP5	CHPF2	ARL1	SMARCA4	SEC61A1	HELLS	TMSB15A	LAMP2	PDZD8	PLAGL1	PNPLA4	UBA2	PTPRD	PRKDC	NUCB2	HSDL2	MAPKAPK5-AS1	MAGT1	ELOC	ADCK2	PFDN4	CLGN	AGBL5	R3HDM4	BRCA2	APEH	FAM149B1	RB1	IFT74	NOP56	CNOT8	ZFX	PHGDH	IBTK	NFYB	LYPLA1	IGFBP7	NUP160	THOC7	ITPR2	SPATA7	OXLD1	TAX1BP1	PXMP2	SMC5
IGARASHI_ATF4_TARGETS_UP	http://www.gsea-msigdb.org/gsea/msigdb/human/geneset/IGARASHI_ATF4_TARGETS_UP	PDP1	ASB4	ITFG2	SFXN4	SNORD22
IGARASHI_ATF4_TARGETS_DN	http://www.gsea-msigdb.org/gsea/msigdb/human/geneset/IGARASHI_ATF4_TARGETS_DN	AKR1C3	PER2	DSG2	NEBL	PRKAA1	NECTIN2	OSTM1	LIPA	PACSIN2	LMNB1	AKT3	NAB1	WWC3	TMTC2	PSAT1	RHOBTB1	NEURL1B	DDHD2	ANK2	KPNA1	SFXN1	CCL2	AP5M1	KCNS3	SOAT1	LINC00294	ETNK1	SLC1A4	SORL1	EPS15	HSPA1B	ASNS	CEACAM6	FRK	CDK19	NCKAP1	HSPA1A	AKR1C1	DDC	TRAK1	KLF4	TOMM20	SGMS2	BCAT1	SEC24D	SLC7A5	ATF4	RPS6KA3	TRIM37	POF1B	ATP9B	SLC3A2	VEPH1	GPX2	SGK3	RAP1GAP	ANG	TAF13	ST8SIA4	OPN3	FZD6	CBX1	S100P	G3BP1	ASPH	STC2	HSPB11	GNPTAB	DENND5B	PCK2	CBS	GALNT4	KIAA0232	INSL4	VPS36	ARRB1	LIN7A	SUCLG2	PRR15	SLC35B4	AGR2	GPX8	LEPR	ARPC1A	APOH	DOCK11	RETREG1	CCN3	PEX19	TRIP12	PGM2L1	CREB3L2	SLC22A18	CDS1	DICER1	SKP2	FAM3C	PHGDH
ZHONG_RESPONSE_TO_AZACITIDINE_AND_TSA_DN	http://www.gsea-msigdb.org/gsea/msigdb/human/geneset/ZHONG_RESPONSE_TO_AZACITIDINE_AND_TSA_DN	ECPAS	RPL13A	SUCLG2	KPNB1	EIF2AK2	NDUFC1	NUDT3	NFIB	LUZP2	LRP8	PPIE	SNHG32	CIRBP	APOOL	GATB	PAPOLG	HDAC4	CTBS	RBMX	RPL22	PMS1	LSM7	PAAF1	MAP2K6	NOP53	LYRM4	MECP2	TBC1D5	PFAS	ANP32B	SUPT3H	RBM8A	PPP2R5C	FAM216A	TOM1L1	REV1	GOSR1	DIAPH2	HDGF	GOLPH3L	KIF15	TRMT5	PAICS	CCNA2	OGFOD3	MYF5	H4C3	PMF1	HSPBP1	MOB1A	ERP44	C5orf15	MACROD1	ARHGEF9	ATM	KAT8	C14orf93	SH3BGRL	DHFR	ITGB3BP	EIF2D	PDCD2	PGGT1B	ATRAID	SREK1IP1	AP1G2	NUCKS1	CSTPP1	HNRNPA3	HMGB2	MRPL58
DAVICIONI_MOLECULAR_ARMS_VS_ERMS_UP	http://www.gsea-msigdb.org/gsea/msigdb/human/geneset/DAVICIONI_MOLECULAR_ARMS_VS_ERMS_UP	DZIP3	MAGI2	OLIG2	PSEN2	CHRNB3	HMGN4	SATB2	KANK1	ECHS1	ZBTB18	KCND3	TMEM120B	SPIN2A	HPRT1	ARPP19	TTC19	JAKMIP2	TULP4	SH3GLB1	AKT3	HSF2	DIXDC1	SGPL1	NOTCH1	BRINP1	RNF11	NF1	CPD	C14orf132	CAPN6	ANK2	MAPK6	S1PR1	WASHC3	TSC22D2	B3GAT1	NET1	STX7	CCP110	TNFAIP1	SLC24A3	MYOG	PAX2	TOX3	IL4R	GABPB1-IT1	QDPR	NUDT11	SMARCA5	SPATS2L	ISCA1	NHLH1	CDK2AP1	DAG1	MDC1	PSMB2	DNMBP	ZNF330	NPEPPS	PDZRN3	ENDOG	ACYP1	SOS2	HCCS	ERI2	NR0B1	ARL17A	TSTD2	HDAC5	MLH3	WARS1	TMEM131L	GOT2	ACOT7	CUL3	DIO2	SEL1L3	MYO18A	HSBP1	PKP4	DNASE1L1	MMUT	FRMPD1	TEX14	ASTN2	RIPOR2	MXRA7	BMP5	OLFML2B	NNT	EFHD2	BRD3	NRCAM	TRIM36	PGBD5	OAT	ELMO1	MYOD1	CD47	LRRFIP2	COQ9	MED13L	LMO4	AMZ2	PTBP2	DISC1	CLIP1	RGS17	ZNF43	EIF1AX	GGNBP2	ZCCHC14	PODXL	ADRA2A	STC2	PPM1H	WWOX	FRY	MARCHF3	CHST8	MICAL1	LSP1P5	PPP3CA	MNAT1	PBK	ADK	EDN3	AGTPBP1	TRPV1	BBIP1	NTRK3	RNF111	FTO	PAIP1	TEFM	ENO3	RBPJ	TOM1L1	CLCN3	RRAGA	KLF7	POLG2	GMIP	CEP68	SMPDL3A	SUN2	BMERB1	ALK	JARID2	ANKS1A	CDYL	TBCD	MYB	NELL1	SLC9A6	PRMT2	CSRNP2	NLGN4X	SLC27A6	PTPRF	MARCHF6	DAPK1	NKAIN1	PIAS1	MYO1E	MORC4	FLVCR2	IFT81	AKTIP	POR	TOPORS	GADD45G	ARHGAP25	CYB561	DTWD1	GNE	CDS2	PEBP1	NPC1	ZNF248	TMEM260	CRIP2	MYLIP	PITRM1	MET	DIPK1A	PRKX	MAP1LC3B	TSPAN3	GADD45A	PTPRD	COBL	ABAT	ROGDI	PRKAR2B	GYPC	TAGLN3	TFF3	NRN1	FRYL	MTMR4	ANKRD17	TLK2	CDC42EP3	HERC2	SLC30A9	WSCD1	DHFR	GNB1	CLASP2	LPAR2	CCNH	RNF38	MAMLD1	CEP104	ARRB1	DCX	PLPPR1	CRMP1	NRTN	PARP1	ARHGAP26	MEGF9	RASSF4	MEOX1	FBXL5	VIPR2	PCSK6	PLPP1	DOCK9	MSRB1	TSPYL4	PSME1	RYR3	CLCN5	ACOT9	ASRGL1	DDR1	SHOC2	ACO1	UBR2	DLK2	PAFAH1B1	CAAP1	CELA2B	SCAMP1	RAB28	TFAP2B	ERP44	SAMD4A	TEX2	ASCC3	PIGN	ABCG1	ARL3	NCOA1	SGMS1	SYNE2	RNF5	RAPGEF4	RANGRF	CDK14	CAMSAP1	KCNN3	SLC46A3	PEG3	CHD7	MYMX	ADAM10	MAN1C1	GCA	EMC9	TBCA	CDC14B	ELOVL2	FGFR2	PAX5	KIF1B	GOSR1	MREG	RNGTT	CTBP2	EYA2	USP12	ARHGEF4	MYCN	FBXO9	ASS1	CNR1	TFAP2A	DET1	FAN1	DST	RAP1GAP2	ARHGEF2	PCNT	POU4F1	SESN1	RRAGD	GREM1	SRSF4	TXNIP	FOXF1	SYNCRIP	NMRK1	MINDY2	LINC00588	BCL11A	LIPG	FOXO1	FGFR4	BLCAP	PIPOX	SEMA5A	ADRA2C	ZNF91	AP5M1	SYN2	SLC38A1	ARHGAP6	TBC1D9	SNAI1	BCL2L13	KATNIP	PCMT1	KDM4C	PRRC2B	PIMREG	POPDC3	COG2	CDH3	DLGAP2	COX7A1	RBM8A	THUMPD1	COL18A1	SPINT2	IQCG	TMEM47	TRIM37
DAVICIONI_TARGETS_OF_PAX_FOXO1_FUSIONS_UP	http://www.gsea-msigdb.org/gsea/msigdb/human/geneset/DAVICIONI_TARGETS_OF_PAX_FOXO1_FUSIONS_UP	FXYD5	CARHSP1	CD58	ARRB1	MEG3	NR3C1	SCN3A	PXDN	CXCR4	NMRK1	NFASC	GAS1	KLF4	ANK1	MAFF	SUPT3H	HEG1	LDOC1	CAV1	ITPKB	FST	THEMIS2	SPDL1	TCF7L2	GATM	PTGS1	ARID5B	ACKR3	CSRP1	ADAMTS1	PRKAR2B	DIPK1A	DUSP1	COL18A1	RASL10A	ADAM19	DKK2	MME	SEPTIN6	CD44	PLXNC1	ABI1	COL14A1	ST6GALNAC5	LRRC17	PSMD8	SDC2	WSB2	IL27RA	HES1	ADD1	FGFR4	MAP4K4	DTX4	NRP2	VSTM4	TRAM2	CAV2	ECM1	GAD1	E2F5	M6PR	HMGCR	FGGY	PHACTR2	SULF1	KRT18	JAK1	EPHA3	NUP93	MSL3	SF3B5	PTPRU	IRS2	ANK2	TGFB1I1	PBK	VAV3	NEBL	NDRG1	ITM2B	RAB32	TMEM47	MGAT5	ID2	PCDH7	SKP2	CLMN	JUN	RWDD3	ADAM10	TBC1D9	MYCN	TNFAIP3	DKK1	PON2	CCN1	MSN	ALK	RHOBTB1	P3H2	ABAT	CARD10	MMD	AUTS2	DDAH1	SERTAD2	MET	NCOA4	VWA5A	SDC4	CYRIA	STK32B	PCSK5	NID1	MARCHF3	PPP1R14B	TSPAN8	NR2F2	LTBP1	PAX5	SGK1	COL5A1	ACAT2	MAP1LC3B	TIMP1	CAMK2N1	INHBA	FBN2	MN1	MORC4	CUL3	STATH	FABP5	CAP1	MYOD1	ARF5	CYBRD1	CCND2	TMEFF1	PRRX1	CDH4	ZNF395	PDGFD	FAM3C	ARL4C	ADAMTS5	RAP1B	ARHGAP29	TPM4	CREG1	INPP1	EPB41L4B	NRCAM	SCN3B	THBS1	PRKCA	IL4R	MYH9	SATB1	GRK3	KCNS3	SNAI2	ASS1	NELL1	MAP3K5	SMAD1	OSTF1	EMP1	GPM6B	IGFBP6	PCDH17	TXNDC15	PCCA	NTAN1	DICER1	LOXL2	CD9	CTSC	TCF7L1	AKAP12	PLAT	ST3GAL5	UGP2	LRPAP1	GATA2	APOBEC3B	NNMT	PALM2AKAP2	HEBP1	GSDME	DDA1	DPY19L1	PEA15	HOXA11	GALNT10	LSP1P5	S100A10	WBP1L	OTULINL	MMP16	MSX2	EYA1	GADD45A	PLAU	AP2S1	PTPRE	BCHE	TGIF1	CADM1	BMP4	TPBG	ID3	VEGFC	LEPROT	FZD1	PELI1	CTSA	CSNK1E	ERG28	SC5D	PLSCR1	ELK3	CHST11	SOCS2	KCNN3	COL6A2	POU4F1	SERPINE2	CREM	YPEL5	MAGEL2	PDGFC	AACS	MED27	MYO18A	HPCAL1	TMX4	SH3BP5	BMP5	GAREM1	SPATS2L	FOXO1	HDAC5	PGF	DENND2A	DCX	RHOB	TNS3	CIB1	FMR1	GPC3	MYOF	JAKMIP2	PSEN2	S100A13	CTSV	AQP3
DAVICIONI_TARGETS_OF_PAX_FOXO1_FUSIONS_DN	http://www.gsea-msigdb.org/gsea/msigdb/human/geneset/DAVICIONI_TARGETS_OF_PAX_FOXO1_FUSIONS_DN	TCF4	REEP1	MAP3K9	MICAL2	SPARCL1	SOX11	GLRX	COL11A1	KCNH2	NAP1L1	ATP2A1	EDN3	SPOCK2	ITPR1	TTN	FKBP10	CCL2	KLHL41	ACTC1	LRP5	MYL1	DUSP4	NEFM	WDR7	PPFIA4	PLCB4	FGF9	ATP2B4	ARHGAP15	TNNC2	COBL	SPRY4	TRIB2	ARHGEF6	TNIK	LRRN3	PDE4D	RADX	C3orf52	TRIL	PKIA	RUBCNL	ZFP36L2	LARP1	BBX	MOXD1	EXPH5	PDP1	ADORA1	EDNRA	MYOG	PPP1R3D	NEB	MYL11	GAS2	RGS2	IGFBP3	PLK2	OLFML3	KCTD12	SRSF6	DDIT4	CCL4	MSTN	GREM2	TBC1D8
DAVICIONI_RHABDOMYOSARCOMA_PAX_FOXO1_FUSION_UP	http://www.gsea-msigdb.org/gsea/msigdb/human/geneset/DAVICIONI_RHABDOMYOSARCOMA_PAX_FOXO1_FUSION_UP	NR2F2	NUP93	MMD	ABAT	NRCAM	CXCR4	SKP2	MYCN	JUN	NMRK1	GAREM1	NEBL	AQP3	HDAC5	TMEM47	RWDD3	VAV3	ZNF395	DIPK1A	THEMIS2	OSTF1	GPM6B	TMX4	FGFR4	PPP1R14B	NELL1	NTAN1	JAKMIP2	GATM	ARRB1	MYOD1	MN1	PRKAR2B	ALK	EYA1	EPB41L4B	ANK2	ANK1	TBC1D9	PELI1	MYO18A	BMP5	MEG3	CYRIA	POU4F1	ACKR3	ACAT2	MET	TMEFF1	ADAM10	FAM3C	PDGFD	FGGY	TCF7L2	VWA5A	ASS1	ITPKB	DCX	CARHSP1	CD9	STATH	MORC4	TNFAIP3	GADD45A
DAVICIONI_RHABDOMYOSARCOMA_PAX_FOXO1_FUSION_DN	http://www.gsea-msigdb.org/gsea/msigdb/human/geneset/DAVICIONI_RHABDOMYOSARCOMA_PAX_FOXO1_FUSION_DN	FGF9	TCF4	IGFBP3	COL11A1	GLRX	ZFP36L2	PDP1	ATP2B4	SOX11	MYL11	MOXD1	OLFML3	MSTN	PLK2
SENGUPTA_NASOPHARYNGEAL_CARCINOMA_WITH_LMP1_DN	http://www.gsea-msigdb.org/gsea/msigdb/human/geneset/SENGUPTA_NASOPHARYNGEAL_CARCINOMA_WITH_LMP1_DN	SPRR1B	CLCA2	MIR142	TFCP2L1	GABRP	JAML	LINC00926	SERPINA3	RAB40B	CD109	GLYATL2	ART3	C7	CCDC190	TCL1A	CTAG1B	NNMT	MMP28	RRAD	C9orf24	ARSD	NQO1	ANPEP	MFAP5	SPRR2A	KRT4	KRT6B	UGT2B4	PLP1	S100A8	SPRR1A	GC	MMP7	TF	FAM83C	ACACB	BTNL9	DNAJC6	UPK1B	SCEL	SERPINB4	NTS	CAPNS2	CLIC6	SERTAD4	RDH10	CCDC113	MTERF2	MAP2	TPD52L1	TGFBR3	S100A12	CUL9	AHNAK2	MAGEA3	FZD8	SLC6A15	DNASE1L3	MAGEA4	ZNF204P	GFOD1	PI3	IGHM	CMAHP	SUSD2	ANXA8	MPP7	LCN2	ABCA5	CFAP70	DCBLD1	XIST	PIGR	KRT24	SERPINA1	IL13RA2	FREM2	OLFM4	OMG	PDPN	ASS1	AACSP1	NLRP7	PRR4	ABI3BP	AADAC	MFAP3L	SERPINB3	MS4A1	RADX	DMKN	DYNLRB2	KRT23	LINC01139	RORB	GJB2	BEND7	ZNF322	MCOLN3	ST8SIA1	DACH1	BICD1	EFHB	CCDC9B	CNTNAP3	ITGAL	RARRES1	ELF5	CFB	SCGB3A1	CD72	PROM1	DCX	FAM81B	SULT1E1	TRPM8	COL27A1	KRT7	CHI3L2	PDK4	MAP1B	HRCT1	CEACAM6	PDZK1IP1	S100A9	ACSM3	SLC26A4	HAS3	MYBL1	ZG16B	MAGEA11	RNF128	DOCK5	CXCL17	ACSS3	CXCL5	ST6GALNAC5	LAMA1	CRABP2	CWF19L2	SPRR3	ALPK2	PROS1	C19orf33	PRKCB	GRIN2A	DEFB1	CCL7	MAMDC2	C20orf85	S100P	FCRL3	TMPRSS3	GREB1	SLC4A4	ABCA12	PRH1	FBXO2	CASP4LP	NPY1R	MSLN	CXCL6	SLC6A13	PXDNL	ICAM4	CR2	KRT14	GSTA1	DNER	ABCB1	LINC02397	GDA	SLC6A14	S100A7	SNTN
TURASHVILI_BREAST_NORMAL_DUCTAL_VS_LOBULAR_UP	http://www.gsea-msigdb.org/gsea/msigdb/human/geneset/TURASHVILI_BREAST_NORMAL_DUCTAL_VS_LOBULAR_UP	COL27A1	FOSB	TRNT1	KRT6B	MTAP	EPPK1	SMG8	ATF3	PMS2P4	MAFF	EXOSC8	ST3GAL6	PDE4DIP	SMUG1	PHF20L1	MYO1D	SKP2	CX3CL1	ZSWIM7	TMPRSS3	MAP4K5	USP25	DBR1	GLUD1	PLEKHS1	DNAH1	ZBTB8A	NR4A2	MR1	ERI1	PMEPA1	CCL28	SPATA5L1	KRT23	CLCN3	VIPAS39	ACACB	LRCH3	MTMR4	CHML	PPHLN1	ADNP	LOXL1-AS1	ZYG11B	PBLD	GABRP	PTX3	RBM26-AS1	CYRIA	FRMD4B	SMAD5	VPS13B	GALNT3	ZNF250	MAK16	ZNF823	RFXAP	COQ10B	RPE	PNMA8A	PAWR	ZNF407-AS1	DCAF8	KLF11	GATM	RIDA
TURASHVILI_BREAST_NORMAL_DUCTAL_VS_LOBULAR_DN	http://www.gsea-msigdb.org/gsea/msigdb/human/geneset/TURASHVILI_BREAST_NORMAL_DUCTAL_VS_LOBULAR_DN	TSPAN5	MBTPS2	RHOBTB3	EHBP1	ZNF117	ARHGEF9	DCN
TURASHVILI_BREAST_DUCTAL_CARCINOMA_VS_DUCTAL_NORMAL_DN	http://www.gsea-msigdb.org/gsea/msigdb/human/geneset/TURASHVILI_BREAST_DUCTAL_CARCINOMA_VS_DUCTAL_NORMAL_DN	RARRES1	CDRT4	NFIB	ATP10D	ALDH1A3	CX3CL1	VTCN1	ATF3	PDZK1	SHISA2	SORBS2	SOX9	SYNM	HOXA9	AK5	TF	TRIM29	MYLK	KIF27	ITGB4	ENTREP1	SOCS5	MFSD14CP	COL17A1	MICAL3	ITGB8	DSC3	MIR23AHG	CMTM8	MET	CCDC9B	RBPMS	CFAP70	ATP1A2	MEGF6	MIR101-1	TTC6	BBOX1	CLDN8	FBXO32	CCL28	TNC	CHIC2	PALMD	DST	LAMB3	HOXA3	MUCL1	FZD7	LTF	ZNF462	CRYAB	MGP	PTN	HMGCS2	TUBB2B	PLEKHH2	TSHZ2	CFI	ELF5	TGFA	MYH11	ARMCX4	SFRP1	HOTAIRM1	BHLHE41	KBTBD6	CNTNAP3	SLC12A2-DT	CYB5R2	CARMN	ST3GAL6	ENOSF1	GABRE	NDRG2	ZNF204P	BCOR	ZNF667	ENSG00000269825	SCGB1D2	KRT14	OPRPN	NCOA7	SLC18B1	PTX3	PDLIM3	STEAP3	SCGB2A2	DEPP1	GABRP	CNN1	USP31	MID1	TFAP2B	ELF3	ID4	GATM	SAMD5	EHF	KCNC4	RAB27A	SEC14L1	CD59	MAOB	ZNF542P	APOD	MMP7	SPRED1	SCN4B	MAMDC2	CP	PLEKHS1	TAC1	RAPGEF2	SPIN3	PI15	TRIP6	KRT17	CSNK1A1	CMYA5	TAGLN	MIR205	PER1	RHOQ	PTPN21	RCAN1	TRIM2	SOD2	LAMC2	PIGR	OXTR	KRT7	IGHA1	DNAAF9	GABARAPL1	LINC01128	SAA1	SERPINA1	RNFT1	SLC25A37	AMY1A	MGST1	TNFRSF10B	CYP4X1	KRT6B	EDN3	RND3	ZNF37BP	TRAPPC11	CAV2	MAP2	KIT	KRT23	JCHAIN	TCIM	ANPEP	RRAD	GPC3	DSG3	MYBPC1	SBSPON	PDZK1IP1	CLDN11	FHOD3	ANKRD18A	EGR1	MAFF	GRAMD2B	GPM6B	KRT5	PKP4	CTSV	LAMA3	ULK4	CFD	ZBTB16	FAM110C	PAPLN	DLG5	CDH3	EGFR	ECRG4	SYNPO2	MRPS25	FOS	LIN37	TM4SF1	KRT15	SF1	CHL1	KLK7	ANXA1	ADAMTS5	PAK3	ACTG2	CHI3L1	DUSP1	YBX3	ZDHHC3	PSMA3-AS1	FOSB	IQCA1	KRT16	TFPI2	CDC14B
TURASHVILI_BREAST_DUCTAL_CARCINOMA_VS_LOBULAR_NORMAL_DN	http://www.gsea-msigdb.org/gsea/msigdb/human/geneset/TURASHVILI_BREAST_DUCTAL_CARCINOMA_VS_LOBULAR_NORMAL_DN	CNN1	MAMDC2	MGP	KRT5	SFRP1	SAA1	KRT17	ADH1B	TAGLN	ZBTB16	IGHA1	TMEM150C	ATP10D	PIGR	BACH2	FOSB	GHR	RHOQ	ATF3	MUCL1	NFIB	MYLK	PDZK1	MAOA	CYB5R2	OXR1	MMP7	ATP1A2	CRISPLD1	ID4	SORBS1	HYCC1	SCGB2A2	PI15	PLEKHS1	MYH11	ZNF154	GABRP	FYB2	SYNPO2	MIR205	CRYAB	ACTG2	RPL31	ELF5	SYNM	ROPN1	ELF3	KRT14	FOS	CARMN	CAV1	ECRG4	ZNF573	NTRK2	IQCA1	CFD	YBX3	RCAN1	PROM1	IQCN	PSMA3-AS1	ZNF204P	CADM1	PTN	PAK3	CX3CL1	ANXA1	CSNK1A1	AK5	SENP6	GPM6B
TURASHVILI_BREAST_CARCINOMA_DUCTAL_VS_LOBULAR_UP	http://www.gsea-msigdb.org/gsea/msigdb/human/geneset/TURASHVILI_BREAST_CARCINOMA_DUCTAL_VS_LOBULAR_UP	AHCTF1	CPB1	B3GALNT1	H3C2	ZNF121	BPIFB1	LAMP2	GLCCI1	SLC1A2	ZNF678	WASIR1	CKS2	MEX3C	TTC14	TTC3	DTL	S100P	MTFR2	RAB11FIP1	TRNT1	OSBPL10	STK4	EPB41L3	CDH1
TURASHVILI_BREAST_CARCINOMA_DUCTAL_VS_LOBULAR_DN	http://www.gsea-msigdb.org/gsea/msigdb/human/geneset/TURASHVILI_BREAST_CARCINOMA_DUCTAL_VS_LOBULAR_DN	ZBED8	MID1	MAOB	SEC24A	ASPN	NEAT1	VTCN1
TURASHVILI_BREAST_LOBULAR_CARCINOMA_VS_DUCTAL_NORMAL_DN	http://www.gsea-msigdb.org/gsea/msigdb/human/geneset/TURASHVILI_BREAST_LOBULAR_CARCINOMA_VS_DUCTAL_NORMAL_DN	KRT17	IL20RA	PERP	ID4	CPB1	EHF	CCL28	CDC37L1	CX3CR1	STC2	ITM2A	AK5	KCTD14	CYP2J2	NTRK2	KRT14	ZNF542P	PDK4	DMD	KRT15	CITED1	TM4SF18	SERPINA6	LAMB3	CP	SPATA17	PI15	ENTPD5	TTC6	NR3C2	CYP4X1	OXTR	WLS	CDH1	DST	PIP	PAPOLA	SOCS2	MGP	SYNM	FMO5	ACTG2	HNRNPLL	IL17RB	ISM1	APLP2	CNN1	KRT23	FUT8-AS1	CLIC6	SORL1	EFS	LYPD6	SFRP1	SAA1	UBR3	MYBPC1	AZGP1	ATP11B	MRPS25	RARRES1	ITGA2	LINC02035	LONP2	CYB5R2	CA2	MYLK	TRIM29	GABRP	SNTB2	PDZK1	HAUS1	RIOK3	HYCC1	PTGER4	MAOA	TES	ZNF398	ERICH1	HIPK2	KLF8	KRT6B	CX3CL1	IRX1	KRT5	HOOK1	PNMA8A	CGNL1	MMP7	GALNT3	ELF5
TURASHVILI_BREAST_LOBULAR_CARCINOMA_VS_LOBULAR_NORMAL_UP	http://www.gsea-msigdb.org/gsea/msigdb/human/geneset/TURASHVILI_BREAST_LOBULAR_CARCINOMA_VS_LOBULAR_NORMAL_UP	NTRK2	DST	PAPOLA	PDK4	ISM1	SERPINA1	CYP4X1	BORCS7	KCTD18	TOM1L1	IL17RB	ACTA2	ADAMTS5	FAM3B	KBTBD7	AMDHD1	THRB	N4BP2L1	AZGP1	HSDL2	CNN1	PI15	DERA	FBXO3	MYH11	KRT17	WIF1	BHLHE41	CGNL1	PTK2	KRT5	LAMP2	VPS35	MPPED2	ITGA2	PIP	GRIA2	MYBPC1	EGFR	CD36	TRIM2	CNOT7	SFRP1	PGR	ESD	EHF	SYNM	HAUS1	STC2	ELF5	SORL1	LAMB3	OXTR	SMAD2	CRYZ	PPP4R4	MYLK	MEX3C	CA2	PAWR	GABRP	TRIM29	PDZK1	FMO5	PIGR	CDH1	LINC00472	ID4	CYB5R2	SGK3	CLIC6	CHPT1	ZBTB16	MGST1	CYP2J2	DMD	KRT14	APLP2	GPM6B	TULP4	KRT15	CPB1	TM4SF18	IL20RA	FHOD3	PERP	FAM76B	WLS	RYR3	LYPD6	PPP6C	CCPG1	CHL1	MUC6	RAB1A	ANXA3
CHANDRAN_METASTASIS_TOP50_UP	http://www.gsea-msigdb.org/gsea/msigdb/human/geneset/CHANDRAN_METASTASIS_TOP50_UP	G3BP1	AK4	NUFIP2	MSI2	AR	GIT1	LARP1	CELF1	KMT5B	ZNF587	DENND11	TUBA1B	ENTR1	GNL3L	ZNF605	PABPC1	KMT2E	HSPD1	IBTK	GRINA	JPT1	DDX17	NOL8	SOD1	NUCKS1	HSP90AA1	UGT2B15	IRF2BP2	METTL2B	RALA	EIF1AX	GRB2	YY1	CBX4	PCBP2	BASP1	H2AZ2
CHANDRAN_METASTASIS_TOP50_DN	http://www.gsea-msigdb.org/gsea/msigdb/human/geneset/CHANDRAN_METASTASIS_TOP50_DN	MRC2	FOS	STAT6	CIRBP	WNT5B	ZDHHC4	ABI2	POMT1	RPS27L	PBXIP1	CRYL1	SORBS2	EFHD2	ARL5A	KCTD3	ETHE1	NT5DC1	AGGF1	CHMP4B	CRYBG1	IER2	INTS11	NOP53	RAB34	C12orf57	PHB2	AHI1	SFRP1	MALAT1	TRAPPC1	MAGED2	WAS	ANXA11	TM9SF3	ROGDI	BOC	TOMM20	APCDD1	NR4A1	SELENOM	G3BP1	B3GALNT1	SYTL1	MSRB2
ZHOU_INFLAMMATORY_RESPONSE_LIVE_DN	http://www.gsea-msigdb.org/gsea/msigdb/human/geneset/ZHOU_INFLAMMATORY_RESPONSE_LIVE_DN	GDF10	MELTF	PDF	VGLL4	NRG1	PARP2	IFFO1	OLFM3	PTPRO	TMCC1	FRAT1	CEP68	MKX	TTI1	GLS2	PIK3R1	COQ3	AKAP14	GYPA	GIT1	EHD3	SNX18	RDH13	NR0B2	LSM10	TTC30B	RNF113A	BMPR1A	CXCR6	TIMM29	TMEM177	PAGR1	BLOC1S5	STARD7	MRPS26	RAB7B	PRR12	MIEF1	SURF6	DEFA6	SNAPC5	MCEE	POLR3A	RAB40B	ATP1A2	DNAI4	EFNA4	SERTAD2	ORAI3	ZNF395	CDS1	MLLT10	WDR53	LINC01565	RUBCNL	GFOD1	TSC22D1-AS1	SGK1	MCF2	FAM135A	CIPC	C7orf25	ZNF549	GNAL	ARL11	RCOR3	SLC2A1	MRPS18B	NTNG1	ZBTB4	NMNAT1	USP3-AS1	CNTNAP4	TBCD	ZNF555	C1QTNF3	KIZ	DPF3	FAM220A	ATOSA	C17orf97	KDM3A	TRIM32	PAFAH2	COMMD3	SLC20A1	DOK3	CSTF1	PLCL2	SLC25A30	SPRY2	MRPL18	FADD	CHD9	CCDC9B	RASL12	ST6GALNAC4	COQ5	ACAA2	IMP3	HDGFL2	GYG1	MAPK14	MTERF4	DGCR2	GIT2	MBLAC2	STN1	FBXO32	AASDHPPT	SYCP1	UPK3A	THUMPD3	NVL	CCSAP	NDUFV3	COQ9	MRM2	C2orf74	METTL13	TIGD2	PIP4K2B	FGF7	LIPT1	ENSG00000247228	CARD9	ABHD10	MLYCD	TMEM107	ARMCX6	PCDHGA9	ASB2	RANBP6	MAST3	HEATR3	F2RL1	PDE9A	RCBTB2	OXLD1	NCAPH	SHLD1	HDAC9	KCND1	TLR6	CTNS	ANP32A	HOXB13	EXOSC4	GZF1	METTL23	CNOT8	SIAE	ZC3H14	DDX28	TBC1D13	TBC1D2	LPAR6	LINC00310	SLC29A3	MRPL35	FHL1	RNF7	TMLHE	ENTPD1	ECI2	DEF8	SLC25A29	SARDH	DEDD2	TNFSF14	DIP2A	FRMD4A	PDE5A	LINC02487	FANCE	CEP85	ZNF341	TIGD6	DGKZ	DKK3	AASDH	NIF3L1	ZBTB48	SLAMF6	POP7	PLK2	NR2F6	LINC01521	TLE3	PLIN2	DCP1B	SDR16C5	ENHO	UBR7	NDRG2	SNAP47	TRMT61B	ARHGEF40	BICD1	HHEX	FGD4	TSPY2	LZTS2	TIGAR	TTC9	POLR3K	MRTFB	PIMREG	KNG1	CXCR4	RWDD2A	TRPS1	ARV1	MOAP1	TMEM138	HERC2P9	SAMM50	PRMT9	PWWP2B	CYREN	IRAG2	SMIM3	TRIAP1	UBL7-DT	CYTH4	CHAMP1	BRAT1	DAB2	VAV3	MALSU1	VSIR	CEP44	ORC5	KRT19	SLC25A36	CD6	DDI2	KCNE3	C11orf21	STEAP1	FRAT2	UBE2G1	CPNE6	INTS10	SETDB2	THSD4	MAGEB6	TRIM54	IQCF6	CALB1	NFATC3	DHRS9	THADA	SNAI3	DGKB	YPEL4	METTL17	DOK1	C1orf109	MCFD2	ZFP3	HKDC1	GLRX5	DAG1	PLA2G15	ALPI	RPUSD3	OSGEPL1	TNNI2	LBHD1	GEMIN6	NAA16	MZB1	NLRC4	CYB5RL	DBT	ZNF444	ITPKB	CIAO1	RHOBTB2	DENND10P1	TMEM41A	KRT18	MBD4	ZBTB14	ZNF785	ELOF1	KAT14	ZFP64	XPC	PDE6C	RIN3	VGLL3	CD300LB	LDLRAP1	CEBPA	ARHGAP12	ANKMY2	UBR5-DT	PHF23	APEX2	TACSTD2	AGAP1	RGS19	AGBL2	A2M-AS1	ARAP3	OTUB2	SUFU	ZNF362	LIAS	DPH5	TLR1	AVPI1	DNAH9	MAL	FAM215A	CALHM2	HENMT1	MTIF3	WFDC21P	SENP8	MPPED2	KLHDC3	PSTPIP1	S100A7	GLT8D1	MRPL58	MTF2	PDE4A	TACR2	KLF12	ELAPOR2	ZDHHC24	CRISP1	ZNF420	PRKD3	TUBA4A	NOA1	DUSP7	USP2	SOX14	TBC1D24	POMGNT2	CCDC107	REG1B	C21orf58	PLAAT1	DAGLB	ANKRD39	SCML4	DNTTIP1	FOS	PRAM1	MIS18BP1	CLPX	SPSB2	FAM78A	RMND1	KIAA0513	BOLA1	SDC1	INTS8	MRPL34	GPRASP2	DCAF8	HSF1	THYN1	SEC14L1	YAE1	MTARC1	RPA1	CXXC5	IER5L	POLG2	TLR10	MBP
SAMOLS_TARGETS_OF_KHSV_MIRNAS_UP	http://www.gsea-msigdb.org/gsea/msigdb/human/geneset/SAMOLS_TARGETS_OF_KHSV_MIRNAS_UP	SLC31A1	ZNF93	AK3	GAL	CDH11	GALNT3	SOX11	COCH
SAMOLS_TARGETS_OF_KHSV_MIRNAS_DN	http://www.gsea-msigdb.org/gsea/msigdb/human/geneset/SAMOLS_TARGETS_OF_KHSV_MIRNAS_DN	LDOC1	TPD52	HSPA1A	C11orf58	PMEPA1	MAGEH1	FN1	DKK3	FKBP11	PDZK1	CD44	S100A2	SHISA2	PRXL2A	EPCAM	NXPH4	SRGN	RAB27A	PNMA8A	HTATIP2	HAVCR1	SPP1	SPINT2	PUDP	LZTS1	BHLHE22	SLC1A4	PLIN2	CDC16	AKR1C3	STAT3	FHL2	UCHL1	IRS1	STAT1	DNAJC12	INHBA	ANXA4	CXXC5	IFI16	CFI	TBPL1	SLC6A15	VPS37C	EPAS1	ARMCX6	MID1IP1	CRY1	MAOA	SPOCK3	UCP2	FGF13	IL13RA1	FZD10	PLAC8	SLC44A5	LINC00115	LDLRAD4	ITM2A	THBS1
HOOI_ST7_TARGETS_UP	http://www.gsea-msigdb.org/gsea/msigdb/human/geneset/HOOI_ST7_TARGETS_UP	SLC27A2	CPLX1	ADGRG6	TBILA	KLHDC10	ID3	NAPEPLD	MRPS25	FGF5	IL7R	ACACB	FHL1	SUGT1	IL15	MED13L	MAP3K14	CDA	CDH11	STRIP2	RGMB	ANXA3	MEST	ATF3	CLCN4	RESF1	ARHGAP26	SLC35G1	TGFA	PPP1R35	ADAMTS6	SERPINE1	IL32	SYT1	WASL	PCGF5	OGFRL1	MEGF6	GPR87	TBL1X	ZNF385D	LPXN	PMPCB	SOX30	ASNS	BAIAP2L1	PODXL	LRWD1	RBP7	ZNF616	AHCYL2	LY6E	KLHL29	PI3	GLIPR1	RFWD3	ARHGAP18	DPYD	CALB1	SNAI2	EVA1A	FUT8-AS1	RCL1	LHX6	JCAD	FLNC	LAMB3	FAM200A	CCSER2	UGCG	NLN	TRIP6	INPP4B	PDAP1	TNPO3	IL6ST	TMEM168	IL31RA	NEXN	CERT1	KRTAP2-3	PEG10	STON2	RUNX2	ANKRD33B	TNKS2	METTL21A	ISOC2	PRR5	CCBE1	SMKR1	CYP2U1	MYO6	ENDOD1
PRAMOONJAGO_SOX4_TARGETS_DN	http://www.gsea-msigdb.org/gsea/msigdb/human/geneset/PRAMOONJAGO_SOX4_TARGETS_DN	ANAPC5	SKP2	GCSH	LY6E	SPINK5	DLGAP5	MTARC1	HSPA8	FAHD2A	PEBP1	ARRB2	NR2F6	MAP2K2	ADAM15	PDCD4	TMED2	PARP1	POLD1	EFEMP1	DLEU1	MLEC	TMEM97	HNRNPA0	HNRNPL	MRPS12	TMEM14A	GLUL	KCNQ2	LAMP1	CANX	CLN3	CCNB1	BIRC5	BIN1	KIF20A	UCP2	LSM2	ATP5F1D	ACOT7	PEG10	CDKN3	PTGES	UBE2S	SIGMAR1	MCCC2	LAPTM4B	CTSC	PTBP1	METRN
PUIFFE_INVASION_INHIBITED_BY_ASCITES_UP	http://www.gsea-msigdb.org/gsea/msigdb/human/geneset/PUIFFE_INVASION_INHIBITED_BY_ASCITES_UP	ACIN1	CENPA	MICB	GART	CEACAM6	EIF4G1	HJURP	XKR8	TYMS	HP1BP3	ABCC2	PABPC3	CIB2	MAN2A2	SRRM1	EPOR	FKBP1A	CKLF	HMGB3	MCM3	RAB4A	PGK1	PRKCA	KPNB1	ELMO2	CDCA8	G6PD	ATP2B4	KIF20A	PLEC	UBBP1	BCAM	TKT	RPS17P5	SUN1	AKR1C3	BCL2L1	DELE1	SAP30	BPNT2	ASCC1	LRRC59	MARS1	SCHIP1	CCT2	CALM1	AKR1B10	ALOX5AP	GAPVD1	PTBP1	GATC	GSPT1	ENO1	F3	ASB9	NR2F2	ETS2	SNRPA1	PLIN3	PPP2R5D	AKR1C1	LEPROTL1	FHL1	LYN	MAZ	MPP1	SIAH2	OSMR	CHD4	TPX2	STIP1	IGFBP4	KIR2DL5A	CCN2	SKP2	KPNA2	UBE2G1	UBFD1	GCLM
PIEPOLI_LGI1_TARGETS_UP	http://www.gsea-msigdb.org/gsea/msigdb/human/geneset/PIEPOLI_LGI1_TARGETS_UP	GAGE1	CST7	TNFRSF11B	FGF13	BCL2L11	MAGEA5P	DIRAS3	CTNNA2	HMGB3	HLF	MAGEA3	MAF	EPHA5	NNT	RYR2	FGL2	TIMP3
PIEPOLI_LGI1_TARGETS_DN	http://www.gsea-msigdb.org/gsea/msigdb/human/geneset/PIEPOLI_LGI1_TARGETS_DN	IL33	MMP3	ZIC3	CTAG1B	KLRC1	FUT4	CTAG2	TNNI3	SIM2	ZNF415	ID2	CHRNA6	ITSN1	ZNF266	GTF2H2	IL13RA2	HSD11B1
THUM_SYSTOLIC_HEART_FAILURE_DN	http://www.gsea-msigdb.org/gsea/msigdb/human/geneset/THUM_SYSTOLIC_HEART_FAILURE_DN	CAPS2	HSP90B1	AHI1	LDB3	ZNF207	CUL4A	NPIPB15	COX15	KY	CSNK2A1	LSAMP	TOB2	KANK1	DENND1B	PPTC7	H19	NIBAN1	PDZD2	ZNF579	LMLN	AP3D1	MLLT10	VTI1A	PDE7A	IP6K3	UQCRC2	ARHGEF7	BCL11A	CFDP1	ARSD	HSPD1	CEP43	STRBP	GNRH1	ZBTB20	DNAJC16	TTC3	BBIP1	ANAPC16	TMEM116	PRKRA	NACA4P	RBM5	NSG1	SLC38A1	PKD1L2	ARHGEF10	PPFIBP1	PCBP2	FTX	PRDM6-AS1	SMCHD1	CHDH	RIF1	CDC42EP2	SNHG14	STOX2	LINC00881	KCNQ2	GRAMD4	PPM1A	C16orf46	BBX	THSD4	RBBP6	BMPR1B	PKM	ARMH4	CA14	ZFAND4	ETNPPL	KIAA1217	POLR3E	PPM1K	TRIM52	PCDHGA8	PTP4A3	SOS1	RAB18	SLC25A36	MMP15	KMT5B	TMEM165	ELL2	PTEN	TMEM59	CPNE4	C8orf88	SORBS2	PER1	PSD3	MAP4K4	MUC20-OT1	CD36	HCG18	LINC00667	RNF115	DPF3	RNPC3	METAP2	CPNE5	RORB	MAPT	SGPP2	GPAT3	CSNK1A1	SLC8A1-AS1	ZC3H11A	RNU6-37P	KLHDC10	CCDC28B	KCNJ8	PER3	ESRRG	LSP1P5	PTPN2	SEC14L5	PER2	LINC02984	NDUFA5	STK35	PLEKHA5	ZNF189	NEK1	USH2A	ASPH	GGCX	TULP4	EPN1	SERHL	GABBR2	SILC1	CLN8	CYP4B1	TALAM1	RAPGEF2	CEP350	CDC42BPA	CYCS	AK3P3	LATS2	MPP3	SYNE1	SUSD4	RPL7	B3GALNT2	ADAMTS15	PLEKHA2	UBN1	CD300LG	VPS13D	CPEB4	USP54	SPAG9	LINC00472	PPP1R10	LINC01341	PPP1R9A	SBF2	PAAF1	MAML1	NCOR1	YWHAZ	CFLAR	TACC1	ZSWIM7	RHOT1	CACNA1C	N4BP2L2	MBD4	ZBTB48	EGLN1	LCN10	MLEC	AKAP8L	ZNF148	SEC22C	SMIM8	AKAP10	TM2D1	AIG1	FCN3	NKTR	GKAP1	KLHL31	ZBTB21	SNHG26	KMT5C	SCAF11	ENSG00000274333	SLC16A4-AS1	PCDHGA10	SQSTM1	DLC1	TESC	AGPAT3	INAVA	KLF12	WASL	HYCC2	DOCK5	LOC102724701	MAST4	NBEAL1	PITPNB	MCCC2	INTS6	SPTBN1	ZNF493	ZNF131	DHRS7C	UBE3C	PPP1R2	RNU6-1016P	EPCAM	FAM98A	HOPX	RPAP2	HEY2	LMO7	TANC1
CORRE_MULTIPLE_MYELOMA_UP	http://www.gsea-msigdb.org/gsea/msigdb/human/geneset/CORRE_MULTIPLE_MYELOMA_UP	MYO1D	TFPI	CD200	RGS7BP	TNFSF4	ITIH4	SERPINE1	NALF1	SLC24A3	USP53	GATA6	NRXN3	MARCHF4	PTGIS	LINC02615	LZTS3	SCG2	SAMSN1	MYCT1	AREG	IL1B	PTPRR	GLRX	MAP4K3-DT	EIF4EBP1	C2CD4A	ITGA2	PSPH	EXOC6B	AADAC	KCNT2	ATXN1	DMD	CLDN11	C15orf48	COL13A1	CDKN2A	INKA2	SLC25A23	MAFF	LINC01114	ANGPTL4	HGD	ABCA6	GCKR	SLC7A5	CREM	VEPH1	LINC01694	DPPA3	FAM167A	PDE10A	RNF145	ADAMTS12	PCDH10-DT	CSGALNACT1	CLCN4	SEPTIN9	GDF15	RGS4	PDGFRL	NLRP1	ZNF582-DT	RBMS3-AS3	PLAT	LMO2	FAM43A	RHOJ	DPP4	ANKRD1	KCTD16	OTULINL	ALDH1A3	TRAV8-3	ADAM23	SLC22A23	SERPINB2	TLR4	SNX25
CORRE_MULTIPLE_MYELOMA_DN	http://www.gsea-msigdb.org/gsea/msigdb/human/geneset/CORRE_MULTIPLE_MYELOMA_DN	INSIG1	LIN7A	COL11A1	NEK2	LPAR1	SPATA1	BLVRA	COLEC12	HS3ST3B1	LRIG3	GAS1	SETBP1	LAPTM5	CXCL12	SULF2	KIF21A	LINC00840	RPL39L	TMEM119	TRIM59	SELENBP1	FNDC1-AS1	NPR3	POTEKP	IMPA2	SLC1A3	HOXA10	OLFML3	PRRT2	FZD1	CCN4	CDCA5	EZR	CNKSR3	TENT5B	CH25H	NLGN4X	PENK	MAF	TNFRSF19	PTGR3	IGF1	LAMA2	TCEA3	ALDH7A1	ZFP36L2	FOS	FBLN1	MEOX2	HOXA9	RBP4	BARD1	CADPS2	MAMDC2	EYA2	ACAN	PLCL1	FBXO6	MME
HUTTMANN_B_CLL_POOR_SURVIVAL_DN	http://www.gsea-msigdb.org/gsea/msigdb/human/geneset/HUTTMANN_B_CLL_POOR_SURVIVAL_DN	ADAM10	NRIP1	ATP10D	TRAC	ZBTB20	USP6NL	CASP1	SYNJ2	HELLS	COBLL1	AKT3	ADAMDEC1	FUT8	MYBL1	PTK2	MTSS1	ADARB1	DGKG	SOCS5	SLC4A7	ZNF280D	RECK	EAF2	MEF2C	TPD52	SOBP	SLAMF1	FRS2	CNTNAP2	TCAF1	ADAM29	ATP1B1	MGAT5	PLAG1	BACH2	VNN2	RRAS2	KLF3-AS1	BANK1	ATP2B1	EGR3	ZNF532	ADK	METTL8	KIZ	TCF7	STAG3	SMC5	GLIPR1	EIF4G3	FCRL2	SLC4A8	UTS2	ZNF652	NUCB2	ALCAM	PIP5K1B	BIRC3	PDE8A
CASORELLI_APL_SECONDARY_VS_DE_NOVO_UP	http://www.gsea-msigdb.org/gsea/msigdb/human/geneset/CASORELLI_APL_SECONDARY_VS_DE_NOVO_UP	ARHGEF40	HDAC4	FBN2	FZD2	LAMC1	EVI2B	TGFA	DPM3	TFEC	MCTP2	FOSB	TMEM35B	TRIM27	SLFN12	SLC38A6	TMX4	NAGPA	TM6SF1	CSGALNACT1	NID1	FCGRT	OTULINL	PTGER2	CPQ	CLU	SLC24A3	ANXA5	MAVS	ENC1	GCA	CNIH4	ENTPD1	MTARC1	FOS	HP	CAPN3	PLAAT3	KLF4	SLC36A1
DEURIG_T_CELL_PROLYMPHOCYTIC_LEUKEMIA_UP	http://www.gsea-msigdb.org/gsea/msigdb/human/geneset/DEURIG_T_CELL_PROLYMPHOCYTIC_LEUKEMIA_UP	ADK	ESRP1	MCM4	LILRA5	KRT18	FKBP1A	ABHD2	COMMD10	NTAQ1	TSHB	N4BP1	CPED1	IPO4	SLC11A1	PLA2R1	CLCN5	DHFR	CTSH	YIPF4	RHBDD3	RMDN1	NCAM2	LST1	TCP10L	GPR137	LGALS3BP	SAP30	MPP3	CEP112	ZNF593	FAM53B	RAD54B	KCTD12	NCDN	SNTB1	PCGF2	GCAT	DDR1	SLC1A1	TKT	PDE7B	TAF4B	ADAM23	H1-0	NBN	CR1	FCGBP	AGPAT1	LRRC2	CHST4	MRPL15	KAT2A	KCNN4	IMPDH2	NPRL3	RPSAP44	ALPP	SSX2IP	ENPP2	HMBS	CD40	ELL3	CRISPLD2	PGLS	TRAF3IP2	MCAM	GSTM1	SCN10A	H2AC16	ZDHHC11	ATF3	FZD6	PRIM2	SLC7A8	H2BC21	DRD2	H2BC12L	PPP2R5D	COL18A1	CCNB2	MAD1L1	BEX3	GRN	CRELD1	ALPL	H4C8	RPL10P17	H2BC9	SHTN1	MCM2	PEPD	ARL2	TSPAN15	MKI67	TLE2	PAICS	CBLL1	NDUFA10	TCF7L2	BTNL3	RING1	ECT2	JCHAIN	CPA2	SSBP2	BAZ2B	GFUS	SLC39A4	BAALC-AS1	RPL29P7	PLPPR1	EPB41	KLF6	SORD	BPHL	H2BC7	ADAMTS3	H1-2	INF2	MPP1	RAB25	LARP1	NCBP3	CELSR2	TRIP10	GNRHR	GALNT6	TPD52	MOBP	ANGPTL2	PITPNA	LSM5	BZW2	IFNGR2	DDX11	RNF170	RBBP8	CCNB1	MED12	ANK1	NEDD4L	STXBP6	RPL18AP16	CDK2AP1	FARSA	GNA11	CCNG2	CYC1	SAP25	NUP214	RIPK2	ERI3	ATP1B1	TSPAN2	NCAPG2	POLD2	LRRC14	HGF	ALDH5A1	PRKDC	CLUH	EIF4EBP1	PRMT5	SORT1	SCRIB	IGKV1D-13	RPL28	DOCK1	SF3A2	RRH	BTBD8	GPSM3	RPL10L	RPL7P27	RPRD1A	DKK1	PPP1R15A	IGFBP7	GRM6	PKD1	TBC1D10B	PML	BCL7A	BPIFA1	CAD	HOMER3	NAPA	PCLAF	H2AC18	PGGHG	SFN	MRPL23	GIT1	HKDC1	CIC	PSPH	SPON1	STC2	SLC48A1	PIEZO1	LRCH4	EPS15L1	MYBPC1	TPT1P8	MPZL2	TMEM97	IER3	KLHDC10	FN1	PAPPA2	CPSF1	MYO1B	IFRD2	FAXDC2	RPH3AL	EPHB4	DMWD	SCRG1	PARM1	TM6SF1	GPD2	TCFL5	LOC124904135	SOX12	SNTA1	RPL35P8	GPR171	ITM2C	TSPY11P	PEX6	FAM13A	TRIP13	C15orf39	ITGA10	PDPK1	MTDH	ALOX5	SSBP3	MTSS1	CORO1B	INTS11	SLC7A6	RNASEH2B	NME2	MMP9	ZNF516	RAB1B	MPZL1	UBAP2L	MARCKSL1	UGT1A10	PUF60	ZNF507	ACRV1	XKR8	CYP2A6	H2BC5	TCEAL9	KLF4	CYP24A1	CLIC4	TMEM39B	TENM1	FAM131A	PDIA5	SLC22A5	XDH	INHA	MCOLN3	MED31	RPS10P5	PUS7	MTAP	NEO1	ATP6V0A1	MMP19	H2AC8	H4C5	METTL1	SLC22A14	AMACR	MTERF3	NCKIPSD	ENTR1	A1CF	MEST	SLC12A9	FBN2	PTPRO	PRMT1	ROGDI	H4C7	NEDD4	TCL1A	BPNT2	ZSCAN12	PDK2	YBX3	LRRN3	CYB5A	VARS1	PTK2	IGFBP5	OPN3	HEY1	TP63	GRHPR	TGS1	LYPLA1	PFAS	SIX6	EEA1	CSN2	SOCS6	HMGN5	H2BC10	POMGNT1	DAAM1	BCORL1	PTP4A3	DTX2P1-UPK3BP1-PMS2P11	ACVR2B	WDR62	BOP1	CPNE3	AK5	COL6A2	PDE1C	TRIL	HSP90AB1	PABPC1P3	MTFR1	VPS8	CTNNA1	PCCB	ZNF177	ARHGAP32	CKMT2	GGT1	AKAP6	ENO1	ARHGEF1	GPR27	JAG2	C18orf25	FXYD3	HGH1	MERTK	TRIM45	SCCPDH	HCFC1	AGA	C19orf54	ZNF280A	ERBB3	HSD17B8	MCM7	SLC5A5	ZC3H3	IRS1	PPP1R14D	CXCL1	ST6GALNAC4	HFE	LAMB2	NRIP3	DGAT1
LIU_CMYB_TARGETS_UP	http://www.gsea-msigdb.org/gsea/msigdb/human/geneset/LIU_CMYB_TARGETS_UP	ICA1	EFHD1	CITED2	CASP6	PACS2	NUCB2	IMPA2	SERINC5	PDK2	TSPAN1	RAB11B	FABP5	AGA	TP53I11	ARL4C	IGFBP4	CA8	PPM1E	VRK1	FHL2	ABCC3	INSIG1	SLCO3A1	SPG7	MT1H	CTNS	PDCD4	GMNN	THAP9-AS1	CRISPLD2	ISYNA1	LHX6	SIK1	DNAJB9	PRAF2	EMP3	ISG20	NCOA1	SOX9	SLC10A3	PPDPF	PRLR	CRIM1	RPS6KA2	RRM2	NMRK1	SAT1	SRD5A1	RPL23AP1	ESYT1	ACOT7	TGIF1	BCR	WASHC3	AGAP1	SH2D4A	RETREG2	HPCAL1	HBA1	ARRB2	ZER1	HSPA12A	HECTD4	LNPEP	PIM2	ST6GALNAC2	ASRGL1	DUSP9	BSPRY	GREB1	MT1X	WDR46	RNGTT	TGFBI	KLHDC2	IDS	MT2A	DHRS2	KRT16	PRKAR2B	ETFDH	NUDT1	TOB1	AKAP1	PLCXD1	MYO10	NQO1	CA12	ADD3	PEBP1	SERPINA3	CTNNAL1	GSTM3	SAC3D1	ECE1	OAT	SPG11	SLC31A2	TMEM30B	MT1F	H1-10	ABTB2	ASS1	STARD5	CXCR4	FOSL2	ANKRA2	DNAJB5	SLC1A4	STK17A	RAB11FIP1	MPHOSPH9	TRPV2	OVOL2	AK4	TACC2	RBM47	PYGB	PHLPP1	ICAM3	MARCHF3	MARCHF5	SAP30	MARK2	EZH2	TIPARP	NOSIP	NAB2	USP25	BNIP3L	DLG1	MED4	EPHX1	PXDN	GMCL1	TNKS2	MAP1LC3B	CDC42EP1	ZNF395	YKT6	LITAF	IL17RB	WDR44	PTBP3	ALDH7A1	NUMA1	GLRX	JAG1	PCOLCE2	ANP32E	CSGALNACT2	LYPD1	CALML5	GDPD3	HYOU1	ZNF318	PCTP	ZP3	MAPK3	HIGD2A	MMD	KCNS3	NAGPA	SATB2
LIU_CMYB_TARGETS_DN	http://www.gsea-msigdb.org/gsea/msigdb/human/geneset/LIU_CMYB_TARGETS_DN	ATP6V1A	RHOBTB3	SRRM2	SOBP	SERINC3	CYB5B
LIU_VMYB_TARGETS_UP	http://www.gsea-msigdb.org/gsea/msigdb/human/geneset/LIU_VMYB_TARGETS_UP	TNKS2	TUBB6	PCOLCE2	ZBTB1	BAG2	ASRGL1	BCOR	PPM1E	BCR	FYN	ISG20	RUFY3	AP2B1	STK17A	RPS6KA2	TMPO	AGA	KLHL7	IDS	RETREG2	NCOA1	EPB41L4B	MGAT2	ULK2	PIM2	TPI1	RPL23AP1	PTBP3	ANKRA2	TACC2	ANP32E	CLIC4	OVOL2	TRPV2	HECTD4	THAP9-AS1	RNGTT	ALCAM	NXT2	NGLY1	GMNN	LHX6	PLSCR1	STARD5	IMPA2	PSIP1	MT1H	ETFDH	VCPKMT	MED4	ZNF318	EZH2	BNIP3L	ABCG2	DNAJB5	FABP5	WDR46	SLCO3A1	LNPEP	ERLIN1	HSPA12A	GNB5	PLCXD1	FZD7	NUCB2	H1-10	SRD5A1	RHOQ	ALDH7A1	CSGALNACT2	MEMO1	SATB2	MPHOSPH9	CXCR4	MMD	TBC1D31	CRIM1	CDC42EP1	SAP30	SLC31A2	NUDT1	PDCD4	NAGPA	EMP3	NMRK1	PRKAR2B	FOXD1	PDE4DIP	CFAP20	ABCD3	TMEM30B	WASHC3	SAC3D1	KLF11	USP25	GMCL1	LYPD1	HIGD2A	KCNS3	NMI	SEC24A	MARCHF5	ARL4C	SBNO1	MARCHF3	GLRX	CA8	KLHDC2	HSPA2	JAG1	MAPKAPK2	PXDN	ARHGAP26	CTNNAL1	SOBP	PHF8	NARF	IL17RB	RBM47	SLC1A4	PHLPP1	GRB10	DPYSL2	SNX7	ICAM3
LIU_TARGETS_OF_VMYB_VS_CMYB_UP	http://www.gsea-msigdb.org/gsea/msigdb/human/geneset/LIU_TARGETS_OF_VMYB_VS_CMYB_UP	WLS	FGL2	IL18BP	AGXT2	LIPA	CD109	CNBD1	PPP1R14D	NAXE	RAB11FIP3	MYOM3	ZNF385D	FAM210A	SBSPON	CASQ1	C20orf203
LIU_TARGETS_OF_VMYB_VS_CMYB_DN	http://www.gsea-msigdb.org/gsea/msigdb/human/geneset/LIU_TARGETS_OF_VMYB_VS_CMYB_DN	CCL20	TM4SF1	CCNA1	CMAHP	ARHGAP24	DALRD3	IL6	PALLD	KLF5	GPR18	NRIP3	CDC42SE2	EHD1	CHSY1	EAF2	COL4A2	GATA3	TFPI2	S1PR3	CSF2	NKG7	YBX3	VCAN	CLEC5A	IL23A	CERS6	FAM107B	TPSAB1	ADRB2	PTPRJ	TSC22D3	IL12B	LINC01215	SLC38A1	NPIPA1	OXTR	USP31	PXK	DENND10P1	GNG2	KCNA3	CSGALNACT1	MAPKAPK2	FAM117A
CHARAFE_BREAST_CANCER_BASAL_VS_MESENCHYMAL_DN	http://www.gsea-msigdb.org/gsea/msigdb/human/geneset/CHARAFE_BREAST_CANCER_BASAL_VS_MESENCHYMAL_DN	ZCCHC24	IL11	RGS7	CNKSR3	TRIO	LOXL2	DPY19L1	BCAT1	RNF182	PDCL3	STRADB	ARHGEF40	SCG2	COL6A2	UTRN	TRAF3	RBM24	MMP16	NUAK1	SH2B3	CMTM3	PFKP	SHOX2	AK5	ZEB1	PNMA2	SEMA3A	MAP1B	TTC28	EDIL3	ALPK2	KIF3C	KLF2	APLP1	GULP1	GRK5	TUBB2A	FAM171A1	FLNC	FZD2	BDNF	CCDC74A	MB21D2	CD99	GRB10	ADAMTS12	GNG11	ARHGAP17	GFPT2	TNIP1	ARNT2	CIBAR1
DOANE_BREAST_CANCER_CLASSES_DN	http://www.gsea-msigdb.org/gsea/msigdb/human/geneset/DOANE_BREAST_CANCER_CLASSES_DN	PLAUR	ARTN	PYGL	CALU	PAPSS1	PMAIP1	FSCN1	NNT	CTSV	SPIDR	WDR33	DEK	POPDC3	PLOD2	ANP32E	EHBP1	C16orf95	CHST3	PARVB	MARCHF3	SGCB	SLC16A1	DSC2	ATP11A	TIMP2	FOXC1	KRT16	CLIP4	SMO	LMO4	WWTR1	SPP1	FERMT1
DOANE_BREAST_CANCER_ESR1_DN	http://www.gsea-msigdb.org/gsea/msigdb/human/geneset/DOANE_BREAST_CANCER_ESR1_DN	GAL	SOD2	SFRP1	EGFR	MIA	ELF5	PALS2	ASS1	CHST3	SOX11	ROPN1	FABP7	MMP7	EN1	ZIC1	VGLL1	KRT16	FOXC1	ART3	BCL11A	GABRP	CXCL8	KRT6B	IGF2BP3	SCRG1	TTLL4	SLPI	UPP1	PGBD5	MSLN	PLAAT1	UGT8	GABBR2	BMAL2	PSAT1	COL9A3	S100A8	RARRES1	GJB3	CRYAB	TTYH1	DSC2	KRT5	MID1	PAX6	LY6D	BBOX1
TIMOFEEVA_GROWTH_STRESS_VIA_STAT1_DN	http://www.gsea-msigdb.org/gsea/msigdb/human/geneset/TIMOFEEVA_GROWTH_STRESS_VIA_STAT1_DN	KPNB1	CDK10	SMARCD3	CCND2	ISG15	HSPB1	RAC1	TNPO2	HRAS	TMSB10	MCL1	HSF1	CUX1	GSTP1	GDF1	PRDX2
LAIHO_COLORECTAL_CANCER_SERRATED_UP	http://www.gsea-msigdb.org/gsea/msigdb/human/geneset/LAIHO_COLORECTAL_CANCER_SERRATED_UP	AP2M1	PDGFC	SERF2	PLA2G4A	DPYD	ANXA2	EMC3	ATP6V0E1	CEACAM6	PMP22	OPTN	NPTN	PPIC	TOMM7	C1S	NCOA4	C5orf15	RBM34	HNRNPC	IL6ST	MYL12B	MRPS14	HIF1A	VDAC3	IQGAP1	TAGLN2	CAV1	IGLC2	CSRP2	PDLIM5	SUMO2	SEC62	ATP5F1C	COMMD3	LAMB1	LGALS1	MORF4L2	SDCBP	ARPC2	EPRS1	PSMD4	PLEKHB2	SPG21	B2M	RPL36AL	RIN2	ELK3	SVIL	BNIP3L	SNRPE	RBX1	HLA-DRB1	PLS1	GCNT3	HSPA8	GDI2	ATP1B1	SPARC	ORMDL2	MACF1	BCAP29	SELENOT	ADAM10	PXDN	LCP2	DDX60	LAMC1	PELI1	ARPP19	PALLD	CSNK1A1	IFI27	TCF4	NDUFV2	PRKAR1A	YME1L1	RO60	LSM3	NOP10	GBP1	IGKC	PAM	ANP32E	POSTN	RASSF2	CAPZA1	CNIH4	MON2	EMP1	PRNP	TM4SF1	ANXA5	EMC7	SGCB	NEDD8	SEC24A	DPYSL2	CLINT1	CHMP2B	MFAP1	CTSB	SRP14	ATP2B1	EMP3	ARL8B	IGHG1	SNRK	VAPA	NXN	MBD4	SC5D	MYL6	CCN2	DAD1	PDIA6
LAIHO_COLORECTAL_CANCER_SERRATED_DN	http://www.gsea-msigdb.org/gsea/msigdb/human/geneset/LAIHO_COLORECTAL_CANCER_SERRATED_DN	NIPSNAP3B	NPIPA1	OGT	PTCH1	SLC26A6	PRRC2A	ERBB3	DLGAP4	ZFP36L1	ADD1	DDX11	BRD1	SCAF4	ECHDC2	TRIM31	ZNF652	ERAL1	APBB3	ENGASE	KATNB1	RPL18	REPIN1	MED14	NPEPPS	NPIPB3	SRRM2	CCNJ	ETS2	STX16	EPHB2	PHKB	ASXL1	INPP5D	CDK16	ELMO2	KHSRP	HUWE1	SMARCC2	ATN1	F8A1	NEK3	PEX5	NFATC2IP	SH2B1	LRP6	ZP3	MPHOSPH8	MED12	ARHGAP8	RCBTB1	FBXO46	TNPO2	CCDC9	PIGL	PROSER1	SPOP	GABRE	GFOD1	ZNF518A	PABPN1	SFPQ	KDM5C	HGH1	HOXB5	ZNF263	GTF2IRD1	STX3	CDK5RAP3	MTA1	CPNE1	PHF8	RAB15	CLCN7	GRINA	POLR1HASP	ACVR1B	AKAP17A	ALDH7A1	RPL37A	FMR1	PCMTD2	UPF3A	ZNF767P	SIN3B	ATP7B
BORCZUK_MALIGNANT_MESOTHELIOMA_DN	http://www.gsea-msigdb.org/gsea/msigdb/human/geneset/BORCZUK_MALIGNANT_MESOTHELIOMA_DN	CTTN	STS	XPNPEP2	CCL2	SEMA3F	ANXA9	APOD	MAST4	CAPN3	CD19	ARHGAP44	BORCS8-MEF2B	TCIRG1	LBX1	ACAP1	AMPD1	IGHD	WT1-AS	CLCN1	ARAP1	MS4A1	CD79A	AGFG2	VILL	TRAF3IP3	RBBP6	IL7R	CFP	RAD9A	SF1	AOX1	RDH16	FGF12	DDT	FKBP2	ATP2A1	CDKN2A	ERCC5	HEXA	MEG3	FSCN2	SAT1	KIR2DL4	C7	RCE1	AMY1A	PTOV1-AS2	THSD7A	CD38	VIPR2	C11orf80	CCL21	CYP3A5	KIR3DL2	ATG2A	LMOD1	NBEAL2	PCSK7	NCF1	N4BP2L2	TPSAB1	HEXIM2-AS1	FXYD1	C6	ACSM1	FRZB	FCER2	SFPQ	HAS2	NFIA	OVOL3	SEMA3B	LCAT	CPA3	NCR1	IGKV1OR1-1	PRY	PLA2G2A	CPT1B	NEAT1	CD6	IGHM	RAPGEF3	CASP10	TRAF1	TAP2	PTPRCAP	MYL3	FCMR	PPT2	CHRD	CKMT2	NKTR	DENND3	TRPC2	RBMY2AP	SEZ6L	PNOC	PLXNB1	PRB1	CD79B	RGS16	ZBTB7A	CD22	B4GALT1	GRAP2
ROY_WOUND_BLOOD_VESSEL_DN	http://www.gsea-msigdb.org/gsea/msigdb/human/geneset/ROY_WOUND_BLOOD_VESSEL_DN	KRT14	GABRP	PROM1	EPB41L4B	CD24	KRT15	SCGB2A2	ERBB3	F5	SOX9	CEACAM6	KLF5	ANXA8	RNF43	H2AC25	S100P	ATP1B1	SFRP1	FBXO9	C1orf116	ATP8B1	DSP	SLC6A14
GRABARCZYK_BCL11B_TARGETS_UP	http://www.gsea-msigdb.org/gsea/msigdb/human/geneset/GRABARCZYK_BCL11B_TARGETS_UP	PLEKHA8	PRKCQ-AS1	PDCD6IP	TNFSF10	APOBEC3G	RECQL	ID1	CCSER2	BNIP3	IGLL3P	PIK3R1	SLC35F5	CAMSAP2	SLC35A1	STK26	S100A4	ANKRD46	RAB27A	USO1	JAK1	NUS1	AK4	ZNF678	RDX	ID2	MSI2	TRGC1	LGALS1	IL2RB	GSAP	NKG7	ADCYAP1	BICD2	DENND1B	ZNF814	ZBTB16	IRF1-AS1	SH3BP5	PIK3R3	GMFB	NEK7	TOR1AIP2	TIMP1	CRYBG1	ATP5F1E	CTSW	PAFAH1B2	ANXA2	PRF1	PRKAR2B	ATP6V0E2	SPOPL	TPRG1L	RPS6KA3	SCARB2	LINC00888	TRAM2	SLC30A9	TMEM167A	TRUB1	AASDHPPT	AHNAK	PMP22	MAPK6	PPIP5K2	ITGB7	ACACA	MREG	IGLC2	PEX26	MYCN	IKZF2	CCR7	ZDHHC21	AGPS	UMAD1	STING1	NQO1	U2AF1	HSH2D	USP44
GRABARCZYK_BCL11B_TARGETS_DN	http://www.gsea-msigdb.org/gsea/msigdb/human/geneset/GRABARCZYK_BCL11B_TARGETS_DN	GSTCD	OPN3	LAMP3	SGPP1	ALDH1A2	MZB1	UQCRC2	ETV5	TSHR	PPP3CB	TTYH2	TIMP2	BICD1	ARHGAP19	SLC40A1	SYK	BCL2L1	CDH4	CHRNA3	GOLGA7	C9	USP7-AS1	DNTT	ACYP2	ENSG00000280119	PIGN	FBXW2	GTDC1	UBE2V2	CNOT6L	PRSS2	TICAM2	SHTN1	FLI1	PDF	SCFD2	CTSG	FAM98A	SLIT1	MACROD1	PSMD9	MRPL46	GALNT6	NAA50	TFDP2	ARPP21	NINJ2	DUSP7	PAG1	C4orf3	RCSD1	SFR1	ABCG1	FA2H	STAU2	TMEM225B	ASF1B	TMED5	GM2A	SPINK2	MPPED2
GAL_LEUKEMIC_STEM_CELL_UP	http://www.gsea-msigdb.org/gsea/msigdb/human/geneset/GAL_LEUKEMIC_STEM_CELL_UP	LAMB2	HDAC6	IGF1R	CDK14	GLRA2	BPHL	MSR1	HJURP	ARIH2	ANXA9	CEP76	VEGFB	PRLH	CLDN18	COL6A1	N4BP1	SENP6	KAZN	MPHOSPH9	BIN1	RBPMS	DCAKD	DLG3	PPP1R9A	TMEM187	MAF	MTUS1	RCAN1	MID2	RNASEH2B	PEX5	PEX1	ITGB4	ETS1	ZBED4	TMEM140	GPR4	ZFP36L1	SERPINB4	CACYBP	ITGA10	PIK3IP1	SLIT2	TMPRSS11D	FBXO9	TSPAN5	SUCLG1	HADHAP1	NTRK3	AGT	ZMYM5	ITGB3	TOP3B	OTUD4	DBT	IDI2-AS1	KMT2A	TRIM23	SRPK3	STAM2	MYCNOS	CFHR2	AMELX	SMAD6	CYP2R1	CPT2	CMKLR2	TNIK	GP6	EXO5	GATA1	INO80B	KEL	IRF6	AGFG2	LGALSL	UNC5B	BCL11A	COL7A1	HCFC1	IL36A	CCND1	TSPAN9	MAPK7	PPP1R3D	PDLIM5	DCAF4	ATP5MC2P1	NF2	YWHAH-AS1	GRIK5	MYO10	MFSD6	NF1	ZCCHC4	MAB21L2	ISG20	GAN	TRIM33	GEMIN6	FOXO3	OR2B6	LILRA1	SLC1A2	SALL2	AKR1C1	EVPL	GJA9	LPP	METTL2B	MED20	KBTBD4	PIK3C3	ZC3H7B	ABLIM1	NECTIN1	B4GALT4	SMIM2	ZNF639	CDC37L1	ALS2CL	JAG2	ITFG2	JRKL	WDFY3	GPATCH1	SLC9A5	UBR4	MMP11	DST
CHOI_ATL_CHRONIC_VS_ACUTE_DN	http://www.gsea-msigdb.org/gsea/msigdb/human/geneset/CHOI_ATL_CHRONIC_VS_ACUTE_DN	HNRNPA3P1	LRRC8D	HSPD1	ATP6V1A	CGGBP1	IARS1	CTDSP2	GTF3A	UBE2E1	SERBP1	MDH1	ANAPC16	SPTBN1	CMTM6	LBH	PPP1CC	NCOA3	MAT2B	SUMO1
NOJIMA_SFRP2_TARGETS_UP	http://www.gsea-msigdb.org/gsea/msigdb/human/geneset/NOJIMA_SFRP2_TARGETS_UP	CCN2	JUN	TNFRSF10D	GADD45A	SFRP2	WARS1	IKBKG	MXD1	INHBE	NR4A3	HSPA5	TNFAIP3	BAG3	TNN	HSPA1B	CLK1	PPP1R15A	IL24	HSPA9	BTG1	TRIB3	TNFRSF9	HSPA6	HSPA1A	DEDD2	CLU	TP53AIP1	GADD45B	VHL	CD40	CSF1	CIDEC
WIKMAN_ASBESTOS_LUNG_CANCER_UP	http://www.gsea-msigdb.org/gsea/msigdb/human/geneset/WIKMAN_ASBESTOS_LUNG_CANCER_UP	ATRN	ASB9	IFT74	YWHAB	LIFR	ADGRG6	LRPAP1	SORBS2	SLC6A14	ZNF140	WFDC2	ADD1	PREPL	SERINC3	CTBP2	MAEA	SLC44A4
WIKMAN_ASBESTOS_LUNG_CANCER_DN	http://www.gsea-msigdb.org/gsea/msigdb/human/geneset/WIKMAN_ASBESTOS_LUNG_CANCER_DN	CD86	CCR2	MIEF1	MAFB	PRKCSH	PATZ1	TRBC1	MS4A6A	RUNX1	NIPSNAP3B	FGL2	MYO7A	HMGXB3	MYO5A	FBXL12	PPIG	TRAT1	ATL2	GIMAP6	UVRAG	GLRX	ATM	ITGA4	SIRT6	PRKACA	FNTA	AGAP4	LZTR1	MUSK	FKBP1A
RODRIGUES_DCC_TARGETS_UP	http://www.gsea-msigdb.org/gsea/msigdb/human/geneset/RODRIGUES_DCC_TARGETS_UP	CD55	MAGEA2	C4BPB	INHBB	SNX5	SLC2A1
RODRIGUES_NTN1_TARGETS_UP	http://www.gsea-msigdb.org/gsea/msigdb/human/geneset/RODRIGUES_NTN1_TARGETS_UP	SH3BGRL	NFIB	FBXO11	SATB2	NRXN3	PXN-AS1	KITLG	FHOD3	HMGN5	RDX	PCDHB14	PLXNC1	HOXD10	LEF1	SOCS2	BDNF	TOX3
WANG_LMO4_TARGETS_DN	http://www.gsea-msigdb.org/gsea/msigdb/human/geneset/WANG_LMO4_TARGETS_DN	CCT7	MED6	MGST3	MYH14	DUSP3	NSD3	UBQLN1	FUT8	KCNQ3	PAPSS2	DIABLO	HMGCS1	HLA-B	AP3B1	GADD45A	C9orf85	UTP4	RETREG1	CDC42	BAZ2B	SUGT1	RERG	MACC1	AHRR	GATA3-AS1	MTIF2	SRP72	AURKA	USP37	DMD	BAG3	CASK	HMMR	RPS17P5	TBC1D9	OCLN	SAR1A	CSGALNACT2	TOPORS	KALRN	SMIM14	KAT5	CDC37L1	GPATCH2	CHMP1B	EIF3D	DDX20	COG6	NSUN4	GPATCH4	ZFAND2A	NBR1	MAD2L1BP	THUMPD3	TARDBP	ZNF341	RBM26	LARS1	RBM15	SAP30BP	KNOP1	CCDC127	ZNF445	ATG4D	BACE1	DDX46	EPC1	SLC7A2	ICA1L	NDUFAF2	NOL7	SYNPO2	OSTM1	PFDN6	TIGAR	GPR87	CHMP4A	RBM22	RNF7	ATP6V1C1	U2AF1	RDH11	RAB18	HACL1	STX12	ARFGEF2	PDZD8	RPL35A	MIX23	SNRPA1	FBXO3	TGS1	ATP6V1H	EIF3A	LYRM2	EXOC6	MTIF3	MRPS21	FAF2	SLC3A2	VAT1	ZNFX1	ZFR	DAPP1	IRGQ	MEAF6	PTS	RDX	ATAD1	ARCN1	H4C8	KAT14	NEAT1	SNX22	LXN	ACTR2	KBTBD4	TYW5	DDX60	TMEM192	CPSF2	TMEM178B	LINC00582	POLB	DKC1	UBR4	MAPK6	RICTOR	LIN7A	SRP68	ACBD3	DYNC1LI2	LURAP1L	MGAT5B	OCIAD1	CCDC137	KMT2A	CASC3	WDR41	CPEB2	NCOA7	AFF4	OPTN	TRAV23DV6	DUSP16	RABGEF1	FDX1	PSAP	PCGF6	PAM	MRPL57	PMP22	SYTL2	HS6ST3	FBLIM1	PRMT5	MBD1	ELP2	KIAA2013	PSMC5	PRPF40A	CLTA	RNF6	ERCC4	FXR1	DNAJC7	COBLL1	GSTCD	TMEM64	NECAB1	MATCAP2	CTNND1	DGCR8	GULP1	SAMD9	PSMD5	ABCF2	GPRC5A	GPKOW	DDX27	TEFM	LYSMD2	GOLPH3-DT	TRMT10A	SLC4A1AP	KATNBL1	SPRYD7	LCA5L	MAPK1IP1L	DTNA	BST2	CCDC83	CCDC15	RB1CC1	FEZ2	ATAD2B	WASL	RRN3	ITCH	SRFBP1	IQGAP1	FHL2	LRRC41	INSR	TRNP1	ZNF407	ATP5ME	JPT2	LONRF1	NUFIP2	FKBP7	PPM1D	NRBP1	DTX3L	FBXO28	TDG	PHF6	EVL	HEATR6	RNASEL	WAPL	SUN1	DLST	VIRMA	EIF5B	SAMHD1	AIMP2	TBC1D7	PHF11	SH3GLB1	MYLIP	PDAP1	HYCC2	CDR2	RAB11FIP1	GGNBP2	MPZL3	BZW1	CHURC1	BCAP29	PLEKHA1	MRPS31	EIF2B4	HOXD8	RUFY2	EHMT1	HSPB8	MKLN1	INPP4B	USP47	RBM25	IRF9	NRDE2	SRA1	SLC26A11	NFKBIZ	AKAP9	KRTCAP2	MRPS28	SIPA1L2	NGDN	EXOC1	ZNF568	DYNC1H1	MRPS15	CRB3	OCLNP1	AATF	PAK2	TRIP12	PTPRK	PDK3	EXOC3	SNX6	LINC02716	SPTBN1	ATP6AP1	GANAB	TTC17	PSG6	MTMR2	HAPSTR1	TUBD1	FUNDC1	NUP88	PLRG1	SMAP2	GTF3C3	SPART	S1PR1	IFIH1	TBC1D25	TMOD3	NOPCHAP1	RPL23	PIK3CB	RASSF8	ZNF24	UBR5	CYP2U1	BCAS2	RC3H2	CAPZA2	IFITM3	H1-2	TNFRSF18	CLPTM1	RNF181	F12	EIF4G3	RNFT1	MED10	USP8	GATA2	CGN	RAB14	ATP11C	TMTC2	PIP5K1A	TOP1	PLEKHB2	SNRPF-DT	DAGLB	HOOK2	NAA20	KLF8	COG5	ATP6V0E1	XIAP	C17orf49	GAPDHP77	PPFIA1	ZNF622	JUN	USP28	CLCF1	PURB	CWC27	WDR6	FBXW11	UBA6	BBX	PDE3A	GGACT	EXOC6B	SLF2	RGS22	ZC3H7A	B2M	PSG9	ACSL3	RPL7L1	EXOC4	SNX4	ZDHHC5	DUSP23	TMEM199	RPF1	ACTA2	SRGAP1	SCFD1
WANG_CLIM2_TARGETS_DN	http://www.gsea-msigdb.org/gsea/msigdb/human/geneset/WANG_CLIM2_TARGETS_DN	MRPL9	MPZL2	NT5C	ETNK1	TNKS2	DUS1L	CSRNP1	WHAMM	KCTD5	MYL12B	GPR87	PCDHB3	SYPL1	CEBPZ	RAD18	DHX36	PFDN4	MEX3C	ST3GAL1	TMEM11	GALNT7	GTPBP4	RIMOC1	UBE2L3	ASB3	COBLL1	CD24	ATG12	TRIM2	PCBD2	PAM16	SRRM1	GADD45GIP1	PRIM2	HNRNPK	DUSP3	HMGCS1	TUBGCP5	DNAJC15	CRK	RRP15	SLC25A25-AS1	MTMR2	SERINC3	DAXX	HINT3	BLZF1	TIPRL	CAPZA2	IRF9	CCDC86	SEC23B	ELL	IDI1	SAMD9	IFI6	PFDN1	BSDC1	MYNN	CPE	JRKL	CHMP5	HNRNPA1	CTSB	LIN7A	UBA3	GATA2	TBC1D9	SF3A1	DHRS4-AS1	ATE1	LGALS3	BCL9L	RBM48	YRDC	ISG15	RBBP6	IFRD1	CCT6A	NDUFB8	SUMO4	CASP9	NEK7	GORAB	KPNA5	DIP2A	MICOS10	RPP30	CYP20A1	JAG1	LRRFIP1	MED13L	MRPS11	ACBD3	ELOA	GNA13	ARPC2	TSC22D3	GCA	SCML2	WDR45	RDH11	PPP1R9A	RNFT1	RCHY1	GABRR2	MSMO1	NDUFV3	PGM3	PBX2	PHF11	RP2	CAMK2D	PDPR	PPP1R13L	LRP10	ADGRF4	DPM1	ACER3	ITM2B	JOSD1	AP1S1	NAA35	CLTA	ZNF765	SEC23A	TOPORS	F12	RNF14	CDIN1	ASF1A	KLF7	RBMY2FP	DCAF1	BTBD10	PEX1	ATP6V0E1	NSUN4	ARHGAP12	ZNF281	RAD23B	SP100	ZNF292	PRPF40A	ZNF91	GULP1	COPS5	SPTBN1	IFIT1	FARSA	UBQLN1	SLC25A44	FAS	STAT1	TAX1BP3	PAM	TATDN1	MBNL1	STOM	STXBP3	RARS1	RFC5	FAM149B1	IMPACT	REST	RRAS	SREK1IP1	OCLNP1	COIL	DNTTIP1	HBS1L	SRA1	STRN3	CLIP1	TNFRSF12A	COPG2IT1	SPAG1	RNF149	NCOR1	MIR5188	AKIRIN2	MPLKIP
VECCHI_GASTRIC_CANCER_ADVANCED_VS_EARLY_DN	http://www.gsea-msigdb.org/gsea/msigdb/human/geneset/VECCHI_GASTRIC_CANCER_ADVANCED_VS_EARLY_DN	TPD52	MYEOV	PTPRN2	TMEM45B	ZBTB7B	VILL	GP2	XRCC4	HBA1	CCSER1	ABHD12	POLD4	SMIM31	GSDMB	CAPN9	PRADC1	REG4	CALML4	SLPI	CLDN23	LPCAT4	FMO5	CYSTM1	SERPINB1	CA13	DANCR	CHCHD10	ARFGEF3	PRSS2	CLRN3	AADAC	CA2	SSNA1	RER1	ADH1C	ALDOB	RBM19	GOLM1	HSD17B2	DSC2	NUDT6	MLPH	BTNL8	AKR1C3	CENPV	HBB	AKR1C1	RACGAP1P1	FAM3D	GCNT1	PRSS3	PLAAT2	KCNK10	S100P	VSIG2	TMPRSS2	CRIP1	VPS28	STEAP3	TSIX	DDT	ESCO2	ELAPOR1	GATA4	TFF3	MS4A8	CKMT1B	CLDN18	TFF2	ABCG2	C6orf58	GPA33	SNRNP25	TMEM238L	ODAM	NDUFA7	NMU	REEP6	GMDS	CDC42EP5	STARD10	DOT1L	ENTPD3	RPSAP44	SLC4A4	FXYD3	DHRS11	HEPACAM2	CHCHD5	LIG3	ABHD13	BTD	MUC1	REG1A	NAT1	OTC	CYC1	CAPN13	ARX	LGALS4	CPS1	ETHE1	AK1	CHAC2	GCNT3	PCBD1	LINC01133	NAT2	SSTR1	PDCD6P1	CYB561D1	IFT57	TM4SF20	SULT1C2	ISG20	SMDT1	ABCG5	EIF3H	GOT1	RHPN2	ALDH3A1	PIP5K1B	SULT1A2	TMC5	BCL2L15	COX8A	RPS27L	DERL1	SENP8	BLVRB	ADRA2A	SYBU	HGD	CLDN15	REG3A	KCNE3	WNK4	EPN3	BLNK	C9orf152	HMMR	DPP3	CES2	SST	CFTR	ATP10B
BARRIER_COLON_CANCER_RECURRENCE_UP	http://www.gsea-msigdb.org/gsea/msigdb/human/geneset/BARRIER_COLON_CANCER_RECURRENCE_UP	RPN2	ERGIC2	SRP72	WDHD1	ANXA2	EXT2	SEC62	YIPF6	PSMC2	TIMM17A	GPR89B	HGD	GPR171	NDEL1	SNU13	METTL9	SLCO4A1	CFH	THOC2	COPS8	POLD3	ARL1	KDELR3	DNAJC12	TRIM2	CNPY2	TENT5A	YIPF1	CIAO1	PWP1	AHI1	UGGT1	SCEL	NME7	XPNPEP1	PDHB	ANG	SULT1C2	SLC18A1	FOXO1	SAR1A	ITM2A
BARRIER_COLON_CANCER_RECURRENCE_DN	http://www.gsea-msigdb.org/gsea/msigdb/human/geneset/BARRIER_COLON_CANCER_RECURRENCE_DN	CDK10	TSPAN7	CTSA	NDFIP1	ACOT11	TLE5	FOXJ3	CITED2	NUCB1	PFKL	BTBD2	EPPK1	KCNAB1	CD24	ASB13	STAT2	BSG	SPPL2B	ARHGAP33
SMIRNOV_CIRCULATING_ENDOTHELIOCYTES_IN_CANCER_DN	http://www.gsea-msigdb.org/gsea/msigdb/human/geneset/SMIRNOV_CIRCULATING_ENDOTHELIOCYTES_IN_CANCER_DN	OLR1	CD34	SELE	ANGPTL4	RPS27A
JAEGER_METASTASIS_UP	http://www.gsea-msigdb.org/gsea/msigdb/human/geneset/JAEGER_METASTASIS_UP	THBS4	SULF1	TUBB2B	NCAPG	EPS8	MERTK	NNT	FN1	ADAM12	STC1	SMC4	MAGEA12	GINS4	SNAP25	SCHIP1	CDC6	TACC3	CKS2	GPI	CSAG3	MAGEA3	DDAH1	H2AZ2	FCGR1A	KIF2C	NCBP2	SLC16A3	SEPTIN6	ENPP1	MME	PAPSS2	CENPF	MET	NCAM1	BGN	AURKA	SPP1	MAGEA2	PLOD2	NUDT9	DTL	TBC1D1	HLTF	IGHM	UCHL1	RRM2
GINESTIER_BREAST_CANCER_ZNF217_AMPLIFIED_UP	http://www.gsea-msigdb.org/gsea/msigdb/human/geneset/GINESTIER_BREAST_CANCER_ZNF217_AMPLIFIED_UP	UFL1	BBX	DNAL1	YIPF5	DNAJB14	ANAPC5	SPPL2A	F2R	ANG	KCTD20	RSPH3	LEPROT	CREB1	SMIM14	KLHL20	MINDY2	WASHC4	PWWP2A	CYP20A1	AGAP4	LIN52	GINM1	F8	ATG12	TRAK2	SRSF10	WSB1	PDP2	SLC25A36	ATP6V1A	FAM114A1	EMILIN3	SIAH1	N4BP2	ICE2	MAP3K12	LPP	ESR1	GNB5	RAD1	C22orf39	RSBN1L	SP1	MORF4L2	GNB4	STX16	SF3B1	DNAJC21	TRIP11	SLC35A3	CHURC1	SLU7	SLC17A5	COMMD1	POLK	APBB2	BMPR2	BAIAP3	BLOC1S6	HEATR3	INIP	ADD1	SCAF11	SNX9	ZBTB38	STAG2	BTD	FKBP14	LACTB
GINESTIER_BREAST_CANCER_ZNF217_AMPLIFIED_DN	http://www.gsea-msigdb.org/gsea/msigdb/human/geneset/GINESTIER_BREAST_CANCER_ZNF217_AMPLIFIED_DN	TRMU	LINC02693	LPAR2	DAGLB	SPHK2	MCTP2	ILF3	PHF21A	WASH3P	LRRC74A	SLC23A2	ZNF611	PABPN1	CSNK1E	USP21	SEMA6B	FXR2	GPC2	HEYL	MBD3	MOGS	TAF1C	ZNF692	UQCC2	ABCA7	DPH7	CMTR1	NFKBIL1	CAPN15	TCHP	PDXP	NCKAP5L	CSNK1G2	MIRLET7D	CUL9	ANKRD54	RAD54L2	SMG9	MAP2K2	FBXO46	SPON2	DOT1L	VARS1	KHDC4	DRG2	CLASRP	MYO9B	APBA3	AP5S1	NUTM2E	ABCF3	CCDC134	DENND4B	LINC01004	ARHGEF2	ATAD3B	PRRC2A	TNK2	MTSS2	TCOF1	DCLRE1C	PHKG2	DUOXA2	GAS5	PQBP1	RANBP3	PTOV1-AS2	TCF3	RAP1GAP2	IL18BP	ZMIZ2	GLP1R	LINC01355	HSF4	SRRT	RPL18	LMNA	FOXO4	GRIPAP1	BRD1	HDAC10	GRIP2	LENG8	ZNF638	HNRNPU	LRCH4	GRAMD4	CHRNB2	AGRN	RBM10	NSUN4	PPM1G	ATAT1	NOTUM	ACIN1	RNPS1	SZT2	EVI5L	ENGASE	ZNF358	SMG7	SCAF1	CCDC93	SH3BP2	CFAP410	THOC2	MICALL1	POLR2F	AP5Z1	ACAP1	CC2D1B	DHX33	URB2	HCFC1	CIC	ZC3H7B	TAF15	L3MBTL2	NPIPB3	SNAPC4	TICAM1	SLC4A11	PPARD	FBXO44	SLC52A3	PBX2	ATN1	KHSRP	FBRSL1	ARHGAP30	TMEM201	SNHG3	TNPO2	SMG5	REXO1	APBA1	SETD5	GBA2	SMARCA4	ABCC10	FURIN	HIRA	TTC13	MCTS1	TYW5	CDC42SE1	TLN1	ZMYND19	ARHGAP17	TRABD	DDX39B	GFER	CUL7	GTF2H4	MDN1	HNRNPD	HAUS8	LIMK2	MAPK11	U2AF2	UBAP2L	DENND5A	CRYGS	NPM3	HPCA	EYA3	GGA1	XPO5	MYPOP	TEAD4	SRRM2	SRCAP	GATAD2A	TMEM259	PPRC1	MAPRE3	RBM15B	HHLA3	BICRA	PIP5K1A	ZNF133	NEURL4	KCNK5	SRL	CACTIN	RNF207	MEF2D	FANCA	CTNND1	LLGL1	SH3BP1	DEPDC5	ZNF646	ZDHHC24	QTRT1	DDX11	RBM33	MAPK8IP3	IFRD2	SETDB1	TBC1D22B	SUGP2	SEC31B	UNC13D	DXO	KCTD13	NSUN5P1	TLCD3B	LEMD2	FBXL19	EHMT2	ZBTB5	CPSF7	ZNF793	KMT2D	RASSF7	CCAR2	ZNF473	TRRAP	SAP25	SFTPC	LARP1	R3HDM4	DMWD	FKBP1A	ZNF444	PTBP1	TTC17	BAZ1B	ZNF202	ZNF598	TMEM86B	SYMPK	SLC39A3	UPB1	NEU4	ZNF524	ERCC2	SFSWAP	COPS7B	CYBA	FBXL18	TECPR1	ZNF316	LIMD2	ATXN2L	TSPAN14	SUPT7L	SETD1A	ACAD10	SEMA6C	SCUBE1	ZBTB7B	TBC1D22A-DT	RANGAP1	B4GALT1	EIF3B	SH3BP5L	NOL8	ARHGEF11	DCAF8	EPN1	TARDBP	ANKRD13D	IQCG	RNF214	PHF5A	SF1	CALR	TEAD3	CNTROB	CNOT3	KAT8	INTS15	ATF5	CDC42EP1	PPP1R12C	TRAF2	TNPO3	INTS1	SEC61A2	DAZAP1	RBBP6	ZNF580	SNRNP70	RHBG	PUS1	LTB4R	SMARCD1	PPP6R2	IL17C	LINC01001	SLC12A9	SPPL2B	PHPT1	SGSM3	STK11	HIP1R	RTKN	MIIP	TPM2	ZNF436-AS1	PICK1	NUP214	MARK2	FNBP4	MRPS25	RABGAP1	SBNO2	MTOR	CDK3	LSM14B	RBM14	GIGYF1	SAFB2	KDM4A	CYP2D7	RUNX3	MYL10	CSNK2B	ATAD3A	ARMC6	HDAC7	NUP62	KLF16	POLM	MINK1	CAMK2B	TEPSIN	ARPC5L	TMEM63A	MSTO1	SUV39H1	AMPD2	SUN1	RCC1
GINESTIER_BREAST_CANCER_20Q13_AMPLIFICATION_UP	http://www.gsea-msigdb.org/gsea/msigdb/human/geneset/GINESTIER_BREAST_CANCER_20Q13_AMPLIFICATION_UP	DNAJB14	RHOBTB3	ZNF91	SLC4A7	SLC39A6	SPPL2A	MAGT1	EMILIN3	TMED4	TPR	TCAF1	LIN52	ADNP	GINM1	MTG2	KCTD20	LEPROT	SNORA71B	AP1AR	DAAM1	BAIAP3	TSHZ2	SYDE2	KIF5B	ZNF217	RSPH3	PSMA7	ELP2	GRID1	LINC00491	STAU1	POSTN	ADCY1	BNIP3L	CTNNBL1	CAVIN2	RAPH1	ENPP1	TMBIM4	TOX4	PDP2	TALAM1	RDH11	SERINC3	YWHAB	ZNF587	DIXDC1	BLOC1S6	DMAC2	DPM1	SMIM14	RNASE4	ATP5F1E	ODR4	DMAC2L	PRRC1	IFT22	NCOA3	EFCAB11	ARFGEF2	MAP3K12	BCAS4	MLLT10	STAG2	ZBTB8A	DNAJC21	ROMO1	F2R	ADH4	DNAL1	SEC62	MORF4L2	UBBP1	CACNG4	KLF9	BLVRB	RBM3	ERGIC3	ESR1	TAF1	HSP90AA1	ADD1	CDS1	CFD	MAPT	UQCC1	PFDN1	TMEM218	STX16	C20orf141	PARD6B	SMAD5	HSPB1	DSCR10	KLHL8	ARFGEF3	ZNF148	UHMK1	SPATA24	PDP1	DDX27	ITPRIPL2	FNIP1	AZI2	YIPF5	RBM39	PPP1R3D	ZNF552	ATP2B4	FITM2
GINESTIER_BREAST_CANCER_20Q13_AMPLIFICATION_DN	http://www.gsea-msigdb.org/gsea/msigdb/human/geneset/GINESTIER_BREAST_CANCER_20Q13_AMPLIFICATION_DN	PROSER1	ZNF318	HINT1	PSPC1	DDX39B	MAD2L1BP	RAPGEF1	MADD	DXO	DPH7	NPIPB3	TSPOAP1-AS1	EIF4G1	TBRG1	CYTH1	PNN	PPARD	ATXN7	WDTC1	CDC42SE1	DOCK7	HCFC1	FBXL18	ECHDC1	TRRAP	ANKLE2	DAPK2	ITSN2	TLN1	BTN2A1	BAG6	ZNF436-AS1	AMY2B	DHX37	TAFAZZIN	POLR1A	TCIRG1	SH3BP5-AS1	RABGAP1	CAMK2G	LENG8	CCDC77	PTBP1	ZNF316	ITPR3	KIFC1	MSL2	KDM4A	POLR1HASP	PRRC2A	TEPSIN	LIMD2	ASMTL-AS1	PABPN1	HSPBAP1	PHF11	FBXL19	LINC01004	PPHLN1	GBA2	PGS1	ST14	TNIP1	ZNF532	SZT2	SBNO2	SFPQ	TNFRSF25	QTRT2	TYW5	CAPN15	SNAPC4	CLASRP	SRSF2	DGKZ	TRA2A	PASK	SLC25A25-AS1	ACSL5	GTPBP2	SF1	FUBP1	MKI67	NSUN5P1	MBD4	NSUN5	PUM1	ENGASE	RAB35	XPO6	MYO9B	DMD	TJAP1	RNF220	PODXL	CNTRL	MIR3682	AKAP13	DAZAP1	RBM26	CHEK1	POGLUT1	ACE	OFD1	ITFG2	NSUN4	TINAGL1	DNM2	TOPBP1	CALML4	GRAMD4	MLXIP	TMC6	TCOF1	HNRNPD	DDX11	PLXND1	LINC01355	FNBP4	DENND11	ZNF142	MCM5	AGO4	SUPT7L	SMC6	TMEM147-AS1	C2orf68	SNHG26	BRD2	CHD2	FURIN	HLX	NUP214	CLK3	SLC15A4	MIRLET7D	CASP4	QSOX2	EPM2AIP1	SET	PARP6	CCNJ	GRIPAP1	NAA16	RPS6KA1	KHDC4	SMARCD1	ARHGAP17	EHMT2	COG3	PML	TNFAIP2	CCDC93	RUBCN	DNHD1	EHBP1L1	SLC18B1	GPC2	NUP62	PTOV1-AS2	TSPOAP1	CHTOP	MSH5	MCM3	CCNL1	LARP1	CYBA	EXOC3	EWSR1	PCGF6	TAPBP	SMC4	DHX16	ZMIZ2	MON2	PHACTR4	CSNK2B	XPO5	HNRNPH3	RNPS1	SLC23A2	BTAF1	SUPT20H	UQCC2
GARGALOVIC_RESPONSE_TO_OXIDIZED_PHOSPHOLIPIDS_YELLOW_UP	http://www.gsea-msigdb.org/gsea/msigdb/human/geneset/GARGALOVIC_RESPONSE_TO_OXIDIZED_PHOSPHOLIPIDS_YELLOW_UP	OSGIN1	KLF4	LDLR	KITLG	CNST	GCLM	NAV3	NPC1	HMOX1	CHIC2	UNKL	MOSMO	GK	MACIR	HAPSTR1	TULP3	XPO1	TNPO1	KDM7A	PPP3R1	NUP153	SLC7A1	LCOR	JOSD1	SGMS2	C10orf88	DIPK2A	GCLC	ATXN7	ENTPD7	PHLPP2	RAB8B
GARGALOVIC_RESPONSE_TO_OXIDIZED_PHOSPHOLIPIDS_YELLOW_DN	http://www.gsea-msigdb.org/gsea/msigdb/human/geneset/GARGALOVIC_RESPONSE_TO_OXIDIZED_PHOSPHOLIPIDS_YELLOW_DN	OXLD1	CCDC85B	PIK3R2	HILPDA	PML	B3GNT5	GEMIN4	B4GALT5	DENND5B	RGL1	ZMYND8	ZNF827	RGS3	ZNF18	PATZ1	RTL10	TMEM50B	SLC30A1	PCTP	KNOP1	LPCAT1	RNF145	NREP
GARGALOVIC_RESPONSE_TO_OXIDIZED_PHOSPHOLIPIDS_RED_DN	http://www.gsea-msigdb.org/gsea/msigdb/human/geneset/GARGALOVIC_RESPONSE_TO_OXIDIZED_PHOSPHOLIPIDS_RED_DN	EEF2K	EPHA4	RALA	SESN1	SAMD13	TRIM34	GIMAP1	ZNF436	CLEC14A	SUOX	MLYCD	KLHL3	ZKSCAN4	GIT2	CEP68	RAB11A	HLX	SPTLC2	MAFB	TXNIP	INKA1	NR5A2	VGLL4	FAM78A	RHOBTB1	FRY
GARGALOVIC_RESPONSE_TO_OXIDIZED_PHOSPHOLIPIDS_MAGENTA_DN	http://www.gsea-msigdb.org/gsea/msigdb/human/geneset/GARGALOVIC_RESPONSE_TO_OXIDIZED_PHOSPHOLIPIDS_MAGENTA_DN	DBR1	RTL6	AGGF1	MIDEAS	ETAA1	RSBN1L	IMP3	KBTBD6	RANBP6	DIDO1	IRAK1BP1	GPAM
GARGALOVIC_RESPONSE_TO_OXIDIZED_PHOSPHOLIPIDS_LIGHTYELLOW_UP	http://www.gsea-msigdb.org/gsea/msigdb/human/geneset/GARGALOVIC_RESPONSE_TO_OXIDIZED_PHOSPHOLIPIDS_LIGHTYELLOW_UP	ABHD3	PIM1	CSGALNACT2	GNA13	UGDH	ZDHHC18	SIRT1	PNPLA8	IER5	RBBP6	USP12
GARGALOVIC_RESPONSE_TO_OXIDIZED_PHOSPHOLIPIDS_GREEN_UP	http://www.gsea-msigdb.org/gsea/msigdb/human/geneset/GARGALOVIC_RESPONSE_TO_OXIDIZED_PHOSPHOLIPIDS_GREEN_UP	SOCS3	IFNE	LDLR	DUSP6	SIK1	HDAC9	CREM	AKR1B10	GEM	SGMS2	RCAN1	CPEB4	TMEM171	FAM120AOS	ETV5	GNE	MALT1	TNFRSF10A	CHD2	CPNE8	ANKRD28	RAB23	STIP1	IDI1	SLC4A7	CSNK1G1
GARGALOVIC_RESPONSE_TO_OXIDIZED_PHOSPHOLIPIDS_GREEN_DN	http://www.gsea-msigdb.org/gsea/msigdb/human/geneset/GARGALOVIC_RESPONSE_TO_OXIDIZED_PHOSPHOLIPIDS_GREEN_DN	CLUAP1	ANKRD11	PRICKLE1	B4GALT5	NFYA	NAV1	DYRK2	THUMPD3	RPP25	TMEM177	H1-0	PRDM15	DUS2	CEP126	ART4	PSRC1	FRMD6-AS2	EHMT2	PATZ1	NSD1	RNF145	NUMA1	ASTE1	MXD3
GARGALOVIC_RESPONSE_TO_OXIDIZED_PHOSPHOLIPIDS_BLUE_DN	http://www.gsea-msigdb.org/gsea/msigdb/human/geneset/GARGALOVIC_RESPONSE_TO_OXIDIZED_PHOSPHOLIPIDS_BLUE_DN	FANCF	CMTM3	LIPT1	HILPDA	FAM117B	TMEM50B	GATA6-AS1	ZFP36L2	ACBD4	AMACR	PTCD2	VWA5A	RUNX1T1	CCNF	CSTF2T	ATOH8	HEATR6	HTT	NREP	MBLAC2	PRMT6	C2orf68	SIX5	AKNA	RBM43	DNAAF2	GSPT2	ELK3	FBXO42	PATZ1	ZNF397	CASP8	AGGF1	GATA6	TNFRSF1B	DHX35	BMP2K	MECOM	KCNH7	HOXB3	RALGPS2	SUOX	FAN1	SNN	NAPEPLD	PALMD	ZNF462	SOX7	PINX1	GDPD1	THUMPD3	MEIS1	FUT8-AS1	FZD2	GPAM	BMP4	MYLIP	FBXL15	HOXA3	HOXA2	PIK3R3	CH25H
GARGALOVIC_RESPONSE_TO_OXIDIZED_PHOSPHOLIPIDS_BLACK_DN	http://www.gsea-msigdb.org/gsea/msigdb/human/geneset/GARGALOVIC_RESPONSE_TO_OXIDIZED_PHOSPHOLIPIDS_BLACK_DN	TARS2	PIK3C2B	ZNF22	SMAD3	ELAC1	ABHD10	SLC30A1	LRATD2	ZEB2	MTSS1	OSGEPL1
GARGALOVIC_RESPONSE_TO_OXIDIZED_PHOSPHOLIPIDS_GREY_UP	http://www.gsea-msigdb.org/gsea/msigdb/human/geneset/GARGALOVIC_RESPONSE_TO_OXIDIZED_PHOSPHOLIPIDS_GREY_UP	ADAMTS1	ZSCAN31	TFEC	INSIG1-DT	TRIM16	NAV3	ARRDC4	RORA	KIAA1522	CREBRF	CCDC68	SOS1	FNIP1	LBH	ADAMTS9	IRAK2	DUSP5	HERPUD2
RUNNE_GENDER_EFFECT_UP	http://www.gsea-msigdb.org/gsea/msigdb/human/geneset/RUNNE_GENDER_EFFECT_UP	DDX3Y	ZFY	TXLNGY	EIF1AY	RPS4Y1	USP9Y	UTY	KDM5D	PRKY
TAKEDA_TARGETS_OF_NUP98_HOXA9_FUSION_6HR_DN	http://www.gsea-msigdb.org/gsea/msigdb/human/geneset/TAKEDA_TARGETS_OF_NUP98_HOXA9_FUSION_6HR_DN	CCL4	TRAF1	TNFSF8	CBX3	NR4A2	PTPRC	IRAK2	CACNA1G	CCL2	KDM6B	SERPINE1	ATP6V0D2	RGCC	VASH1	RHOB	NINJ1	AQP1	CCR1	SLC4A2	DYRK1A	ZFP36	MIR3648-1	RARA	ZNF395	CORO2A	IL6R	TPT1-AS1	CD200	TM4SF1	MAMDC2	HMOX1	HTRA3	NEAT1	TRIB2	INHBA	HIP1R	P2RX7	SPTAN1	SLC1A6	RAB12	CD80	GAS7	SLC25A37	PDGFA	CLMN
TAKEDA_TARGETS_OF_NUP98_HOXA9_FUSION_3D_DN	http://www.gsea-msigdb.org/gsea/msigdb/human/geneset/TAKEDA_TARGETS_OF_NUP98_HOXA9_FUSION_3D_DN	ALOX5	APOL4	NDFIP2	TGFBI	HGF	OSM	TEX15	LIF	CYP7B1	ENTPD1	GLUL	CXCL5	PRG3	S100A8	RAPGEF5	HBE1	ADGRG3	CLEC10A	IL7R	FCGR2B	ATP10D	CD163	ETS1	ALB	PPBP	S100A9	MAFB	FCGR2A	CCL7	PLPP1
LOPEZ_MESOTELIOMA_SURVIVAL_TIME_UP	http://www.gsea-msigdb.org/gsea/msigdb/human/geneset/LOPEZ_MESOTELIOMA_SURVIVAL_TIME_UP	AURKA	BIRC5	JPT1	TRIP13	MELK	DCLRE1B	MRGBP	CDC25C	FLNB	MBOAT2	PIMREG	ACOT7	KIF4A	PLXNA3
LOPEZ_MESOTELIOMA_SURVIVAL_TIME_DN	http://www.gsea-msigdb.org/gsea/msigdb/human/geneset/LOPEZ_MESOTELIOMA_SURVIVAL_TIME_DN	NR4A2	ST6GAL1	RARRES1	ALDH2	HP	CFI	BTG2
BOGNI_TREATMENT_RELATED_MYELOID_LEUKEMIA_UP	http://www.gsea-msigdb.org/gsea/msigdb/human/geneset/BOGNI_TREATMENT_RELATED_MYELOID_LEUKEMIA_UP	CXCR1	POLR2A	CFP	SEMA6C	RPS27A	GABRB1	CLPP	MAP2K1	S100A2	ATF6B	RPL17	PGK1	EFEMP1	ZKSCAN5	SGPL1	PAX5	H4C3	DNAJA2	KLRC1	SLC10A1	NPR2	HP	FLNA	SLC25A6	MPST	IZUMO4	RPL11	FMO6P	RFNG	EFNA2	EPB41
BOGNI_TREATMENT_RELATED_MYELOID_LEUKEMIA_DN	http://www.gsea-msigdb.org/gsea/msigdb/human/geneset/BOGNI_TREATMENT_RELATED_MYELOID_LEUKEMIA_DN	CCNG2	CCND1	DDX17	PPT2	RXRB	DDR1	NR2C1	SEC62	HLA-DQB1	CCNG1	SEC24A	FBXO21	MYB	VPS52	SRSF8	ZFYVE26	CD2AP	VTI1B	TNFRSF10B	CDK8	IGLV2-14	TBC1D5	PREP	RGL2	NKTR	COA1	MRPL28	SRSF6	CDH2	FSCN2	BTN3A3	ACOX1	PIM2
BILBAN_B_CLL_LPL_UP	http://www.gsea-msigdb.org/gsea/msigdb/human/geneset/BILBAN_B_CLL_LPL_UP	IGKV1D-17	TLR7	PIM1	SGCE	KLK2	WSB2	HLA-DQA1	HEATR1	OAS1	AGPAT5	GSDME	ARMCX2	NSF	FCER2	OAS2	IGHD	SOWAHC	BNIP3L	BCL10	CCR7	FBXW11	DIP2C	KIAA0040	CPT1A	RRBP1	DIPK1A	PEG10	LPL	ABCA6	CYP51A1	FLNB	BCL7A	ST6GAL1	ZFP64	AZIN1	FRY	DMD	MFAP1	ATOX1	TRRAP	TBC1D1	SIT1	ELMO1	MYBL2	SLC23A2	DNMBP	ST6GALNAC4	AKAP12	CEACAM1	ATP6V0A2	CREB3L2	SEPTIN10	IRF4	JADE3	IGSF3	PNMA2	SIAH1	TMEM140	BACH2	TOP1	KANK2	SLC39A14	GPR18	SERINC5
BILBAN_B_CLL_LPL_DN	http://www.gsea-msigdb.org/gsea/msigdb/human/geneset/BILBAN_B_CLL_LPL_DN	CNTNAP2	SAT1	ANXA1	KLF4	FOS	MNDA	HMGB2	HOMER3	PRNP	ARHGEF6	ZBTB20	PMAIP1	SULT1A2	FCRL2	RGS2	DUSP1	ID2	FNBP4	EIF4A1	PNISR	MSL1	GOLGA8N	JUNB	CCNL1	IER3	GLRX	SFPQ	DUSP22	SRSF7	MS4A6A	CAPN3	ACAP2	ARGLU1	FYN	BIN2	SORL1	MARCKS	FGL2	KLRK1	TCF7	SUGP2
HOEBEKE_LYMPHOID_STEM_CELL_UP	http://www.gsea-msigdb.org/gsea/msigdb/human/geneset/HOEBEKE_LYMPHOID_STEM_CELL_UP	RPS6KA2	METTL3	TNFAIP2	SLC24A3	KMT5B	MEF2A	PLXND1	BASP1	IGHM	NPIPB3	MCM3AP	LPIN1	STK32B	ARHGAP45	OSBPL3	TNS3	NLRP1	TMEM41B	MED13L	SLC2A5	ITIH4	BAALC	MN1	ADGRE2	ABCA1	SLC35E2B	TPR	IQSEC1	SATB1	P2RY14	DOCK1	FAM30A	ITSN2	BTK	SH3TC1	RUNX3	KDM3A	RBBP6	TBCD	COBL	EVL	SF3B1	LRRFIP1	SCN3A	NUDT3	UBR2	TARBP1	TRIM33	NACA	TNFAIP3	HLX	RAB31	MACF1	BCL6	RAB14	ARHGAP25	TRIB2	TRAF4	KIAA0087	TCF4	USP34	ADA	CHD3	CCR9	DPEP2	MSL1	TENT4A	HNRNPA1	SMARCA4	ATR	NCOR2	CYTH4	KNTC1	SPON1	C11orf21	SETBP1	CCNL1	TRAF5	SLC38A1	PGGHG	PNN	RERE	PALLD	EIF4A1	ADAM28	TRAF3IP3	PRKCB	NF1	SLC33A1	SETD5	LUNAR1	SFPQ	KLF3-AS1	ITGA4	DDX21	RBM39	IRF8
HOEBEKE_LYMPHOID_STEM_CELL_DN	http://www.gsea-msigdb.org/gsea/msigdb/human/geneset/HOEBEKE_LYMPHOID_STEM_CELL_DN	RPL35	MAL	GABARAPL1	TMEM45A	LIMCH1	CTDSPL	ICAM2	PMAIP1	ALDH6A1	NDN	TIMM13	FHL2	PTPN11	HSP90B1	LSM5	CRYGD	ATP1B1	PCIF1	KLF2	METTL9	KHDRBS3	KLHL7	COX7A2L	CKS2	TMEM258	BST2	SUCLG2	GRK5	CFH	TNFSF10	MAFF	TAX1BP3	MLLT3	CEBPB	SHMT2	RAB38	SLC39A8	GADD45A	MARCKS	CAT	RALBP1	TXNIP	SRGN	TCF25	ETV5	NUDT4	PRDX2	ICAM4	TJP2	RGS2	RPS27	AKR7A2	TFR2	LAPTM4B	HMGB3	HSPB1	C1QBP	BEX1	ARHGEF12	ACTR2	SERPINE2	MECOM	RPL36A	PHYH	UROD	TAL1	S100A6	PIP5K1B	FAM124B	CXCR4	NPR3	BZW2	RPS6	OXT	LEPROT	NFIB	IFI16	ELF1	OGFOD3	TNS1	PSEN2	TMEM14A	HSPA1A	RPS27L	IL1B	ACTN1	DLK1	PLS3
PEPPER_CHRONIC_LYMPHOCYTIC_LEUKEMIA_UP	http://www.gsea-msigdb.org/gsea/msigdb/human/geneset/PEPPER_CHRONIC_LYMPHOCYTIC_LEUKEMIA_UP	DCAKD	EPB41L3	RPE65	IGFBP7	PLS3	CSTA	GLP2R	KIR3DL1	HTR1B	IL1B	OR1E1	PTN	KIF26B	CEBPD	CST3	LYZ	S100A8	TLR3	CD38	HTR7	LILRA1	ADGRL1	ATP10A	TYRP1	XYLB	VEGFA	CXCL2	H4C1	AOAH	CCL3	PGAP1	PADI4
PEPPER_CHRONIC_LYMPHOCYTIC_LEUKEMIA_DN	http://www.gsea-msigdb.org/gsea/msigdb/human/geneset/PEPPER_CHRONIC_LYMPHOCYTIC_LEUKEMIA_DN	NR5A2	SLC10A1	CENPQ	CCR4	EXT1	PDAP1	APBB2	HMGB1P17	ADCY8	CHST8	TBXA2R	LINC03050	GNRH2	CDC14A	NEFL	OR3A2	MICAL2	IL33	GYPA	PROS1	STATH	NEURL1	PDE10A
AKL_HTLV1_INFECTION_UP	http://www.gsea-msigdb.org/gsea/msigdb/human/geneset/AKL_HTLV1_INFECTION_UP	ALDOC	ADD2	GSDME	NET1	CBX1	FABP5	S100A10	GNAI1	SOX4	APP	NREP	NME1	AP2B1	VAMP8	MAP4K4	SAT1	CTNNA1	PKM	RAB4A	IDH2	SQOR	DNAJC7	ECI2	ACLY	LGALS1	HSD17B8	LGALS3
AKL_HTLV1_INFECTION_DN	http://www.gsea-msigdb.org/gsea/msigdb/human/geneset/AKL_HTLV1_INFECTION_DN	RPIA	HOPX	PTPN3	DUSP6	TTN	CPVL	PNISR	ATP5MG	PMCH	CD3G	PTPN2	DENND1B	VAPA	CCNC	TMEM45A	SERINC1	YPEL5	PRUNE2	KHDRBS3	GZMA	PECAM1	DUSP4	PTGS2	PDE4DIP	ADGRE1	FRY	CD86	GZMB	CDK19	JUN	FYN	GNLY	DNAJC15	MEIS2	SERP1	GPR171	LANCL1	ATP8A2	UBE2J1	ANXA1	IGKC	UFL1	CEP192	RIOX2	MAOA	IL17RB	DNAJB6	RWDD1	CDH1	ADGRL2	ITGB1	COL4A6	IGFBP7	AKAP9	ENPP2	GPR65	MEF2C	FAM3C	CTSA	HTR3A	TCTN3	TSPYL1	PKIA	MDFIC	SDF4	TRAV8-3	CD96	STAP1	REV3L
RHEIN_ALL_GLUCOCORTICOID_THERAPY_UP	http://www.gsea-msigdb.org/gsea/msigdb/human/geneset/RHEIN_ALL_GLUCOCORTICOID_THERAPY_UP	LTF	DDX39B	GABPB1-IT1	MIR22HG	KLF9	LY96	GPR18	CD55	NR4A2	ZNF165	MAX	TCF25	LY86	ZNF571	TXNIP	CH25H	DDX17	P2RX5	USP36	ABCA1	ALAS2	IL1R2	CYTIP	DEFA1	IQSEC1	PELI1	DUSP5	MS4A1	ITPR3	ASAH1	DEFA4	P2RY10	GABARAPL1	SWAP70	CREM	CEBPB	RGS2	SEL1L3	CA1	IL13RA1	VNN2	ZNF331	ANKRD11	CHPT1	GPR65	DUSP4	GLUL	AREG	S100A8	CRYBG1	IDS	GLIPR1	EZR	GTPBP1	AHNAK	BIRC3	DIDO1	RGS13	MNDA	CSTA	NOTCH2	C15orf39	FOSL2	LYZ	PTPRC	KLHL2	ADAM28	G0S2	MAP3K8	MFN1	GRK5	SLC7A5	GPR183	CXCL8	ITGAM	IFNGR1
MULLIGHAN_NPM1_MUTATED_SIGNATURE_1_UP	http://www.gsea-msigdb.org/gsea/msigdb/human/geneset/MULLIGHAN_NPM1_MUTATED_SIGNATURE_1_UP	PI4KB	ATF5	CRP	RBM5	GP6	RBM25	PDCD1	TCP10L3	MAPK10	SEL1L3	EXOSC4	SERINC3	KPNA4	EXOSC7	SNX10	PBX3	PAK1IP1	VCP	WWP1	RGSL1	RAP2A	CHRM5	GOT1	NCAM2	CACNA2D1	POLR1G	MAP3K7	EDDM3A	TRAF3IP3	TRAF6	CCDC28A	TECTA	ARIH2	METAP2	MFAP3	RYBP	KYNU	PDE3A	HOXA7	INSIG1	PPARGC1A	UNKL	FBXO28	CARD9	SLC39A1	NFE2L2	ZNF322	H3C10	PLCB3	SC5D	MAP3K5	UBE2K	PURA	GK	WNK1	HOXB9	PLSCR2	FRY	MTX2	GUCA1B	COL4A5	UGT2B15	B4GALT4	HOXA10	CCDC15	UGGT1	TXNIP	KIF22	TVP23B	POLR2C	ADCY7	TRAPPC3	ATM	LINC02637	GTSE1	PKN2	LEPROT	PLPPR3	DCUN1D4	TRIM38	SSX2	ARFIP1	MBNL2	SH3BP2	FEM1B	OGFOD3	ATRX	MPHOSPH8	AGBL5	CNR1	HOXB3	HOXA9	IP6K1	TBC1D17	ZNF780B	CCL23	FKBP1B	APTX	SCHIP1	CTBP2	MAGEA9	RWDD1	NIPBL	HSP90AA1	RAD50	CSTF1	ZMYM2	BMPR1A	PTCH1	TCEAL9	ACSM3	TJP2	CACNA1I	OSTF1	SMC4	CREG1	CAT	HNRNPA1P37	HOXA5	MAN2A2	ETFDH	SLC46A3	RTN2	FAM131A	SOX13	PCDHGC3	LUZP4	TRPM8	PKNOX1	ALK	HMGN5	FADS1	IL15	ERG28	CD47	SPINK2	TNS3	RAPSN	PTPN4	CETN1	HOXB6	CHST5	CDK2	TANK	ST3GAL2	HOXB2	NUP43	EMC9	ZFR2	TOP1	ARL6IP4	ZNF768	HOXA2	HOXA6	HSD17B4	HTRA1	CA12	AP5Z1	DST	NFE2	SIX6	XPC	CHGB	PTPN11	IQCE	CNOT4	SELENOP	DCK	NEK7	GPR137B	ADAM12	MYO1C	CFLAR	EML2	OR7E111P	VOPP1	MEIS1	TFDP2	SLIT3	MTCL1	RSRC1	PDS5B	SH3GL1	KRT10	GPR135	WRAP73	SSX2IP	PPP1R8	SPDL1	KIF3A	HOXB5	TMCO1	IDE	UBR2	GHITM	ASRGL1	TNNI3K	GNRHR	AHI1	DHFR	RASSF7	ZBED4	GPR21	SSX4	RAD51	RAD1	RTL8C	NFATC1	WNT5A	EPHA1	CHMP2B	METTL7A	CAPRIN2	MSH3	POU3F1	RAB38	DLC1	AK2	HOXA4	LIMS1	ANKRD42-DT	GP5	TM2D3	ALX1	TGS1	SCGB1D1	LGR4	RER1	SPG7	ITGAX	GABBR2	CEP135	AQP3	H4C3	MCHR1	CYP2C18	CA7	DZIP3	CENPI	CDK5R1	EGFL6	CLN8	DOCK9	HMGB1	MACIR	ORC6	COMMD4	SP3	HFE	TMEM14A	MYBPC3	TST	BEX3	HOXA3	CAVIN2	SDS	CTH	CD84	ACO1	MRE11	HUS1	TNC	CYB5RL	LHFPL6
MULLIGHAN_NPM1_MUTATED_SIGNATURE_1_DN	http://www.gsea-msigdb.org/gsea/msigdb/human/geneset/MULLIGHAN_NPM1_MUTATED_SIGNATURE_1_DN	ADAR	GAD1	PLEKHO1	UXT	EPHB2	GPR6	ACLY	XPNPEP1	SERPINF1	LPAR6	OAZ3	CARM1	GRHPR	PSMA6	LAMP5	ATP10A	SUN2	MEF2A	TTC21B	LRP4	RETN	MOB1A	SPTAN1	PLCB4	WHRN	PI4K2A	BCAT1	ST14	NFYC	ARL4C	SCRN1	FXYD5	TRPM4	TERF2	PSG6	PLEKHG3	FHL1	EIF6	EPHX2	FOXO3	GDI2	SURF1	PMAIP1	GJB3	CS	ACSL4	RAB4A	PRAME	CLXN	CHST7	RASSF1	CD200	ESYT1	CD34	TNFRSF25	FLAD1	HPCAL1	PES1	UBE2L3	RUNX1T1	CAPN3	HOXC4	SLC9A3R1	PRKAR1AP1	TPPP3	TUFM	LDLR	APRT	RARA	RRP9	ATP9A	BTN2A2	NBL1	ELOC	INSL3	SNRK	MPHOSPH6	XRCC6	RETREG1	EEF1D	GPM6B	COPS5	DUSP5	GPI	TCF7	LTBP4	MLNR	MAP4K1	PDX1	TMEM243	HEG1	LRRN2	EHD1	QARS1	PPP1R16B	RPL28	RNF130	SVIL	DENND3	PDE4D	EMC1	POU6F1	PDE2A	EIF3F	ABCD1	CD7	CAMKK2	RERE	PCSK6	EIF3D	DGKD	ZNF135	PHB2	KCNQ1	TMPRSS2	HSPB1	RAB11A	LAX1	ARID3B	PYGB	FCAR	PPM1F	GNAQ	DSC1	FAM171A1
MULLIGHAN_NPM1_MUTATED_SIGNATURE_2_UP	http://www.gsea-msigdb.org/gsea/msigdb/human/geneset/MULLIGHAN_NPM1_MUTATED_SIGNATURE_2_UP	MAP2K4	HOXA9	CRP	CTBP2	HOXB3	EMC9	PLPPR3	TANK	HNRNPH3	MLLT10	METAP2	RAD51	MBNL2	NCAM2	UBE2K	CYB5RL	RCE1	LIMS1	SPDL1	RAD1	PPP1R26	WWP1	KPNA4	HOXA6	ZNF768	MYO1C	RAB38	B4GALT4	RSRC1	RER1	TXNIP	CAPRIN2	RBM5	LUZP4	SUN1	TST	MSH3	NEK7	DST	HOXA10	NFE2L2	SLC39A1	ARIH2	CACNA1I	AKAP12	CSTF1	SSX4	PPARGC1A	PDE3A	GPR137B	ACO1	CAT	GK	ZMYM2	KYNU	MAN2A2	MCHR1	PAK1IP1	ASRGL1	COMMD4	CEP135	UGGT1	CETN1	CENPQ	PRKAB1	SH3GL1	DHFR	AP5Z1	DZIP3	TBC1D17	EGFL6	MAP6D1	PBX3	EML2	HSP90AA1	AHI1	PDS5B	TFDP2	NIPBL	HFE	PKN2	ACP2	SPG7	COL4A5	SMC4	CTH	SSX2IP	TVP23B	HMGN5	HOXA5	ZXDC	METTL7A	HOXB6	RTL8C	STAG2	CACNA2D1	PKNOX1	BMPR1A	TLK1	AMN	GNRHR	LHFPL6	HOXA7	SOX13	TRPM8	IQCE	ZFR2	CFD	WRAP73	CDK5R1	RGSL1	HOXB2	ZFAND6	LINC02637	DCK	GP5	CARD9	ALK	PLCB3	LGR4	MEIS1	MTX2	MACIR	RESF1	OGFOD3	ORC6	HSD17B4	RYBP	PAIP1
MULLIGHAN_NPM1_MUTATED_SIGNATURE_2_DN	http://www.gsea-msigdb.org/gsea/msigdb/human/geneset/MULLIGHAN_NPM1_MUTATED_SIGNATURE_2_DN	PPM1F	CD34	TCF7	QARS1	GDI2	RETREG1	MAP4K1	ARL4C	SYNJ2	FXYD5	SURF1	TMPRSS2	PPP1R16B	ACLY	SORBS3	ELOC	ALDOA	EIF3F	UTP11	CD7	LPAR6	PHB2	SERPINF1	GPI	LTBP4	LAMP5	UXT	GUCY1B1	CARM1	EIF6	WDR1	RPL28	RARA	LAX1	MOB1A	BTN2A2	RRP9	DGKD	ARID3B	KCNQ1	DSC1	ADAR	C15orf39	LRRN2	EIF4B	CHST7	GAS6	SLC9A3R1	STK10	CLXN	XRCC6	MMP15	EHD1	EIF3D	FAM162A	MEF2A	GPR6	ELAVL1	LDLR	FHL1	NBL1	OAZ3	MLNR	RERE	PES1	ABCG1	RAB4A	TUFM	LDHA	MRC1	HOXC4	EEF1D	GRHPR	LRP4	UBE2L3	PSG6
MULLIGHAN_MLL_SIGNATURE_1_UP	http://www.gsea-msigdb.org/gsea/msigdb/human/geneset/MULLIGHAN_MLL_SIGNATURE_1_UP	CDC42EP3	CXCR4	RASSF7	MLLT10	CLTCL1	SPCS1	SERPINB8	DMAC2	PIGF	ABCA8	NLRP3	CXCR2	CLN3	PTPN2	ISG20L2	GRB2	NAGK	PAGR1	CCND3	MRPL35	GRN	ATG3	HOXA4	ABR	ENSG00000274253	SFMBT1	MPPE1	SLC43A3	FLNA	PTAFR	RAB29	LILRA2	TPP1	KRT10	FCGR2A	B4GALT1	SNTB1	SULT2A1	ELF4	PMM1	NPY4R	AKR7A3	ATP8B4	PYCARD	ARHGEF40	CCR1	HOXA9	C11orf21	NUP50	CEBPA	LST1	STAR	PSEN1	RASSF4	PCYT1A	HCLS1	GTSE1	CASP1	COA3	NAGPA	KCTD13	LAPTM5	ASPSCR1	PLXNC1	SIPA1	SEC23B	LRFN4	ID2	SYNGR2	PECAM1	TRIM38	RAB6A	C1RL	FRAT2	RAB27A	SLC15A2	MBNL1	EHBP1L1	INSR	AKR7A2	DENND2D	SNRNP25	PLOD1	CAPG	ABCA7	GAS7	PITPNA	MLX	PPID	UNC50	CAND2	COMMD8	SIRPA	LMAN2	LYST	PAQR4	RANGRF	SLC16A3	IQSEC1	SPG21	IGF2R	MGST2	SNX10	MALT1	DNAJC1	STAMBP	TK2	HSPA1A	ITGB7	RHOT2	SEL1L3	ADGB	RNF19B	CALM1	PTPN22	FUT7	SDF4	BID	PILRA	IL6R	IPCEF1	NKG7	LTB4R	CLTB	RBBP8	IL1RN	TFEB	TANK	OAZ1	CIAO2B	ITGAX	MAPK13	NINJ2	TIMM17B	HOMER3	RBKS	SMPD1	LILRB4	NDUFS7	M6PR	LCP1	RNASE2CP	LILRA1	FCGR2B	TNFSF13	HDAC6	MVB12B	RRBP1	CCL23	RBM23	ARHGAP45	PTPN9	KHNYN	SLC1A4	GOLGA8N	AK2	PPP1R3D	ZNF318	NUBP1	BMP5	UPF1	EFHD2	TOR3A	SRF	FUCA1	COMMD4	TOLLIP	EIF4EBP2	SPI1	LRRC20	OSBPL8	SLC9A6	RNASE3	FADD	TGOLN2	EXOSC4	RNASE2	NDUFB8	RNF167	SLA	DUSP7	PSD4	HOXA6	APOBR	OXLD1	PLD3	IGFBP7	TNPO3	EPHB3	SH3GLB2	RAB4B	NUP210	HOXA5	UNC119	CBFB	JMJD1C	ACTR2	IKZF1	MFSD13A	HOXB9	HIC2	TNFRSF10B	ADARB1	HNRNPU	TTC1	ABHD2	SEPHS2	SELPLG	FAM53B	BATF	SYK	BEGAIN	TBC1D8	HIRIP3	IL17RA	DDX23	FXYD6	CNPY3	UPB1	TBCD	MFSD1	LAT2	MICAL1	PPARD	SIRPB1	CYTH4	TRAPPC10	PRKCD	SMCO4	C15orf39	PUDP	MYO1F	CCPG1	CAT	TXNRD2	TOPBP1	PSMB8	CSF2RA	ARHGAP11A	RRP8	IQCE	ADCY9	ENO1	RNASE6	POLD4	SAFB2	CTSA	ARL6IP5	RXRA	IL10RB	P4HB	IFNGR2	TIGAR	IGFLR1	RCAN1	CNIH4	NXT2	ARPC2	DHRS7B	PARL	GLG1	MTMR9	SZRD1	LPCAT1	ADCY7	CYBA	BORCS6	SNX1	ALDH3A2	DPEP2	STS	S100A4	DACH1	SCPEP1	NDUFB3P5	KNG1	GNA12	TOR1AIP1	SAC3D1	SNX17	SIRPAP1	MEIS1	C1orf54	ELF3	UQCRC1	MAGEF1	TOR1A	DYNLL1	ARHGAP1	PER2	KRI1	ARPC1B	TDRD7	ITGB2	COX8A	FOSL2	POLR2J	TIMM23	TRAF3IP3	TRIM44	PLXNB2	GNS	COLGALT1	KLC1	THAP11	KIAA0930	SLC8B1	NIPBL	PLPBP	TGFA	CEBPG	ABHD17A	SLC36A1	HOXA10	LAMP1	SLC25A11	RRP7A	SLC27A3	PPIF	DNPH1	LILRB2	CD2BP2	FAM120A	DEXI	MED8	GLYR1	CD300C	SDHD	HEXB	EAF2	MRPL34	RGS14	LGALS1	CLEC3B	RAC2	DNM2	DCPS	RPS6KA1	RASSF2	ARHGEF3	FCGR1A	RPL22P22	SMIM10L1	HOXA7	S100A6	RECK	RMND5B	CEP63	ARPC4	IRAK1	FES	ATP6V0E1	NDUFC1	PBX3	HTATIP2	NUP62	MRPL33	CD302	OPRL1	ADRB2	MR1	PTK2B	MRTFA	ELMO3	FBXW4	IRF8	OGG1	LBHD1	PCNX1	PRDX1	EVI2A	TADA3	PSMD11	CSTA	SLC22A18	ITGA7	FZD2	CHD3	EVI2B	ZDHHC13	IRAG2	CSPG4	PKM	TREX1	SDHB
MULLIGHAN_MLL_SIGNATURE_1_DN	http://www.gsea-msigdb.org/gsea/msigdb/human/geneset/MULLIGHAN_MLL_SIGNATURE_1_DN	EEF1D	ABCB1	APP	ABHD10	ZNF274	STXBP6	RIPOR1	GSDMB	BIN1	TTC3	RUNX1T1	BAIAP3	HSPB2	BCR	PITPNB	SOX11	MRC1	CHI3L1	SLC13A3	MRPS22	SIDT1	STAT4	MRPS2	ATP2C1	HLF	BTN3A3	ASAP3	HSD17B12	EPS15	ELMO1	ANP32C	NOVA2	RBPMS	PTPN14	NUDT11	GTDC1	MYO5C	STAT5A	TAL1	CIR1	HSF4	PGF	NPR3	KATNB1	RUNX1	RXYLT1	HPGD	YES1	IGHV5-78	TFPI	CD99	SPRY1	BCAT1	DCUN1D4	DAPK1	MAST4	PRKCQ	TRIM24	OPN1SW	CFAP410	NAA16	LAMC3	EGFL7	KMT2A	ATP2A3	KIR3DL2	AGRN	ZMYND8	ST18	TPSAB1	FCER1A	NIT2	MYRF	HS2ST1	RHOB	BRD8	SRP72	GGT5	PBX2	MYH10	TPD52	LRP6	DNAH2	METAP1	CKB	BARX2	MPL	TM4SF1	SLC18A2	STAT5B	DLC1	CDH16	PYCR1	HACD1	MROH7	JAK1	MDK	ZSWIM8	PPT2	ISYNA1	CTDSPL	KRT18	MYH11	NBL1	IFIT1	HNRNPA1P3	PTGIR	NPM1	SMARCA1	FSCN1	FUT2	BCKDHB	NID2	LHFPL2	STAP1	TBXA2R	CD1E	SLC24A3	CD200	IFI44	GABRE	ITM2A	RPS21	TEAD4	OLA1	CAV1	PTPRCAP	POU4F1	CYTL1	CSAD	IFITM1	PPP1R16B	RASL10A	CLIP3	HOXB2	C1orf174	UBE2E1	ITGAV	STOM	PRF1	WASF1	CAVIN1	MCF2L	SIPA1L1	CXCL2	RPP40	TRIM16	HPGDS	KRTAP5-8	POLE	TNPO2	SEPTIN11	LAMB2	TIE1	BTG3	JUND	MCTP2	RPL31	NR2F2	WDR59	NET1	ABCC4	PTH2R	EFHC2	CXCL8	PMAIP1	CEP170	EDN2	AQP4	SMYD2	CETP	DEPTOR	CYP2E1	FAAP20	MANSC1	MBIP	TGFBRAP1	SRSF5	EFCAB6	FAM171A1	STK32B	USP34	TREH	MACIR	SLC7A1	MAF	RPL36	IL2RA	MUC4	TSPAN7	LUZP1	TRMT1	RANBP2	FAM117A	PPL	AP1B1	SSX1	ADK	HYAL2	MAPRE2	DLEU1	PTP4A3	AREG	P2RX3	HGF	ATP1B1	FDFT1	SERPINE2	CD3D	NUP50	SLC9A3R2	TSHR	LOXL1	DNAJC12	SLC12A4	TRH	CCNG1	MMP2	TGFB1I1	LAMA5	EGR3	ISOC1	CLMN	GTPBP3	RPL13A	SYDE1	BAALC	FAH	CHD1L	ADNP2	CA4	ADRM1	HIP1R	TIMP3	DPT	AP5S1	TNFRSF21	STAM
MULLIGHAN_MLL_SIGNATURE_2_UP	http://www.gsea-msigdb.org/gsea/msigdb/human/geneset/MULLIGHAN_MLL_SIGNATURE_2_UP	SAFB2	NKG7	AP1S2	ALAD	ECI1	C15orf39	CNPY3	EML2	NAGA	IQGAP1	ARHGEF3	ATP8B4	ADARB1	IGFBP7	ITGAX	CD2BP2	TNFSF13	EAF2	SLC31A1	THBS4	KIAA0930	PPIF	FAM53B	FEZ1	SLA	SYNGR2	FES	CLASP2	BCAP29	RAB29	DNAJC1	DDX49	ZDHHC13	AK2	PILRA	ARPC2	SERF2	GSK3B	ABR	HOXA10	ARPC4	KNOP1	SCPEP1	LTB4R	PLXNC1	ENSG00000274253	ADCY7	ABCA7	TK2	NUP210	PTPN9	TRAF3IP3	LAMP2	CYTH4	NKIRAS2	LNPEP	S100A6	CLTB	COMMD8	HOXA6	POLD4	HIP1	M6PR	ARHGEF40	TNFRSF10B	SEPHS2	ITGA7	NLRP3	CAMKK2	HCK	SEC23B	CIAO1	SELPLG	UQCRC1	TOR1AIP1	DMAC2	MLLT10	DDT	LILRB4	BMAL1	KRT10	TASL	MAGEF1	LGALS1	MBNL1	RASSF2	POLH	TNFAIP2	MFSD1	TPP1	FADD	LST1	FOSL2	PUDP	SLC17A5	SMIM10L1	PSMB8	MICAL1	ATP6V1D	UPF1	SNX10	ALDH3A2	HIC2	TRIM38	FUT7	CAT	RAB4B	TNS3	ELF3	CLCN7	NUP50	SIPA1	CCND3	HTATIP2	PECAM1	C11orf21	FLNA	ELF4	PLEC	RAC2	IKZF1	GOLGA8N	PTPN22	STS	MAPKAPK2	HOXA4	OAZ1	IKBKB	TGFA	PITPNA	ARL6IP5	TREX1	ECHDC2	RANGRF	HNRNPU	GLYR1	RANGAP1	RSPH6A	AKT2	BEST1	PSEN1	SLC1A4	LAPTM5	PMM1	APOBR	ESPL1	OGG1	GRN	IQCE	SMCO4	HCLS1	TAF1B	PAGR1	SLC52A2	LILRB2	AKAP9	IL1RN	CDC42EP3	HTR1F	TIGAR	ATXN1	TMEM126B	GAS7	RPL22P22	COQ2	RBKS	PLD3	GLG1	ISOC2	MFN2	CTBS	P4HB	MEIS1	HOXB9	KCTD13	EVI2B	PLXNB2	CLTCL1	APBB1IP	PIP4K2C	EHBP1L1	SLC27A3	BMI1	ARHGAP11A	LAIR1	DPEP2	MAPK13	HOXA7	VPS37C	FXYD6	SIRPAP1	NIPBL	GTSE1	ACTR2	CBFB	ABHD17A	PLPBP	S100A4	DUSP7	IGFLR1	TGOLN2	CFDP1	BLOC1S1	GPS2	ASPSCR1	SPI1	ITGB2	SLC16A3	SEL1L3	OSBPL1A	MVB12B	PLOD1	ARHGAP45	MED8	OCEL1	PKM	TRIM44	CD300C	SDHD	FBXW4	CAND2	CSTA	CXCR2	RFX2	KRI1	PTAFR	PLA2G4A	RGS14	ELMO3	COX8A	SRGN	RASSF7	HOXA9	GNA12	CTSA	MRPL35	DCPS	PLEKHB2	CCL23	SIRPB1	NDUFS7	DHRS7B	RNASE6	LAT2	PRKCD	TDRD7	ZNF318	EIF4EBP2	NSFL1C	CES1	SLC15A2	KLC1	FCGR1A	HSPA1A	RNF167	COLGALT1	IGF2R	BEGAIN	PCNX1	MYO1F	KYNU	SLC8B1	SAC3D1	MGST2	ZNF446	RER1	TRABD	TRAPPC10	RASSF4	ARHGAP1	METTL25B	FAM120A	POLR2J	HOXA5	RRBP1	CXCR4	CYBA	SLC22A18	AKR7A3	RMND5B	RAB6A	RRP7A	ATG3	NXPE3	ENO1	EFHD2	RNASE3	DACH1	TRAV13-2	DNPH1	SLC25A44	KPNA1	CCR1	PTK2B	C1RL	SRRT	LRP10	NAGPA	CNIH4	SLC44A4	TBL2	CHD3	HEXB	SPG21	TMEM251	RNASE2	SDF4	IL6R	ATP6V0E1	PARL	AKR7A2	DDX23	CEBPA	FZD2	THTPA	PPT1	COMMD4	LAMP1	RNPEPL1	PI4KB	HIRIP3	BID	SLC36A1	PLAUR	TIMM17B	APOC2	SNRNP25	CEBPG	THAP11	MSRB1	EXOSC4	GIT2	CASP1	NRGN	CD302	GNS	GRK6	BATF	ALDH3B1	TMPO	PYCARD	MFSD13A	CEP164	RNF19B	PCYT1A	TADA3	RAB3D	PRRG4	LILRA1	ABHD2	IL10RB	SIRPA	ID2	UGGT1	IL17RA	MPPE1	RIMS1	KHNYN	UNC119	TNPO3	IRAK1	STAMBP	SZRD1	PLIN3	SLC9A6	MAZ	PPP1R2	MR1	PTMS	LCP1	GAA	PSD4	ZNF592	ITGAL	LRFN4	GRB2	TOLLIP	DEXI	GNA14	ISG20L2	SYK	ADRB2	SH3GLB2	RBM47	SMPD1	CAPG	ADCY9	LILRA2	RECK	ITGB7	TBCD	SFMBT1	DENND2D	L1TD1	TRPM4	OSBPL8	FBP1	NUP62	NDUFB8	HNRNPUL1	CTSL	RFC5	CLN3	MALT1	RNASE2CP	HDAC6	TFEB	NINJ2	NCF1	PBX3	ABCA8	MAP2K2	NDUFC1	RXRA	FRAT2	LRRC20	YKT6	UPB1	EIF4E2	RPS6KA1
MULLIGHAN_MLL_SIGNATURE_2_DN	http://www.gsea-msigdb.org/gsea/msigdb/human/geneset/MULLIGHAN_MLL_SIGNATURE_2_DN	SYNCRIP	RUNX1	SLC7A1	FAH	SEPTIN9	ARFGEF1	LYRM1	MCTP2	TRIM24	KHDRBS1	GALNT1	EPS15	ATP2A3	NIT2	ABHD10	HPGD	MPL	ADK	HEMK1	IFITM1	DAPK1	FAM171A1	HACD1	CD34	SLC17A9	TRMT1	LGALS3BP	CD99	DUSP14	PITPNB	STAT4	PTGIR	TM4SF1	HNRNPA1P3	HPGDS	KRTAP5-8	KMT2A	TGFB1I1	METAP1	IL2RA	POU4F1	ST18	DPT	SPARC	HS2ST1	ANKLE2	TEX10	MACIR	FDFT1	CKB	LAMB2	HINT1	EFCAB6	CD200	AGRN	NUP50	TSPAN7	YES1	ICOSLG	EIF2AK2	WASF1	TTC3	EGR3	CD96	GNPTAB	OLA1	H1-0	CDH16	DAB2	STAP1	RALGDS	FSCN1	SCN2A	PGF	SPRY1	MSMB	MRPS22	SLC12A4	SMYD2	MCF2L	BCR	HIP1R	LINC01963	GGT5	SLC9A3R2	TNFRSF25	SORL1	PLSCR3	KDM5B	DHRS3	ATP1B1	PPP1R16B	HGF	LUZP1	SIPA1L1	IFI16	PRKCQ	VAV3	ATP2A2	DNTTIP2	ZNF16	NPM1	DMXL1	KIR3DL2	TRH	GSDMB	MN1	ARAP2	STAT5B	ZNF544	MAST4	BTN3A3	MRC1	MANSC1	HYAL2	IFI44	APP	WDR59	ZNF85	AP1B1	ATRX	SERPINE2	LAMC3	VGLL4	CERS4	CTDSPL	PMAIP1	MRPS2	DBN1	CCNG1	SLC18A2	LOXL1	SERP1	KLRK1	CDH4	LHFPL2	CXCL8	PTHLH	BTG3	ABCB1	LAX1	AREG	BARX2	TRIM16	MAN1A1	N4BP2L2	ASXL1	COPG2IT1	MMP2	TGFBR2	MGAT5	FGFR1	NPR3	KTN1	PDCD4	TIE1	SINHCAF	PTPN14	MACF1	TGFBRAP1	KIFAP3	STAM	JAK1	PDIA5	NUDT11	DNAH2	GLS	BAIAP3	CAVIN1	DYNLL1P3	SRI	NONO	NTRK2	ABCC4	CLIC4	CYP2E1	RAB11A	TPD52	NBL1	PYCR1	NAA16	PTP4A3	HIF1A	RPL36	DNAJC12	CLMN	B4GALT6	TNFRSF21	HSD17B12	MROH7	CYTL1	KATNB1	ISOC1	BCAT1	BRD8	TFPI	SESN1	STOM	RIPOR1	FAAP20	LGR5	LRRN2	IER2	MDK	ATP2C1	RANBP2	PML	NEDD4	UBR5	RHOH	ACACA	TBXA2R	EGFL7	STK32B	TMEM268	CYP4F2	WWC3	NET1	GTPBP3	CEP170	CHD1L	UBE2E1	MYRF	LAMA5	POLE	NME4	USP34	CHI3L1	RASL10A	SEPTIN11	EDN2	CSAD	TNPO2	CETP	LEPROTL1	PIGP	ELMO1	MYH11	LRRC8B	ENDOD1	ITGAV	OLFM4	MATR3	TNFRSF4	RUNX1T1	DLEU1	TEX11	SMIM8	TEAD4	PRKCH	MUC4	PEX3	RBPMS	CSN3	MAPRE2	PRF1	CXCL2	RPS6KA2	PPL	DCUN1D4	HNRNPA1	ITM2A	MYO5C	BAALC	ASS1	GTPBP1	ADRM1	RPP40	SUPV3L1	P2RX3	HMGN4	NR2F2	CD3D	EEF1D	CD1E	SLC24A3	PTPRCAP	DEPTOR	STAT5A
MULLIGHAN_NPM1_SIGNATURE_3_UP	http://www.gsea-msigdb.org/gsea/msigdb/human/geneset/MULLIGHAN_NPM1_SIGNATURE_3_UP	WRAP73	KYNU	PI4KB	TM2D3	PLA2G4A	LUZP4	SELENOP	AP3S2	MAPK10	COMMD4	IL15	MAP3K5	STX6	CEP135	SH3GL1	RAD50	MACIR	SERINC3	NEIL3	CLN8	ALX1	HOXA3	PABPC1P3	DPEP2	EXOSC7	DZIP3	ACO1	ATM	SLIT3	RTL8C	CREG1	FANCA	TNS3	SEL1L3	EMC9	IP6K1	DOCK9	SRGN	H3C10	RAD1	HSD17B4	MLLT10	HOXA7	PURA	COL4A5	RAD51	RAPSN	TIMM23	POU3F1	GLUD2	AK2	CAT	GP6	EML2	HUS1	ERG28	PDCD1	HOXA5	IGF2BP2	CNR1	GPR135	CTBP2	PPARGC1A	ARHGEF11	ATRX	CSTF1	YWHAB	SCGB1D1	UNKL	APTX	HOXB6	SOX13	BAX	MAGEA9	EDDM3A	TRAF3IP3	B4GALT4	MSH3	IDE	ADCY7	YME1L1	TBC1D17	ARHGEF40	RSRC1	PRPS1	AQP3	PAK1IP1	ZNF768	LINC02637	CEP104	ZNF322	METTL7A	PIAS3	CRP	VOPP1	MBNL2	HMGB1	SEMA5A	TRAF6	PPP1R3A	TXNIP	CDK2	SDS	CENPI	ITGAX	HOXA10	EXOSC4	SLC31A1	SEPTIN8	PPP1R26	GTSE1	LGR4	ASRGL1	PTPN4	FKBP1B	ST3GAL4	HSP90AA1	PRLH	WNT5A	SPDL1	TOP1	HOXA9	FGL1	ALK	HNRNPA1P37	PDS5B	ST3GAL2	TRIM38	CHMP2B	TMPO	ZMYM2	MPHOSPH8	DDR1-DT	AHI1	GNRHR	MAP3K7	VCP	NFE2L2	SON	ABHD2	GUCA1B	MYBPC3	LAMA2	OGFOD3	TVP23B	SMC4	RTN2	PIN4	ACP2	PDLIM5	CHST5	CNOT4	DST	XPC	SH3BP2	PKNOX1	ANKRD42-DT	SSX2	KIF22	CHGB	NFE2	TGS1	KRT10	FEM1B	RAB38	ZMYM5	PLOD1	NCOA3	GPR21	PDE3A	DHFR	DGKG	FBXO42	BMPR1A	FADS1	CCDC15	POLR1G	HOMER3	OSTF1	CELF1	FAM131A	WNK1	PLPPR3	SCHIP1	DCUN1D4	METAP2	RBM25	MTX2	CHRM5	RWDD1	TCP10L3	LEPROT	ARHGAP11A	TLK1	RNASE2	TCEAL9	MTCL1	LHFPL6	SSX4	STAG2	HNRNPH3	PBX3	ARIH2	TIMM17A	RER1	SP3	CCL23	TRAPPC3	PIP4K2C	NEK7	GHITM	CA12	SPG7	GOT1	TRIM31	EGFL6	KIF3A	AGBL5	HOXA4	SPINK2	HOXA2	CACNA2D1	ZFR2	GNA12	ZBTB43	UGT2B15	SSX2IP	DNAJB2	NUP43	SLC46A3	CYB5RL	NDUFB8	CFLAR	HMGN5	CCDC28A	RESF1	HOXB9	RGSL1	ZNF213-AS1	KMT5B	MAFG	MFAP3	HTRA1	PCDHGC3	CARD9	CAPRIN2	NFATC1	SC5D	MRE11	TST	TMCO1	NIPBL	FRY	SLC15A2	GPR137B	TRPM8	LIMS1	GABBR2	TMEM14A	TANK	CDK5R1	BEX3	PRKAB1	MEIS1	CPVL	SLC39A1	ZNF780B	H4C3	ETFDH	PINK1	RASSF7	HFE	HOXB5	AP5Z1	ZBED4	INSIG1	NCAM2	SMARCD3	ADAM12	MCHR1	UGGT1	PLCB3	SLCO3A1	HOXB3	ARFIP1	MAN2A2	SNX10	MYO1C	POLR2C	PLSCR2	KPNA4	ORC6	RSRP1	ERP44	WWP1	TNC	RBM5	CA7	COL1A2	TJP2	TOP3A	NIPA2	GK	UBE2K	CACNA1I	CTH	KCNS3	SIX6	NFATC2IP	TFDP2	GP5	CD84	RBKS	FBXO28	RYBP	PDGFD	HOXB2	SGCB	CETN1	PKN2	DLEU2	SH3GLB2	ZXDC	PTPN11	ATF5	EPHA1	PPP1R8	HOXA6	CAVIN2	UBR2	AAK1	DCK	ARL6IP4	IQCE
MULLIGHAN_NPM1_SIGNATURE_3_DN	http://www.gsea-msigdb.org/gsea/msigdb/human/geneset/MULLIGHAN_NPM1_SIGNATURE_3_DN	SOCS3	EMC1	BCAT1	CD200	EHD1	GAD1	KATNB1	BTN2A2	ATP10A	PMAIP1	NBL1	PES1	PHB2	MOB1A	TUFM	PDE2A	ESYT1	DEFA4	HSPB1	PRAME	PSG6	LDLR	LPAR6	POU6F1	GPI	ABCD1	VAMP5	ITGA5	FXYD5	SIPA1L1	PABPC4	COL14A1	CHST7	TNFRSF25	RUNX1T1	HGF	LDHA	RERE	LRRN2	PLEKHG3	GRHPR	PCSK6	FLAD1	LAX1	KCNQ1	UXT	TERF2	MAP4K1	ACLY	PLEKHO1	CD34	OAZ3	EIF3D	PLCG1	INSL3	CARM1	RAB4A	TCF7	ARID3B	RAB11A	AQP4	FOXO3	IFITM1	ABCG1	CLXN	PRKAR1AP1	HPCAL1	RNF130	MPHOSPH6	RPL28	HLA-DQA1	RPL4	EPHB2	ARL4C	TPPP3	SUN2	WHRN	SLC9A2	GUCY1B1	TMPRSS2	MEF2A	CNN2	RARA	PPP1R16B	ABCG5	FHL1	GDI2	SLC9A3R1	LAMP5	DUSP5	MRC1	RETREG1	ST14	MYH11	DSC1	HOOK2	TRPM4	PDE4B	FCER2	PPM1F	CERS2	UTP11	PSMA6	COPS5	TMEM243	SNRK	ZNF135	DDO	PYGB	ACSL4	SPTAN1	RNFT2	RYR1	CS	NIT2	LTBP4	ZNF467	DRG1	ADAR	HEG1	HSPG2	TSPAN7	MLNR	EIF6	UBE2L3	NFYC	PLCB4	ATP9A	EEF1D	SCRN1	CAMKK2	CD7	SVIL	XPNPEP1	SPTBN2	ELOC	GNAQ	SERPINF1	EIF3F	PDX1	NPR3	GPM6B	CAPN3	TGFBR2	RETN	PDE4D	EPHX2	CSNK2A2	FHOD3	PI4K2A	HOXC4	FGFR1	LRP4	DENND3	QARS1	TTC21B	RRP9	FAM171A1	GJB3	GPR6	DGKD
TONKS_TARGETS_OF_RUNX1_RUNX1T1_FUSION_SUSTAINED_IN_GRANULOCYTE_UP	http://www.gsea-msigdb.org/gsea/msigdb/human/geneset/TONKS_TARGETS_OF_RUNX1_RUNX1T1_FUSION_SUSTAINED_IN_GRANULOCYTE_UP	GUCY1A1	SOX4	TMEM176B	ARID5B	JUP	F2RL1	ID1	CYP1A1	IL17RB	ALDH1A1	IFI16	TM4SF1	CD200	HSPB1	CRHBP
TONKS_TARGETS_OF_RUNX1_RUNX1T1_FUSION_SUSTAINED_IN_GRANULOCYTE_DN	http://www.gsea-msigdb.org/gsea/msigdb/human/geneset/TONKS_TARGETS_OF_RUNX1_RUNX1T1_FUSION_SUSTAINED_IN_GRANULOCYTE_DN	FCER1A	CYP1B1	CAMK1	ALOX5AP	IL10RA	PMP22	HDC
TONKS_TARGETS_OF_RUNX1_RUNX1T1_FUSION_HSC_UP	http://www.gsea-msigdb.org/gsea/msigdb/human/geneset/TONKS_TARGETS_OF_RUNX1_RUNX1T1_FUSION_HSC_UP	TOX	FSTL1	PDE4B	SORT1	PRSS23	MAGED2	TRIB2	EVI2A	TM4SF1	UCHL1	KLHL24	HOXA5	NQO1	GUCY1A1	HMOX1	RSRP1	TCP10L	ZNF217	NEDD9	WSB1	TAAR2	DUSP6	CCNG2	ZFYVE16	NCAN	SEPTIN10	E2F5	SLC2A3	EMP1	RB1	FNBP1L	COL3A1	IL1RL1	CA2	GLMN	TGFB1I1	IL13RA1	FAR2	MARK4	NTRK3	NAP1L1	HLF	S1PR1	HOMER3	SOX4	APOE	GSTM4	RGS1	LILRA2	C8orf17	GSN	ALDH1A2	TOM1L1	ANXA2	MXI1	SLC7A11	SLC35D2	FZD7	CREM	RGS13	RBPMS	QPRT	VCAN	PLCG1	OPTN	DNAJB5	SERPINB2	TNFSF4	TCN1	F2RL1	PRKAR1A	MALL	SENP7	CH25H	IFI16	TCF7L2	CDC42EP3	MIR22HG	SERPINB9	CEACAM1	ARID5B	SMARCA1	TXNIP	ADD3	RRAS	CYP1A1	ARMCX2	CD226	WFDC1	RUNX1	BNIP3L	PDCD4	RIGI	SPARC	AHR	ARHGEF12	CALCRL	JUP	TRIM5	RPL35A	CD200	GDF3	KIF3C	NPTX1	AMIGO2	FXR1	TWF1	TUSC3	GBP2	ABI2	NLRP1	SOCS2	ANK3	ODF2	HOXB6	AGTR1	RIPOR2	EPS8	HPGDS	KLF6	DGKE	NID1	ARG2	MEG3	ACTA2	TFPI	DDAH2	ECM1	PLAT	H1-0	THSD7A	PSG9	FBXW11	BBIP1	CRHBP	RNF17	ZBTB20	MFAP2	SPTBN1	RGS2	P2RX4	ENC1	SAMSN1	IRF7	IL17RB	GPR32	PDLIM5	SLC39A9	SERTAD3	HBP1	UBL3	PALLD	IRF9	TGFBR2	STX6	LPAR6	GDF15	CLEC2B	ERG	PNRC1	PROCR	CD69	PPFIBP1	NTS	ZDHHC17	BAMBI	TMEM176B	RHOC	TUBA1A	RPS6KA5	DDR1	ID1	CEP162	DRAM1	NFKB2	COCH	SLC35G2	ALDH1A1	DEPTOR	CXCL8	HSPB1	NRCAM	DAB2	RAB33A
TONKS_TARGETS_OF_RUNX1_RUNX1T1_FUSION_GRANULOCYTE_UP	http://www.gsea-msigdb.org/gsea/msigdb/human/geneset/TONKS_TARGETS_OF_RUNX1_RUNX1T1_FUSION_GRANULOCYTE_UP	CD200	FSCN1	DDX39B	TAF9B	ALDH1A1	F2R	IL17RB	NPR3	BCAT1	ROBO1	SNN	TAL1	KLHL26	HSPE1	SOX4	TM4SF1	TMEM176B	ARID5B	LY6E	MARCHF6	TMEM176A	CDK17	JAM3	GK	ID1	MEF2C	TERT	MYRF	F2RL1	RXYLT1	ANGPT1	CYP1A1	CDK6	DNAAF2	CRHBP	JUP	MTSS1	SOCS2	GUCY1A1	TIE1	MACF1	HSPB1	MEIS1	MPL	NEFH	ALDH5A1	NUDT11	KANK2	TFAM	MECOM	ISYNA1	GNAI1	FHL1	IFI16
TONKS_TARGETS_OF_RUNX1_RUNX1T1_FUSION_GRANULOCYTE_DN	http://www.gsea-msigdb.org/gsea/msigdb/human/geneset/TONKS_TARGETS_OF_RUNX1_RUNX1T1_FUSION_GRANULOCYTE_DN	HDC	ENTPD1	CAMK1	ALOX5	CYP1B1	GDPD5	MS4A2	PMP22	NCF1	KRT86	CPA3	IL10RA	ALOX5AP	HBA1	ADAM8	PDE4C	FCER1A	PILRA
TONKS_TARGETS_OF_RUNX1_RUNX1T1_FUSION_MONOCYTE_UP	http://www.gsea-msigdb.org/gsea/msigdb/human/geneset/TONKS_TARGETS_OF_RUNX1_RUNX1T1_FUSION_MONOCYTE_UP	MYOF	DKC1	MRPS35	FABP3	UBA5	AKR1C3	TM4SF1	RMND5A	CKB	MT2A	IFI44	UNG	NAP1L1	OAS1	EBNA1BP2	ATP1B3	PDGFA	CTDSPL	G0S2	HGF	ARG2	GLRX3	HSPB1	MYBBP1A	TRIP6	SLC5A3	MMP10	ST6GAL1	CBS	FARP1	MYRF	DLAT	OLR1	NME1	NPM1	CDC123	ZFTA	GTPBP4	NR2F6	SORD	ANKRD40	KCNN4	FAM216A	PUS1	PLTP	DHRS9	EIF4EBP1	BCL2A1	USP18	SPTAN1	PA2G4	SEH1L	IFRD2	TMEM158	HOMER1	WDR43	SOX4	SLC20A1	LPL	TRIP13	ADAP2	TREM1	NES	GPS2	SLC9A1	PSMD12	SMARCA4	PLPP3	TNPO2	EPRS1	AQP1	SASH1	TFPI2	PWP1	TNNT1	LY6E	APLP2	TNPO1	HOMER3	AMPD2	CCL8	DAG1	NHP2	CALU	CH25H	SNRPA1	PPP1R14B	INHBA	TCP1	HPGDS	PFKM	FASTKD1	RHOBTB1	APOE	CCND2	SIVA1	IFIT1	ECHS1	MRPL17	HSPE1	TRIB3	MMP1	SLC39A7	BZW2	NEFH	ESF1	GFOD1	SELENOP	KHSRP	EHD2	SPATS2L	RGCC	C1QBP	SFXN1	POLE2	PXDN	SLCO4A1	DUSP14	LGALS9	NCLN	GOSR2	TP53I3	KANK2	EXT1	L1CAM	CTPS1	GCSH	ALDH1A2	CAVIN1	TFPI	EIF3B	HSPD1	AK2	MT1H	GATAD2A	QPRT	LAPTM4B	MT1X	ECI2	ARL4A	GDF15	ATP5ME	JAM3	UCHL1	CXCL10	FGFR1	RAD54L2	PLS3	PPFIBP1	TRMU	IFI44L	SLC16A1	DDR1	DNAAF2	FERMT2	DUSP6	MREG	COL1A2	NOP14	ARAP3	UBE2J1	SLIRP	CD180	GBP1	DEXI	TUBB6	TEX2	DDX24	CRHBP	PLIN2	FAM136A	TCF7L2	GPR20	HSPA5	HERC5	RRP9	CENPX	ICAM2	CYP1A1	PES1	PPME1	PSMB5	PTDSS2	RAB13	ISG15	NOP56	NOLC1	PFKP	MX1	DDX18	FJX1	NDUFAB1	MTX1	TUBB2A	UXS1	LIMS1	CSF1	MDH2	GSPT1	ARHGEF12	EPS8	TBXA2R	FLNB
TONKS_TARGETS_OF_RUNX1_RUNX1T1_FUSION_MONOCYTE_DN	http://www.gsea-msigdb.org/gsea/msigdb/human/geneset/TONKS_TARGETS_OF_RUNX1_RUNX1T1_FUSION_MONOCYTE_DN	UTRN	ARL4C	HBB	CYP1B1	HIP1	SDC2	ST8SIA4	CD1B	FGL2	MAP3K2	KAT2B	LDLRAD4	CCR6	HBG1	UGCG	PLXNC1	BTG2	SMARCA2	IRF4	AP3S2	ICAM3	S100B	GGA2	GPR171	PTGER3	P2RY14	ADAM8	ITGB7	RGS2	RNF24	CD1A	GM2A	ADAMDEC1	CD1E	GNB5	CLC	SRPRA	STK17B	CD1C	HBA1	PDE4A	CD46	HNRNPH1	LTB	ENTPD1	HDC	SLC38A1	CPA3	NR4A2	PTPN22	IVNS1ABP	ROCK2	MDM4	CASP8	HLA-DQB1	PACC1
TONKS_TARGETS_OF_RUNX1_RUNX1T1_FUSION_ERYTHROCYTE_UP	http://www.gsea-msigdb.org/gsea/msigdb/human/geneset/TONKS_TARGETS_OF_RUNX1_RUNX1T1_FUSION_ERYTHROCYTE_UP	AMIGO2	NUPR1	TM4SF1	SOCS3	CD1D	EMP1	EXT1	RRAGD	TLR2	DDR1	DUSP6	GPNMB	CLEC5A	NDRG1	CXCL5	SOX4	NETO2	LAIR1	TNFRSF21	NQO1	CD163	PIK3C2B	STAT1	CCL7	P2RX4	PLTP	CH25H	PLAT	IL1RN	MAF	IFI44	MAGED2	FUT4	VCAN	PLPPR3	SLC7A11	VAT1	HOMER3	ECM1	RHOQ	ENPP2	SPATS2L	ANXA2	ARL4A	TPK1	SLC5A3	MEAK7	SLC1A3	TASL	ACVR1B	LILRB1	TRIB3	TNNT1	LPL	IRAK3	ACSL1	ELANE	GPR20	TFPI2	APP	IL17RB	TIAM1	TCF7L2	JUN	PXDN	GDF15	JAM3	STIMATE	SLCO4A1	DNAJB2	RUBCNL	HSPB1	RASGRP1	HADHAP1	CD200	RBPMS	PTP4A3	CD180	ARMCX2	DNASE2	ALDH1A2	TREM1	HOXA9	ADCY9	TMEM176A	MYOF	DHRS9	VSIG4	FCGR1A	MALL	JAG2	DENND5A	H2AC18	COL1A2	LILRA2	KLF2	CPD	SIRPAP1	NRIP1	NAP1L1	ADAMTSL4	DKK2	CREM	ZNF217	FABP3	C3AR1	KLF6	ATXN1	TUBB6	AP1S1	SLAMF8	PPARD	SCG5	PLK2	ID1	MAPK3	EEF1A2	PAPSS2	OLR1	ARAP3	SLC2A5	SPTAN1	BCL2A1	PDGFA	SERPINA1	LILRA1	GIPC1	IL1RAP	IFI6	UCHL1	PALM	GBP2	HERC5	BTG1	FNDC3B	MAN1A1	ERG	CD79B	TLR7	CTSL	ANXA2P3	IFI16	CRHBP	TMEM176B	LRP3	LAMC1	SELENOP	SLC15A3	NTS	ETNK1	PNRC1	BAALC	NRCAM	SSBP2	CPM	FCAR	CYP1A1	QPRT	UPP1
TONKS_TARGETS_OF_RUNX1_RUNX1T1_FUSION_ERYTHROCYTE_DN	http://www.gsea-msigdb.org/gsea/msigdb/human/geneset/TONKS_TARGETS_OF_RUNX1_RUNX1T1_FUSION_ERYTHROCYTE_DN	LTBP1	MYL4	GP1BB	HBE1	SLC27A2	COL18A1	HBA1	PDLIM1	LTC4S	ASAP2	ITM2A	ARHGAP22	CLC	MYLK	LDLRAD4	LRRC61	AHSP	PF4
TONKS_TARGETS_OF_RUNX1_RUNX1T1_FUSION_SUSTAINED_IN_MONOCYTE_UP	http://www.gsea-msigdb.org/gsea/msigdb/human/geneset/TONKS_TARGETS_OF_RUNX1_RUNX1T1_FUSION_SUSTAINED_IN_MONOCYTE_UP	CRHBP	DUSP6	TM4SF1	ARHGEF12	TFPI	CSF1	NAP1L1	PPFIBP1	SOX4	CYP1A1	CH25H	GDF15	EPS8	HSPB1	UCHL1	HPGDS	NEFH	HOMER3	ARG2	ALDH1A2	QPRT
TONKS_TARGETS_OF_RUNX1_RUNX1T1_FUSION_SUSTAINED_IN_MONOCYTE_DN	http://www.gsea-msigdb.org/gsea/msigdb/human/geneset/TONKS_TARGETS_OF_RUNX1_RUNX1T1_FUSION_SUSTAINED_IN_MONOCYTE_DN	S100B	HDC	HBG1	CYP1B1	CLC	HBA1	LTB	PLXNC1	HBB	RGS2
TONKS_TARGETS_OF_RUNX1_RUNX1T1_FUSION_SUSTAINDED_IN_ERYTHROCYTE_UP	http://www.gsea-msigdb.org/gsea/msigdb/human/geneset/TONKS_TARGETS_OF_RUNX1_RUNX1T1_FUSION_SUSTAINDED_IN_ERYTHROCYTE_UP	UCHL1	ANXA2	CRHBP	LILRA2	ACSL1	AMIGO2	NAP1L1	RBPMS	CYP1A1	PLAT	ARMCX2	TM4SF1	DDR1	MAGED2	DUSP6	ID1	TMEM176B	IFI16	IL1RN	NQO1	GDF15	TCF7L2	VCAN	ALDH1A2	NTS	IL17RB	SOX4	CD200	ZNF217	MALL	CH25H	P2RX4	PNRC1	ECM1	EMP1	HOMER3	QPRT	GBP2	KLF6	ERG	HSPB1	CREM	SLC7A11	NRCAM
LOPEZ_MESOTHELIOMA_SURVIVAL_WORST_VS_BEST_UP	http://www.gsea-msigdb.org/gsea/msigdb/human/geneset/LOPEZ_MESOTHELIOMA_SURVIVAL_WORST_VS_BEST_UP	MRGBP	TGFB1I1	LOX	DLGAP4	PSRC1	ACOT7	FLNB	DDAH1	PLXNA3	CDC42EP3	JPT1	VSIG10	CCND1	CDC25C
LOPEZ_MESOTHELIOMA_SURVIVAL_WORST_VS_BEST_DN	http://www.gsea-msigdb.org/gsea/msigdb/human/geneset/LOPEZ_MESOTHELIOMA_SURVIVAL_WORST_VS_BEST_DN	HP	CFI	CADPS2	ST6GAL1	FAM117A	RARRES1	CHI3L1
PAPASPYRIDONOS_UNSTABLE_ATEROSCLEROTIC_PLAQUE_UP	http://www.gsea-msigdb.org/gsea/msigdb/human/geneset/PAPASPYRIDONOS_UNSTABLE_ATEROSCLEROTIC_PLAQUE_UP	RGCC	RARRES1	GM2A	SLC17A5	RNASET2	TDP2	IFIT3	HLA-G	CD163	FCGR3A	GRN	SGK1	FUCA1	CD84	MPEG1	PAPSS2	IFI30	CSF2RB	SEL1L3	MS4A4A	F11R	MLEC	RPN2	NPL	DAB2	CTSB	CTSS	GALE	CREG1	GLUL	SLC39A8	ACP5	IDH1	SAMSN1	PLA2G7	LAMP1	RBMS1	RSAD2	TRAM1	ATP2B1	RAPGEF1	PLEKHB2	TRAK2	CCL18	CXCL2	DUSP6	SIGLEC15	SOD2	SAT1	SRGN	BAZ1A	LGMN	NCKAP1L
DITTMER_PTHLH_TARGETS_UP	http://www.gsea-msigdb.org/gsea/msigdb/human/geneset/DITTMER_PTHLH_TARGETS_UP	LARP6	AP1S1	USP1	CDK12	TPI1	UROD	TSC22D1	TIMP3	PPM1B	SF3B3	GRB10	DUSP5	ATP1A1	ATP2B1	H1-0	HAX1	PLAU	PAIP1	CDC25B	H2AZ1	UBE2C	ANXA1	HADHA	B4GALT3	CDCP1	PTS	VAMP8	DLG1	COL6A1	BHLHE40	SRSF3	CDK1	NDUFA13	PDGFC	KDM5B	POLD3	GNAI3	GALNT7	LSM5	FLOT1	VDAC2	RBX1	POLR3C	RHEBP1	CTNNB1	AREG	RAB8A	RAB6A	TYMS	ATP5F1A	BSG	SEC14L1	NUCB1	COL4A2	RANBP9	SFPQ	ECM1	CPD	LTBP1	USP15	MFN2	AP2M1	CYCS	ANXA5	PRSS23	FAT1	ATP5IF1	POLI	RFC4	JAG1	RNPS1	NPTN	TBC1D8	UQCRC1	F2RL1	LIPA	ARF4	LAMA5	TNIP1	GPX4	SRSF10	TIMM17A	RAB13	LAMP1	PHYH	NUDT4	ATP5PF	CKS2	RBM39	CAPZA2	MSRB1	AP2S1	RAB22A	LRP5	KLC1	MARCKS	RFC5	ATP10D	ANXA7	CDCA3	RANGRF	ANXA11	STK39	OSBPL9	KLF9	CST4	SGPL1	PEG10	GRHPR	IMMT	PLPP3	HSD17B11	RAB4A
DITTMER_PTHLH_TARGETS_DN	http://www.gsea-msigdb.org/gsea/msigdb/human/geneset/DITTMER_PTHLH_TARGETS_DN	CREB1	ALDH7A1	TOMM70	SPEN	HSP90AA1	BTNL3	KDELR2	TFDP2	SERPINE1	FBXO7	MAP3K7	MRPL34	KISS1	RGS10	PTK2	IVNS1ABP	LMNA	TIMELESS	PANX1	ADAMTS1	SERPINA4	MYH9	NDUFB3	SLC22A14	MT2A	SPTLC2	MINK1	FAT1	POLD2	CUL4A	ITGA6	RAPGEF2	DFFA	UBAP2	KIF3B	RPP30	MCAM	MAPK6	EIF4G1	PSMB4	NDUFS4	FERMT2	SFXN3	ZDHHC7	MT1X	TBC1D1	SNX13	PIK3R1	LRRFIP1	MT1G	TCP1	AOX1	BCKDHA	CASP1	HSPA2	GLS	SEC24A	MMS19	ACTG1	YME1L1	MT1H	SEMA3A	MRPS14	PIK3CA	ARPC2	PDHB	FAH	RRAS2	LRBA	SP110
UDAYAKUMAR_MED1_TARGETS_UP	http://www.gsea-msigdb.org/gsea/msigdb/human/geneset/UDAYAKUMAR_MED1_TARGETS_UP	MBNL1	UBR5	RYK	BOP1	TSPAN4	SLC29A1	ZMYND11	LARP4	TSFM	EIF3A	LRRC14	GATD3	DDHD2	POLR3G	CCNJ	AIMP2	FDX1	SF3A2	DARS1	RO60	FAAP100	LBR	CHPT1	ASPH	PHB1	EDF1	SRGN	DTYMK	NIT2	PTPRF	ME2	ECEL1	PAWR	PFKL	RDH11	SLC16A3	SSX2IP	DCP2	TMED7	NF1	MAD1L1	PKN2	CHAF1A	SDC1	LONP1	HIGD1A	PHF10	CREB1	EXPH5	PSPH	CD47	STX6	OSBPL8	CDC6	DHX15	MRPL42	CAMSAP2	DHFR	RBM47	MTDH	PITX1	TSPAN12	EIF4EBP1	DICER1	OGG1	APEH	PCLAF	ME1	ECPAS	RMND5A	EML4	RPL22	GCH1	METRN	GRSF1	MED1	CTNND1	SCRN3	GARS1	SREK1IP1	DUS1L	PJA2	TLE6	FEM1B	ANP32E	CEP70	AMMECR1	SLC19A1	PTMA	EIF2AK2	AP1S2	CASC19	BPGM	PTER	EMC8	HNRNPA3	CAV2	ZNF580	CBS	KATNB1	LIG3	KLHL23	NAGLU	AKR1A1	RHOQ	SDF2L1	AURKA	PPP3CB	RABL6	TCF25	SLK	CNOT6	ANAPC5	PUM3	SLC35A2	ANTKMT	ACSL3	POGLUT2	MYO19	TMPO	LRP8	SUB1	MRPL12	MALT1	THOP1	RC3H2	SLC16A1	FKBP14	ASNS	SEPTIN6	PSAT1	NSMAF	BRD9	PANK4	IPO7	FECH
ODONNELL_TFRC_TARGETS_UP	http://www.gsea-msigdb.org/gsea/msigdb/human/geneset/ODONNELL_TFRC_TARGETS_UP	FAM20C	PRM1	AQP2	FDXR	MIR22HG	GDF2	C4orf3	SQSTM1	SORBS2	ANXA4	DGKA	ADGRD2	THAP10	PCDH11X	EP400	IL4R	SESN2	IGHE	KRAS	DSPP	GRM7	IL13RA1	HS3ST5	FCMR	MALAT1	ITGAM	LINC02019	RAB4A-AS1	PCYT1B	UNC13D	RNF157-AS1	FTH1	ARPP21	MXD1	LRRC71	FBXO44	TMEM202-AS1	SHANK1	MYLIP	NEAT1	SGK1	ENPP2	UBE2H	FUT6	GRIK2	ZNF286A	MXD4	ENSG00000291156	IGSF3	ZBP1	SAMD4A	EPS8L1	BIRC7	PRELID2	FAS	PTCRA	GCH1	PSORS1C2	LILRA5	SEMA6A	MTNR1A	CD72	MTCO2P34	LINC01148	ZSWIM2	FOXE1	LRRD1	GLULP4	LINC00824	MYO1G	SIK1	METTL7A	LAMA5-AS1	FHL2	LINC00520	TNFRSF14	ALOX5	SESN1	KCNH6	CYP4F2	LINC00550	DOCK9-DT	TNFAIP6	ZFP36L1	MIR133A1	ARSD	BTG1	MYO5B	MACROH2A2	VNN1	ACACB	PLK2	C15orf62	WNT9A	INPP4B	COL2A1	PTAFR	HOXB9	KLF6	AK1	SV2C	FAXDC2	PCDHB12	PLAC9	CD27	CFAP53	TSC22D1	FER1L4	KCNIP2-AS1	MYH14	TTC12-DT	RAB1A	TOX	TFAP2C	TALAM1	ART4	XCL1	JUNB	EGFLAM-AS2	PLAAT4	ZMAT3	LINC01304	ENSG00000267665	PYCARD-AS1	PCDHA9	IQCF5	TPPP2	BTD	ZNF155	PTGS1	CMBL	PRKG2	ZNF727	DNAJC4	LINC01649	CD44	TOR1AIP2	PLIN5	YPEL5	ADAMTS1	TNP2	ALDH2	APCDD1	CASP3	PLCXD2	ZNF451	JUN	ZMYND10	HAX1	PIERCE2	CD7	FAM226B	MIR214	PRKD2	PYHIN1	BTNL9	ANXA8	GPSM1	TIAM1	TM7SF3	AP3B2	NRG2	MAP3K12	GPATCH2L	SYTL1	ZNF91	C3orf52	DLX2	POLD4	HBS1L	LINC02239	FBXL19-AS1	GP6	LNCARSR	CASS4	BIN1	SHE	NOMO2	ENSG00000225050	LINC02549	DAPK2	NFIB	PIK3CA-DT	GABRA6	HOXB13	S100A7A	CA10	GUCA1C	UBR5-DT	HIPK2	C1QTNF1-AS1	EXOC3-AS1	GSDMB	SIX1	ATP2B3	KRT18P27	NHIP	LINC00642	ENSG00000240973	TEX33	ZBED2	KLHL22	IDNK	DEPP1	HLA-DOB	C1RL	BNIPL	GADD45B	ORM1	OR5V1	AAK1	CREBRF	DCANP1	NID1	SH3D21	PMS2P4	PLXDC1	MIR34AHG	BBOF1	LMO2	FCRL4	RBBP6	PRKAA2	PDE4B	RNF144B	MON2-AS1	NHLH2	CTC1	SLC6A19	SLC2A3	LLGL2	MPDZ	THBS1-IT1	POU3F1	GADD45A	IL21	SLAMF8	CASC15	SPOCD1	ID2	UBE2V2	SLC2A12	RORB	DUSP1	RGS1	PAK5	LINC00951	RORA-AS1	CYP19A1	HPGD	GPR85	CAMTA1	PER3	SATB1	CDC42EP3	CLDN1	NRCAM	ABCC3	CCL28	TSGA10	CACNA1A	GALNT13	RRAD	IFRD1	TP53TG1	LINC02532	LYZ	FLT4	LINC03095	DPYSL5	YPEL2	ZBTB20	PLEKHH1	EHMT2-AS1	UBE2F	SLC10A1	TRIM22	ALDOB	TPM3	TSC22D3	HMCN2	APOBEC3G	FAM153B	ASS1	TMEM132D-AS1	MNX1-AS1	TFPI	MAOA	LILRB3	ULBP3	MYH1	MYLK	TRAV40	TTC39A	CX3CR1	RBM43	SERPINA9	HLA-DQB1	SIPA1L3	PTPRS	CSRNP1	TMEM156	KREMEN1	PABPC1	SCIN	HAGHL	H2AC25	OSBPL5	FER1L5	ZNF594	KLF10	STK17B	EIF4A1	STXBP6	MPEG1	SLAMF6	THBS1	CHIC1	PPP1R15A	IGHA1	MR1	HSD11B1-AS1	EML2	KLK1	OFD1	F11R	LTBR	UCP2	CASP10	MYO7A	RAB3GAP2	FAM83E	TRIM16	TMEM171	ATP2C2-AS1	PPP1R2C	RNF39	TJP3	RAG2	CALD1	PIM1	LINC02478	CD37	PURPL	ABCB9	PLEKHG4B	RTF2	SP5	NIPAL2	LRP6	CADM4	RCBTB2	LINC00929	NHSL1	CDKN1A	ADIRF	TENT5C	GATA4	GLIPR1	WDR59	TXNIP	HSPB9	POC1B-AS1	RTKN	FAM167A-AS1	LCP2	NR4A3	ZNF396	ZNF524	BICDL1	ENSG00000261095	DCBLD2	HLA-DQA1	IL5	RHEB	SAT1	CDC14A	ARRB1	ADGRA2	RGS2	LINC00092	AVPR2	EIF1	CD69	SYNE1	DYNC1I1	IGFN1	TPCN1	ICA1L	CELA1	ABAT	IDS	CP	PHTF2	HOXB1	APOBEC3F	SERPINA1	LINC02352	TRAV24	WIPI1	ZNF264	TNFRSF10D	PPIC	ENSG00000250230	SCARA5	JSRP1	PADI4	CCR5	LINC03013	HS1BP3	KIF19	CAPS	CAPN13	PDXP-DT	TNFSF9	IKBKB	NACA	LINC02114	TRPM5	BBC3	SLC22A23	HOXC8	CARMIL3	CCDC13	SYT17	IL7	LGALS9	VRK3	RPL23AP7	DUOXA2	ENSG00000269289	LY6G5C	LINC02941	PAPPA	PTGER3	LINC00857	CCNYL2	LINC00964	TP53INP1	CFAP47
ODONNELL_TARGETS_OF_MYC_AND_TFRC_UP	http://www.gsea-msigdb.org/gsea/msigdb/human/geneset/ODONNELL_TARGETS_OF_MYC_AND_TFRC_UP	BTNL9	IL13RA1	ZBP1	RCBTB2	ZMAT3	SYTL1	MXD4	KLK1	LYZ	TNFRSF14	CD69	CD44	FUT6	ANXA4	SORBS2	SCARA5	HSD11B1-AS1	UCP2	CREBRF	YPEL5	POLD4	IGHA1	ZBED2	MPEG1	SLC2A3	PTAFR	GLIPR1	IDS	UBR5-DT	PLAAT4	GSDMB	ZNF91	PDE4B	ITGAM	TENT5C	KLF6	AK1	LMO2	FCMR	SYT17	UBE2H	CX3CR1	MR1	RGS1	TXNIP	CD72	TP53INP1	IL4R	PLCXD2	NEAT1	ABAT	DAPK2	ID2	C1RL	RTF2	ALDH2	ZNF594	NRCAM	TMEM156	TSC22D3	LLGL2	SAT1	MYO1G	ALOX5	TRIM22	LCP2	JUN	CD27	PTGS1	HLA-DQA1	LGALS9	STK17B	FCRL4	HLA-DQB1	F11R	IKBKB	PYHIN1	YPEL2	HLA-DOB	SATB1	APCDD1	CD37	GRM7
LEE_NEURAL_CREST_STEM_CELL_DN	http://www.gsea-msigdb.org/gsea/msigdb/human/geneset/LEE_NEURAL_CREST_STEM_CELL_DN	FUT8	PRR16	LGR5	HSPA1B	PLAGL1	CHRDL1	LZTFL1	CNTNAP2	FUT9	COL4A5	DMD	ZBBX	PROM1	ARL4C	MPPED2	RIPPLY3	SYNE2	DDB2	COL9A3	HTRA1	NOS2	ZMAT3	CAPN6	TRIM24	FABP7	TP53TG1	TRIM22	IGFBP3	PDLIM5	COL4A6	CD82	PMAIP1	MFAP3L	CROT	BCL2	PLEKHB1	ZIC1	DLK1	FBN2	ZMYM2	PSTPIP2	NELL2	TKTL1	SSX1	PALLD	HTR2C	AMY1A	DUSP6	COCH	LHX2	GALNT12	WNT5B	FOS	AGPAT4	HLA-B	EPHA2	EMX2	NOTCH1	CD9	PLK2	SAT1	CD46	FEZF2	SLIT2	SIX3	FGF17	DTNA	DSP	NACA	MTUS1	BEGAIN	F3	GRAMD1C	LGI1	KLF3-AS1	ZNF236	GATM	FAM107A	GDF15	GDF7	EFEMP1	MIR9-1HG	TMEM255A	BTG3	SPRY1	ACKR3	SORBS2	NUAK2	SPON1	EFNA1	GAS6	ENPP4	NPY2R	SLITRK5	CEP290	HAUS6	FOXG1	DOCK3	SMS	FJX1	FZD5	SOX3	QKI	CREB5	FGF8	HDC	CA2	ETV5	TTYH1	WIF1	MAFF	SPRY2	ELOC	WASF1	DGLUCY	HSPA4L	SPART	PRSS23	BMP7	SLC1A4	TNFRSF10B	NAV3
HUMMEL_BURKITTS_LYMPHOMA_UP	http://www.gsea-msigdb.org/gsea/msigdb/human/geneset/HUMMEL_BURKITTS_LYMPHOMA_UP	NSG1	TERT	TUBB2B	PTBP2	SMARCA4	RCBTB1	WASF1	SUGCT	SERINC5	BMP7	SOX11	SSBP2	NASP	UCHL1	HADH	TUBB2A	TCF3	SLC35E3	VPREB1	ID3	LEF1	CSE1L	TUBA1A	HNRNPA3	RNASEH2B	PRKAR2B	ALDH5A1	TCL6	LZTS1	DLEU1	ATP5MJ	PDCD4-AS1	RAP1GAP2	APBB2	LHFPL6	TFDP2	MME	RGCC	TCP1	FHOD3	RFC3	BACH2	PRDM10
ZHOU_INFLAMMATORY_RESPONSE_FIMA_DN	http://www.gsea-msigdb.org/gsea/msigdb/human/geneset/ZHOU_INFLAMMATORY_RESPONSE_FIMA_DN	SGSM2	YAE1	MIS18BP1	RHOBTB2	ARAP3	PTH	WDR91	AFF3	ZNF555	LIPT2-AS1	ZNF692	IFFO1	DNAI1	MBP	CLPX	MTF2	ORAI3	AP4B1	IRAG2	CALHM2	ARHGAP8	AKAP14	STYK1	MUC16	CPS1	CA10	RPUSD3	PCDHGC5	ZNF785	MRPS25	ZNF395	CYTH4	LIFR-AS1	MYH10	REEP1	DOK3	POLM	FGD3	FPGT	ENHO	NDE1	ZC3H14	MRTFB	NFATC3	RANBP6	KLHL23	DBT	CCDC148	ELAVL3	SLC29A3	PRPSAP1	RABGAP1L	MAP4K1	RASGRP3	ATP5MC3	DEFB122	SPSB2	ALOX12B	TSHZ1	SCN8A	RIN2	IER5L	ANKRD39	MCTP2	GHSR	FAM78A	GEMIN2	AQP11	CSMD2	XKR6	CXCR4	CACNB2	PAGR1	OR10H2	PWWP3A	TENT4B	PPFIA4	BRAT1	ENSG00000258716	CSTF1	PIMREG	GFOD1	RIN3	ATG4C	DOK1	CRBN	TTC30B	SLAMF6	RCBTB2	NCKIPSD	ANKMY2	ARHGEF3	VASH2	TMCC1	NUDT12	ATG4B	CDKN1C	BOLA1	VIPAS39	TAF3	ORC5	HTR4	ATP23	ZNF718	TUBAL3	ZNF853	OTUB2	C7orf25	ST3GAL3	GOLGA2P5	SCN7A	ECM2	DPF3	SLC25A30	TMEM177	TIMM21	LDLRAP1	SNX18	SDC1	ARHGEF40	CNKSR2	VGLL4	C9orf40	NHSL1	KCNE3	IRF4	TNNI2	SUSD3	KAT14	RAB11FIP4	AJUBA	SLC16A4	SIAE	TMEM107	XPC	AVPI1	ZNF962P	LINC00632	JMJD1C	ZNF571	AURKA	NRXN3	USP30	WIPF1	CITED2	HHEX	NINL	TSC22D1-AS1	ACKR4	CLEC2B	LDAH	LRRC1	CHCHD4	FGF7	ZNF366	KREMEN1	TTC23L	ACACB	C2orf74	NDRG2	ZNF165	DCP1B	PRMT9	DNM3	TRPM3	DGCR2	SPRY2	FANCE	FGD4	MRPS27	YPEL4	NAA16	ABHD10	GLT8D1	OR2L13	DAB2	CEP19	FRAT2	ZNF605	TNFAIP8L1	ZNF540	MARCHF1	SLC20A1	ZBTB14	FAM161A	CEP85	DNAH5	RNF166	PTPRO	SHPK	ZMYM3	SETDB2	VSIR	PDE5A	ARHGAP12	ZFP3	GEMIN6	CNOT8	CYBC1	ZNF843	MCHR1	TLE3	TLR6	CD300LB	PRICKLE1	LPAR5	TACSTD2	DTWD1	THYN1	CDS1	SLC27A6	HOXB6	ARID4A	TINAG	STN1	SMPDL3B	SLF2	ZNF362	EHD3	MTIF3	TLR10	GPAM	INHBB	NVL	HOXA1	EFCAB3	OSGEPL1	FRMD4A	USP2	RPE	NR2F6	MLYCD	LBHD1	RAB40B	MAF	SLC5A8	SHC3	PDE6C	HEATR3	ACTL6B	INTS10	CPNE6	DNTTIP1	TRIM32	MBLAC2	FAM217B	BICD1	TLR1	ZBED5	C11orf21	CCDC85A	PSTPIP1	SERAC1	KIZ	LPAR6	COL19A1	GATA2-AS1	DHRS9	MS4A6A	SUFU	CCDC96	RPAP3	KIAA1217	NIF3L1	CHD9	CEBPA	DGKZ	FBXO32	PRIMPOL	TIGAR	STEAP1	APCDD1	NLRC4	ASCL1	SMAD1	FASTKD1	GPR180	EPB41
SABATES_COLORECTAL_ADENOMA_SIZE_UP	http://www.gsea-msigdb.org/gsea/msigdb/human/geneset/SABATES_COLORECTAL_ADENOMA_SIZE_UP	CALHM6	SLC20A1	NKD2	SEC16B	GART	MDM4	STX16	NEAT1	PGGHG	LAMP2	SLC9A3-AS1	BCL6	ZNF697	THUMPD3-AS1	MAP3K20	AATBC	STMN3	CABIN1	FBXL6	DFFB	TIMP3	AHSA2P	LRRC14	ZNF431
SABATES_COLORECTAL_ADENOMA_SIZE_DN	http://www.gsea-msigdb.org/gsea/msigdb/human/geneset/SABATES_COLORECTAL_ADENOMA_SIZE_DN	GLDN	C2orf72	MAOA	MMP28	PDE4D	GNPTAB	SYT17	CYSLTR1	RCAN3	TBX10	RETNLB	TMEM125	BNIP1
SABATES_COLORECTAL_ADENOMA_UP	http://www.gsea-msigdb.org/gsea/msigdb/human/geneset/SABATES_COLORECTAL_ADENOMA_UP	LRRC34	REG4	NOTUM	ETV4	SH3TC2	MMP1	TRIM29	ANLN	CHAC1	TNFRSF10C	LY6G6D	PF4	CADPS	GRM8	CLDN1	KLK10	LCN15	LPL	AJUBA	MSLN	DUSP4	HES6	DUOX2	SERPINA3	NMU	ASCL2	PSAT1	SLC16A4	GALNT6	FOXQ1	LINC00963	IGFBP2	TACSTD2	SLC7A5	CPS1	MUC5AC	DLGAP1-AS2	RPL22L1	SBSPON	SLC6A6	GPSM2	VSNL1	CXCL11	CCNO	NKD1	S100A8	SP5	ART3	REG3A	INHBA	IL13RA2	SLC22A3	KRT80	KRT6B	STYXL2	L1TD1	BACE2	CDH3	CCL20	UGT1A7	S100A11	CXCL3	LCN2	GABRP	AP1S3	RNF183	MSX1	CBLIF	CYP4X1	CST1	REG1B	SRPX2	DMBT1	CXCL8	NFE2L3	DEFA6	REG1A	BMAL2	LRP8	FREM2	DPEP1	HYAL1	KLK11	CRNDE	GRHL1	C4BPB	ODAM	TDGF1	CXCL1	MMP7	S100A2	DSG3	TNFRSF6B	RRM2	AXIN2	S100P	TGFBI	NAP1L1	LRRC36	MSX2	RTEL1	TBX3	MMP3	CHI3L1	DGAT2	FAIM2	IL33	CLDN2	EPHX4	DSC3	CXCL2	TCN1	APCDD1	WDR72	GRHL3	AZGP1	SLC6A14	IRX3	GATA2-AS1	ACSL6	LGR5	TNS4	MMP10	DEFA5	DUOXA2	DSG4	ALDH4A1	PTP4A3	CEMIP	FABP6	TRIM7	KRT23	QPCT	SLCO1B3	CD44	C2CD4A	NQO1	PCSK1	UCA1	TEAD4
SCIBETTA_KDM5B_TARGETS_UP	http://www.gsea-msigdb.org/gsea/msigdb/human/geneset/SCIBETTA_KDM5B_TARGETS_UP	MPC1	NDE1	POLB	SAT1	RNASET2	RNF40	MIA3	GADD45A	CLCF1	SMOX	MAPK8IP3	EHD1	KLHDC10	DDIT3	CD2BP2	CDIPT	DNAL4	BBS9	OSER1
NAGASHIMA_NRG1_SIGNALING_DN	http://www.gsea-msigdb.org/gsea/msigdb/human/geneset/NAGASHIMA_NRG1_SIGNALING_DN	PPP1R3D	TCHH	ZNF362	ZBED8	H2AC7	RBM15	ZNF248	CD44	ETAA1	NUMA1	PIP5K1A	VDAC1P8	APC	CDC14A	OSR2	PLG	MIA2	HMGCS1	B3GNT2	AKAP9	ZKSCAN4	SOX2	F3	ARL14	PGAP1	THBS1	TSC22D2	DMXL2	ID2	ZNF292	TIA1	MBD4	RYBP	PCDHGA8	MPZL2	CROCCP2	TTLL5	ZNF222	SOCS2	GALK2	PTHLH	MARF1	N4BP2L2	PDS5B	DDIT4	ZNF514	FRAT2	MAFB	GPLD1	PPP1R3C	ZNF287	FUT9	GPR87	RALGPS2
ELVIDGE_HYPOXIA_DN	http://www.gsea-msigdb.org/gsea/msigdb/human/geneset/ELVIDGE_HYPOXIA_DN	SUMO3	HSPH1	AMD1	ATP2A3	SLC24A3	CTPS1	CALM1	CCND3	PSEN2	EEF1E1	SNRNP40	HSPA4	PRPF4B	SLC35C1	MAPK1	SCYL2	DNAJA1	PNO1	COPA	SOBP	QRSL1	ESR1	IDH3A	SRPRA	FASTKD5	WDR77	HHEX	ZMPSTE24	ODC1	RNF14	PYCR3	ARHGDIA	RET	ADAT1	GYG1	POLR3K	TOR3A	RAB35	STX3	DCTN5	BOP1	SPAG1	CHUK	HSF1	TIMM23	CYB561	IDE	LARP4	ADGRG1	SLC5A6	RNASEH1	STIP1	PDZK1	LARS2	CENPN	SLC29A1	SLC35B1	CHKA	CORO1A	CDC20	CEBPA	GPS1	TAF9B	EXOSC4	FUS	GPATCH2	KLC2	EIF5A	GCH1	OSTM1	CORO1B	SRM	KPNA1	NDUFS6	DDX3X	TFAP2C	CCDC86	PPIF	NR2F6	SLC52A2	HNRNPH1	TMEM33	ABCF2	GAS2L1	PUS1	ILRUN	ADORA1	AOX1	MAPKAPK2	ACOT7	ELMO2	TOMM22	CA2	SORT1	SLC25A44	SLCO3A1	C2CD2	MRPS12	NETO2	TMEM259	FLAD1	ARPC4	DHX29	GLYR1	SOCS2	AUNIP	CXCL12	PSME3	RMC1	SPDEF	JAK2	SRSF1	POLR3E	NUP98	BRMS1	GLUD1	SDF2L1	TMEM50B	RANGAP1	RIOX1	ASPSCR1	GULP1	ALDH4A1	LRRC59	KPNA4	RRP15	ZWILCH	CDV3	OGDH	BAK1	FKBP4	PIK3R3	MAZ	RPP25	NIP7	SEC23IP	ATP6V0A2	NCLN	AREL1	TIGAR	URB2	ETF1	SLC7A6	DOLK	KIAA0930	GDPD3	GNA13
ELVIDGE_HYPOXIA_BY_DMOG_DN	http://www.gsea-msigdb.org/gsea/msigdb/human/geneset/ELVIDGE_HYPOXIA_BY_DMOG_DN	URB2	SLCO3A1	SLC5A6	NDUFS6	GPATCH2	SRSF1	ADORA1	CALM1	TIGAR	CEBPA	AOX1	RPP40	CTPS1	SDF2L1	GABBR2	IDH3A	NUP98	RPP25	SLC25A44	HSPA4	TAF9B	RIOX1	ODC1	CXCL12	SLC29A1	ALDH4A1	JAK2	SRM	SOBP	PDZK1	PUS1	CORO1A	ADGRG1	SPDEF	SOCS2	ATP2A3	ACOT7	WDR77	SLC24A3	SLC35C1	PSME3	DOLK	TOR3A	RET	ZMPSTE24	ZGPAT	ATP6V0A2	POLR3K	PIK3R3	ADAT1	LPCAT3	NAPA	SPAG1	CCND3	CENPN	ESR1	PYCR3	IDE	GDPD3
ELVIDGE_HIF1A_TARGETS_UP	http://www.gsea-msigdb.org/gsea/msigdb/human/geneset/ELVIDGE_HIF1A_TARGETS_UP	SLC25A44	CCND3	IDH3A	TMEM33	AUNIP	IDE	SPAG1	RRP15	KPNA1	RFK	PNO1	CORO1A	GDPD3	AMD1	SEC23IP	SLCO3A1	FASTKD5	MRPS12	RIOX1	CCDC86	GABBR2	SLC29A1	WDR77	SLC5A6	LARS2	RRP12	GPATCH2	SLC7A6	JAK2	TAF9B	CXCL12	RMC1	STX3	SRM	DNAJA1	LSG1	SLC35B1	POLR3K	SOBP	HSPA4	HSPH1	HHEX	TOR3A	SLC35C1	OSTM1	SCYL2	URB2	ABCF2	CTPS1	AREL1	GYG1	RRS1	PSEN2	CHKA	ADAT1	RAB35	GCH1	GLYR1	CHUK	PSME3	SLC24A3	ATP6V0A2	DOLK	RPP40	RPP25	SOCS2	GULP1
ELVIDGE_HIF1A_AND_HIF2A_TARGETS_UP	http://www.gsea-msigdb.org/gsea/msigdb/human/geneset/ELVIDGE_HIF1A_AND_HIF2A_TARGETS_UP	ADAT1	POLR3K	SOCS2	HSPA4	CCND3	SLC35B1	RPP40	TOR3A	CORO1A	ATP6V0A2	HSPH1	RRP12	AREL1	CCDC86	SPAG1	TAF9B	SLC29A1	SLC5A6	RET	OSTM1	RMC1	GABBR2	WDR77	AUNIP	SLC25A44	RPP25	FLAD1	STX3	CHUK	GCH1	SLC35C1	GYG1	RIOX1	SLC24A3	CHKA	RRS1	IDH3A	SRM	ABCF2	LSG1	RFK
JAATINEN_HEMATOPOIETIC_STEM_CELL_UP	http://www.gsea-msigdb.org/gsea/msigdb/human/geneset/JAATINEN_HEMATOPOIETIC_STEM_CELL_UP	DNMT3B	IGFBP7	ADGRA3	PON2	PDZD2	SCN3A	TNFRSF21	SSBP2	MACROH2A1	HSPD1	FRMD6	GLIDR	COL5A1	PSMG1	C11orf54	SCRN1	MYO18A	ALG10B	ZNF117	LAPTM4B	PLAGL1	NPR3	ADAM28	ABCC1	ANGPT1	JUP	CBX2	ZNF711	HLF	HACD1	ECPAS	MSH5	SMAD1	PRDM16	PXDN	PHACTR1	ISYNA1	ABRAXAS1	CALN1	RAVER2	PLCB4	FRMD4B	HHEX	SLC39A10	UHRF1	TUSC1	MZB1	DST	PRXL2A	DDAH1	CRACD	SLITRK4	WDR91	SMARCA1	SLC39A8	MRNIP-DT	CHST13	TAF1D	CDCA7	MSI2	PAICS	ITPRIPL2	SGK3	ZNRF1	FAM30A	TRO	HDGFL3	BTBD3	WASF1	BCAT1	DPPA4	ATP9A	TSPYL5	MSRB3	UBE2Q2P13	PDE1A	RDX	CYYR1	SOCS2	TMEM38B	RHOBTB1	BEX2	FHL1	UNG	MPL	SETD9	ARMCX2	RCN1	POGLUT2	CRISPLD1	ARHGAP22	EMP1	CRIM1	MEIS1	ARMCX1	CCDC171	MICU3	PRDM11	TMEM44	MYCT1	CD34	ERG	AKR1A1	ETV6	SCD	ATP6V0A2	FLVCR1	ACACA	SH3RF1	PLCB1	ZNF521	TXNRD3	TMEM163	ATP2C1	NME1	CCNB1IP1	EBPL	JADE3	PKD2	PM20D2	ASPH	HOXA9	PRDX4	FLT3	TUG1	CMAHP	PRMT5	NRIP1	RBPMS	WDR49	DKC1	ZFTA	HOXB3	NAP1L3	PDGFC	UMODL1	UBTD2	HOXA3	MMP28	DTL	GOLIM4	SH3BP4	SLC25A27	CPT1A	GNA15	CDK6	MAP7	TMEM200A	C1QTNF4	HMGCR	IL18	OBSL1	BAALC	ERLIN2	MYB	CPA3	CRHBP	TNS3	GUCY1A1	SELENOP	SRSF3	DPY19L3	TFPI	UBR5-DT	HSH2D	NKAIN2	PLEKHA5	TFEC	HPGDS	NASP	FAM171B	DSG2	PAM	HADH	TBC1D24	IQGAP2	GALNT7	SRD5A3	ACSF2	FAM98B	KIT	ANKRD28	CTHRC1	DPY19L2	ERMP1	ZBTB8A	QSER1	ZNF709	GNAI1	RUNX2	VWDE	SLC9A7	SPIN4	RAB34	SMIM24	HSPB1	BCL11A	DIPK1B	SAMD13	ITGA9	ZBED3	SLC16A14	RUVBL2	LPIN1	CBX5	FABP5	ANKRD6	PROM1	PLS3	CDK4	ZNF302	LIMCH1	SMARCA2	CIBAR1	IPO7	CHRDL1	DPYSL3	NDN	SLC27A2	ALDH1A1	ZNF618	SPART	HMGA2	CD109	BIVM	RPS15A	RBM10	CREBZF	CNKSR3	CFH	AREG	NREP	CYTL1	PPM1H	MRPS27	SPOCK3	PRKACB-DT	ZNF512B	MIR155HG	MEST	PLA2G12A	MEGF6	HOXA10	CDK2AP1	MAP9	B4GALT6	TGFBRAP1	DPY19L4	FAIM	PWWP3A	ADAT2	WDR17	EOGT	DOCK7	ZNF395	DAPK1	MYO5C	SCHIP1	MEG3	IGLL1	FAM216A	SV2A	KCTD3	LINC00888	ZMAT1	F2R	ZNF165	SMYD3	CCDC6	PAIP1	DEPTOR	AKT3	SYPL1	POGZ	TCAF1	ITM2C	TCEAL4	FGD5	PSMB5	MIR221	BEND4	KCTD15	NEGR1	STMN1	GATA2	NT5DC2	PLA2G4A	VAV3	MLLT3	TCEAL9	PGBD1	HOXA5	TRIM24	TANC1	TIMM9	SOCS6	IPO11	SERPING1	SPINK2	ME3	LRCH2	COL24A1	GIHCG	RXYLT1	F2RL1	TRIP6	NKX2-3	SCN9A	CEP170	MCM5	CPSF3	ADGRG6	BSPRY	STK3	KDM5B	GATM	KHDRBS3	MBLAC2	MAST4	AKR1C3	GCSH	SHANK3	PREX2
MOROSETTI_FACIOSCAPULOHUMERAL_MUSCULAR_DISTROPHY_UP	http://www.gsea-msigdb.org/gsea/msigdb/human/geneset/MOROSETTI_FACIOSCAPULOHUMERAL_MUSCULAR_DISTROPHY_UP	EBF2	SCG5	BRINP1	LXN	PDGFRA	HSD11B1	COL6A3	IFI27	THBS2	RARRES1	HOXC6	POSTN	ID2	ID3	ADGRL2	CCN4	ID1	PRG4	PGF	NID1
MOROSETTI_FACIOSCAPULOHUMERAL_MUSCULAR_DISTROPHY_DN	http://www.gsea-msigdb.org/gsea/msigdb/human/geneset/MOROSETTI_FACIOSCAPULOHUMERAL_MUSCULAR_DISTROPHY_DN	FUCA1	VAMP8	CDC42EP3	ASS1	KLHL41	PDLIM3	WIF1	INA	RARRES2	PPL	OXTR	ALDH1A1
GRAHAM_CML_QUIESCENT_VS_CML_DIVIDING_DN	http://www.gsea-msigdb.org/gsea/msigdb/human/geneset/GRAHAM_CML_QUIESCENT_VS_CML_DIVIDING_DN	SPC25	CPA3	NDC80	HGF	CSTA	CDK1	MS4A3	RNASE2CP	MPO	RNASE2	CLC	TOP2A
GRAHAM_CML_QUIESCENT_VS_NORMAL_QUIESCENT_DN	http://www.gsea-msigdb.org/gsea/msigdb/human/geneset/GRAHAM_CML_QUIESCENT_VS_NORMAL_QUIESCENT_DN	PCDH9	RBPMS	VNN1	HLA-DPA1	HLA-DQB1	GUCY1A1	SPINK2	FHL1	GLIPR1	SORL1	H1-0	HLA-DPB1	PPFIBP1	LIMCH1	GBP2	ADGRG6	HLA-DRB4	PMCH	TM4SF1	PROM1	HLF	HLX	MLLT3	TSPAN6	CXCL1	SCHIP1	CXCL6	SELL	HLA-DQA1	H2BC21	AIF1	EMP1	MPZL2	FAM30A	APP	IDS	HLA-DMA	CD52	CRHBP	AREG	TGFB1I1	HLA-DMB	DUSP6	SPTBN1	ALOX5	BAALC
GRAHAM_CML_QUIESCENT_VS_NORMAL_DIVIDING_DN	http://www.gsea-msigdb.org/gsea/msigdb/human/geneset/GRAHAM_CML_QUIESCENT_VS_NORMAL_DIVIDING_DN	SORL1	JCHAIN	HLA-DRB4	HLA-DQA1	MPO	GZMB	C3orf14	SPINK2	PLS3	AIF1	PROM1	HLA-DQB1
GRAHAM_CML_DIVIDING_VS_NORMAL_DIVIDING_UP	http://www.gsea-msigdb.org/gsea/msigdb/human/geneset/GRAHAM_CML_DIVIDING_VS_NORMAL_DIVIDING_UP	CSTA	PIEZO2	XIST	PF4	PROS1	PPBP	CYP1B1	TPSAB1	RNASE2	H1-2	CLC	RHAG	DLGAP5
GRAHAM_CML_DIVIDING_VS_NORMAL_DIVIDING_DN	http://www.gsea-msigdb.org/gsea/msigdb/human/geneset/GRAHAM_CML_DIVIDING_VS_NORMAL_DIVIDING_DN	HLA-DQB1	HLA-DQA1	CRHBP	GZMB	PROM1	LTB	TM4SF1	JCHAIN	PCDH9	C3orf14
GRAHAM_CML_DIVIDING_VS_NORMAL_QUIESCENT_DN	http://www.gsea-msigdb.org/gsea/msigdb/human/geneset/GRAHAM_CML_DIVIDING_VS_NORMAL_QUIESCENT_DN	TPBG	ALOX5	EMP1	TFPI	TSPAN6	ENPP4	LIMCH1	SH3BP5	SORL1	ADAM28	SPTBN1	CCNG2	RBPMS	CXCL2	CD59	CREM	HLX	OPTN	NEAT1	RABGAP1	AKR1C3	TM4SF1	CD40	GLIPR1	CXCL13	HLA-DQA1	ANXA5	GUCY1A1	TNFSF4	CXCL3	IL1B	CH25H	CXCL8	CD44	TNFSF10	VNN1	BAALC	C3orf14	CTSO	NFAT5	HCP5	SOD2	TCEAL2	TCF7L2	HLA-DPA1	H2AC6	DUSP6	PPFIBP1	HLF	GABPB1-IT1	PTPRC	INHBA	MPZL2	SVIL	EVI2A	DMD	TGFB1I1	ERG	FAM30A	TRIM22	CRHBP	MLLT3	IFI16	AREG	HLA-DQB1	HLA-DRB4	CD200	CXCL11	MYO5C	CXCL1	PTGER4	BCL11A	SELL	H1-0	IDS	GBP2	CXCL6	TSPAN31	MIR22HG	CLEC2B	PCDH9	TCF4	CYTIP	NRIP1	PMCH	IL18R1	FNBP1	ADAM8	ARMCX2	BIRC3	H2BC21	ADGRG6	RPL31	CCL19
GRAHAM_NORMAL_QUIESCENT_VS_NORMAL_DIVIDING_UP	http://www.gsea-msigdb.org/gsea/msigdb/human/geneset/GRAHAM_NORMAL_QUIESCENT_VS_NORMAL_DIVIDING_UP	NR4A2	GABPB1-IT1	KYNU	ALOX5	SVIL	TFPI	CXCL6	TM4SF1	OPTN	MPZL2	CYTIP	NIBAN1	STAT4	NFAT5	H1-0	TNFSF10	FTH1	CXCL11	CRHBP	CCL19	EBI3	H2BC21	MAFF	PMCH	SOD2	TSPAN31	IL18R1	CXCL3	PTGS2	PTPRC	GBP2	FXR1	MLLT3	TNFSF4	CXCL1	GUCY1A1	CXCL2	SPTBN1	TGFB1I1	FNBP1	IL1B	RBPMS	GLIPR1	EMP1	INHBA	TPBG	H2AC18	TCF7L2	DDX17	DST	CXCL10	AREG	CXCL13	CREM	NRIP1	H2AC6	MIR22HG	PCDH9	ALDH1A1	HLX	PPFIBP1	VNN1	NEAT1	EVI2A
BIDUS_METASTASIS_DN	http://www.gsea-msigdb.org/gsea/msigdb/human/geneset/BIDUS_METASTASIS_DN	EVA1B	ATP8B4	GMFG	PARP10	DOK1	PDK2	ISOC2	GABARAPL1	FADS3	PGGHG	GATA2	TULP4	HP	SLA	SLC25A37	ACACB	LPAR5	ZSCAN16	PPFIBP1	SPON2	ARHGAP6	SELPLG	FBXO32	NBN	ZNF404	ACTN1	SIRPAP1	LINC01770	RIN2	F13A1	GYPC	SELENOM	MR1	STAB1	RASSF7	DUOX2	PIP	NALCN	CKMT2	PLEKHA2	TTC17	ZNF641	TUT7	PGAP3	ANO10	TSPAN4	CFLAR	R3HDM1	NME3	DISP1	PHLDA3	MARCHF2	TMEM50B	PRAG1	MAN2B1	MKKS	GSDMD	ITGAL	VWA5A	NHS	STRN	SECISBP2	APOL6	MIR29B2	AKAP13	CNRIP1	MVP	IRF3	STK11	GTF2F1	RASSF4	C3orf85	ZBTB20	TOB2	ZBTB17	CHPF2	CIRBP	EP400	TLR5	ACADS	AHR	HLA-DRA	POU5F1	HEMK1	NAGK	SEMA5A	DTWD1	TAF3	RND1	TFDP2	CLEC11A	SASH3	BRWD1	SIDT2	AQP1	PTPN4	DDX24	ZNF45	SLC52A3	NEIL2	RNASEL	GGTA1	ABHD17A	SIRPA	CLU	INSYN1	SLC25A20	EHD1	TBC1D8B	INO80D	DAB2	SLC39A3	ENG	NR1H2	SIL1	RGL1	GALNT6	CCR10	TMC5	LAMP5	THEM4	FRMD4A	FAM174C	MS4A6A	AMY2B	RAB4B	STK17B	NUDT6	TNFRSF1A	PPM1M	UBN2	PABIR1	FAM3A	REX1BD	RNF213	EPM2A-DT	TRPV2	KLHL22	PTP4A3	PARM1	PTK2B	CPPED1	CTBP2	CD34	COX7A1	PWWP3A	BIN1	BRMS1	PRRX1	REXO1	CORO1A	KLHL2	WASHC3	C14orf28
WAMUNYOKOLI_OVARIAN_CANCER_LMP_DN	http://www.gsea-msigdb.org/gsea/msigdb/human/geneset/WAMUNYOKOLI_OVARIAN_CANCER_LMP_DN	CRYBG3	MAP3K8	PPM1K	ATP2B1	RUNX1T1	DOCK11	IGFBP6	CLIP4	ARNT	HTRA1	PTGS1	TGFB2	TALAM1	CALD1	WNT5A	REC8	S100PBP	RUBCNL	SRGAP2	GLIDR	CFL2	GPNMB	OLFML1	FRAS1	CPE	IFI16	LAMA4	ZYG11B	RCHY1	DOK5	LIX1L	TMEM237	TCF4	PDGFD	BNC2	SPRY1	PALM2AKAP2	CAV1	EXTL2	GPRASP1	GABPA	FLRT2	PRKAR1A	IFT52	ZNF483	DCN	ZNF641	ATF1	KAT2B	RAB11FIP2	ZBTB20	ZNF532	GCA	ZNF330	CELF2	AP1S2	PROS1	BEX4	FAM153B	DPYD	PLPP1	UBE2E2	SBSPON	LONRF2	LGALS8	NDN	FAM13B	RBMS1	AJUBA	UFSP2	LXN	MAGI2-AS3	FLNC	ACSS3	TTC28	MYH10	CTSK	KDR	SPAG9	PLA2G12A	SOD2	MNDA	CBR4	RNF146	WDFY3	PLSCR3	WT1	TCEAL1	WNT2B	BTF3L4	DDX5	PKD2	CALM2	SOCS5	DAB2	TMX4	PLEKHM3	FERMT2	FBXL7	GLI3	SDC2	BLOC1S6	SH3BP5	TAOK1	SLIT2	DDR2	BNIP2	TCEAL3	CANX	RGL1	DSE	ZKSCAN8	RBFOX2	FZD7	ATP11C	TSPYL1	SULF1	NR2F1	STK26	SEC11A	HSP90AB1	ZFPM2	EFEMP1	KPNA5	ZNF286A	FER	CERK	HDAC4	FBXL3	UGP2	SMIM10L2A	PROCR	FGF13	EPC2	PTPN21	GSDME	CCDC50	SIRPA	RAB11FIP3	SPOCK2	C1orf198	PSIP1	DPYSL3	MCOLN3	CDON	CSGALNACT2	PRPS1	LINC00205	HOXD8	BASP1	ST13	TMEM45A	RSRP1	GAS1	COL8A1	CAP2	PMP22	WASF3	POLR2M	TIAM1	RERG	ZNF512	HNRNPD	REEP1	SOX6	PRNP	NELL2	ADH5	NKX3-1	HBB	PDGFC	SLC30A4	XPO1	PLSCR4	SLC39A10	NUCKS1	FBXO21	PTPN12	CPVL	DCBLD2	TIMP3	IRF2BPL	EIF3M	CRLS1	C1S	PNMA8A	EPB41L5	EFHC1	GET1	NLRP1	MAF	LINC01116	ARMCX1	PREPL	CCDC80	GPRASP2	OSTM1	AASDHPPT	KIF1B
WAMUNYOKOLI_OVARIAN_CANCER_GRADES_1_2_DN	http://www.gsea-msigdb.org/gsea/msigdb/human/geneset/WAMUNYOKOLI_OVARIAN_CANCER_GRADES_1_2_DN	HOXD8	SPRY1	SLC26A11	IGFBP6	ZNF483	CELF2	BNIP3	FLRT2	EEF1A1	BASP1	PLSCR4	SULF1	TTC28	N4BP2L2	RUFY3	KDR	DAB2	ELOVL5	SFPQ	HERC2P9	IFT52	ID4	DOCK11	CLIP4	MNDA	ST13	SRSF5	WT1	IFITM2	ARMCX1	PPM1K	TCEAL2	ATP2B4	HBB	MAGI2-AS3	RARRES1	DPYD	C3	WSB1	IL1R1	RGL1	LGALS8	ANXA8	CLIC5	C4A	PTGS1	PROCR	PDGFD	SH3BP5	PLSCR3	SBSPON	DOCK4	SSBP3	TIAM1	TCEAL3	SNCA	CTDSP2	CPE	NISCH	CAV1	FAM153B	ZNF641	GAS1	RHOQ	FRMD4B	DDX17	PODXL	SERPING1	TMX4	PARP6	CFI
MAYBURD_RESPONSE_TO_L663536_UP	http://www.gsea-msigdb.org/gsea/msigdb/human/geneset/MAYBURD_RESPONSE_TO_L663536_UP	ZNF346	SMARCA4	MED12	TAFA2	SLC38A2	BROX	EIF2AK3	GARS1	RFNG	ASXL2	RAB17-DT	USP11	ARHGAP26	SLC1A4	SEMA6B	IL1RAP	WDR19	LINC00472	YARS1	ZFP41	SLC7A11	IKZF1	LINC02861	SGCZ	LINC00471	TRIM8	HNRNPUL1	SNX6	HDLBP	SF3A2	PLEKHG5
MAYBURD_RESPONSE_TO_L663536_DN	http://www.gsea-msigdb.org/gsea/msigdb/human/geneset/MAYBURD_RESPONSE_TO_L663536_DN	NOLC1	EZR	SLC30A5	CNOT9	CSTF3	PEG10	ACTB	LOC389831	SRRM1	PCID2	ZNF585A	CDK1	SNX5	STK17A	SRSF7	LAPTM4B	TMTC4	ZNF207	CCNC	YWHAQ	DDOST	RPL15	GNPDA2	CCZ1	DDX11	HMGB1	SNX10	KPNA1	PLSCR1	PROX1	CPE	CYCS	ALDOB	TMEM50B	S1PR5	ADPGK	HSDL2	USP15	DLX5	OSGEPL1	AMD1	MRPL42	SLC39A6	PPA2	HMMR	IFNAR1	NDC1	STMP1	MED21	SELENOT	MSH2	C4orf3	CCNG2	BUB3	TUBGCP5	PSME3
WATANABE_ULCERATIVE_COLITIS_WITH_CANCER_UP	http://www.gsea-msigdb.org/gsea/msigdb/human/geneset/WATANABE_ULCERATIVE_COLITIS_WITH_CANCER_UP	FHIP1A	EDIL3	PCSK5	NOL3	CDKN1C	SLC35D3	MN1	LRP6	LRP5	STK39	LCA5	PLXNB1	TXNRD3	HS2ST1	FBN1	SELENOW	ICA1	LIMCH1	ANGPTL2
WATANABE_ULCERATIVE_COLITIS_WITH_CANCER_DN	http://www.gsea-msigdb.org/gsea/msigdb/human/geneset/WATANABE_ULCERATIVE_COLITIS_WITH_CANCER_DN	BTN3A1	SAMSN1	GBP1	SLA	CXCR6	PREX1	GBP5	LCP2	NLRC5	CNOT6L	IGF2BP3	SSH2	CYSLTR1	GBP4	NEDD9
RODRIGUES_THYROID_CARCINOMA_UP	http://www.gsea-msigdb.org/gsea/msigdb/human/geneset/RODRIGUES_THYROID_CARCINOMA_UP	BORCS7	SLC16A6	SDF2L1	GNAI1	FKBP11	ARHGAP42	PHYH	DISP1	TMEM64	TATDN3	ECI1	RPS23	COPS8	MCRIP2	FAM89A	PAG1
RODRIGUES_THYROID_CARCINOMA_DN	http://www.gsea-msigdb.org/gsea/msigdb/human/geneset/RODRIGUES_THYROID_CARCINOMA_DN	DCBLD2	BNC2	CD44	SAMD9	ALCAM	ZNF512B	AIG1	F2RL2	ITGB8	FN1	ERCC6L2	S100A2	GMEB2	ATXN1	ZMYM2	PTPRK	NAA50	PMEPA1	MYO1D	CDC42EP3	MAP2	HIPK2	THBD	DICER1	KANSL1	CDK6	NAMPT	ZNF207	ANK3	DMD	IRF1	CXCL1	DUSP10	MFSD14CP	SRGN	PAX8	ARHGAP35	CLDN1	MORF4L2	ANAPC5	ZNF160	SHANK2	KCNMA1	ARHGAP29	ST3GAL6	SYTL2	COL8A1	PGPEP1	NABP1	TM2D1	PHLDB2	LIF	PLCB1	RSF1	TAB2	PCBP2	BBX	ANKRD28	ROBO1	UBXN7	THBS1	AREG	HIVEP2	RNF217	KATNBL1	PPP1R13L	L3MBTL1	IGF2BP2	CREB5	IRF1-AS1	AMIGO2	RNF213	TSC22D2	BBC3	SNHG12	PLEC	UGCG
GOZGIT_ESR1_TARGETS_UP	http://www.gsea-msigdb.org/gsea/msigdb/human/geneset/GOZGIT_ESR1_TARGETS_UP	PECAM1	ZNF831	GAS1	DEPDC1	CYP11A1	PARVA	STS	IL18	ANXA8	AGXT	FSD1	ACACB	CYP4F8	LINC01300	DPEP2	TMEM139	GRHL1	POU5F1	LAMC1	CYRIA	PTPN21	PLD1	SLC16A5	BLNK	OSBPL1A	CACNA1D	SLC39A10	VSIR	CLSTN3	WWC1	FHL1	PMEL	UGT8	VGLL1	KRT71	SMIM2-AS1	NT5E	SKP2	ITSN1	PEG10	CLMP	HERC4	SLC18B1	PALM	PROM2	ECM1	LOC389831	PIGY	S100A12	SLC25A37	THSD7A	ALOX5	VWDE	ASPH	MEGF6	ADIRF	MMRN2	ACSL5	LAMB1	FHL2	COL12A1	IGFBP3	SEPTIN6	TCIRG1	ALPP	FERMT2	RNF144A	GATA2	GRAMD2A	ADAMTSL4	KRT5	PC	VTN	PRKAR2B	FAM13A	MTARC1	DSC2	NAGA	DUSP19	ABCG1	ORC1	SUB1	PKDCC	TFAP2A	SMPDL3A	PRKAG2	FOS	DOCK10	TH	FRY	B4GALT4	IGF2BP3	SGCE	CEBPA	CDC42EP3	PLCL2	CRISPLD2	ANPEP	PTPN2	CYP26A1	CSF3R	ACAA2	NR1H3	SEMA5A	OBSL1	WNT4	TCF19	BMP2K	PPARG	GRAMD1C	SPRR3	REEP6	DEGS1	DST	SNORD123	NASP	ME2	NPTX1	TCF7L2	ALDH3B1	COX7B	GNAI1	XDH	COL21A1	KRT14	NMRK1	SRSF11	HTR2C	SRI	GDPD5	TNFAIP8	UCA1	DHRS2	CRAT	PIM1	CEP170	C11orf86	MICAL2	GLDC	PTGER4	HSD17B1	GPAT2	ACSF2	SORCS2	SERPINE1	LIMCH1	FYN	DUSP9	KCTD12
HAHTOLA_SEZARY_SYNDROM_UP	http://www.gsea-msigdb.org/gsea/msigdb/human/geneset/HAHTOLA_SEZARY_SYNDROM_UP	RTCA	WAPL	NUSAP1	RGCC	GLIPR1	RECQL	JPT1	SNCA	RRM2	SAMSN1	HBA1	ICOS	IMPA2	HBB	ALAS2	ARMT1	PRDX4	GSPT1	BAZ1A	GOLGB1	KTN1	CA1	MEOX1	SELENBP1	LILRA5	LGALS8	HP	IDS	CD55	SH3GLB1	LPAR6	C3AR1	F5	H2AC18	CD28	RBM25	PSMB3	PGD	HAT1	SLC25A37	PRC1	CRIP1	TYMS	FAR2	THOC5	NMT1	GPR171	GLUL	DYSF	REXO2	TJP2	PTTG1	NINJ2	RAD51C	NCF4	TLR1	STAT1	MMP9	ETHE1	S100A12	S100P	ZC2HC1A	CKS2	MS4A4A	ITM2A	CES1	MTX1	PNP	NPIPB3	PSMB2	LIMK2	NBN	BARD1	NFE2	CCR10	PAPSS1	UBXN4	EZH2	IL10RB	TRIB1	FAS	SMC4	IQGAP1	TRAT1	RNASE2	ACTR1A	HBD	H1-2	TOP1	EIF1AY	TNFSF10	CDK7	TFDP1	PDXK	IL2RA	RNF125	CSGALNACT1	NIBAN1	NTAN1
HAHTOLA_SEZARY_SYNDROM_DN	http://www.gsea-msigdb.org/gsea/msigdb/human/geneset/HAHTOLA_SEZARY_SYNDROM_DN	KLRC1	TRDC	TXK	IL2RB	SESN1	KLRF1	IL18RAP	CCL4	KDM2A	NKG7	IRF8	XCL1	GNLY	KIR3DL1	CTSW	PRSS23	MYBL1	BACH2	KIR3DL2	PTCH1	SERPINB9	MATK	SPON2	HOPX	KIR3DL3	GZMK	DUSP2	KIR2DS4	VAV3	CD160	BST2	KLRD1	GZMB	KLRB1	APBA2	ZBTB16	CCL5	ADGRG1	NCAM1	DLG5	TSPAN13	NELL2	BCL2
HAHTOLA_MYCOSIS_FUNGOIDES_SKIN_DN	http://www.gsea-msigdb.org/gsea/msigdb/human/geneset/HAHTOLA_MYCOSIS_FUNGOIDES_SKIN_DN	C1QBP	GRN	ITGA6	HLA-DQB1	TOP2A	LGALS3BP	TNFSF10	BCLAF1	HLA-DQA1	B4GALT1	LLGL1	ANXA4	CSNK1A1	EIF1AX	DSC2	PRKCI	N4BP1	KLK7	KLK10	DSTN	SCFD1	MICU2	ECM1	ZWINT	SMC3	CAT	RFC5
HAHTOLA_MYCOSIS_FUNGOIDES_CD4_DN	http://www.gsea-msigdb.org/gsea/msigdb/human/geneset/HAHTOLA_MYCOSIS_FUNGOIDES_CD4_DN	KTN1	TRAK2	PAICS	NMRK1	CCNG1	OSBPL8	PRMT2	NAP1L1	LY75	UGCG	EIF5B	TARDBP	IMPDH2	ZBED5	DDHD2	PCYOX1L	NCK2	EVL	ATIC	DIMT1	NUCB2	EIF1AX	INPP4A	COX11	ARHGEF18	MAP4K1	AHSA2P	METTL3	KHDC4	EBAG9	RAD21	CPSF6	SNAPC5	ABCE1	IL6ST	RBM26	YTHDC2	MALT1	TMEM123	SYNCRIP	NUCKS1	ICAM2	DDX18	KLF9	CDC42	RPL31	DUT	PGRMC2	WASHC3	PEBP1	SKIC3	UBP1	MT-ND5	C1QBP	WWP1	NACA	CACYBP	CNOT2	UBAP2	HNRNPA3	RNF4	TRIM33	TUG1	MPRIP	CALM1	TPD52	CDC23	RBM8A	UBQLN2	ATG12	PPP1R2	FAM162A	OLA1	ADD3	IPO7	FAM8A1	SRP72	PPP3CC	PITPNB	MPHOSPH9	ITGB1BP1	SEMA4C	LUC7L3	PRDX2	SLC12A7	SEPTIN6	NPIPA1	CD69	TTC3	ZC3HAV1	MRPL3	CRYBG1	FUBP1	LCP2	SHFL	LEPROTL1	KIF2A	ZFAND1	MDFIC	GORASP2	ACTN1	RCN2	VAMP1	CD81	AVL9	MRPL9	HNRNPA1	SNX1	TSPYL4	HINT1	SLC7A1	NLRP1	STAT5B	TRIM28	GSPT1
HAHTOLA_MYCOSIS_FUNGOIDES_UP	http://www.gsea-msigdb.org/gsea/msigdb/human/geneset/HAHTOLA_MYCOSIS_FUNGOIDES_UP	H2AC18	S100P	G0S2	LILRA5	SEC14L1	TOP1	TSC22D1	MMP9	HBD	SIK3	EMC3	CA2	H3C10	TMEM140	SOD2	H2BC21	SNCA	STAT1
HAHTOLA_MYCOSIS_FUNGOIDES_DN	http://www.gsea-msigdb.org/gsea/msigdb/human/geneset/HAHTOLA_MYCOSIS_FUNGOIDES_DN	CD37	PIK3IP1	RPL31	IGLC2	CD160	ZBTB16	HLA-DQB1	CANX	JCHAIN	IGHA1	CES1	IKZF1	ZFP36L2	PRMT1	FLNA	CDC42	PRKCH
PROVENZANI_METASTASIS_UP	http://www.gsea-msigdb.org/gsea/msigdb/human/geneset/PROVENZANI_METASTASIS_UP	PROM1	LSM7	ADA	CIAO2B	LRIG1	COG4	TDGF1	LMCD1	LCK	SKP2	NDUFS5	TXNIP	TUBB	AKR1C1	SF3B3	WDR59	GABARAPL2	PLIN2	WNK1	TMED2	SYT1	KIZ	CLEC11A	MET	MPHOSPH6	BRD7	RNF126	AMIGO2	GPX2	TSR1	DNAJC9	EPHB2	SEPTIN6	CTSC	CAVIN3	BTF3	FXYD6	PDIA4	TOX3	XRCC5	MACROH2A2	TRBC1	CDKAL1	POLR2A	MFNG	VCL	CENPN	NNT	PDF	TM4SF1	CSNK2A2	EDC4	PCCA	TCF12	DDX19A	FZD10	KDM4C	HBE1	TCF3	PLPP3	PEG10	QPRT	SLC38A2	VARS1	BORA	EIF4B	POLD3	TOMM70	CARS1	AKR1C3	OXCT1	CADPS2	DDX19B	CHGB	DHODH	AK6	HUS1	IPO5	VSNL1	CDK1	GCHFR	MME	LINC00869	JUN	IST1	TOR3A	PRCP	SAT1	H4C3	HOXC6	BTG1	VPS4A	AKR1B1	TRBC2	TIMM23	SAR1A	CEMIP2	CD24	MRPL23	BTBD3	ELP5	ZMYND11	WASHC2C	LCP1	DROSHA	TPM2	NIP7	COLGALT2	MCM3	EZH2	TFF3	TNS3	SPRY2	NAXD	AARS1	AQP3	MYB	MAGEB2	BAG1	MRPS27	CNN3	GALNT7	RGL1	PSMD7	GLG1	DAB2	LARP4B	PLLP	CARD10	KARS1	RBM47	TXNL4B	NAE1	EFNB2	SERPINF1	TESC	CDKN2A	VPS26A	CBFB	ITPA	MCCC2	TERF2	VGLL4	CTCF	THAP11	WWOX	CUL4A	MON1B	LAMP1	ATP5MC2	CDKN2C	FOXA2	SLC25A14	ZBED1	PRSS3P2	TMEM208	CYTL1	ATP6V0D1	PRIM1	GDF15	COPZ1	PRKX	ACD	POLR2M	MAGED1	GSE1	LTA4H	DDX50	CST7	CMC2	POGLUT2	SLC35D1	AZGP1	FYN	ZWINT	ADK	CES2	NARF	TARS1	BICC1	TRAF5	HNRNPA1	PRR13	RAP2A	MARCKSL1	TERF2IP	HLTF	EPRS1	PLAC8	GCSH	MTF2	GOT2	HNRNPA3	DAZAP2	FGGY	ATMIN	SNTB2	ANAPC5	PPA1	CAT	PLEKHB1	HNRNPF	SGCE	C3orf14
PACHER_TARGETS_OF_IGF1_AND_IGF2_UP	http://www.gsea-msigdb.org/gsea/msigdb/human/geneset/PACHER_TARGETS_OF_IGF1_AND_IGF2_UP	MID1	HERPUD1	SLC7A5	DNAJB9	NELL2	RPRM	DCLK1	MAP1B	SERTAD2	PHGDH	PSPH	IGF1	KRT81	ASNS	GADD45A	GDF15	SFMBT2	ASS1	SESN2	SLC3A2	MFAP3L	IFRD1	SEC24D	BHLHE40	SLC7A11	PCDH8	SLC1A4	TFF3	ABCA12	SDF2L1	IGF2	INHBE	VEGFA	EGR3	LARP1B	DDIT3
LIU_CDX2_TARGETS_DN	http://www.gsea-msigdb.org/gsea/msigdb/human/geneset/LIU_CDX2_TARGETS_DN	KRT9	KRT14	KRT15	SOX2	HES1	KRT19	KRT1	SPRR3
COLDREN_GEFITINIB_RESISTANCE_UP	http://www.gsea-msigdb.org/gsea/msigdb/human/geneset/COLDREN_GEFITINIB_RESISTANCE_UP	CDK5RAP2	ALDH1A1	PRELID1	CDH2	COX15	POLRMT	GOT1	KCTD15	CRTAP	DZIP1	TUB	BORCS7	MFSD12	PDHA1	PPIF	SLC39A14	TRAF5	IDE	PTPRG	SLC47A1	NSMAF	FBXO30	RAD50	FSD1L	QPCT	TBL1X	GAS5	P3H1	LIX1L	SRRT	ID3	OLFM1	NAP1L1	SOX12	BMERB1	NXPE3	CTPS1	ARL3	JAM3	DLX1	ACTR1A	IARS1	RABEPK	MAP1B	NFKBIZ	C18orf21	RHOQ	TAMM41	BMS1	PDCD11	UBA2	CSGALNACT2	SACS	TWNK	RFK	KMT2B	SELENOM	KLHL15	UCHL1	SUPV3L1	USP36	RFLNB	PCGF6	TRMT1	PARVB	COPRS	ZEB1	ITPRIP	C20orf27	ARMH3	IKBIP	ALDH1B1	UBE2M	TMEM158	SLC7A1	TIMM50	DPH5	CEBPG	NOL8	WDR62	TRNT1	MDM4	MLLT11	TTL	NAA10	PPP2R1B
PASTURAL_RIZ1_TARGETS_UP	http://www.gsea-msigdb.org/gsea/msigdb/human/geneset/PASTURAL_RIZ1_TARGETS_UP	ENPP3	FGF13	SPARC	LRRC61	HEMGN	CLIC2	HLA-E	PLIN2	LIMS1	RFESD
PASTURAL_RIZ1_TARGETS_DN	http://www.gsea-msigdb.org/gsea/msigdb/human/geneset/PASTURAL_RIZ1_TARGETS_DN	IGF1	DLK1	CDKN1C	LAPTM5	SV2B
CHOW_RASSF1_TARGETS_UP	http://www.gsea-msigdb.org/gsea/msigdb/human/geneset/CHOW_RASSF1_TARGETS_UP	MID1	LSM3	CHD1	PCLAF	ARRB2	GNPAT	CCL5	PEX1	SS18	FANCG	RRM2	CARD8	MBNL1	EIF4E	INSIG1	RSRC2	RFC4	FKBP15	DLG1	ALCAM	PNPLA6	PARP2	SMC1A	MFAP1	COX7B	TTF2
CHOW_RASSF1_TARGETS_DN	http://www.gsea-msigdb.org/gsea/msigdb/human/geneset/CHOW_RASSF1_TARGETS_DN	PTPRN2	PPIB	INO80B	NINJ1	PSMG1	P4HB	CELSR2	HSPA13	PPP1CA	OPTN	ARL1	CILK1	EEF1D	SNRPD1	PRKCSH	BCL3	BST2	EXOSC4	NDUFS8	FOXO3	KLHL21	LY6E	CREG1	PYCR1	EBAG9	LRPAP1	POLR2K	RNF114	RUNX3	DDB2
YEMELYANOV_GR_TARGETS_DN	http://www.gsea-msigdb.org/gsea/msigdb/human/geneset/YEMELYANOV_GR_TARGETS_DN	SRF	SMAD3	TP53	EBP	RABEP2	PAX6	EGR1	ATF2	GATA4	STAT1	JUN
LAU_APOPTOSIS_CDKN2A_DN	http://www.gsea-msigdb.org/gsea/msigdb/human/geneset/LAU_APOPTOSIS_CDKN2A_DN	AKT1	TIMP3	BAG1	MCL1	FAIM
LINDGREN_BLADDER_CANCER_CLUSTER_1_UP	http://www.gsea-msigdb.org/gsea/msigdb/human/geneset/LINDGREN_BLADDER_CANCER_CLUSTER_1_UP	TUBG2	RPL35	ASTN2	TM2D2	TBC1D4	APTX	ANP32B	NMRK1	BBS1	NLGN4X	INIP	CAST	MAP3K7	PTPRN2	ZNF462	LERFS	PTGR3	GNPDA2	NT5DC1	SNAPC3	CASP1	PLD1	SERPINB5	PYGL	HEMGN	RBM18	RXRA	PPP6C	GNAI1	PGAP4	TPD52L1	MEIS3P1	INTS10	TCEAL1	EIF3L	BRD3	FDXACB1	MITF	GALNT1	STX3	DGLUCY	CIBAR1	ATAD1	WDR41	ZNF516	RPL6	PBX3	ZMAT1	RPL27A	GSDME	STON2	MED7	HOXA3	SNHG29	TMEM268	TGFBR1	FABP5	FOXM1	VPS13A	MOB3C	RIC1	TMEM19	CORO2A	RPL15	GSTA4	CASP8AP2	TMX4	PRKCQ	RBM12	TMOD1	FUBP3	ZNF513	PIK3R1	RPL7A	PNRC1	GNG10	IGF1R	PRXL2A	CPA4	MRPL50	TOR1A	ZCWPW1	ZDHHC13	RPL10A	JTB	BBX	BEX2	ESD	RAB14	SKAP2	ATP6V1G1	CBR4	TSPYL1	FBXW2	GSTO1	BDH2	ANKRD16	DAB2IP	STX17	SALL2	PSMD5	XPA	CARNMT1	PTPDC1	FOXO1	PHF3	LDLRAD4	MAT2B	FAHD2A	ERP44	FBP1	GUK1	SNAPC1	ABITRAM	RARA	TMEM245	MLLT3	KRT13	IFI16	CDIP1
LINDGREN_BLADDER_CANCER_CLUSTER_2A_UP	http://www.gsea-msigdb.org/gsea/msigdb/human/geneset/LINDGREN_BLADDER_CANCER_CLUSTER_2A_UP	DDO	LAD1	DGKQ	SNCG	ABL1	S100A4	RAB25	ADRB1
LINDGREN_BLADDER_CANCER_CLUSTER_2A_DN	http://www.gsea-msigdb.org/gsea/msigdb/human/geneset/LINDGREN_BLADDER_CANCER_CLUSTER_2A_DN	CCN3	EVI2A	NGRN	GRAMD1A	MT1B	SERF2	PLAGL1	JADE1	DNAJB9	AP1S2	PRKCQ	MT1H	AFAP1L1	KIF2A	WHRN	RAB21	ARL4C	FAM171B	PSMD5	SGK1	SLFN11	ST6GAL1	DPYSL2	PTGES	ALCAM	MT1L	MBNL1	DNAJC10	GLIPR1	DDX3Y	LYZ	CDK5RAP2	NFIL3	LINC00472	PTPDC1	TMOD1	UBE2E2	CCDC50	C3AR1	AK1	TGFB1	DUSP22	UGCG	PBX3	TMEM268	GNG10	CELF2	SGCB	DAB2	MS4A4A	ISCU	SCD5	DCBLD2	ISCA1	PSIP1	RAB14	TGFBR1	RIC1	RCAN1	TOX2	RIMKLB	ZMAT1	RASSF8	CTNNAL1	RCAN2	MAP3K20	OSER1	TMX4	TBC1D8	IQGAP2	ALDH2	UBQLN1	CFL2	CLIC4	HABP4	RAD23B	MT2A	TES	SETX	FUBP3	ACSL4	C9orf78	SDCBP	FBXW2	CYBRD1	NEK6	ALG2	SOCS3	MAFB	PER3	MSANTD3	STXBP1	CYBB	ANXA5	LMO2	ERP44	CD302	H2BC5	ZNF738	BACE1	LIG4	ARMC8	PNMA1	RNASE4	NUDCD3	VCPKMT	RNF41	AOC3	PPP6C	SLC31A2	BEX2	GABARAPL1	GSN	RNF38	PSMB7	TSC22D3	FAM200B	SLC66A3	GSTA4	SET	IFITM1	PMP22	POLE3	RHOB	BMP2K	IARS1	MT1X	SCML1	ITM2A	FAM120AOS	MYO5A	MT1E	TGOLN2	TRPS1	PRPF4	GNAQ	CNN3	SON	ZFAND5	PALLD	SELENOP
LINDGREN_BLADDER_CANCER_CLUSTER_3_DN	http://www.gsea-msigdb.org/gsea/msigdb/human/geneset/LINDGREN_BLADDER_CANCER_CLUSTER_3_DN	ITGA2	SEC31B	KRT14	SLC24A1	ZNF655	MOB3C	NDST2	PLEKHH3	ICAM2	DPP8	TUSC3	CD44	STX3	OSGEP	OXA1L	LAMB3	FARP2	SPOCK1	VWA5A	COL4A6	EOGT	FGFR3	ATXN7L1	JAG1	LINC01138	PRXL2A	RND3	NME4	EXTL3	CDIP1	MAN2C1	PRDX5	HAPSTR1	ABCG1	SMAD3	PABPN1	MYB	COL27A1	ABLIM1	RGS12	ABCC5	TMEM120A	ITM2C	GMFG	RPS12	IGBP1	PDE4D	MICAL1	MOB3B	EIF3E	SALL2	MECOM	FAM174B	DGLUCY	RPL10L	LIMS1	NPM1	TM4SF4	TTC38	CUL4B	DYNC1I2	SRSF8	HMBOX1	LGMN	NOTCH1	DST	TARBP2	ZFAS1	PSD3	LPCAT2	ARSD	NRG4	SEPTIN9	RNF31	CBR4	ABCD4	PLCG2	FSCN2	SNAI2	SMAD6	CCND1	TESC	IGF1R	RMND5A	MXD4	CYP24A1	PIGB	ZNF827	HNMT	LDOC1	HHAT	CDC27	ADRM1	HIBCH	MED28	GPX2	LCAT	POLR2J2	SH3PXD2A	HRAS	CHCHD5	DNAAF9	ERAP1	MAST4	CPT1B	CFHR1	GRB10	ZNF516	DYRK4	AGR2	NEIL1	RPS23	MEIS1	MXRA5	PML	SPRY2	SEMA4B	WDR73	CASP1	CERT1	RFX2	ETFA	GSTO1	GLUD1	ZSWIM6	SNX19	THSD4	CASP4	GLI3	NUDT13	PXN	CTSH	SNRPN	CD81	METTL17	RACK1	GPSM3	ARHGEF40	MLLT10	ROS1	EPHB6	CFLAR	MYC	NLRP1	PTPRE	ASB1	GUK1	CLK3	BTF3	FABP5	LZTS2	TOB2	EML2	ABCC4	PTPRN2	HEATR1	FRMD6	AKAP13	SYTL2	EPB41L2	ADGRG6	DGKH	TSPYL1	HEMGN	COL4A5	TRNP1	AP1G2	AGFG1	ATF4	THAP4	MADD	GSDME	TMEM216	RALGAPA1	TK2	LAD1	TRIP12	HMG20A	WNT5B	PTPN13	ARIH1	FHIP2B	MPZL2	SORL1	EXT1	AARSD1	RNF44	IKBKB	SNU13	IFI16	NT5E	AJUBA	JADE2	CNN2	SAMD4A	RPS25	RSL24D1	SEMA6A	MRPS36	COL7A1	ZNF33B	ATXN1	BBS1	POLI	UNC5B	RFX5	PI4KB	CDK7	KRT17	AHNAK	NPAS2	BMS1	BMP7	TRIP6	CHD9	RPL36AL	NMRK1	PYROXD2	TBC1D2B	LPAR6	RPS28	FGL2	ARHGAP1	DGKA	FBLN7	DAB2IP
KOINUMA_COLON_CANCER_MSI_DN	http://www.gsea-msigdb.org/gsea/msigdb/human/geneset/KOINUMA_COLON_CANCER_MSI_DN	QPRT	HSPH1	AXIN2	PMEPA1	LAPTM4B	CHMP4B	MLH1	EMP1
CREIGHTON_AKT1_SIGNALING_VIA_MTOR_UP	http://www.gsea-msigdb.org/gsea/msigdb/human/geneset/CREIGHTON_AKT1_SIGNALING_VIA_MTOR_UP	NEDD8	BRMS1	CDK16	SPINT1	DDR1	LASP1	CLSTN1	MVK	PRKCD	UBE2M	RNF126	NEU1	CORO1B	CYB561	KCTD5	SYNJ2BP	CDC34	TJP3	HNRNPAB	SLC37A1	NECTIN2	ADIPOR1	BSG	BIK	AKT1	DUSP10	MMP15	POR	GPX4	ARHGEF16	CLDN3	TMED10	TOLLIP	PMPCA
NADERI_BREAST_CANCER_PROGNOSIS_DN	http://www.gsea-msigdb.org/gsea/msigdb/human/geneset/NADERI_BREAST_CANCER_PROGNOSIS_DN	FBLN1	SMOC2	REXO2	SHOX2	CLDN1	OMD	SSR2	NANOG	CLK4	DCN	C1S	TGFBR3	SPARCL1	TXNIP	MCEE	IFT81	ANXA5	CEBPD
CHIN_BREAST_CANCER_COPY_NUMBER_UP	http://www.gsea-msigdb.org/gsea/msigdb/human/geneset/CHIN_BREAST_CANCER_COPY_NUMBER_UP	MOS	CSE1L	FGF3	ZNF217	NCOA3	PTGS2	LRRC32	TGFB2	E2F5	ERBB2	PEBP1	AURKA	MED1	FGF4	CCND1	CTTN	TNFRSF6B	CYP24A1	MYBL2	MT-CO2	THRA	TOP2A	PTK2	MYC	LAMC2	PTPN1	PAK1	EXT1
CHIN_BREAST_CANCER_COPY_NUMBER_DN	http://www.gsea-msigdb.org/gsea/msigdb/human/geneset/CHIN_BREAST_CANCER_COPY_NUMBER_DN	CDKN1C	CTSB	FANCA	ANKRD11	HRAS	PDIA3	CDH1	TOP3A	INS	CDK11B	PRKCZ	CDH13	LLGL1
VANHARANTA_UTERINE_FIBROID_DN	http://www.gsea-msigdb.org/gsea/msigdb/human/geneset/VANHARANTA_UTERINE_FIBROID_DN	TNXA	PLAAT4	MS4A4A	MSX1	ERAP1	C1R	NFIB	SOX17	PTGER3	HOXA5	NR4A2	GSDME	GSAP	CBX7	ABLIM1	RBP1	LEPR	HSPA1A	PLCE1	CITED2	ATF3	MDFIC	ADH1B	GIMAP6	RARRES2	ADIRF	C1S	PHYHIP	SMAD7	KLF4	EGR1	KLHL2	MAP3K5	ABCA8	TRIB1	APOL3	IER2	RIPOR2	BCL6	NDRG1	GATA2	KLF5	DAPK1	MOXD1	ACKR3	GADD45B	NR3C1	STK26	GSTM5	BIRC3	EZR	KLF2	CXADR	NAMPT	RTN3	LTBP1	MAFF	PAWR	ADD3	HIVEP2	EFHD1	PDLIM1	PTCH1	ODC1	TFPI	WFS1	RASA4
VANHARANTA_UTERINE_FIBROID_WITH_7Q_DELETION_UP	http://www.gsea-msigdb.org/gsea/msigdb/human/geneset/VANHARANTA_UTERINE_FIBROID_WITH_7Q_DELETION_UP	CCHCR1	RBBP6	NPRL2	TNFAIP8	SMARCA4	RNF138	NXT1	FBXO21	EIF5B	UBR7	SRSF3	GON4L	TBPL1	TRMT61B	GOSR2	RUVBL2	IGFBP5	ZDHHC6	ZFP64	NAP1L3	HCFC1	TTC27	CNOT2	EIF1AX	RAD23B	PHGDH	BCS1L	EMC6	YTHDF1	VEZT	DDX10	ANP32E	KERA	FARP1	U2AF1	PTPN2	HIC2	CSE1L	RBBP7	TSC22D2	TMPO	PCF11	TMEM231	CARS2	NAA16	EFS	TIMM9	PSD3	PAPOLA	RAD51C	MIA3	ISG20L2	VEZF1	PTP4A1	MYDGF	SLC25A38	PCMT1	ERCC6	FBXO11	EMG1	PRUNE2	TCEA1	STX18	SLC35A2	TRAPPC2	MAX
VANHARANTA_UTERINE_FIBROID_WITH_7Q_DELETION_DN	http://www.gsea-msigdb.org/gsea/msigdb/human/geneset/VANHARANTA_UTERINE_FIBROID_WITH_7Q_DELETION_DN	HEG1	IFI16	NEK11	EIF4E2	VPS52	ALDH1B1	CLN5	ARIH2	CADM1	CAPZA2	AKAP6	VPS13D	GAA	RPL34	WIPI2	PDE8A	PRRG1	COX15	EEF1A1	CLIC4	PINK1	ING4	GAPVD1	B4GALT7	LYST	MCAT	POLR1C	MICU1	OSBPL1A	CAV2	SASH1	NCOR1	EML4	PDE3B	APBB2	TTF2
ODONNELL_METASTASIS_UP	http://www.gsea-msigdb.org/gsea/msigdb/human/geneset/ODONNELL_METASTASIS_UP	ARHGEF7	PKD1	MYO7A	MYO1B	ONECUT1	PIK3R5	KCNJ5	INSL5	PDE6A	KLF12	FGF1	NPHP4	SOX10	GATA2	PSG2	BCO1	CEACAM21	NXPH3	GPATCH2L	IFNA4	TDRD1	CEP164	DENND2A	XIST	ERBB4	BBC3	RAI1	IQCA1	N4BP2L1	PCDHB6	EDA	CIDEC	CA6	HOXC8	PLCB4	COL2A1	NLRP1	PSG6	ADCY8	CORO2B	SHANK2	PRKN	CACNB4	DRG2	PMP2	NR4A1	SBNO2	EPPIN	KSR1	SEZ6L	NFIA	NNAT	ATP6V1C1	TLL2	CNNM2	FAT1	PVR	CNPY4	OPRK1	BCORL1	CDH6	GABRB3	BASP1	ARHGAP33	THSD1	HGH1	STARD13	RPH3AL	LIM2	RAPGEF1	PTCH2	TMEM143	ZMYND8	RHPN1-AS1	SLC22A2
ODONNELL_METASTASIS_DN	http://www.gsea-msigdb.org/gsea/msigdb/human/geneset/ODONNELL_METASTASIS_DN	VSNL1	ENSA	CHAF1B	ISG20	BDH1	NTRK2	AP1S1	DLG3	CCKAR	HLA-DOB	SMAD6	MYCN	HLF	RIBC2	ETV2	IFT74	NOL12	TTC9	KRT13	MAPK13	GRK6	DUT	RPL35A	TGM3
OUELLET_OVARIAN_CANCER_INVASIVE_VS_LMP_DN	http://www.gsea-msigdb.org/gsea/msigdb/human/geneset/OUELLET_OVARIAN_CANCER_INVASIVE_VS_LMP_DN	LGALS8	RBP1	GAMT	SHROOM2	SMAD3	CIRBP	KHSRP	GNA11	RPS29	ITGB3	CFH	STX5
BARRIER_CANCER_RELAPSE_NORMAL_SAMPLE_UP	http://www.gsea-msigdb.org/gsea/msigdb/human/geneset/BARRIER_CANCER_RELAPSE_NORMAL_SAMPLE_UP	MAP7	IGF1	CEP70	SNX4	AMPD1	FAS	GGT1	PRKAG1	C12orf4	TFAM	IL1R2	CLINT1	ADAM28	PTGER2	ALDH3A2	PYY	RNGTT	GALNT4	CHGA	RAB27A	CLIC2	CPA3	PRKACB	ATP5F1C	CREBL2	ITM2A	AMD1	IRAG2	GCG	NDNF	LRRC31	MAPRE2	NF2
BARRIER_CANCER_RELAPSE_NORMAL_SAMPLE_DN	http://www.gsea-msigdb.org/gsea/msigdb/human/geneset/BARRIER_CANCER_RELAPSE_NORMAL_SAMPLE_DN	CNPY3	ALG13	ZFP36L1	FAAP100	CDK10	NPIPB3	BCR	NSMF	NFE2L1	PPP1R15A	SUPT5H	TCIRG1	TLE6	JUN	HSPA1A	AKAP17A	PSD4	INTS1	SPG7	ATG4B	LAMP1	TYK2	TBC1D2B	GNB1L	RHOT2	CSNK1G2	STK25	N4BP2L2	VPS37C	CPSF1	SPTAN1
BARRIER_CANCER_RELAPSE_TUMOR_SAMPLE_UP	http://www.gsea-msigdb.org/gsea/msigdb/human/geneset/BARRIER_CANCER_RELAPSE_TUMOR_SAMPLE_UP	DCTN3	ATP6V0E1	CKS1B	ZFAND1	COPS4	MED21	DNAJB9	ATP6V1G1	CXCL8	H2AZ1	MRPL24	HSPA13	MMP12	LYN	PDCD10	ATG12
BARRIER_CANCER_RELAPSE_TUMOR_SAMPLE_DN	http://www.gsea-msigdb.org/gsea/msigdb/human/geneset/BARRIER_CANCER_RELAPSE_TUMOR_SAMPLE_DN	SZT2	REST	WSCD1	FOXO4	UNC45A	PMEL	MAN2A2	PKM	CFAP410	TRPV4	CDKN2A-DT	ADPRH
BARIS_THYROID_CANCER_UP	http://www.gsea-msigdb.org/gsea/msigdb/human/geneset/BARIS_THYROID_CANCER_UP	ADA	ATP6V1D	GCHFR	CRNKL1	NRF1	RPN1	ATF4	RBBP5	STIP1	COX7A2	CYC1	COPB1	COX6A1	ERCC5	GSTM3	CYCS	SNRNP200	EIF2S2	CD46	LPGAT1	PTPRN	ACTN2	GLUL	COX7B
BARIS_THYROID_CANCER_DN	http://www.gsea-msigdb.org/gsea/msigdb/human/geneset/BARIS_THYROID_CANCER_DN	RAD50	MMP2	GRB7	KLHL9	FGFR4	RAF1	BGN	CDH3	KLF5	TOP2B	SEPTIN2	RAB8A	UBA1	ABCC3	ATF1	CD2	NEDD8	UBE2C	IRF1	HDGF	IGF1R	ACY1	CD44	OSBPL1A	SNRPF	SMARCA5	USP1	CCND1	LMO7	RPL13A	INPP5D	FNTA	LLGL1	RB1	ERBB2	CYTH1	GLG1	SP110	IL13RA1	CSNK2B	SRPRA	TIMP1	CCND2	ANXA4	CD40LG	TNFSF13	FGB	VCL	PKN3	COL8A1	TGFB1	EVPL	RECQL	TJP2	DUSP6	CTNNA1	CALM2	GATA3	TNFSF10
TAKADA_GASTRIC_CANCER_COPY_NUMBER_UP	http://www.gsea-msigdb.org/gsea/msigdb/human/geneset/TAKADA_GASTRIC_CANCER_COPY_NUMBER_UP	KRAS	MYC	MYBL2	MET	SSPN	SDC1	FGFR2
TAKADA_GASTRIC_CANCER_COPY_NUMBER_DN	http://www.gsea-msigdb.org/gsea/msigdb/human/geneset/TAKADA_GASTRIC_CANCER_COPY_NUMBER_DN	SH3GL2	MDH1B	MDGA2	ADAMTSL1	ADAM23	KANK1	CAB39L	SAXO1	PUM3	RGSL1	KCNV2	VLDLR	DMRT1	DMRT2	DMRT3	FASTKD2	MTAP	TEK	CYSLTR2	RBFOX1	RGS16	RB1	CDKN2A	FHIT	SMARCA2	RNASEL	WWOX	FNDC3A	RCBTB2
WANG_BARRETTS_ESOPHAGUS_AND_ESOPHAGUS_CANCER_UP	http://www.gsea-msigdb.org/gsea/msigdb/human/geneset/WANG_BARRETTS_ESOPHAGUS_AND_ESOPHAGUS_CANCER_UP	CXCL3	KRT8	LAMC2	CRIP1	TSPAN8	FOXA3	AZGP1	CREB3L1	LTA	INSR	CYBA	HGD	PNPLA2	PSMB8	PDGFA	NR0B2	AGR2	COL4A2	LYZ	GDF15	GJB1	TNFRSF10C	ARPC3	AADAT	TCEAL1	SERPINH1
WANG_BARRETTS_ESOPHAGUS_AND_ESOPHAGUS_CANCER_DN	http://www.gsea-msigdb.org/gsea/msigdb/human/geneset/WANG_BARRETTS_ESOPHAGUS_AND_ESOPHAGUS_CANCER_DN	CSTB	NFRKB	KRT4	ECM1	NEDD9	CSTA	CBR3	SLURP1	GPX3	EMP1	CRABP2	ARL4D	SERPINB3	FDXR	S100A2	ANXA1	KRT6A	PGD	TRIM29	OBSL1	KRT1	CDA	ANXA8	ST3GAL4	SPRR2C	RELN	ALOX12	MAL	VAT1	PPL	LY6G6C	LGALS7	RARG	MAFG	PAX9	TPD52L2	SULT2B1
KERLEY_RESPONSE_TO_CISPLATIN_DN	http://www.gsea-msigdb.org/gsea/msigdb/human/geneset/KERLEY_RESPONSE_TO_CISPLATIN_DN	HESX1	LPIN1	CYP26A1	MYC	HMGCS1
WANG_BARRETTS_ESOPHAGUS_UP	http://www.gsea-msigdb.org/gsea/msigdb/human/geneset/WANG_BARRETTS_ESOPHAGUS_UP	POLD4	GLRX	CLU	TCN2	DMWD	PLEC	ITPK1	PGA5	ABHD2	CCL14	FCGBP	AKR1C3	BLOC1S6	HSD17B2	ITGA3	MUC5B	MSLN	DDX19B	ITGB4	ALDOB	SLC12A2	GPA33	ISG20	VIPR1	RALB	REG1A	DAZ4	OLFM4	ST6GALNAC6	PXN	ACADS	CA2	LYN	COL6A1	FMO5	KDELR2	ATP2A3	LGALS9	PCSK7	TM4SF4	S100P	FUCA1	NR2F2	RGS2	PRSS22	WNT4	CHGA	FABP1	PFN1	IGLL1	CCL15	TMSB4X
WANG_BARRETTS_ESOPHAGUS_DN	http://www.gsea-msigdb.org/gsea/msigdb/human/geneset/WANG_BARRETTS_ESOPHAGUS_DN	FMO2	SPRR3	AQP3	STK24	NFE2L2	KLK7	LTA4H	ARF5	CTSB	SERPINB1	ALDH9A1	EMP2	ACTR3	OVOL1	JUP	PRCP	GPNMB	S100A8	FGFR3	DSG1	PLP2	KLF5	KLK6	CUL3	GSTA4
WANG_ESOPHAGUS_CANCER_VS_NORMAL_DN	http://www.gsea-msigdb.org/gsea/msigdb/human/geneset/WANG_ESOPHAGUS_CANCER_VS_NORMAL_DN	ENDOD1	CAST	TXNDC17	ADIPOR1	NRBP1	GM2A	GOLGA2	NSDHL	ADIRF	TSPAN5	RAC1	KCNK5	RAB6A	ACOX1	PPP2R2C	CAPNS1	FPGT	CS	MAPKAPK3	HECTD1	STAT4	ZER1	YWHAQ	ACAA1	SH3GL1	GTF3C1	ASCC1	STK38	KIF1C	PGF	IMPA1	MAL	REXO2	RPP30	ARF3	ATXN3	MOSPD3	C5orf22	STIM1	CDK7	ALDH1A3	ALDH4A1	ALDH3A1	CNN3	GPX3	NLRP2	SLC9A3R1	SLC1A3	S100A11	ARL4C	NCOA3	NUCB2	S100A12	FOSL2	PRDX6	PMM1	TRIM13	FUT1	TIAM1	DNAJB1	SLC26A2	GJB2	RXRA	CRYAB	SLC16A6	EPHX1	DDX3X	TRIM37	EREG	AMFR	MALL	PGAM1	TSPAN6	AFDN	WWP1	KRT5	NRP1	ADK	PLXNC1	HCAR3	SEPTIN8	TBC1D10A	NCOA1	AP3S1	CR2	OXCT1	DUSP7	PPP4R1	PHF1	DUSP5	PDCD4	UPP1	SHMT1	PITPNA	GFOD2	RABGGTA	STK17B	GPC1	SLC27A4	IGFBP2	ST6GALNAC2
WANG_ESOPHAGUS_CANCER_PROGRESSION_UP	http://www.gsea-msigdb.org/gsea/msigdb/human/geneset/WANG_ESOPHAGUS_CANCER_PROGRESSION_UP	TNFRSF12A	MMP7	SRGN	PLAUR	MYADM	DUSP2	P3H4	HSPE1	CXCL3
SILIGAN_TARGETS_OF_EWS_FLI1_FUSION_UP	http://www.gsea-msigdb.org/gsea/msigdb/human/geneset/SILIGAN_TARGETS_OF_EWS_FLI1_FUSION_UP	RIC1	NAA35	KAZN	TAOK1	TCF12	NCAM1	RHOBTB3	ATP1B1	CDK7	MDH2	VGF	LIMS1	LIPA	PCLO	NPY
SILIGAN_TARGETS_OF_EWS_FLI1_FUSION_DN	http://www.gsea-msigdb.org/gsea/msigdb/human/geneset/SILIGAN_TARGETS_OF_EWS_FLI1_FUSION_DN	CLASP2	SSR3	CDK14	IDH3B	POT1	SLC2A5	NOP56	LRBA	PCCA	ASNS	DLG2	TBL1X	GTF2E2	CDC14B	STYXL1	ASIC2	RFC1	CNTNAP2
ROYLANCE_BREAST_CANCER_16Q_COPY_NUMBER_UP	http://www.gsea-msigdb.org/gsea/msigdb/human/geneset/ROYLANCE_BREAST_CANCER_16Q_COPY_NUMBER_UP	DBNDD1	OAZ1	CBLN1	RBL2	CNGB1	ZNF276	PLLP	COQ9	SHCBP1	DRC7	GAN	C16orf87	CIAPIN1	CETP	CFAP20	CDH8	PRSS54	KATNB1	AFG3L1P	C16orf78	CNOT1	NDRG4	MC1R	CX3CL1	IL4	CHD9	FTO	SPIRE2	GINS3	ENSG00000187185	DEF8	RSPRY1	ANKRD26P1	IRX3	PLCG2	CCDC113	PSMD7	GPT2	MPHOSPH10P1	PSME3IP1	ADGRG3	SLC38A7	MYLK3	ADGRG1	CCL17	VPS35	ORC6	AKTIP	CSNK2A2	NLRC5	PRDM7	TCF25	FANCA	KIFC3	CMIP	TUBB4A	GOT2	DOK4	ADGRG5	GAS8	CPNE2	POLR2C	RPGRIP1L	CCL22
ROYLANCE_BREAST_CANCER_16Q_COPY_NUMBER_DN	http://www.gsea-msigdb.org/gsea/msigdb/human/geneset/ROYLANCE_BREAST_CANCER_16Q_COPY_NUMBER_DN	ORC6	CAPNS2	LPCAT2	MMP2	NETO2	ITFG1	PHKB	MAF	SHCBP1	VPS35	CNTNAP4	C16orf87	GNAO1	DNAJA2	GPT2	CDH8	WWOX	MYLK3	CDYL2	CES1	CES5A	SLC6A2	DYNLRB2	ANKRD26P1	IRX6	CES1P1
VETTER_TARGETS_OF_PRKCA_AND_ETS1_UP	http://www.gsea-msigdb.org/gsea/msigdb/human/geneset/VETTER_TARGETS_OF_PRKCA_AND_ETS1_UP	DIAPH1	UBAP2L	TGFB2	BCL11A	INSIG1	PML	SEC23IP	ARL4C	HS2ST1	FN1	SCAMP1	RUNX1	PEG10	SZRD1	TRPC1	RHOBTB3
DUNNE_TARGETS_OF_AML1_MTG8_FUSION_UP	http://www.gsea-msigdb.org/gsea/msigdb/human/geneset/DUNNE_TARGETS_OF_AML1_MTG8_FUSION_UP	SPCS3	OS9	SELPLG	CD302	ACOT7	MS4A3	TRGC2	PSTPIP1	CD24	PRG2	RASGRP2	SLA	CXCR4	S100A8	LCP1	ARL15	RNASE3	NUCB2	HSPA6	ATP2B4	LIN7A	CEACAM6	CMTM3	SAMSN1	C11orf21	ITM2C	IGFBP7	BPI	ALDH3B1	FNBP1	RNASE2	GCA	AZU1	ICAM3	CST7	ALOX5AP	PSME3IP1	PLAC8	LAPTM5	MYO1F	CSF3R	NKG7	LYZ	BTG1	CAT	NFE2	CTSG	IL6R	ATG16L2	LST1	PRRC2C	PTGER4	SRGN
DUNNE_TARGETS_OF_AML1_MTG8_FUSION_DN	http://www.gsea-msigdb.org/gsea/msigdb/human/geneset/DUNNE_TARGETS_OF_AML1_MTG8_FUSION_DN	DUSP6	EDIL3	ELK3	MTSS1	CD34	ADAM12	FOSL2	CKB	SLC2A3	BAALC	ECM1	ID1	RUNX1T1	DEPTOR	SAMSN1	IFI16	RANBP2	TSPAN7	MEF2C
LUI_THYROID_CANCER_PAX8_PPARG_UP	http://www.gsea-msigdb.org/gsea/msigdb/human/geneset/LUI_THYROID_CANCER_PAX8_PPARG_UP	IDI1	CTBP2	SATB1	ZC3H14	CCND1	CLASP1	APLP2	TP53I11	MAP1A	POMK	FBN1	USP6	ATP10B	RUBCN	SRSF6	TPM2	DDR1	TNFRSF10B	SECISBP2L	SEPTIN9	ARHGAP1	ATP13A3	TULP3	FSCN1	LASP1	EID1	SOX4	EVPL	SMARCC1	CHD4	SFPQ	SERPINA1	ADCY9	DUSP6	DYNC2LI1	EPOR	RAPGEF3	MFSD10	SLC20A2	GOLGA8A	GABBR2	RDH11	NKX2-1	SLC35E2B	SLC7A8	IL1R1
OUELLET_CULTURED_OVARIAN_CANCER_INVASIVE_VS_LMP_UP	http://www.gsea-msigdb.org/gsea/msigdb/human/geneset/OUELLET_CULTURED_OVARIAN_CANCER_INVASIVE_VS_LMP_UP	JCHAIN	ARL4D	CAPZA2	SEPHS2	HOXB7	XRCC6	PSMD4	RAE1	KRT8	MARK3	DCUN1D4	HSD17B4	SAFB	GMFB	FLII	DUSP4	GCSH	CKS2	NDUFS8	CAPG	SRI	PROCR	SALL2	TNFRSF1A	AHCY	RBBP4	SHROOM2	GTF2B	HNRNPM	SULT1A3	AIMP2	LDHB	RBM39	QARS1	SPEG	KRT19	PUDP	ATP1B1	SLC4A2	GBA1	TBCE	LMO4	PNN	GALE	ELF2	TSPAN3	ACAA2	SRP72	EMG1	RBBP7	MMD	CXADR	POLD2	GOLGA1	KRT7	ANXA3	RAB11A	CBX1	LAMB1	ANXA8	ACADM	DNAJC7	BIRC3	CCNE1	KRT18	UBB	CSE1L	SET	GGH
OUELLET_CULTURED_OVARIAN_CANCER_INVASIVE_VS_LMP_DN	http://www.gsea-msigdb.org/gsea/msigdb/human/geneset/OUELLET_CULTURED_OVARIAN_CANCER_INVASIVE_VS_LMP_DN	CETN1	KRT6A	ATM	MAP1A	CFLAR	PSG11	FUT3	SIRPB1	AR	FEV	COL11A1	ODF1	SERPINA3	NOP14-AS1	TMEM94	IGLC7	LIMK2	CELA3A	LRRC17	MMP2	NHLH1	AEBP1	FLNA	CCR9	HYAL2	CCL7	BBS9	CDH8	FBN2	TRIB1	NELL2	TH	GLI3	GSTP1	SIGMAR1
LUCAS_HNF4A_TARGETS_UP	http://www.gsea-msigdb.org/gsea/msigdb/human/geneset/LUCAS_HNF4A_TARGETS_UP	DNAJC22	C1orf115	ERBB3	CDIP1	ATP7B	CALML4	DERA	SLC35D1	DSC2	BIRC2	HNF4A	ETFDH	MTM1	DDAH2	ACY1	ACOX1	IL13RA1	EFHD1	COL21A1	CFLAR	WT1	KIF13B	PRKCSH	MGST2	RBKS	SDC4	PKP2	ATXN7L1	NID1	ABCB1	PRPH	IL18R1	SELENOP	ALDH5A1	PKIG	ETNPPL	DHRS1	OSBPL3	SELENBP1	SLC25A20	AKAP1	COBL	TACC2	MPP1	ACOT13	VIL1	ACADVL	EBP	CIDEB	TRAF4	SLCO4C1	KIFAP3	ABCB4	SMAGP	MAN1A1	TECR	LASP1	CAMKK2
LUCAS_HNF4A_TARGETS_DN	http://www.gsea-msigdb.org/gsea/msigdb/human/geneset/LUCAS_HNF4A_TARGETS_DN	VCAN	LGR5	TRIM9	ABCC4	HEY1	NEFL	GAS1	BRD3OS
ZIRN_TRETINOIN_RESPONSE_WT1_UP	http://www.gsea-msigdb.org/gsea/msigdb/human/geneset/ZIRN_TRETINOIN_RESPONSE_WT1_UP	NAV2	TAL1	RARB	DLC1	IGFBP6	COTL1	KANSL3	GDE1	SMAD3	KIT	PDGFRA	ETV1	CAPN7	SNX8	LRRC32	RARRES1	PLAUR	AKAP12	ZNF133	DHRS3	CLDN11	IGFBP3	ITGA1
ZIRN_TRETINOIN_RESPONSE_WT1_DN	http://www.gsea-msigdb.org/gsea/msigdb/human/geneset/ZIRN_TRETINOIN_RESPONSE_WT1_DN	TYSND1	TLR5	KRBOX4	AQP1	SCAF11	ECE1
ZIRN_TRETINOIN_RESPONSE_UP	http://www.gsea-msigdb.org/gsea/msigdb/human/geneset/ZIRN_TRETINOIN_RESPONSE_UP	PLK2	NID2	VMP1	THSD4	DHRS3	SLC38A2	AKAP12	SLCO2A1	TINCR	RARG	CCL2	PLGLB1	VGLL3	PLAUR	LAMA4	RARB	TAL1	IQCK	PLAAT4	CCN2
STREICHER_LSM1_TARGETS_UP	http://www.gsea-msigdb.org/gsea/msigdb/human/geneset/STREICHER_LSM1_TARGETS_UP	INPP4B	GATA3	CITED2	HSPB1	FGF13	INHBB	MYLK	FGFR2	ITPKB	GATA2	CDC25A	DAAM1	SATB1	TNFSF10	ELF3	PLCB4	CDC6	BCL6	FZD7	CXCR4	SOX4	MAP3K1	SOX13	CDC45	RBL1	PAK3	CLOCK	IL13RA1	STIP1	IL15RA	KDM5B	ARID4A	STAT2	POU2F3	NR3C2	ARNT	NR2F2	FOXN3	TCEAL1	ZKSCAN1	IL6	ZBTB18	PDGFB	PBX1
STREICHER_LSM1_TARGETS_DN	http://www.gsea-msigdb.org/gsea/msigdb/human/geneset/STREICHER_LSM1_TARGETS_DN	ETS1	RBL1	FOXC2	SFRP1	DUSP7	ID1	TNFRSF10B	ITGB6	FZD8	E2F7	IL6	TNFRSF10A	FST	ZNF232	TGFB1	FGF2	IL1R2	IL15RA	IL1RAP
MAHADEVAN_IMATINIB_RESISTANCE_UP	http://www.gsea-msigdb.org/gsea/msigdb/human/geneset/MAHADEVAN_IMATINIB_RESISTANCE_UP	HSD17B2	BAMBI	SPANXA1	SLC1A1	SPANXB1	SPANXA2	CXCL14	CRIM1	NNMT	ALDH1A1	SCN3A	SPANXC	GREM1	SPOCK1	CD24	MYO10	CYTL1	SERPINE2	AXL	KYNU	DKK3	PDGFC
MAHADEVAN_IMATINIB_RESISTANCE_DN	http://www.gsea-msigdb.org/gsea/msigdb/human/geneset/MAHADEVAN_IMATINIB_RESISTANCE_DN	ALDH1A2	CHODL	CXCR4	ADGRL2	CA2	PTGIS	HAND1	FGL2	MEOX2	PIP5K1B	GDF10	ANO1	SRGN	MYOC	CXCL12	BCHE	VCAM1	KIT	CST1	ABCG1
TOMIDA_METASTASIS_UP	http://www.gsea-msigdb.org/gsea/msigdb/human/geneset/TOMIDA_METASTASIS_UP	PTTG1	ALG3	TUBA4A	HNRNPA3P1	IER3	GNAI2	TUBB	TFAP2A	PSMD2	HNRNPUL1	ECH1	DAD1	CXCL1	HSP90AB1	DNER	MRPS22	CPLX2	SNRPF	METAP2	SLC16A9	TMSB4X	TUBA3C	GNAS	UBA1	CKAP4	TUBA3D
TOMIDA_METASTASIS_DN	http://www.gsea-msigdb.org/gsea/msigdb/human/geneset/TOMIDA_METASTASIS_DN	SYBU	ENO2	TRIP6	DARS1	SAT1	KRT18	WARS1	NR4A1	SARS1	LGALS3	GLRX	DLX4	GARS1	CLK1	CTSL	EIF1	CDH1	FOXC1
HWANG_PROSTATE_CANCER_MARKERS	http://www.gsea-msigdb.org/gsea/msigdb/human/geneset/HWANG_PROSTATE_CANCER_MARKERS	RERG	PHB1	EZR	MIF	KPNB1	FKBP5	PTEN	FBLN5	PGK1	TXN	LGALS3	AGR2	ILK	CLU	WNT3	MUC1	WNT3A	LGALS1	PARK7	SELENBP1	RAN	HSPA6	CALR	NDRG1	PIM1	FLNA	AZGP1	CTNNB1
HU_ANGIOGENESIS_UP	http://www.gsea-msigdb.org/gsea/msigdb/human/geneset/HU_ANGIOGENESIS_UP	ITGB4	CAMK2D	LCAT	PIK3R1	JADE2	NAPG	SEMA3C	COL7A1	PRODH	STXBP1	THBS1	SIPA1L1	CLTA	NRGN	FOS	TSSK1A	NMD3	STUB1	HECW1	FAH	RND3
HU_ANGIOGENESIS_DN	http://www.gsea-msigdb.org/gsea/msigdb/human/geneset/HU_ANGIOGENESIS_DN	SOD1	EIF3M	H2AZ1	ITM2A	GPI	MDH1	PLXNA2	ATP6V1G1	RBMXL2	ATP5PO	SET	GNAI1	HNRNPA2B1	VAPA	CKS2	LONP1	PFN2	MCM6	SMYD2	GSC2	PSMB1	ANXA7	GCDH	DARS1	RPA3	GMPS	PDS5A	H2AZ2	CDK2AP1	DHX15	HMGN4	POLR2K	NDUFB6	PTP4A2	ZNF217	HMGN1	GTF2A2
BEGUM_TARGETS_OF_PAX3_FOXO1_FUSION_UP	http://www.gsea-msigdb.org/gsea/msigdb/human/geneset/BEGUM_TARGETS_OF_PAX3_FOXO1_FUSION_UP	SGK1	SH3GLB1	PLXNC1	EPHA4	PCDH7	PCDH17	GNAS	PLN	TWSG1	NR2F1	AUTS2	NT5E	TPK1	CDYL	PRKAR2B	DACH1	CALCRL	FARS2	CNR1	ACADL	PTPRG	CFHR1	VAV3	GPM6A	LTBP1	CLSTN2	PLSCR4	MAP2K5	DPYD	ADAMTS1	TMEFF1	MAN1A1	LIFR	GNG11	SLIT2	LMO4	PITX2	ID4	STK17B	ADAMTS5	LRRN3	PBX1	GOLIM4	SCML1	OMD	KITLG	STX11	SCAMP1	TUBB1	MDFIC	ZNF75D	PERP	CITED1	DMD	KAT6B	TPBG	PEG10	SEMA3C	SLIT3
SHIRAISHI_PLZF_TARGETS_UP	http://www.gsea-msigdb.org/gsea/msigdb/human/geneset/SHIRAISHI_PLZF_TARGETS_UP	PNKP	FEZ1	OAS3	KLF9	OSMR	ZBTB32	PHLDA2	PRICKLE3	CIR1	NFS1
SHIRAISHI_PLZF_TARGETS_DN	http://www.gsea-msigdb.org/gsea/msigdb/human/geneset/SHIRAISHI_PLZF_TARGETS_DN	TMEM107	PBX1	SERPINH1	ARHGDIG	CACNG7	RGS6	CALB1	NET1	CHRNA10
MOTAMED_RESPONSE_TO_ANDROGEN_DN	http://www.gsea-msigdb.org/gsea/msigdb/human/geneset/MOTAMED_RESPONSE_TO_ANDROGEN_DN	NT5DC1	STIM1	ACHE	ASH1L	BACH2	KLHL42
OLSSON_E2F3_TARGETS_UP	http://www.gsea-msigdb.org/gsea/msigdb/human/geneset/OLSSON_E2F3_TARGETS_UP	NECTIN1	PTGER3	AKNA	NSFL1C	WFDC2	TNFAIP2	DAG1	SMG6	L3MBTL4	S100A8	ECE1	AKR1C1	FAM102A	CASP7	LAMA4	CA12	ELF3	MALAT1	C1orf198	TENT5A	ECHDC2	SERPINH1	CCL20	TM9SF2	TMPRSS4	AKR1C3
CHOI_ATL_ACUTE_STAGE	http://www.gsea-msigdb.org/gsea/msigdb/human/geneset/CHOI_ATL_ACUTE_STAGE	KIR2DS4	MBD1	MET	ETV1	LHX2	MAGEA3
CHOI_ATL_STAGE_PREDICTOR	http://www.gsea-msigdb.org/gsea/msigdb/human/geneset/CHOI_ATL_STAGE_PREDICTOR	ZNF544	DUT	UBE2E1	EIF5	GMFB	CD52	CCDC90B	C11orf21	FTL	SEC23B	RRAGC	MTRF1L	SINHCAF	NAP1L1	RALA	PLEKHA5	R3HDM1	CMTM6	SEC11A	PUM2	RBBP4	TARDBP	MRFAP1L1	PPP2R2A	IL17RA	SMIM19	SRPRB	TSPO	RAPGEF2	NREP	GORASP2	HSPA4	RAB5IF	TTYH2	DESI2	CCT3	SLC25A46	TOMM70	ATP5F1A	COMMD3	PLEKHJ1	ST13	PRPF4B	CFAP20
WONG_ENDMETRIUM_CANCER_UP	http://www.gsea-msigdb.org/gsea/msigdb/human/geneset/WONG_ENDMETRIUM_CANCER_UP	FOXA1	DKK4	LTF	CCL20	CDC20B	MALSU1	S100A2	CXCL5	ALPG	PITX1	KANK4	BST2	KIF1A	VIL1	CXCL17	ESPN	SAA2	HP	LCN2	EPPK1	ZIC1	TFF3	FOXC1	SERPINA3	TFAP2A
WONG_ENDMETRIUM_CANCER_DN	http://www.gsea-msigdb.org/gsea/msigdb/human/geneset/WONG_ENDMETRIUM_CANCER_DN	DPP6	SFRP4	XYLT1	F10	RIPOR3	ECM2	FLRT2	TCEAL7	GNLY	JPH4	LDB2	MICU3	NID1	CTSW	WT1	OLFM1	RAMP1	CD248	MME	GAS6	GFRA4	LTBP4	EDNRB	RBP7	ADGRD1	OSR2	TNXA	P2RY14	MIR503HG	PDGFRA	FBN1	TSHZ3	TMEM132C	ATP8A2	CNRIP1	CRISPLD2	WNT4	PARM1	EFS	PID1	EHD2	COL3A1	ALDH1A2	OGN	TRPC1	FOXL2	ADAMTS5	TRO	COX7A1	HGF	PAPPA	RORB	EMILIN1	IGFBP6	NDN	PLEKHH2	HIC1	SYNPO2	PWWP3B	SCARA5	SLC18A2	RUNX1T1	FBXO32	TBX3	TWIST2	EFEMP1	KIF26A	SRPX	VGLL3	KLRC2	PEG3	GLT8D2	DCN	HAND2-AS1	SLC24A3	LMOD1	SIN3B	MASP1
WONG_ENDOMETRIAL_CANCER_LATE	http://www.gsea-msigdb.org/gsea/msigdb/human/geneset/WONG_ENDOMETRIAL_CANCER_LATE	SERPINA3	JCHAIN	IL23A	GADD45G	PTPRC	CXCL9	GH1	IGHG1	TENT5C
ABDULRAHMAN_KIDNEY_CANCER_VHL_DN	http://www.gsea-msigdb.org/gsea/msigdb/human/geneset/ABDULRAHMAN_KIDNEY_CANCER_VHL_DN	RHOBTB1	ACTA2	PALLD	ALDH1A1	STX11	ITGB3BP	MPPE1	ALDH3B1	SEC31A	UGT2B7	SNRPN	PJA2	MTMR3
TANAKA_METHYLATED_IN_ESOPHAGEAL_CARCINOMA	http://www.gsea-msigdb.org/gsea/msigdb/human/geneset/TANAKA_METHYLATED_IN_ESOPHAGEAL_CARCINOMA	CLRN3	PTGER2	KRT13	SKOR1	PRCC	KRT32	NEIL2	LHX1	ZNF184	BARHL2	ISG20L2	TWNK	NKX2-1	WDR74	NTRK1	SLC2A9	BUB3	KRT37	BTN1A1	KRT1	HMX2	MRPL24	HDGF	AATF	TSPO2	RMND5A	CRABP2	IQCH	KRT33A	TBX20	APOBEC2	EGLN3	NIPSNAP3B	CHRM1	KRT36	UNC5CL	ZBTB3	MELK	KRT34	LHX9	MRPL43	NIPSNAP3A	PCDH7	KCNMA1	FOXB2	CD8A	SKIC8	COL13A1	NXF1	CCNA1	PHACTR2	SALL1	PCDH19	ONECUT1	SH2D2A	ETFA	KRT2	POU3F4	DNAJA4	POLR2G	FDFT1	NKX2-8	WDR1	KRT38	PCGF5	IREB2	CALCA	NETO2	ONECUT2	FRAS1	KRT33B	TARBP1	GATA4	PTGDR	SEMA4G	NFIB	STX5	FOXI2	TAF6L	EYA4	KDM8	SLC3A2	PTPRE	PRR15	SPART	FEZF1	CRABP1	KRT31	MEOX2	PAX9	ISL2	ADARB2	ERCC6	KRT35	NES	CYP2R1	PRUNE2	TRIM68	CMTM3	HMGN4	KIF20B	NFYA
MARKS_ACETYLATED_NON_HISTONE_PROTEINS	http://www.gsea-msigdb.org/gsea/msigdb/human/geneset/MARKS_ACETYLATED_NON_HISTONE_PROTEINS	KPNA6	SMAD7	HMGA1	JUN	HSP90AA1	GATA1	RELA	MYOD1	NCOA3	XRCC6	KLF1	WRN
IVANOV_MUTATED_IN_COLON_CANCER	http://www.gsea-msigdb.org/gsea/msigdb/human/geneset/IVANOV_MUTATED_IN_COLON_CANCER	NCOR1	MAP1S	BAG6	CTNND1	RNF43	PHF14	MSH3	HMMR	FXR1	ESRP1	LTN1	MARCKS	B2M
TAKAYAMA_BOUND_BY_AR	http://www.gsea-msigdb.org/gsea/msigdb/human/geneset/TAKAYAMA_BOUND_BY_AR	CATSPER2	MET	UGT1A1	PPIP5K1	SKAP2	CDK14	STEAP2	CDH2	PGC	TES
LASTOWSKA_NEUROBLASTOMA_COPY_NUMBER_UP	http://www.gsea-msigdb.org/gsea/msigdb/human/geneset/LASTOWSKA_NEUROBLASTOMA_COPY_NUMBER_UP	CDC6	AKAP1	KIF18B	PHF23	SMG8	BAIAP2	EZH1	PIGL	TMEM199	MRPL58	HEXIM1	MKS1	BRCA1	MRPL10	HCRT	FTSJ3	SRSF2	CCDC144NL-AS1	TBX2	STX8	PYCR1	MYO1C	TNFSF13	SYNRG	KPNB1	CTDNEP1	ANAPC11	ARHGAP23	TMEM97	PSMC5	ALYREF	ALDH3A2	PHB1	MRPL38	NCOR1	GOSR2	GTF3C2	CCR7	RAB10	HSD17B1	ALOX12-AS1	ENSG00000267665	SEC14L1	SRP68	PITPNA	LUC7L3	JPT1	ATP5PD	MRPL27	NAT9	GJC1	CRK	UBE2O	NUP85	NEURL4	MSI2	LRRC59	GPRC5C	TOP2A	CBX2	ACBD4	BIRC6	ATP5MC1	WSB1	EFCAB13	NME2	SOS1	KPNA2	NOL11	CTC1	ULK2	RPS6KB1	MED9	MAP2K3	ACADVL	CCL14	ANKRD40	NTN1	RNASEH1	NEK8	SLC35F6	DUS1L	STAT3	TRAPPC1	GPATCH11	VTN	KRTAP4-8	TK1	MAP2K4	HEATR6	JMJD6	ZNF18	DHX57	MCRIP1	ATPAF2	FLII	RPL23	SLC30A6	ICAM2	GPS2	PPM1D	SRSF1	SCPEP1	WIPF2	EIF4A3	ANKFN1	BRIP1	UTP6	MRPS7	BIRC5	TMEM220	LINC02210	AXIN2	PMP22	UTP18	RAD51C	POLG2	KSR1	SRR	NDUFAF8	ARMC7	TIMM22	ARL16	PAFAH1B1	CEP95	PRR11	NME1	ALDOC	ETV4	ZBTB4	PTRH2	FOXK2	TRPV2	TNFAIP1	SLC25A10	TUBD1	CA10	NCBP3	SMC6	SMURF2	FLOT2	NDEL1	TOM1L2	TSEN54	CD300LF	RASD1	SLC25A19	RNF135	MYO18A	SMCR8	RPL38	MRPS23	DHX40	TMEM106A	CCDC47	SGSH	RFFL	ABCC3	LBH	EME1	SUMO2	DHRS7B	SNHG16	SCO1	SUPT4H1	ATP2A3	ANKFY1	TACO1	DCAF7	P4HB	DPH1	MRPL12	GEN1	CHRNB1	BPTF	KHK	GOSR1	ASGR1	GAS7	EPN2	MGC16275	SLC38A10	GPS1	INTS2	MINK1	MED13
LASTOWSKA_NEUROBLASTOMA_COPY_NUMBER_DN	http://www.gsea-msigdb.org/gsea/msigdb/human/geneset/LASTOWSKA_NEUROBLASTOMA_COPY_NUMBER_DN	EMSY	TXLNA	VPS26B	SPEN	BEND5	RNF26	TBCEL	ODF2L	TBC1D1	SEC22C	PDZD8	AKIRIN1	SSX2IP	DFFB	P3H1	PINK1	HYI	GPBP1L1	ZYG11B	TMEM218	PRDM2	TOP2B	MTMR2	CAMK2G	AGO3	ACOT7	EFCAB14	ZMYM4	WNT4	TNFRSF25	SRSF8	SZT2	RAB3B	LEPR	RPS25	PCGF6	S100PBP	BEND4	PAFAH2	ARCN1	BTF3L4	APLP2	NAT8L	LYPLA2	SDHD	PIK3R3	INTS11	PCBD1	PICALM	PTGFR	ZRANB1	STAMBPL1	ZNF436-AS1	FGFBP3	BSDC1	HIKESHI	NMNAT1	JAK1	MOB3C	RPUSD4	TAF12	RPP30	SLC25A34	TMEM201	CDC42	UTP11	SLC35E2B	NDUFC2	HINFP	ABRAXAS2	SDHB	UVSSA	TUSC2	ATM	C1QB	FGR	ARID1A	TUBGCP2	USP48	GPR153	C10orf88	EPS15	PBLD	AVPI1	AFAP1	JAGN1	LUZP1	CNOT10	KRBOX1	ATP13A2	SNRNP40	PCF11	RBSN	ATP5MG	MAN1C1	ADD3	INA	MACF1	PAAF1	OGG1	SSU72	BUD13	WDTC1	IL17RD	CWC15	EIF4EBP2	TRIM62	GVQW3	LRRC40	ZNF589	SEC23IP	FRAT2	RLF	DENND10P1	BIRC2	CC2D2A	EEF1G	PCGF3-AS1	GLUD1	THUMPD3-AS1	INPP5F	KMT2A	CAPN7	TMEM175	PTBP2	DCAF1	FPGT	MED28	MIR100HG	MARCHF5	CCDC82	JUN	EDRF1	ZNF721	CTNNBIP1	SATB1	DNAJC8	SPSB1	TRNAU1AP	MAEA	NARS2	HPCAL4	VAMP3	HEYL	CPEB2	CRBN	TBRG1	USP4	NDUFAF3	BCO2	KIF15	POMGNT1	ACRV1	GALE	EED	WRAP73	PTEN	ANKRD42-DT	PDCD4	TM9SF3	UBE2J2	CCDC66	ZNF362	RDX	UBE4B	LIMD1	CMTM8	CLSTN1	PBRM1	NELFA	HK1	EIF4G3	PUM1	CREBZF	CACUL1	AK2	EXO5	FAM149B1	MTMR14	DOCK7	MRFAP1	HP1BP3	HNRNPH3	HSPB11	ELOA	ATE1	RSF1	SH3BP2	FTH1	RBBP4	SDF4	TPRG1L	SLC35F2	OXSR1	SLC30A9	CEP57	ELOVL1	CCSER2	MFN2	FUT11	SCAP	BCL10	ARIH2	MANEAL	CASP9	PANX1	MTF1	UBE2E1	RAB11FIP2	NECAP2	RUNX3	ALKBH8	B3GALT6	GPAM	EPM2AIP1	MATN1-AS1	HMGCL	FRYL	FEZ1	GOLGA7B	AZI2	ATRNL1	NKAPD1	NSD2	SLBP	TM2D1	MSANTD4	CPLX1	DDX21	DLAT	PAK1	TMEM234	LRRC41	PRPF38A	CAP1	MRPS16	TRUB1	CENATAC	OSBPL9	NUMA1	RPL15	AASDHPPT	MSANTD2	TRAPPC3	TBC1D14	PHACTR4	C2CD3	AKR7A2	STX12	HPDL	KIFBP	AP3M1	PGM1	CCNL2	DYNC2H1	LRRC47	LDB3	ARHGAP32	CAMTA1	TMEM39B	BOD1L1	SEPSECS-AS1	MIER1	MRPL43	KPNA6	FDX1	MARCKSL1	PGM2	PIGV	GPN2	RPL32	CBL	FANCD2	ZKSCAN7	TMEM126B	KIAA1143	RHOA	JAM3	RERE	CHCHD1	NCAPD3	CHL1	EFHD2	RNF214	SNX19	FABP3	NUP210	RIMS3	RBM15B	ARL3	CYP2E1	INTS4	WDR11	EMC1	MICU1	MTG1	FUT4	SEC24C	RPSAP20	PTP4A2	CTBP1	RAD18	FBXW4	TMA7	EXOSC10	GLB1L2	SPCS2	UBE4A	THYN1	CTBP2	RPS3	ATP5ME	HYAL2	IQSEC1	NOL9	CCDC174	MKRN2	NBPF3	CLPB	FBXO42	FAM168A	DNALI1	SC5D	SCP2	SIRT1	CPEB3	DHX30	NKTR	WDR48	TARDBP	IPP	HIVEP3	LEPROT	LETM1	VPS26A	RSRP1	TUT4	DGAT2	EVA1B	AKR7A3	SETD5	RNF169	ASRGL1	FBXL15	MAST2	LAMTOR1	FCHSD2	H6PD	PDCD6IP	RPS6KA1	LSM3	SLC4A7	ZBTB8OS	KAT6B	LZIC	RUFY2	MED17	SYT7	SESN2	LCK	THAP3	GAK	MEAF6	CDC25A	DNAJC16	VPS13D	RELL1	VGLL4	MLH1	GLB1L3	EPHA10	MAP7D1	C1orf216	BUB3	PGAM1	TMEM115	PER3	ELAVL4	MRE11	KIAA2013	TRIM8	ANAPC16	C1orf50	AHDC1	DYNC1LI1	MAD2L2	THUMPD3	TATDN2	NPAT	PTS	HSPA8	ME3	ANKRD49	PRKAR2A	IPO13	CLASP2	DMAP1	ATPAF1	CLNS1A	STT3B	TAF1D	CMTM6	C1orf122	MRPL48	MTHFR	ARHGEF10L	CUL5	TLCD5	CHDH	OAT	MTFR1L	SIK3	UVRAG	TMEM59	CCDC12	KIAA1522	ARHGEF17	CTNNB1	FAF1	SS18L2	RGS12	KIF11	ACTR1A	DCUN1D5	SH3GLB1	ATP5MK	IKZF5	USP33	TMEM123	PANK4	KDM4D	TENM4	ZBTB44	FAM76B	RBPJ	ASAP3	TMEM51	ATP6V0B	PITHD1	RNF19B	C11orf1	NKAIN1	METTL6	MIB2	NFRKB	TAF6L	NFIA	BTAF1	ADPRS	TMEM25	PTPRF	C11orf54	ECD	NEK4	MICOS10	PIGK	STIMATE	ACAT1	FNDC5	DNAJC9	SHISA3	SLC66A1	PRKACB	PHF13	PRXL2B	STT3A	EFCAB7	AGO4	HNRNPR	UROD	ATG7	LAP3	TSKU	JRKL	ZPR1	COA4	DDI2	H2AX	NAALAD2	SHISA5	DPAGT1	FAM193A	SGPL1	NEAT1	MRPS25	XPNPEP1	AMOTL1	PTAFR	ELP6	GRPEL1	PRXL2A	ZNF202	NME6	ZDHHC18	PEF1	NDUFB8	HYOU1	TP73-AS1	R3HCC1L	NHLRC2	MFSD10	ACVR2B	DNAI4	ARHGEF12	MKI67	ERI3	ZC3H12C	PLEKHM2	ANAPC15	NR2C2	ZNF502	RPA2	ENSG00000170846	BTRC	MKNK1	CPTP	ATG16L2	TMEM50A	HYLS1	CHEK1	NCAPG	LRTOMT	DNAJC9-AS1	PRKCZ	PRDX3	ZNF684	TTLL7	FBXO6	ARMH3	PEX14	SMARCC1	DCAF16	LDLRAP1	PRDM10	MED18	DPF2	CAPZB	ZMIZ1	KDM4A	WDR6	COL16A1	RER1	MYSM1	MORN4	SLC9A1	RAB30	THEMIS2	ST3GAL3	CLIC4	CHST15	TMEM35B	SFPQ	EEF1AKMT2	SH3BGRL3	POLR3A	PPP1CA	CMPK1	ENSG00000288907	LRRN1	CNTN4	PPME1	C1orf52	ZNF621	PLEKHA1	CWF19L2	PPP2R2D	RNF11	LARS2	PI4K2A	ARRB1	ICMT	INPP5A	ZSWIM8	SHOC2	MRFAP1L1	SNORD22	PAQR7	ZNF518A	PIGG	TMEM222	MACROH2A2	ACAD8	EPB41	ALG9	ZNF436	KIAA0319L	PACRGL	SIDT2	NOP14	BAD	SRSF11	BMP8B	FYCO1	NCDN	NGLY1	RBM6	TBC1D5	QRICH1	MTOR	BLOC1S4	GNB1	DPYSL4	SPATA6	BAP1	MED8	CUEDC2	SYNC	CZIB	LTO1	NUDC	CCDC186	PHC2	ABCG4	ANKRD28	FHIP2A	DHX15	ATAD1	TNFRSF1B	SCMH1	RAB6A	KIF1B	C11orf71	ZCCHC17	SNIP1	CROCCP2	HMBS	NADK	IMPDH2	SLC37A4	SMIM20	RRAGC	ZMYM1	DHDDS	VHL	SORBS1	RHCE	NASP	FBLIM1	SZRD1	CEP295	SMAP2	CCDC28B	MIGA1	LYAR	TAF5	YIPF1	SF3A3	ZNF445	ZBTB48	ECHS1	RNF220	ANKRD13C	BBIP1	CD52	TBC1D12	TMEM43	ALG8	MIIP	HPS6	TADA3	ECE1	HIF1AN	DNAJC11	GHITM	CUTC	CCDC85B	CEP85	PLAAT3	ENSG00000238142	DDX50	JAKMIP3	ZBTB8A	CRMP1	THRAP3	ZBTB17	GNL3	HAUS3	PPP3CB	WAPL	SRSF4	RAB5A	DNAJB12	KHDRBS1	COL9A2	SMIM12	TTC39A	CHD5	TXNDC12	EXOC6	SRRM1	REEP3	ZMPSTE24	TMEM126A	HERC4	ZSWIM5	THAP12	PSTK	CTDSPL	FOXJ3	CDON	POLD3	CYTL1	EBNA1BP2	GOLGA4	PNRC2	BMPR1A	QARS1	LSM10	CLCN6	ADGRA3	PUS3	MUL1	AS3MT	SVBP	FDXACB1	PCGF3	TKT	CENPS	CWF19L1	ARL8B	LAPTM5	CEP104	DLG5	ASCC1	SETMAR	LRRC42	SELENON	DNAJC6	NRDC	ELOA-AS1	ZFYVE27	ATRIP	FGD5	ARHGAP1	MINPP1	SMIM38	MMACHC	FAM76A	TIMM8B	BORCS7	NSUN4	IFT46	VTI1A	FRAT1	HECTD3	MYCL	TRAK1	RBM7	GRID1	GPATCH3	ZMYND12	PPCS	TNKS2	RCAN3	PARK7	PPIE	LINC01128	NDST2	RBMS3	ATXN7	BTD	PPT1	FOXRED1	YTHDF2	ZMYM6	HECTD2	DDOST	MYRIP	BTBD19	TEX264	ADGRB2	MRPL20-AS1	SLAIN2	SETD2	RAF1	UBR4	ZBTB8B	TACC3	ZRANB2	KCNAB2	NRBF2	DALRD3	UGDH	PODN	UBIAD1	GRIA4	STMN1	FADS3	GLT8D1	BACE1-AS	EIF1B	USP28	COX15	APEH	NUDT13	PPP1R8	STK40	DDX10	RNF4	RAB30-DT	SH3PXD2A	CHORDC1	GBF1	IFIT5	UBP1	LCOR	TMEM135
PEREZ_TP53_TARGETS	http://www.gsea-msigdb.org/gsea/msigdb/human/geneset/PEREZ_TP53_TARGETS	GDNF	MXRA5	ZSWIM6	INSR	TRIM36	MAGEE1	TRIM7	RNF213	ENSG00000237250	MAP7	TECPR2	CRIP1	HOXC6	KBTBD6	KCNK7	TP73	MAN1C1	BICDL1	CEACAM1	ACKR3	TRIM8	CSDC2	CST11	AATBC	CDH24	DIP2C	TMEM243	GALNT12	WHRN	TPST2	FGD5	CELSR2	SMAD3	ELMO2	TSPAN14	PGAP1	VPS13B	MCHR1	LPCAT3	ECHDC3	MYO6	TSGA10	ZXDC	BUB3	RTL10	ZCCHC24	DLK1	KDM2A	ABCB6	ZFP90	MDM2	VCAN	FAM102B	AFF3	GNA11	CEP120	MAPK13	CEP43	CYP2S1	CX3CL1	EPB41L4B	FBRSL1	CNNM3	SMAD5-AS1	TNS1	ZNF767P	KIAA1217	SLC25A34	GAK	CNTNAP3	AKAP9	TOX	KIF3B	VIPR1	BCOR	NRARP	CARD18	MTUS2	FAM149A	TRAF4	GNPTAB	SPNS2	ABHD17C	SMTNL2	ABTB2	MARK4	SPATA2L	EPPK1	NXPE3	ATP23	C16orf87	MICALL2	KIF1B	TSPAN11	CAMK2B	HIC2	ITGA9	ADGRG1	DUOXA1	DPYSL4	APC2	TMEM128	GRHL2	MPRIP	KLRK1-AS1	RIPK4	CASP6	MAN1A1	TRIM73	DNAJC5	MICAL3	HIP1R	ZNF746	SMPDL3B	ADAM12	CYP4F35P	CLN8	GINS4	FAM83G	PARP16	ARNT2	MROH2A	KCNS2	RETREG3	GATA3	HPN	DEDD2	ALDH7A1	MCF2L	CHST2	KRBA1	HR	VASH2	WRAP73	ORAI1	FAM106A	ZNF248	APOL6	TRAF5	IRGQ	GABBR2	BLCAP	PHRF1	ARHGAP19	EME2	CDKN1B	CYP4F11	MLC1	MYORG	LINC01719	CLP1	MEGF11	AKR1B10	ODF3L1	ZNF672	ABTB3	C7orf57	TFAP2E	LAT2	KALRN	FGF1	SUSD6	PIDD1	S1PR3	FAM182A	AGAP3	CRACD	ZNF385A	GRK5	LRRC57	ABCG1	ARHGAP23	CHRNA7	ZNF600	BVES	BMP2	EGFLAM	C18orf25	ATPAF2	KAZN	C4orf47	AHSA2P	INPP5E	POGLUT1	EDAR	GOLGA6L9	TAF5	JPH3	USP6NL	CRYAB	GID4	CHAC1	ZNF160	COL21A1	DNAJC18	APOL2	GABRE	CCNA1	TMEM184C	TPM4	RASSF10	AGPAT3	LRPAP1	MERTK	LRRTM2	RAPGEF5	ABHD6	TMEM165	MIR570	SIDT1	GALNT10	ARHGEF40	ATP2B2	CELF2	AK1	DUS3L	FAM162B	CYP4F3	LDB1	MED23	IPP	FGFR3	GSE1	H19	GPT2	HSPA12A	FRMD3	CCDC134	ATG4D	ZNF30	RNU6-37P	NTN1	ZNF283	COL9A3	SCAF4	FUT4	VAMP5	KDM4B	MMP12	JUNB	NPNT	SIKE1	TREML1	ANKRD20A11P	ABCD1	DUOX1	TP53INP1	IRX5	MLF2	TSPAN33	ID4	PLK5	LZTS1	TMEM40	SMAP2	POLR1H	CHKA	SLC32A1	ZNF343	CRAMP1	ASPA	CNIH4	ACAP3	JAG2	GOLGA2P5	MAB21L1	GPATCH2L	PRRC2B	ONECUT2	ERVK3-1	BLMH	CFLAR	IFIT3	BAIAP2	KCNK3	GRIK3	ABCC12	SMAD5	EDDM13	UBXN2A	MXI1	MAD1L1	RIPOR3	ZC3HAV1	EML1	NATD1	STOX2	MCF2	MCC	MINDY3	GAB1	MOXD1	ITPRIPL2	ARAP1	BLNK	ENSG00000269825	ZNF658	ZNF71	BCLAF3	TOX2	ADAP2	GLDC	ECE1	TIMM29	DUSP13	EPS8L2	GRAMD4	BCL2A1	HOXD10	LOXL1	COL27A1	TRIM26	ABCA1	DCLK1	LTB4R	F2RL2	GPR155	AIFM2	FOXO6	SEMA4D	RASEF	CYP17A1	IQSEC1	MARVELD3	MEF2A	ADCY1	FAM102A	SNX32	MSL2	ACER3	LRP5	DUOX2	ADCYAP1R1	VASN	EDNRB	DDX31	B3GNT7	FCHO2	C1QTNF12	JPH1	TBCEL	DZIP1	ADAMTS2	TMEM204	ASB2	CYRIA	MACROD1	LRRC8E	PTPRJ	METRNL	CEP95	FOXL2	USP18	UNC5B	SYNM	CES3	CAMTA1	BRD1	VSNL1	CMTM4	TMEM127	SMIM43	GPSM1	DNAJC6	GALR2	ILDR1	MAP7D2	GALNT11	FBXO41	MC5R	NAA60	CIPC	CCN4	INPP4A	DEFB1	TUBGCP6	GNA14	USP35	WIPF3	ZBTB43	CEP164	SLC46A1	ZIC2	CA10	TMEM65	CILP	TRAK2	MEX3B	ZNF654	PLCXD1	FNIP2	IDUA	LIMK2	TSPYL5	FBLIM1	C6orf132	CES2	ZNF37A	HOXA5	ADGRV1	KNDC1	MAN2B1	INPP5B	TUSC1	FZD1	CASP1	RORA	ZNF20	BAP1	EMILIN2	CGNL1	NANOS1	MARCHF3	TSC22D3	CSH1	COL15A1	ZNRD2	CMPK2	RASGEF1A	NUAK1	LOXL1-AS1	GNG2	ABCG2	ZBTB20	COL22A1	EMILIN3	ABHD4	RBM41	KLHL21	PLIN2	ZNF655	KRT32	AUTS2	MEG3	CRACDL	B3GALNT2	HSD17B3	ANKRD46	ZNF684	NOL4L	KDM6A	ENTPD1-AS1	TRIM52	TRAK1	ZBTB42	DVL3	ZNF275	ENSG00000290834	MAGEH1	MIB2	EDN2	FBXL21P	DISP1	SORBS2	ARHGAP6	COL18A1	CDRT4	CACNA2D2	OTULINL	GGT1	CIDEB	FDXR	CDIP1	TSC2	TTC39C	MAF	UNKL	SLC25A25	CNKSR3	USP15	MDFIC	GRK3	ARL14EP	AQP3	MSX1	CROCCP2	ANK1	MUC20-OT1	MFSD9	LIMD1	LRRC37A4P	ZFYVE28	TP53I11	FLG	PHF21A	IGFBP3	BACE1	DMTN	CDHR1	SPTSSA	CYP27C1	MX1	FECH	GLCCI1	KIAA1549	ARX	GPC4	GLDN	ABHD15	CYBRD1	IHH	DDAH1	ANO4	CES1	ADO	LINC02754	DGKZ	ESRP2	CST3	KLHL20	CERS4	LYPD6	ESPN	HES2	MYB	P2RX7	SEC14L5	VPS37D	ID2	ICAM2	MAP6	FLI1	SPRTN	ACVR1	RETREG1	GJB6	PRR22	TENT5C	FAM13C	ITSN2	WDFY2	GREB1	ADAM23	ZNF750	ZNF451	ZBTB5	ARID1B	GPR37	ZNF777	ABCC11	MMP11	EML6	MOSPD1	AHNAK2	GASK1B	CADM1	C12orf76	DHRS2	CYSRT1	GABRA4	GHR	CALML3-AS1	EDNRA	AKTIP	ARHGAP27	RTCA	ARRB1	PRXL2A	EEF2	TGFBRAP1	INPP5D	ANXA9	LINC00667	SPATA18	FRMD5	PRR5L	MAFB	CBX4	GRAMD2A	ZDHHC11	CABP7	EAF1	ASCL1	KIAA1671	FGD4	LUZP1	MMEL1	CEP170B	XAF1	ZCCHC14	ARHGEF6	MAP3K14	CCNF	APCDD1	DNASE1	GJA3	ANKRA2	GCNT2	FAM83F	MYLIP	PHLDB3	TLCD1	FAM95A	FAM43B	HVCN1	COL13A1	GXYLT1	MFHAS1	TP53I3	USP6	ARHGEF4	KCP	CSPG4	ZNF367	GMCL1	SUSD5	ZDHHC9	TUFT1	HOGA1	CACNB3	ESPNP	MMP28	ATP8B1	ADCY6	LIN7A	ITGAV	VWA1	CANT1	ARC	EVC2	SAC3D1	ATOSA	PRAP1	CASP10	C4A	GLB1L2	HES6	C11orf96	HECTD4	GNG11	REEP1	NLRP1	GPRC5C	ANKRD65	HOXC5	ADAMTS5	ENSG00000288658	HDAC5	GLIPR2	INSYN2A	IL10RA	MTCL1	KCNK10	SLC35G2	LOC100505915	CNNM4	LINC00472	FITM2	TRAF3IP1	SLC7A1	FLNC	LLGL1	TRPV2	HS3ST6	ABCA13	PLIN4	BCL2L11	LBH	ZNF304	MOB1B	RIC1	ISOC1	MST1	CYP4F2	TLNRD1	HS3ST3B1	GAA	ZNF786	ARIH1	CERS3	SLC47A1	COL6A1	HIPK3	MOAP1	MYMX	MTSS2	ABCA12	TOR3A	TBC1D14	SIPA1L2	BMP7	DEPDC7	NIPAL4	ZFP62	MR1	SHISAL1	ZNF470	DISP2	LTF	HSD11B2	ACP5	GPCPD1	FAM184A	MLXIP	ZNF436	TMEM144	CDT1	ALDH1L1	GOLGA8N	IRF1	IGF2	HUNK	KDM2B	C17orf80	FRK	ZAP70	GOLGA8A	YPEL3	DNASE1L2	TMEM64	MEIOC	SMAD7	ANKRD20A1	KCNJ5	SNORC	ZNF319	TNFAIP8L1	CMBL	FUT1	BID	DSTYK	ELFN2	AMOTL1	CEP85L	GNAS	ITM2A	AK3P3	PCMTD2	EFNA1	ITGAM	ELMOD1	TMEM35A	IL2RB	ELAPOR1	WDR20	ETV7	DOCK4	NSG1	PLPPR1	ZNF468	PYGO1	WNT11	ABR	VDR	TRIM3	PODNL1	B4GAT1	DIDO1	MST1P2	H2BC21	ENTPD2	IL20	ZFYVE1	MEGF10	LINC00526	DHRS3	LGALS9	CAMK2G	CNKSR1	KLHL6	DLG5	MN1	CLIC5	CEL	ZNF398	TNRC6C	SH3TC1	HPGD	RNF144B	PLEKHA7	DOCK8	NRG2	RNF169	BEST4	LDLRAD4	CEMIP	CDIN1	CYFIP2	RBP7	FYB2	MYT1	CNTN2	TINAGL1	EMX2	CRIP2	TRPM6	HEG1	FAM43A	NAAA	KCNJ12	EFNA4	FOXF1	RTP4	DUSP22	STRADA	FA2H	FBXL20	SLC22A23	INSM2	KIF26A	DUSP19	LINC01120	ARFGEF2	DIPK2A	NEDD9	GH2	ZYG11B	GRM8	POLR3GL	PTAFR	CDKN1C	IRF4	LGALS7	CXXC5	GAD1	MON2	PSEN2	NECTIN4	ARHGAP44	GATM	FAM167A	KIF26B	CAST	UNC119	ITPKB	HS6ST1	CHST1	LMBR1L	MIGA2	MSX2	ULBP2	HLA-DMB	GDE1	CABYR	WEE1	LDLRAP1	AHDC1	THEMIS2	HOXC13	PLD6	HIC1	ELL3	ZNFX1	EVPL	EGR1	KSR1	LINC01002	PLEKHM3	CABLES2	FGF18	TLR3	HILPDA	IRF5	PAXBP1	GGT6	ARL8A	GUSBP1	ADSS1	CLCN4	GRTP1	GRN	CAMK1	CTHRC1	CAPN3	TXLNA	EXT2	KLHL28	CCS	SMIM10L2A	RMDN2	ACO1	CCDC3	BEND7	ADM	CPE	ASPSCR1	DNAAF3	UMODL1	DIS3L2	HAND1	PEAR1	CARNS1	FOXC2	DYNC2I2	LINC02688	HRAS	CYB561D2	FAM53B	ACSBG1	GPR143	KIF9	KISS1R	HBEGF	COL4A4	DANT2	FGFBP3	PROSER2	SMAD6	SLC25A30	ZNF765	FRZB	S1PR5	LIFR	KLHL3	ULK1	CXCL14	KCNC4	DQX1	FOXP4	ZBTB34	WNT10A	ALDH4A1	FGF11	TMEM63A	RNF166	PLAAT3	MBNL1	ZNF570	SHE	PRRT3	ILDR2	CHST3	ALG9	ABCA7	SMIM4	FLRT2	OBSCN	APAF1	BDNF	GPR157	SPRING1	EPB41L3	KCNJ15	FAM83D	MYO10	MAP6D1	DOCK8-AS1	DNMT3B	ZNF234	FRMD8	ASPRV1	DLX3	KIF16B	GPR183	MAML1	WNT7A	SPICE1	RIMBP2	ZCCHC8	ENO2	MARCHF2	CNGA3	BRINP1	LHX3	LONP2	GCH1	LRRC37A	CHRM4	ZNF850	OGA	DGAT1	MANBA	RHOB	STING1	FAXDC2	ERFE	KRT23	SYNE3	BRD7	TRIM71	EOMES	MARCHF8	SLC16A14	BRWD1	GAMT	ABCC5	ZNF420	NEU3	SNHG14	WFDC5	RILPL2	KCNIP3	EFNA2	ATP6V0E2	ABHD13	EHHADH	COL5A2	C1QTNF1	ARHGAP10	DRAXIN	HSD17B1	F8	LY6D	GRAMD1B	ZNF440	CHCHD7	CROCC	ZMIZ1-AS1	SLC30A10	MINDY1	ZMAT3	UBE2Q1	BTG2	CKB	LACC1	VPS13C	ZNF284	HEPACAM	SHISA8	BIK	VWCE	IL7	LRP10	CXADR	EPHB3	EXOC7	AGAP1	ZNF561	INAFM2	USH1C	FOXF2	LRRTM1	RIMBP3	C2orf88	KIN	ZNF702P	MVP-DT	TTYH2	TRIM2	GSTT2	GANC	PDE10A	TGS1	RBM4B	SOX6	GJD3-AS1	IGF1R	CACNB2	ZBTB48	GALNT18	NPIPB3	GLS2	DIP2A	GATA2	INSYN1	IL1RAP	EPB41	SHISA9	SPRY1	LRRN1	RFK	LRP5L	BGLAP	LTBP3	EDEM1	WNT7B	FBXO25	FADS3	NEURL2	SMAD9	IRF2BPL	MYRF	CLK3	FYN	TDRD10	ARID2	MSANTD2	DBH-AS1	WIPI2	DENND2C	TUB	GDPD5	LPAR5	UBE2QL1	ZKSCAN1	XG	ZNF708	APOBEC3B	ZNF215	POLH	HHATL	GOLGA7B	WDR1	SLC66A1L	NPIPA1	ENSG00000260581	NOCT	CBFA2T3	HAGH	ENPP4	INAVA	AFF1	MCOLN2	AHSG	URB1	TBC1D31	CCNK	BRPF1	ITIH5	ANK3	HOMER2	CEBPA	IFIH1	SHROOM2	DAB2IP	FOXC1	IFIT1	GLIS2	INTU	ZNF341	LMO7	HOXA11	ELOVL3	LHX6	ANGPT1	LYNX1	ZNF296	ZNF649	MEGF6	WNT4	EN2	DOP1A	FBXO34	ERO1B	TOLLIP	ADRB2	WDR47	BBS1	COL2A1	CHST15	POLR1A	ARG2	CGAS	NKX1-2	TREM2	ADRM1	BAIAP3	EXO5	SDHAF1	SUN1	FRRS1	FGF13	KCNJ5-AS1	DOC2B	CLTCL1	TMEM52	INTS15	TYSND1	DACT1	ZNF12	FRY	GDF9	AKAP7	KCNB1	GNMT	KRT8	CITED1	DOK4	MIR29B2	ANXA13	FYCO1	GATA5	LAMB4	TMCC2	HMGB3	ARHGEF17	NRK	GNG7	CRYBG2	UCKL1	ZGPAT	ABCB1	ELF4	DEAF1	ASH1L	PRDM6	KIAA0232	ZNF195	C19orf25	FGD3	TMEM107	CDKN1A	ISG15	DFFA	CREB3L2	FOXS1	SOGA1	MUC2	ETNK1	ADAMTS7	LRRC37B	CCDC117	MUC5AC	NRBP2	CRISPLD2	KCNQ1	KCNG3	HPS6	FBXO44	KLC3	SH2B3
PEREZ_TP63_TARGETS	http://www.gsea-msigdb.org/gsea/msigdb/human/geneset/PEREZ_TP63_TARGETS	MAP1LC3B	RORA	SYNE2	TMEM63A	ZNF750	RPP25	ST3GAL1	HSPA6	TAF3	CITED1	GOLGA6L9	INSR	ASS1	KLK15	LINGO1	TP53INP2	FZD1	IL17RB	IL1RN	SLC16A14	ARIH1	HSD11B2	GFPT2	EPHB3	MARCHF3	GNA11	FOXO3	RASGRP1	NXF1	TCFL5	HS6ST3	DOC2B	CSRNP1	CRYBA2	CYTH1	IGF2	LBH	FRYL	CDKN1C	APC2	KLHL21	APAF1	EGR1	WFDC5	MYLIP	RASEF	FRY	SLC35E1	DLG4	PRKCH	CDC42EP4	MXRA5	NDRG1	VDR	STAR	DNAJA4	SPATA13	MAN1C1	RUNX3	METRNL	HBA1	JAG1	ULK1	ABHD6	PBX2P1	ABTB3	HEY2	NLRP1	NTN1	RUBCNL	KMT5C	SLC9A3	PGF	EPHA4	SHC4	ELAVL3	GRHL3	COL27A1	FOXP4	CNNM4	EPB41	ACVR1C	ANKRD20A11P	KCNJ12	SEMA4D	CRAMP1	ANGPTL2	MAF	IGF1R	PALMD	KSR1	MICALL2	SEMA6D	RBP7	PCYT2	VSIR	COL1A1	MAFB	MKX	SLC35E4	AUTS2	CRYAB	RET	NPIPA1	ABHD16A	NOTCH3	SLIT2	RHOB	ARHGEF17	GKAP1	TACC1	ULBP2	NIBAN1	UBE2QL1	PAK6	EVPL	PLCD1	FAM43A	COL18A1	SOCS3	MYRFL	HSPH1	ST8SIA2	ELMOD1	ARRB1	CXCR3	KISS1R	AQP3	RPL31P46	ZNF600	HSPB1	SMIM32	SHANK3	THUMPD3-AS1	SERINC5	FGF18	ATP11A	IHH	OTULINL	EPPK1	TNRC6C	SHISAL1	PTX3	ADAP2	ADCY1	OXTR	CEMIP	CAPN3	KCNH2	GALR2	BCL2L11	EPB41L3	NGFR	ARHGEF6	KIT	THEMIS2	ARFGEF3	ARID1B	SEPTIN5	RCAN1	RBM38	NUAK1	MX1	HIC2	NPTX1	RAB11FIP1	BIK	STK40	SLC39A8	WNT7B	RCOR2	CGNL1	CD101	LAMP3	BCOR	PRSS33	IGFBP3	ERFE	SLC6A2	ZNF548	CASZ1	CXCL14	CRISPLD2	FOXN3	PCSK5	EPB41L4B	TLE1	EFHD1	PGAP1	ARG2	DHRS3	CABP7	LMO2	CX3CL1	GRTP1	ZNF385A	NEFL	SLC4A11	ZNF436	PPP1R16B	SMAD6	TUFT1	ARX	ZNRF3	GPR37	RGCC	ZCCHC24	ULBP1	FOXF1	TNFRSF10D	LUZP1	SMAD7	DEDD2	PDE4DIP	PSD	CACHD1	HS6ST1	TENT5C	CELF2	ELFN1	OGA	PPL	ATP2C2-AS1	COL8A2	KHDRBS3	VASN	KCNK3	C7orf57	RASGRP2	SELENOP	ID4	SMAD9	STBD1	CNKSR3	ID2	CTDSP2	GRK5	DLC1	INHBB	H2BK1	ZFPM1	PPP1R13B	UNC5B	ADAMTS10	DIO3	RAB3IP	TSC22D3	KLHL29	HSPA1A	RAB11FIP3	DGAT2	EDDM13	SASH1	PLIN4	ZSWIM6	TNPO2	ANKRD20A1	DOK4	EPB41L5	WNT5B	CKB	GABBR2	BLMH	SOX8	WHRN	LIMS2	TM7SF2	GABRE	REG3A	CLU	ACAP1	CGAS	IFIT3	ABCB9	MAP7	SIPA1L2	S100A3	DPF1	PROC	HR	GPATCH2L	PLPP3	CYP11B2	PYCARD-AS1	PPP2R2C	ZIC2	COL9A3	STOX2	DLX2	IRX5	MOXD1	SOBP	NPIPB3	MROH6	ANKRD18A	MAPK14	RASSF5	PLA2G4F	HSPA1B	REEP1	TSHZ3	SUSD2	MXD1	GOLGA2P5	PTPRJ	CLIC3	HUNK	NRARP	ZKSCAN2	SYNJ2	CHST2	METAP2	MEGF6	LRRC37A4P	RAB11FIP4	GLIS2	EGR4	OVOL1	CYGB	AIPL1	KDM7A	GMCL1	ZNF439	LMNTD2-AS1	ITSN2	TRIM8	ARHGAP26	TNFRSF10C	CFB	DPYSL4	FOLR2	ACSL1	AVIL	CLDN6	LY6D	GATA6	FOXF2	CELF3	HEY1	ZFYVE1	TAF5	PLCXD2	BMP2	NFATC1	TEX15	EFNA3	GPT2	TOX	LGALS2	FGF13	NPPC	BAMBI	TNFRSF25	CDYL2	MIR3939	RTN4R
PEREZ_TP53_AND_TP63_TARGETS	http://www.gsea-msigdb.org/gsea/msigdb/human/geneset/PEREZ_TP53_AND_TP63_TARGETS	CKB	RORA	ZCCHC24	RTN4R	VASN	SLIT2	ABHD6	PLCXD2	ULBP2	NGFR	HSD11B2	ZNF750	VSIR	MICALL2	COL9A3	GRK5	WHRN	PCSK5	RAB11FIP3	TACC1	IGF2	CITED1	MAP7	MYLIP	PLPP3	CDKN1C	DHRS3	CRYAB	SPATA13	HIC2	CABP7	ARHGEF6	ST8SIA2	SUSD2	TNFRSF10D	ZNF436	MAN1C1	CAPN3	GALR2	RASSF5	NLRP1	CASZ1	KISS1R	EPPK1	NPIPA1	FGF18	HR	SLC35E4	TAF3	RHOB	DOC2B	TRIM8	MARCHF3	FOXP4	IGFBP3	ITSN2	LRRC37A4P	PPP1R16B	WNT7B	STOX2	OTULINL	TENT5C	EGR1	REEP1	HUNK	BMP2	MOXD1	SASH1	RGCC	ANKRD20A11P	TUFT1	INSR	PPP1R13B	LBH	TAF5	ULK1	METRNL	IGF1R	NEFL	GOLGA6L9	SLC9A3	ARIH1	ARID1B	ERFE	APC2	NTN1	CHST2	EPB41	BLMH	BCOR	ZIC2	PALMD	ARX	BIK	ID4	KCNJ12	CRISPLD2	IRX5	MEGF6	ARG2	FZD1	SMAD9	FAM43A	CNKSR3	ZFYVE1	UBE2QL1	SHC4	TOX	PTPRJ	VDR	NPIPB3	MX1	CELF2	WFDC5	NPPC	GRHL3	PLCD1	SOX8	FRY	SIPA1L2	SHANK3	CGAS	GABRE	EDDM13	SEMA4D	AQP3	OGA	ARHGEF17	NRARP	PAK6	GPATCH2L	PGF	IHH	CNNM4	KCNK3	ARRB1	CXCL14	SHISAL1	EPB41L4B	MAF	APAF1	FGF13	NUAK1	RET	RBM38	MXRA5	RBP7	ABTB3	STAR	GRTP1	PLIN4	COL18A1	CRAMP1	THEMIS2	C7orf57	EPB41L3	BAMBI	PGAP1	SMAD6	FOXF2	ADAP2	GPR37	KSR1	TM7SF2	MAFB	EVPL	GLIS2	GOLGA2P5	FOXF1	COL27A1	RAB11FIP4	GMCL1	SLC4A11	HS6ST1	SLC16A14	NOTCH3	RASGRP1	ZNF600	SELENOP	KLHL21	UNC5B	TSC22D3	DPYSL4	ZNF385A	RASEF	PTX3	PPP2R2C	ZSWIM6	RAB11FIP1	LY6D	ANKRD20A1	SERINC5	GNA11	SMAD7	CGNL1	BCL2L11	ADCY1	ELMOD1	ID2	AUTS2	DOK4	CX3CL1	NPTX1	TNRC6C	EPHB3	GPT2	DEDD2
RODRIGUES_NTN1_AND_DCC_TARGETS	http://www.gsea-msigdb.org/gsea/msigdb/human/geneset/RODRIGUES_NTN1_AND_DCC_TARGETS	TALAM1	TBC1D4	CDKN1C	NEAT1	PKM	KLF9	MT1E	ETS2	NF1	ITGA2	MSX2	KIF13B	SNX5	ELF3	CDH17	H19	MALAT1	MT2A	BCL3	PPARA	MAML3	RAB26	CAMK2D	MT1X	AKAP10	KLF10	ARHGEF3	PDE4C	NFKBIZ	MACROH2A1	KMT2E	MT1F	ERO1B	MMD	FOS
APPIERTO_RESPONSE_TO_FENRETINIDE_UP	http://www.gsea-msigdb.org/gsea/msigdb/human/geneset/APPIERTO_RESPONSE_TO_FENRETINIDE_UP	MYADM	TSC2	GDF15	FOXJ3	MGP	KIF21A	NID1	TM4SF1	SRR	PSMA7	KRT6B	CCN1	SDC4	STXBP3	MYO1E	GAD1	HSPA8	AHSA1	PDZD2	BRD2	PSMC4	RRP12	MMP3	PLCD4	PRKACB	CCNJL	HSPA4	CCL13	ITGAX	UCHL1	AKAP9	PALM3	CYB5R1	TFRC	ABHD4	UBQLN1	ZNF672	CCNL2
NAGY_TFTC_COMPONENTS_HUMAN	http://www.gsea-msigdb.org/gsea/msigdb/human/geneset/NAGY_TFTC_COMPONENTS_HUMAN	TADA3	ADA	TAF5L	ATXN7	TAF9	TRRAP	TAF6	SUPT7L	SGF29	SAP130	TAF6L	TAF5	TAF2	TAF10	SUPT3H	KAT2A	TAF12	TAF4
NAGY_STAGA_COMPONENTS_HUMAN	http://www.gsea-msigdb.org/gsea/msigdb/human/geneset/NAGY_STAGA_COMPONENTS_HUMAN	TADA1	ATXN7	SUPT7L	TAF12	TAF6L	KAT2A	TRRAP	SUPT3H	SAP130	TAF5L	TADA3	TAF10	TAF9
NAGY_PCAF_COMPONENTS_HUMAN	http://www.gsea-msigdb.org/gsea/msigdb/human/geneset/NAGY_PCAF_COMPONENTS_HUMAN	SUPT3H	TADA3	TAF9	KAT2B	TRRAP	TAF6L	TAF10	TAF5L	TAF12
SEIDEN_MET_SIGNALING	http://www.gsea-msigdb.org/gsea/msigdb/human/geneset/SEIDEN_MET_SIGNALING	PRPS2	CAPRIN1	ITGAV	IFITM1	RAB11A	CSE1L	CAP1	ABCC4	SEPTIN2	RNASE4	API5	CCNH	CNOT8	HAT1	KIF2A	CCZ1	TM9SF3	SFPQ	CLCN3	CCT8
AUNG_GASTRIC_CANCER	http://www.gsea-msigdb.org/gsea/msigdb/human/geneset/AUNG_GASTRIC_CANCER	HOXA10	THADA	OLFM4	STAT2	TPT1	MIA	LRRC45	MAPK13	KIF4A	C19orf25	TAPBP	CSAG2	CBFA2T3	ATP5IF1	NEK9	TMLHE	NOP14	TYRO3	SULT1C2	REG4	PRICKLE3	PRKAG1	BRD4	FXYD3	ZWILCH	SH3BGRL2	DEFA6	SRSF9	HORMAD1	GOLPH3L	MED1	RPL8	ALDH7A1	ETS2	IFRD1	DEFA5	MYBL2	A4GNT	SEC31B	IL16	KMT2D	RCC2	CYP2W1	DKK4	MMP10	CCT3	BIRC5	NIPSNAP3B	AQR	THBS3	JUN	ATE1
NAKAMURA_LUNG_CANCER	http://www.gsea-msigdb.org/gsea/msigdb/human/geneset/NAKAMURA_LUNG_CANCER	AURKA	TOP2A	TM4SF4	SCG5	COL11A1	MCM6	ATP10B	TFPI2	XAGE1A
HAEGERSTRAND_RESPONSE_TO_IMATINIB	http://www.gsea-msigdb.org/gsea/msigdb/human/geneset/HAEGERSTRAND_RESPONSE_TO_IMATINIB	CREB1	AEBP1	CXCL12	PDGFRB	COL15A1	PTGFR	COL1A1	ITGA8	FXYD1
MIDORIKAWA_AMPLIFIED_IN_LIVER_CANCER	http://www.gsea-msigdb.org/gsea/msigdb/human/geneset/MIDORIKAWA_AMPLIFIED_IN_LIVER_CANCER	RDM1P5	LRRC37A11P	TBC1D3B	C17orf78	FASTKD3	TADA2A	ST7	RIOK1	FAM181B	ACACA	RPL19	CAV2	PSMB3	MRPL45	PARD3	SNRNP48	SOCS7	ADCY2	SYNRG	DDIAS	GJD4	PCGF2	MLLT6	ASZ1	LSM8	DSP	ARHGAP23	PRCP	DDX52	CAGE1	CREM	HNF1B	FBXL20	RREB1	CUL2	PIP4K2B	SSR1	CACNB1	CCNY	ANKRD7	SRCIN1	CCN1	DUSP14	CAPZA2	FZD8	LASP1	WNT2	CFTR	CAV1	RPL23	MET	CTTNBP2	PLXDC1	MTRR	CWC25
ROVERSI_GLIOMA_COPY_NUMBER_DN	http://www.gsea-msigdb.org/gsea/msigdb/human/geneset/ROVERSI_GLIOMA_COPY_NUMBER_DN	NUDT21	CCNC	DHX32	KCNMA1	SFMBT2	AMFR	KLHL32	ANXA11	FBXL4	HNMT	KYNU	UROS	ANKRD10	PTEN	FANK1	HERPUD1	PTPRE	CDKN2A	KIN	CPNE2	BBS2	NUTM2A	DOCK1	FHL5	SFTPD	ATP5F1C	PSME3IP1	MKI67	SFTPA2	ARL2BP	ARHGEF7	ADAM12	SFTPA1	CES1	PRDM13	ITIH5	TAF3	CTBP2	ZEB2	ITIH2	COQ3	ARHGAP15	GNAO1	MMP21	LRP1B	TAFA5	NXPH2	POU3F2	BCCIP	GPR63	TUBGCP3	CETP	ING1	SOX1
SEIDEN_ONCOGENESIS_BY_MET	http://www.gsea-msigdb.org/gsea/msigdb/human/geneset/SEIDEN_ONCOGENESIS_BY_MET	CXCL5	SELENOF	SRP72	LYPLA1	UBA2	CCT6A	ADAM9	MBNL1	YME1L1	HIGD1A	IFITM1	IFNGR1	CDK1	HNRNPA3	SERP1	GNAI3	ZBED5	COMMD3	COMMD8	P4HA1	HNRNPH2	ITGA6	F2RL1	PTEN	ARHGEF12	SEC23A	MMADHC	LAMB1	EPS8	NSA2	TCEA1	TSPAN8	RTCA	C6orf62	PAPOLA	SLC25A24	NPM1	SERBP1	HSPA4	STAT1	CLIC4	RIOK3	SPTLC1	PCMT1	TASOR2	ANXA4	SCP2	SLC38A2	GLS	TMEM123	HAT1	RSL24D1	RRM1	PPP1CB	PLOD2	STK26	PLS3	ANXA3	UGDH	PNRC2	GRSF1	SLC39A6	ACTR3	SMN1	TCERG1	EREG	SERINC1	AIDA	IPO7	CSDE1	NIPSNAP2	MBIP	SUB1	HSP90AA1	EIF5	CERS6	TAF1D	CD46	TRAM1	CAPZA1	DPM1	SH3BGRL	PDE8A	MSMO1	NCKAP1	EEF1A2	AASDHPPT	ATP2A1	TMX1
CAVARD_LIVER_CANCER_MALIGNANT_VS_BENIGN	http://www.gsea-msigdb.org/gsea/msigdb/human/geneset/CAVARD_LIVER_CANCER_MALIGNANT_VS_BENIGN	REG1A	UBD	MYL6	MALAT1	A1CF	HLA-C	FGB	REG3A	UGT1A8	SLC25A5	DPYD	CD14	PRDX1	FABP1	CES1	FTH1	DPP4	CD74	HLA-DRB3	GGH	MRFAP1	SPP1	AKR1C1	SPINK1	ACTB	PTGR1	GLUL	RPL13A	CHI3L1	FST	DUSP22	FGA
KLEIN_TARGETS_OF_BCR_ABL1_FUSION	http://www.gsea-msigdb.org/gsea/msigdb/human/geneset/KLEIN_TARGETS_OF_BCR_ABL1_FUSION	BTK	SYK	MPO	CD38	NCF4	CD79A	CXCR4	PAX5	POU2F2	ITGAL	RAG2	CD40	IRF4	PROM1	CSF1R	MLF2	POU2AF1	IKZF1	RUNX1	SPIB	SEPTIN9	PTPRC	CBFA2T2	IGHMBP2	MYD88	TCF3	CD19	GYPC	ANPEP	RAG1	CSF3R	IL7R	IRAK1	GATA1	MNDA	IL3RA	EBF1	MZF1	NUP98	CD33	IGBP1	PML	SIGLEC8	DNTT	TNFRSF13B	BLNK
ROVERSI_GLIOMA_LOH_REGIONS	http://www.gsea-msigdb.org/gsea/msigdb/human/geneset/ROVERSI_GLIOMA_LOH_REGIONS	ATF7IP	IL5RA	GSG1	PDPN	MYLIP	ARAP2	CNTN4	KCNJ8	GUCY2C	NPFFR2	ATXN1	PTTG2	ABCC9	PRDM2	FANCF	GPRC5A	ADGRL3	STYX	GNPNAT1	MUC15	HEBP1	NELL1	PVR	SLC17A6	ANO5	EPHA5	GRIN2B	PPFIBP1	EMP1	GPRC5D	TBC1D1	FERMT2	HTATIP2	GAS2	SLC6A5	DDHD1	ADAMTS3	LDHB	LRRN1	GC	GMPR	PSMC6	PRMT3	CENPC	TRNT1
ROVERSI_GLIOMA_COPY_NUMBER_UP	http://www.gsea-msigdb.org/gsea/msigdb/human/geneset/ROVERSI_GLIOMA_COPY_NUMBER_UP	DPF1	ZNF408	CHRM4	EXOC3L2	TRIM28	SLC26A5	PCDH18	CALCR	VIPR2	SLC27A5	SYT13	OR2Z1	MARK4	ORC5	NR1H3	FOLH1	CRY2	CKM	SYPL1	AHR	NECTIN2	NSUN5P1	PIK3CG	DGKZ	PRKAG2	NAMPT	UBE2M	XRCC2	CKAP5	CREB3L1	SUGT1	GALNT7	PEX16	EYS	SPATA16	KMT2C	KLC3	GALNT9	PSMC3	GALNT11	LRP4	ELMO1	ZBTB45	F2	PTPRJ	CLPTM1	CLASRP	ARHGAP1	RELN	NLGN1	MADD	ZNF132	MAPK8IP1	GALNT6	MBD3L1	NUB1	GEMIN7	GALNT5	FOSB	ACP2	ABCF2	BCAM	PACSIN3	MYBPC3	APOC1	CNMD	APOE	GALNT8	PTPRN2	BCL3	TSPAN13	MDK	MZF1	PMS2P2	KMT2E	POLR1G	APOC4	PHF21A	ERCC1	ZNF324	TOMM40	RHEB	CBLC	GALNT10	CEACAM19	RELB	SPI1	SIPA1L3	PPP1R13L	DGKI	CHST1	SLC35C1	ERCC2	ZNF296	ZNF584	APOC2	ECT2	DDB2	SMARCD3	SLC7A11
IWANAGA_E2F1_TARGETS_INDUCED_BY_SERUM	http://www.gsea-msigdb.org/gsea/msigdb/human/geneset/IWANAGA_E2F1_TARGETS_INDUCED_BY_SERUM	HROB	RAD51AP1	HMGB2	GXYLT1	PGM2L1	GEMIN2	DEPDC7	FIGNL1	MMUT	CEP57	PCGF5	HEY1	CLSPN	FAM111A	MTMR2	ADK	MAPRE1	CENPH	PIAS2	MAGI3	CENPU	PSIP1	TPGS2	GGH
SUZUKI_AMPLIFIED_IN_ORAL_CANCER	http://www.gsea-msigdb.org/gsea/msigdb/human/geneset/SUZUKI_AMPLIFIED_IN_ORAL_CANCER	FGF6	PTH	CCND1	MITF	SUPT5H	PGR	FGF4	BCL9	YAP1	FGF3	BCL7A	MMP1	PTGDR	GAS6	CCND2	EGFR	MMP7
HESSON_TUMOR_SUPPRESSOR_CLUSTER_3P21_3	http://www.gsea-msigdb.org/gsea/msigdb/human/geneset/HESSON_TUMOR_SUPPRESSOR_CLUSTER_3P21_3	ZMYND10	HYAL2	FUS	RASSF1	TMEM115	NPRL2	CYB561D2	CACNA2D2
MARTIN_INTERACT_WITH_HDAC	http://www.gsea-msigdb.org/gsea/msigdb/human/geneset/MARTIN_INTERACT_WITH_HDAC	NCOR2	UBE2I	CAMTA2	KPNA2	SIN3A	NKX2-5	RUNX2	RUNX3	PHB2	PPP1R12A	PPA1	PKD1	HIF1A	ATF2	MAPK3	MAPK1	TP53BP1	GATA1	GATA2	FOXP3	KAT5	SRF	NR2C1	NFKBIA	REST	CBX5	ANKRD11	NCOR1	ZBTB16	CAMK2D	CAMK1	CTBP1	NRIP1	ETV6	MARK2	RFXANK	BCOR	ACTN1	ACTN4	BCL6	YWHAQ
LASTOWSKA_COAMPLIFIED_WITH_MYCN	http://www.gsea-msigdb.org/gsea/msigdb/human/geneset/LASTOWSKA_COAMPLIFIED_WITH_MYCN	FOSL2	RBKS	YPEL5	DDX1	LRATD1	LPIN1	PDIA6	SUPT7L	CLIP4	KLF11	SNTG2	NTSR2	SNTG2-AS1	SLC4A1AP	ENSG00000228496	PLB1	MYCN	MRPL33	HPCAL1	ALK	CYRIA	GPN1	WDR43	TPO	NOL10	IFT172	CCDC121	KCNF1	TRMT61B	SLC66A3	ODC1-DT	TAF1B	RRM2	GREB1	PPP1CB-DT	ZNF512	TRIB2	ODC1	MYCNOS	GRHL1	NBAS	ROCK2	FNDC4
LI_LUNG_CANCER	http://www.gsea-msigdb.org/gsea/msigdb/human/geneset/LI_LUNG_CANCER	HSPB1	ALDH1A1	CDC25B	HAP1	CDC42	EEF1A2	ZBTB17	HP	S100A2	YWHAZ	CCNE1	FABP5	HCK	MAP4	MCM3	TUBB	PRDX1	CSF2	RAC1	P4HB	RHOA	KRT8	EEF1G	PGK1	KIF11	MMP7	EIF5A	IGFBP3	GSTP1	CALR	MDM2	DPF3	RABGGTB	NFKB1	LGALS1	PSMB6	KRT18	KRT17	FGR	GSTM4	KRT19
LINDGREN_BLADDER_CANCER_WITH_LOH_IN_CHR9Q	http://www.gsea-msigdb.org/gsea/msigdb/human/geneset/LINDGREN_BLADDER_CANCER_WITH_LOH_IN_CHR9Q	LRRC8A	ZNF79	NUDCD3	SECISBP2	MRPL50	SLC2A8	PRPF4	TMEM268	RBM18	ACO1	RAB14	FBP1	RNF38	ERP44	KLHL9	IARS1	PSMD5	ISCU	INIP	SMARCA2	PNPO	CORO2A	CDK5RAP2	VPS13A	NUP214	ATP6V1G1	PTPN3	PSMA2	RARA	TDRP	ALG2	FOXM1	NMRK1	GRAMD1A	ITPR2	RPL35	PRKCQ	RABGAP1	MSANTD3	ARPC5L	PPP6C	MTAP	NANS	ANKH	SETX	GPR107	GOLGA1	FUBP3	TRIM52	SLC35A5	DPP7	DAB2IP	XPA	IPPK	DRC3	SLC9B2	ASTN2	DDX3Y	KDM5D	TOR1B	ANP32B	PTGR1	CDK9	ABL1	DUSP22	ENDOG	ZBTB34	SPOUT1	MFSD14B	KIF2A	CUL5	ASS1	SLC35D2	TMEM245	TOPORS	TSC1	FBXW2	CAMSAP1	STX17	CYB5D2	CNTRL	C9orf78	PSMB7	TNFRSF10C	TOR1A	ISCA1	ANK2	GLE1	GNAQ	SET	TMOD1	FAM120AOS	DOCK8	NUP188	SPTLC1	ECPAS	ABITRAM	EPRS1	POLE3	PTPDC1	CREBL2	CARNMT1	PABIR1	RAD23B	MIS12	NEK6	TRIM32	TGFBR1	FKTN	UGCG	SEC61B	APTX	GNG10	SEC16A	SMC5	RXRA
NAKAMURA_ALVEOLAR_EPITHELIUM	http://www.gsea-msigdb.org/gsea/msigdb/human/geneset/NAKAMURA_ALVEOLAR_EPITHELIUM	CLDN5	RARRES2	HIGD1B	RFTN1	CFD
NAKAMURA_BRONCHIAL_AND_BRONCHIOLAR_EPITHELIA	http://www.gsea-msigdb.org/gsea/msigdb/human/geneset/NAKAMURA_BRONCHIAL_AND_BRONCHIOLAR_EPITHELIA	IQCG	SCGB1A1	DNAAF1	DRC3	DNAI2	FABP6	CHD9NB
NAKAMURA_LUNG_CANCER_DIFFERENTIATION_MARKERS	http://www.gsea-msigdb.org/gsea/msigdb/human/geneset/NAKAMURA_LUNG_CANCER_DIFFERENTIATION_MARKERS	CLDN5	DNAI2	MUC4	SFTPA2	FABP6	SFTPC	SFTPB	SCGB1A1	RARRES2	IQCG	DRC3	DNAAF1	HIGD1B
MYLLYKANGAS_AMPLIFICATION_HOT_SPOT_17	http://www.gsea-msigdb.org/gsea/msigdb/human/geneset/MYLLYKANGAS_AMPLIFICATION_HOT_SPOT_17	PRRX1	TPR	CDC73	HSP90AA1	ABL2	FCGR2B	TPM3	MLLT11	FH	BCL9	SDHC	TSC22D3	FCRL4	PAX7	PBX1	ARNT	PRCC	NTRK1	MUC1
MYLLYKANGAS_AMPLIFICATION_HOT_SPOT_24	http://www.gsea-msigdb.org/gsea/msigdb/human/geneset/MYLLYKANGAS_AMPLIFICATION_HOT_SPOT_24	BCL9	PRCC	ARNT	MUC1	HSP90AA1	CDC73	TPM3	MLLT11	SDHC	FCGR2B	PRRX1	NTRK1	PBX1	FCRL4
MYLLYKANGAS_AMPLIFICATION_HOT_SPOT_25	http://www.gsea-msigdb.org/gsea/msigdb/human/geneset/MYLLYKANGAS_AMPLIFICATION_HOT_SPOT_25	CHN1	PAX3	TTL	HOXD13	FEV	HOXD11	ATIC	ERCC3	PMS1
MYLLYKANGAS_AMPLIFICATION_HOT_SPOT_7	http://www.gsea-msigdb.org/gsea/msigdb/human/geneset/MYLLYKANGAS_AMPLIFICATION_HOT_SPOT_7	BCL6	TFRC	PIK3CA	MECOM	EIF4A2	LPP	RPL22
MYLLYKANGAS_AMPLIFICATION_HOT_SPOT_27	http://www.gsea-msigdb.org/gsea/msigdb/human/geneset/MYLLYKANGAS_AMPLIFICATION_HOT_SPOT_27	RANBP17	NSD1	NPM1	PDGFRB	ACSL6	APC	LIFR	FLT4	ARHGAP26	TLX3
MYLLYKANGAS_AMPLIFICATION_HOT_SPOT_15	http://www.gsea-msigdb.org/gsea/msigdb/human/geneset/MYLLYKANGAS_AMPLIFICATION_HOT_SPOT_15	IRF4	TFEB	HSP90AB1	FANCE	CCND3	SRSF3	H4C9	DEK	PIM1	HMGA1
MYLLYKANGAS_AMPLIFICATION_HOT_SPOT_29	http://www.gsea-msigdb.org/gsea/msigdb/human/geneset/MYLLYKANGAS_AMPLIFICATION_HOT_SPOT_29	JAZF1	HOXA11	PMS2	IKZF1	EGFR	ETV1	HOXA9	HOXA13
MYLLYKANGAS_AMPLIFICATION_HOT_SPOT_9	http://www.gsea-msigdb.org/gsea/msigdb/human/geneset/MYLLYKANGAS_AMPLIFICATION_HOT_SPOT_9	NSD3	COX6C	PLAG1	KAT6A	FGFR1	TCEA1	WRN	PCM1
MYLLYKANGAS_AMPLIFICATION_HOT_SPOT_16	http://www.gsea-msigdb.org/gsea/msigdb/human/geneset/MYLLYKANGAS_AMPLIFICATION_HOT_SPOT_16	EXT1	RECQL4	MYC	PLAG1	TCEA1	NCOA2	RUNX1T1	COX6C	NBN
EBAUER_TARGETS_OF_PAX3_FOXO1_FUSION_DN	http://www.gsea-msigdb.org/gsea/msigdb/human/geneset/EBAUER_TARGETS_OF_PAX3_FOXO1_FUSION_DN	PDZRN3	CDH3	MYO1E	MTUS2	NELL1	POU4F1	NRCAM	ATP6V0A4	FOXF1	PKP1	ARHGAP26	RASSF4	LPAR2	CELA2B	ADAM19	ARRB1	POLG2	GTF3C1	CEP104	GOLGA2	ARHGAP25	DZIP3	CNR1	TFAP2B	MACROH2A2	CNOT9	JAKMIP2	ABAT	UBXN4	IL4R	LRRFIP2	ASTN2	PGBD5	FGFR2	SGMS1	NKAIN1	TSPAN3	ZNF330	ADRA2A	ADAM10	MYCN	IQCG	VWA5A	AKTIP	BMERB1	PIPOX	ZFYVE16	DISC1	BMP5
MYLLYKANGAS_AMPLIFICATION_HOT_SPOT_8	http://www.gsea-msigdb.org/gsea/msigdb/human/geneset/MYLLYKANGAS_AMPLIFICATION_HOT_SPOT_8	FANCC	CNTRL	FNBP1	NUP214	TSC1	SET	PTCH1	SYK	TAL2	XPA	ABL1	NR4A3
MYLLYKANGAS_AMPLIFICATION_HOT_SPOT_23	http://www.gsea-msigdb.org/gsea/msigdb/human/geneset/MYLLYKANGAS_AMPLIFICATION_HOT_SPOT_23	KMT2A	PCSK7	BIRC3	NUMA1	SDHD	DDX6	FLI1	CLP1	ATM	POU2AF1	CCND1	DDX10	ARHGEF12	ZBTB16	MEN1	CBL	PICALM	MAML2	PAFAH1B2
MYLLYKANGAS_AMPLIFICATION_HOT_SPOT_2	http://www.gsea-msigdb.org/gsea/msigdb/human/geneset/MYLLYKANGAS_AMPLIFICATION_HOT_SPOT_2	CCND2	ERC1	KRAS	ZNF384	ETV6
MYLLYKANGAS_AMPLIFICATION_HOT_SPOT_21	http://www.gsea-msigdb.org/gsea/msigdb/human/geneset/MYLLYKANGAS_AMPLIFICATION_HOT_SPOT_21	ATF1	HOXC13	HMGA2	CDK4	HOXC11	DDIT3
MYLLYKANGAS_AMPLIFICATION_HOT_SPOT_30	http://www.gsea-msigdb.org/gsea/msigdb/human/geneset/MYLLYKANGAS_AMPLIFICATION_HOT_SPOT_30	NACA	HNF1A	PTPN11	BCL7A	BTG1
MYLLYKANGAS_AMPLIFICATION_HOT_SPOT_6	http://www.gsea-msigdb.org/gsea/msigdb/human/geneset/MYLLYKANGAS_AMPLIFICATION_HOT_SPOT_6	RABEP1	PER1	SPECC1	FLCN	MAP2K4	TP53
LUI_THYROID_CANCER_CLUSTER_1	http://www.gsea-msigdb.org/gsea/msigdb/human/geneset/LUI_THYROID_CANCER_CLUSTER_1	AP1G2	HHEX	CTBP2	RUBCN	ZC3H14	SMARCC1	NR4A1	SPRY1	CDC25B	CLASP1	EVPL	MFSD10	EPOR	IGSF1	DYNC2LI1	PLD3	ATP13A3	SFPQ	ADCY9	NKX2-1	FBN1	ITSN2	SATB1	CCND1	GOLGA8A	SRSF11	DEGS1	FYN	SRSF6	SOX4	MDK	CHD4	PHIP	APLP2	CEBPD	LRP4	ST3GAL5	POMK	DHRS3	ARHGAP1	HES1	LASP1	BTG2	BEX4	MXRA7	SEPTIN9	DUSP6	FOSB	ANK3	SLC35E2B	TNFRSF10B	GAS6
LUI_THYROID_CANCER_CLUSTER_2	http://www.gsea-msigdb.org/gsea/msigdb/human/geneset/LUI_THYROID_CANCER_CLUSTER_2	ELMO1	IPCEF1	BNIP3L	ACAA1	RAPGEF3	ITPR1	PPARG	PPIL2	TPM2	HIC2	SCNN1A	PPP1R13B	SORD	WFS1	SLC16A3	PI4KA	ACADVL	MFAP3L	ABCC3	ZCCHC24	PAN2	HECTD4	VAPB	FBP1	ID1	TP53I11	ADGRB2	GABBR2	RDH11	NID2	CRELD1	SLC7A8	CNR1	EPB41L3	PATZ1	TULP3	ATP10B	KIF5C	WWC1	TOB2	SYNE1	SECISBP2L	BASP1
MYLLYKANGAS_AMPLIFICATION_HOT_SPOT_22	http://www.gsea-msigdb.org/gsea/msigdb/human/geneset/MYLLYKANGAS_AMPLIFICATION_HOT_SPOT_22	MYH9	MN1	PATZ1	SEPTIN5	BCR	MRTFA	CLTCL1	PDGFB	NF2	EP300	EWSR1
MYLLYKANGAS_AMPLIFICATION_HOT_SPOT_1	http://www.gsea-msigdb.org/gsea/msigdb/human/geneset/MYLLYKANGAS_AMPLIFICATION_HOT_SPOT_1	SSX1	WAS	GATA1	SSX4	TFE3	SSX2
MYLLYKANGAS_AMPLIFICATION_HOT_SPOT_13	http://www.gsea-msigdb.org/gsea/msigdb/human/geneset/MYLLYKANGAS_AMPLIFICATION_HOT_SPOT_13	NONO	SEPTIN6	GPC3	MTCP1	FOXO4	TMEM185A
GRASEMANN_RETINOBLASTOMA_WITH_6P_AMPLIFICATION	http://www.gsea-msigdb.org/gsea/msigdb/human/geneset/GRASEMANN_RETINOBLASTOMA_WITH_6P_AMPLIFICATION	TMX1	ABCF1	LSM2	RAN	POLR1C	CSNK2B	NUP153	ELOVL5	CACNA1A	E2F3	PRR3	RPS10	TDP2	DEK
SCHLOSSER_SERUM_RESPONSE_UP	http://www.gsea-msigdb.org/gsea/msigdb/human/geneset/SCHLOSSER_SERUM_RESPONSE_UP	ICAM3	CYBA	SIPA1	RELA	IFNA16	KCNB1	ELL2	UGT1A10	FLNA	PCOLCE	PPP1R11	MXD4	GNAT2	ZNF91	ZBTB7A	SMAD9	YJU2	PTPRS	ST3GAL1	CAPG	AP1S1	MAP4K4	PI4KB	STXBP2	DCAF7	CCNI	ALDH3B2	UBA1	MAPT	CBFA2T3	KIFC1	BRD2	INSL3	CHD8	FGFR1	L3MBTL1	GPSM3	ZSCAN9	PLEKHM2	HLA-DRB6	CRHR2	TRANK1	PTK2B	KDM4B	RAMP2	PTPN1	KMT2B	KLF12	CDKL1	MYO9B	MAP3K7	IGHA1	ARPC4	RHOG	KIF3B	HOXC5	SPTAN1	OCEL1	ARHGAP25	NR2F6	STX16	IL2RG	CD99	GRAMD1B	PDPK1	EGR1	TAPBP	ZFY	STAT6	NME3	POU2F2	PCYT1A	SFTPC	CACNA1A	BTF3	TYK2	CSNK1G2	STAT3	ATP6V0D1	ORAI2	SLC9A3R1	ARHGAP35	UPK1A	CSK	LTB	SCAP	WNT7A	NKX2-5	PDE4C	DEPDC5	PIGQ	IFNA4	PITPNM1	GNB2	GAB1	S100A11	RAB5C	BCL2	SNX1	MAP3K11	N4BP2L2	SCN3B	S1PR4	REEP1	BRCA2	TNNI1	RPRD2	CRABP2	JUND	IRF1	ADA	PPP4C	SELENOW	CEP350	ACTN4	HTT	RALY	ERCC2	WIPF2	USP4	RAD51D	CDK10	ITGAD	TNRC6B	ACAP1	CNOT3
SCHLOSSER_SERUM_RESPONSE_AUGMENTED_BY_MYC	http://www.gsea-msigdb.org/gsea/msigdb/human/geneset/SCHLOSSER_SERUM_RESPONSE_AUGMENTED_BY_MYC	BCR	OTUB1	CUL5	ZBED1	BDKRB2	KAT5	SLC2A5	UBTF	CSNK2B	MASP2	ZFTRAF1	POMK	PURA	LSM12	SUPT5H	EIF4A1	TCF25	UQCR11	RGP1	NKTR	HGS	JTB	PPP2R1A	IDH3B	MED6	MPHOSPH9	TP53	ARHGDIA	CYC1	PDAP1	PRPF19	CTRL	RAD23A	NUP50	SORL1	MTF1	CASR	UBE2M	EEF1A2	CSNK2A1	ZKSCAN8	IGFBP2	OSM	SYMPK	TMED9	RNH1	STK11	CCNF	YWHAE	RAD54L2	RNF8	NCOR2	SF3A2	PSMD11	HDGF	NDUFV1	GUK1	ERP44	CABIN1	MLF2	CLPTM1	MED24	PKM	LPCAT1	UBE2S	MAST1	RER1	RALA	KXD1	KCNAB2	TAF6L	SYNGR2	MAP4	OGFR	MAZ	LCK	MAU2	NFATC2IP	KDM5C	SUPT6H	BRD3	ERCC1	NPIPA1	AHCYL1	KCNH2	PPP5C	JAK3	TMEM109	P4HB	UQCRQ	BBLN	ZFP36L2	NUP62	RGL1	GLS2	ADA	PKD1	ZNF148	AIP	MRPL58	ZNF593	DNPH1	TFF2	AURKB	RBM42	ABLIM1
SCHLOSSER_MYC_AND_SERUM_RESPONSE_SYNERGY	http://www.gsea-msigdb.org/gsea/msigdb/human/geneset/SCHLOSSER_MYC_AND_SERUM_RESPONSE_SYNERGY	RNF126	NDUFS5	METAP2	POLR2I	EOLA1	LARP1	MRPS12	ZNF22	SGTA	ARFIP2	DDX28	MRPL12	SEPTIN11	CCDC85B	FARSA	MTA1	COG2	SMG7	ARMC6	FPGS	NME4	TMEM183A	SRM	LIMK2	EIF4A1	SNRPA	FRAT2	PYCR1	TAGLN2	SCAMP3	KHSRP	TOMM40	NCLN
SCHLOSSER_MYC_TARGETS_AND_SERUM_RESPONSE_UP	http://www.gsea-msigdb.org/gsea/msigdb/human/geneset/SCHLOSSER_MYC_TARGETS_AND_SERUM_RESPONSE_UP	SLC7A5	PRMT1	PRR3	ZNF263	ZNRD2	SCAMP1	TMED3	AMD1	VDAC1	USP13	LSM7	NME1	FAM216A	CCDC86	LMNB2	GEMIN4	ATP1B3	PPRC1	BAG1	ATXN10	CEP68	SLC1A5	METAP1	INTS10	PTDSS1	SNRPB	MYC	SRSF2	NOP2	CAMKK2	TSR1	EIF1AX	ODC1	FXN	ATP2A2	DDB1	COMT	THOP1	ILF3	RCN1	GRPEL1	EIF5B	POLR1F	SRP72	GSPT1	SLC39A14	UCK2	ZPR1
MATTIOLI_MULTIPLE_MYELOMA_SUBGROUPS	http://www.gsea-msigdb.org/gsea/msigdb/human/geneset/MATTIOLI_MULTIPLE_MYELOMA_SUBGROUPS	DYNLL1	MAGEA12	GABARAPL1	GAGE1	SSX2	MAGEA3	HSD17B4	SSX1	TTC3	JPT2	RUVBL1	FGF13	NR1D1	KLF9	CAD	RRM2	SMARCA4
MATTIOLI_MULTIPLE_MYELOMA_WITH_14Q32_TRANSLOCATIONS	http://www.gsea-msigdb.org/gsea/msigdb/human/geneset/MATTIOLI_MULTIPLE_MYELOMA_WITH_14Q32_TRANSLOCATIONS	MAF	KLF4	GALNT10	NSD2	CCND2	DPYSL2	SRC	ABLIM1	CYBB	ITGB7	NUAK1	MAL	GNAQ	FGFR3	CX3CR1	KCNMB2	VPREB3	PXDN	GUCY1A1	NTRK2	PKP2	FAM174B	CCND1	TLR4	PYGB	P3H2	CD99	CXCL12	BEX3	MAFB	SORT1	GYPC	TBC1D9	BORCS8-MEF2B	IL6R	YBX3	ATP13A2
FARMER_BREAST_CANCER_CLUSTER_7	http://www.gsea-msigdb.org/gsea/msigdb/human/geneset/FARMER_BREAST_CANCER_CLUSTER_7	ALDH3B2	ALCAM	FASN	IRX5	RND1	SREBF1	SLC35A3	GHR	TMEM135	DHRS2	BLVRB	AR	TRIM36	GSE1	SCD	ESRP2	TMEM41B	CDH1	ECI2	MSX2
JAERVINEN_AMPLIFIED_IN_LARYNGEAL_CANCER	http://www.gsea-msigdb.org/gsea/msigdb/human/geneset/JAERVINEN_AMPLIFIED_IN_LARYNGEAL_CANCER	DDX31	LSM1	NPL	C1orf131	ENTPD2	FADD	KDM5A	NR1I3	FAM220A	NDUFB5	DVL3	KLHL7	DUSP16	CCT5	MORN1	MGAM	TOPBP1	COQ4	PSCA	ZBTB25	MYCBP2	C11orf68	MCCC1	BRF2	GTPBP8	C2CD3	GNPAT	PLGRKT	ESR1	GPATCH2L	TRIP13	ERLIN2	COPS5	SNRPD3	ASH2L	PIP4P1	PSMB5	PLCH2	PARP4	PPFIA1
KOBAYASHI_RESPONSE_TO_ROMIDEPSIN	http://www.gsea-msigdb.org/gsea/msigdb/human/geneset/KOBAYASHI_RESPONSE_TO_ROMIDEPSIN	KLHL7	RB1CC1	DNAJC27	GTF2B	RAB3IP	DENND3	LPIN1	PMEL	MICA	CXCL8	TNFAIP6	ARL4D	EFNB2	FOS	MERTK	ELOVL4	SYT11	NGFR	FABP6
LUND_SILENCED_BY_METHYLATION	http://www.gsea-msigdb.org/gsea/msigdb/human/geneset/LUND_SILENCED_BY_METHYLATION	PLPP1	RNF4	HES1	NOTCH1	SDC1	TIMP2	H3-3B	HMOX1	ODC1	TMEM101	ADAM17	POLR2H	MAP1LC3A	CLU	SDC4	AMD1
AIYAR_COBRA1_TARGETS_UP	http://www.gsea-msigdb.org/gsea/msigdb/human/geneset/AIYAR_COBRA1_TARGETS_UP	CLDN1	CTSB	GAGE1	DNAL4	UBL3	ACOX2	EPRS1	TIMP1	PRLR	ENAH	SATB1	PBRM1	SERPINA3	MBTPS1	MAPK8IP2	NEK2	C1orf159	PRCP	DEGS1	S100A8	PARP4	FRS2	TRIB3	FBXL6	TMEM50A	TOMM20	MGP	NENF	METTL25B	APOD	GADD45A	TPBG	SLC52A2	IFITM1	ASNS	PIP	ASS1	AREG	TFF3	FHL2
AIYAR_COBRA1_TARGETS_DN	http://www.gsea-msigdb.org/gsea/msigdb/human/geneset/AIYAR_COBRA1_TARGETS_DN	APIP	BAG1	SRSF2	PCP4	ZNF395	KITLG	HSPB1	CLDN4	MCM2	PRDX3	METTL7A	SOX4	FGFR3	HELLS	NELFB	SPINK5	GOT2	HNRNPAB	HPRT1	CPD	SLC20A1	AAGAB	DCPS	ZNF532	DCTN2	PSMD12	MYO5C	PRX	EPHB3
LI_CISPLATIN_RESISTANCE_DN	http://www.gsea-msigdb.org/gsea/msigdb/human/geneset/LI_CISPLATIN_RESISTANCE_DN	LAMA4	MMP10	AKR1C3	PSG11	AKR1C1	MARCKS	SKAP1	SEMA6A	GSG1	XIRP2	BAMBI	CHRDL1	CFHR1	JAG1	AMIGO2	MEST	TES	CFH	PSG8	DSEL	FZD8	PBDC1	PPIC	ADM	GPC3	TDO2	IDO1	PCDH7	EDNRB	ADGRG6	ROBO2	ZFP42	FOXG1
LI_CISPLATIN_RESISTANCE_UP	http://www.gsea-msigdb.org/gsea/msigdb/human/geneset/LI_CISPLATIN_RESISTANCE_UP	GJA1	ZBTB20	SMARCA2	CEMIP2	KYNU	PEG10	IRX3	EGLN3	IGF1R	ITM2A	ADGRL2	CKLF	ANO3	TFPI2	CDH2	CCDC171	THSD7A	HAPLN1	MGST1	TWIST1	VWDE	EPHA3	CYP1B1	UACA	NEBL	COL11A1
HERNANDEZ_ABERRANT_MITOSIS_BY_DOCETACEL_4NM_UP	http://www.gsea-msigdb.org/gsea/msigdb/human/geneset/HERNANDEZ_ABERRANT_MITOSIS_BY_DOCETACEL_4NM_UP	H2BC21	POSTN	CD53	TNFRSF11B	TP53INP1	SGK1	GAGE12F	MAGEA12	CDKN1A	PRAME	MAF	FGG	GEM	MITF	HLF	TYRP1	NT5E	TIMP3	GHR	MAGEA6	PMEL	CERKL	RASGRP1
HERNANDEZ_ABERRANT_MITOSIS_BY_DOCETACEL_4NM_DN	http://www.gsea-msigdb.org/gsea/msigdb/human/geneset/HERNANDEZ_ABERRANT_MITOSIS_BY_DOCETACEL_4NM_DN	TFRC	TXNRD1	GPC3	HIF1A	SDHA	GNAI1
HERNANDEZ_MITOTIC_ARREST_BY_DOCETAXEL_1_UP	http://www.gsea-msigdb.org/gsea/msigdb/human/geneset/HERNANDEZ_MITOTIC_ARREST_BY_DOCETAXEL_1_UP	TACR1	CCL21	RGCC	MALAT1	H2BC21	WNT5A	DAPK1	GPC3	ZGLP1	PRAME	ITM2A	FABP3	NEK2	ELAVL2	VEGFC	EMP3	MAGEA6	TCEAL9	GAGE12F	ABI3BP	TIMP3	SPP1	GYG2	DUSP1	LIX1L	SGK1	CGA	VAMP8	ADGRF2	MAGEA5P	BCHE	AGT	TMEM98	EDNRB	TNFRSF11B
HERNANDEZ_ABERRANT_MITOSIS_BY_DOCETACEL_2NM_UP	http://www.gsea-msigdb.org/gsea/msigdb/human/geneset/HERNANDEZ_ABERRANT_MITOSIS_BY_DOCETACEL_2NM_UP	PTPN3	KLRC3	PDZK1IP1	H2BC21	TIMP2	WRN	ARHGDIB	NTN4	MCAM	CD3D	RAB31	GABBR2	THBD	NR1H2	PIK3R1	SLCO4C1	SSBP2	NR4A3	FILIP1L	SH2D1A	MST1L	IFI16	CRLF1	SGK1	IFI44	CHST11	PRKD3	RASGRF1	BNC2	LPAR6	NIPAL3	SLC35G2	VHL	MARCKS	PTPRM	BTRC	IL1RAP	HMOX1	PBDC1	TGFBR3	LCP1	SLC6A8	PLA2G15	SERPINF1	ASNS	THBS2	PPP2R3A	ERBB3	AGT	USP4	IQGAP2	VLDLR	MYB	NPAS2	PXK	IGF1R	FOLH1	MIF-AS1	N4BP2L1	MAF	HOXB2	DCT	PRSS23	TYR	TYRP1	CASP7	MLANA	ZFP90	EPAS1	CGA	PLA2R1
HERNANDEZ_ABERRANT_MITOSIS_BY_DOCETACEL_2NM_DN	http://www.gsea-msigdb.org/gsea/msigdb/human/geneset/HERNANDEZ_ABERRANT_MITOSIS_BY_DOCETACEL_2NM_DN	HSPA8	ITM2A	CD69	IL1RL1	WNT5A	A2M	IRF8	CRYM	KCNK2	LCP2	LUM	PARD3	IL1RAP	PPP1R3F	PDGFRA	HSPA1L	CDH1	HSPA2	FBXO11	PABPC4	EGR1	CCND1
HERNANDEZ_MITOTIC_ARREST_BY_DOCETAXEL_2_UP	http://www.gsea-msigdb.org/gsea/msigdb/human/geneset/HERNANDEZ_MITOTIC_ARREST_BY_DOCETAXEL_2_UP	TYR	IL1RL1	ELMO1	KLF9	MBOAT7	ABCA1	NT5E	MTA3	PLAT	MT1X	MAP7	ETV4	CD3D	SELENOP	HMGA1	GAGE12F	DCT	SGCB	LUM	H2AC6	LAMA4	CD47	C11orf68	RGP1	MCU	HHEX	LCP1	PRKD3	MGST1	THBS2	PRSS23	TFF1	PHLDA1	TYRP1	ARRDC4	MT2A	S100A2	ARPC1B	DMWD	FOLR1	ITM2A	H4C2	PLK1	ASNS	SQSTM1	CSF1	LAMA1	CD68	KLRK1	CKS2	CD69	APOH	H4C3	GADD45A	IL32	SPTSSB	SLC1A5	MARCKSL1	PLAU	TPR	MAF
HERNANDEZ_MITOTIC_ARREST_BY_DOCETAXEL_2_DN	http://www.gsea-msigdb.org/gsea/msigdb/human/geneset/HERNANDEZ_MITOTIC_ARREST_BY_DOCETAXEL_2_DN	FXYD3	NCS1	SPRY1	GALNT3	VCAN	CDH1	MST1L	TAT	EGFL7	A2M	SCD	PPP1R3F	MST1R	TGFBR3	CCN1	ITGB2	ZNF232	EGR1
XU_HGF_SIGNALING_NOT_VIA_AKT1_6HR	http://www.gsea-msigdb.org/gsea/msigdb/human/geneset/XU_HGF_SIGNALING_NOT_VIA_AKT1_6HR	ERCC1	MAMLD1	UPP1	SAT1	PXN	LSR	PFKFB3	HPCAL1	DNMBP	PHLDA2	JUN	TNFRSF10B	CD44	EHD1	PLAUR	SMURF2	ANGPTL4	HBEGF	LSS	NAV3	SMTN	PRSS22	IL6ST	ASAP2	PLAU
XU_HGF_SIGNALING_NOT_VIA_AKT1_48HR_UP	http://www.gsea-msigdb.org/gsea/msigdb/human/geneset/XU_HGF_SIGNALING_NOT_VIA_AKT1_48HR_UP	CD44	HMGA1	ITPR3	CARS1	FYN	ST6GALNAC4	PCK2	MAP4K2	HPCAL1	ECE1	GRK5	MMP1	HMOX1	CDCP1	UAP1	ARG2	CDK17	TIMP1	LTB	ITPKA	UPP1	MACF1	PPP1R1A	ASNS	AKAP12	RIN2	SLC4A7	ERCC1	FHL1	PLAU	ISG20	STC1	PHLDA1	CCL20	SUSD6
XU_HGF_TARGETS_INDUCED_BY_AKT1_48HR_UP	http://www.gsea-msigdb.org/gsea/msigdb/human/geneset/XU_HGF_TARGETS_INDUCED_BY_AKT1_48HR_UP	THEMIS2	TGM2	ECM1	LTBP2	AMPD3	F2RL1	TNIP1	EPHB2	SPSB1	MMP10	WNT4	FOXD1	PLAUR
XU_HGF_TARGETS_REPRESSED_BY_AKT1_UP	http://www.gsea-msigdb.org/gsea/msigdb/human/geneset/XU_HGF_TARGETS_REPRESSED_BY_AKT1_UP	LRP12	PAX8	SOD2	AREG	SMURF2	ANGPTL4	MAPKAPK5	POLR3G	CCL2	SAT1
XU_HGF_TARGETS_REPRESSED_BY_AKT1_DN	http://www.gsea-msigdb.org/gsea/msigdb/human/geneset/XU_HGF_TARGETS_REPRESSED_BY_AKT1_DN	SIGLEC1	DMWD	RFPL3	LGALS14	PIK3R5	ABCA1	PSG4	ENGASE	PGLYRP4	ATP6V1D	ACRV1	TRAPPC13	CYP2A6	CD53	WBP4	UBE2D4	BRCA1	NEK1	ADAM21	GSTA1	ZNF576	FMO4	SLAMF1	STXBP6	CASP1	DRD2	GRM6	SLC5A5	LY6G5C	RPL38	CYLC2	MLPH	A1CF	DTX2P1-UPK3BP1-PMS2P11	KIF5A	ADAMTS9	P2RY4	CLDN10	MYL4	PSG1	MTAP	KCNMB4	DLEU2	TP53TG3	LPAR6	TTK	CYLC1	CYP1A2	N4BP1	ZNF419	PRDX3	PPP3CC	NIPSNAP3B	REG3A	KLRG1	MAP2K5	MCC	CTXND1	GPX3	MMP9	CD80	PDGFD	GNPTAB	FAXDC2	FCER1G	RAD51D	PPP1R14D	HPS1	TCTA	FXYD3	TP63	TBXA2R	RANBP2	ITK	PRRX1	NTS	ATN1	WNT6	RARB	SLC22A14	FMOD	SIKE1	NFAT5	MPP3	GGT1	CYP2C9	CIDEC	LYST	CDH10
XU_AKT1_TARGETS_48HR	http://www.gsea-msigdb.org/gsea/msigdb/human/geneset/XU_AKT1_TARGETS_48HR	IFI6	SEC24D	B3GALNT1	MAP2K5	RARB	PLXDC1	CTAGE1	BRCA1	TRPC3
SHI_SPARC_TARGETS_UP	http://www.gsea-msigdb.org/gsea/msigdb/human/geneset/SHI_SPARC_TARGETS_UP	ADAMTS13	MME	SEMA6D	SEMA4F	PPP1R3C	ANKRD11	SEMA6A	AHRR	GADD45B	MMP1	ARHGEF5	ARHGAP23	TGFBR2	MZB1	MDM2	DDIT3	RAB2B	MRRF	SEMA3C	ABL2	RAB27B	PIK3R1	PRKCB	PPP1R15A
SHI_SPARC_TARGETS_DN	http://www.gsea-msigdb.org/gsea/msigdb/human/geneset/SHI_SPARC_TARGETS_DN	MAPK15	BBC3	SPARCL1	KIT	PPP5C	RAB40B	AHR	ITGB2	MAP3K8	HILPDA	SPARC	TP53TG3	SEMA3B
AGARWAL_AKT_PATHWAY_TARGETS	http://www.gsea-msigdb.org/gsea/msigdb/human/geneset/AGARWAL_AKT_PATHWAY_TARGETS	EGF	MT-CO2	PLAU	MMP9	MMP2	PTGS2	SPP1	TGFA	VEGFC	VEGFB	VEGFA
NEBEN_AML_WITH_FLT3_OR_NRAS_UP	http://www.gsea-msigdb.org/gsea/msigdb/human/geneset/NEBEN_AML_WITH_FLT3_OR_NRAS_UP	CDK9	FOXA1	HOXB5	SMG1	LFNG	CDK20	HBA2	MBD1
NEBEN_AML_WITH_FLT3_OR_NRAS_DN	http://www.gsea-msigdb.org/gsea/msigdb/human/geneset/NEBEN_AML_WITH_FLT3_OR_NRAS_DN	WEE1	KIF23	RPS3	HSPA5	RPL28	CCT8	RAC2	LDHB	CYP2J2	SERPINH1	PKMYT1	CDC14A
SNIJDERS_AMPLIFIED_IN_HEAD_AND_NECK_TUMORS	http://www.gsea-msigdb.org/gsea/msigdb/human/geneset/SNIJDERS_AMPLIFIED_IN_HEAD_AND_NECK_TUMORS	STIM2	LAMA3	SKP2	JAG1	RBPJ	YAP1	GLI2	BIRC3	RAD1	PAK1	CD44	MMP7	FJX1	PTPRD	TLN1	TM4SF1	MAPK8IP1	KDM4C	FGF3	BAG4	TACC1	MDM2	CDK6	BIRC2	FZD1	EYS	PHF21A	FGFR1	CCND1	CTTN	IL7R	ADAM9	PTP4A1	TRAF6	EGFR	UHRF2	PTPRR
NAISHIRO_CTNNB1_TARGETS_WITH_LEF1_MOTIF	http://www.gsea-msigdb.org/gsea/msigdb/human/geneset/NAISHIRO_CTNNB1_TARGETS_WITH_LEF1_MOTIF	SFRP4	IGFBP2	ITGA6	CLU	SGK1	TNC	CADM1	HAPLN1
WHITE_NEUROBLASTOMA_WITH_1P36.3_DELETION	http://www.gsea-msigdb.org/gsea/msigdb/human/geneset/WHITE_NEUROBLASTOMA_WITH_1P36.3_DELETION	ACOT7	HES2	ZBTB48	RPL22	KLHL21	GPR153	AJAP1	ESPN	PHF13	NOL9	ICMT	CAMTA1	PLEKHG5	KCNAB2	DNAJC11	TNFRSF25	RNF207	TAS1R1	ICMT-DT	CHD5
BEGUM_TARGETS_OF_PAX3_FOXO1_FUSION_AND_PAX3	http://www.gsea-msigdb.org/gsea/msigdb/human/geneset/BEGUM_TARGETS_OF_PAX3_FOXO1_FUSION_AND_PAX3	JAG1	PTHLH	ID4	NR2F1	TOX	FN1	PSTPIP2
SILIGAN_BOUND_BY_EWS_FLT1_FUSION	http://www.gsea-msigdb.org/gsea/msigdb/human/geneset/SILIGAN_BOUND_BY_EWS_FLT1_FUSION	UVRAG	CHL1	NEO1	CCSER1	POPDC2	TNFRSF10B	HESX1	PTPRD	ZFAT	CCRL2	KCNAB1	HEY1	DPP9	ANKS1B	GRID1	CNGB3	MTDH	NFIL3	COP1	TNRC6A	HS6ST3	TRIM58	PIP5K1B	WWP2	NSMCE2	SYTL5	ERC1	LTF	CDH13	GRIA3	FHIT	CYP4A11	NR5A2	ZBBX	ADCY1	PTPN4	ARNT2	XPR1	NEK1	RBSN	RIT2	PDE10A	ME1	PAPPA	LRP1B	GALNT10
KORKOLA_EMBRYONAL_CARCINOMA	http://www.gsea-msigdb.org/gsea/msigdb/human/geneset/KORKOLA_EMBRYONAL_CARCINOMA	POU5F1	DPPA4	NANOG	SEPTIN6	ESRG	MICB	DNMT3B	HERC5	NLRP7	TERF1	UPP1
KORKOLA_YOLK_SAC_TUMOR	http://www.gsea-msigdb.org/gsea/msigdb/human/geneset/KORKOLA_YOLK_SAC_TUMOR	OTX2	CYP26A1	SLC2A3	C1S	ERBB4	BMP2	RASSF10	NMI	EHHADH	HMGA2	VANGL1	PCDH7	SMARCA2	TTN	P3H2	CDH2	APOA2	METTL7A	LUM	SHISA2	DCN	SLC5A9	B4GALT4	COL4A6	RAB17	NRG1	FOXA2	FYB2	MOK	LRRN1	COCH	PCDH10	PRTG	EOMES	TRIM22	CTSV	MGP	CST1	FRAS1	C5	CCKBR	HAS2	VTN	APOA1	FZD5	PDZK1	CEP70	HACD1	SRGN	NEK2	MDK	CEBPD	PLXNA2	FLRT3	IPO5P1	SOX17	ROR2	CST4	CHST13	MIR1915HG	LINC00261	PTPN13	SALL1	LINC02387	C1R
KORKOLA_CHORIOCARCINOMA	http://www.gsea-msigdb.org/gsea/msigdb/human/geneset/KORKOLA_CHORIOCARCINOMA	TFPI	LEP	HSD3B1	LHB	CGA	XAGE3	CGB3
HEIDENBLAD_AMPLIFIED_IN_PANCREATIC_CANCER	http://www.gsea-msigdb.org/gsea/msigdb/human/geneset/HEIDENBLAD_AMPLIFIED_IN_PANCREATIC_CANCER	HCG4	TRIM26	ATAT1	ATF6B	HBS1L	AKAP9	BET1	PON2	SMURF1	CBLL1	DLD	MDFIC	TSPAN12	MAL2	CCN3	DSCC1	TBC1D31	TMEM65	LRATD2	CYRIB	PTK2	CYC1	MAF1	COMMD5	CMAS	ST8SIA1	C2CD5	ETNK1	BCAT1	RASSF8	BHLHE41	SSPN	ITPR2	FGFR1OP2	TM7SF3	MED21	PPFIBP1	REP15	KLHL42	CCDC91	FAR2	ERGIC2	TMTC1	METTL2A	TLK2	CAPN12	ECH1	MRPS12	PAK4	PAF1	SUPT5H	DLL3	EID2	FBL	PSMC4	ZNF780A	AKT2
YORDY_RECIPROCAL_REGULATION_BY_ETS1_AND_SP100_DN	http://www.gsea-msigdb.org/gsea/msigdb/human/geneset/YORDY_RECIPROCAL_REGULATION_BY_ETS1_AND_SP100_DN	BAG3	PMP22	CELA3B	CFD	CHL1	AHSA1	HSPA8	LMO7	MAGEA9B	FKBP4	CNR2	ZNF532	FLT3	PTGES	ZNF91	ESPL1	TENT5C	PRKCA	ZMYND8	AXIN1	TENT5A	MAGEA11	PCDH9	ANGPTL4	CYB5R2	BRCA1	TYW3	CA2	SNAI1	MUC4	KLRB1	SPINK1	CLIC2	HADH	ZNF106	IRF9	ERCC6L2	CHORDC1	KLF4	ALDH1A2	CELA3A	HSPH1	APOA4	ZNF578	SAMD9L	TCL1B	BTG3	TNC	TASOR	HSPA1L	RASSF8	DNAJB6	VAV1	AGO2	TULP4	TICAM2	CCN3	PHYH	LRIF1	CACYBP	DNAJB1	WNT7A	SOCS3	HSPB8	SSUH2	CPEB4	SRD5A1	PTPRM	IRF4	BMX	PAX2	COL4A3
YORDY_RECIPROCAL_REGULATION_BY_ETS1_AND_SP100_UP	http://www.gsea-msigdb.org/gsea/msigdb/human/geneset/YORDY_RECIPROCAL_REGULATION_BY_ETS1_AND_SP100_UP	SAPCD2	SIRPA	RAP1GDS1	ARRB1	ADGRF5	IGFBP6	ATF5	RARA	CDK2	VSIG10	RASSF2	HMGN4	VPS26B	TACSTD2	CARNMT1	NPDC1	SCARA3	SS18L2	MEA1	MYCL	PPP2R1B	ERO1A
DACOSTA_ERCC3_ALLELE_XPCS_VS_TTD_UP	http://www.gsea-msigdb.org/gsea/msigdb/human/geneset/DACOSTA_ERCC3_ALLELE_XPCS_VS_TTD_UP	MEST	ANPEP	PTPRN	IGSF3	IGFBP6	LHX2	IGFBP2	PCDH7	MDK	EFNB2	NNMT	RASSF2	GNG4	KCNG1	RIMS2	ISG20	EPB41L3	CXCL12	PTX3	FOS	E2F5	ADORA1	GAGE12F	ANXA8L1	HOXB5	NMB	TGM2	CTSH
DACOSTA_ERCC3_ALLELE_XPCS_VS_TTD_DN	http://www.gsea-msigdb.org/gsea/msigdb/human/geneset/DACOSTA_ERCC3_ALLELE_XPCS_VS_TTD_DN	DOK5	SOX4	PRKCZ	SSBP2	COL1A2	ANOS1	PPP2R3A	CAND2	CLCN4	ENPP2	PTN	HMOX1	PLPP3	HAS2	LPXN	FABP5	DLC1	SYNM	PDGFRL	HMGN3	SERPINB2	VCAN	STAMBP	VLDLR	RBPMS	CLCN6	ROR1	BMP4	RAMP2	MAP2K5	IRF5	CXCR4	CNN1	GULP1
DACOSTA_LOW_DOSE_UV_RESPONSE_VIA_ERCC3_XPCS_UP	http://www.gsea-msigdb.org/gsea/msigdb/human/geneset/DACOSTA_LOW_DOSE_UV_RESPONSE_VIA_ERCC3_XPCS_UP	PRDM2	PINK1	ELF1	MUSK	POU2F3	FXYD2	SHROOM2	FAS	ITPKA	H2AC18	PTPN22	USH2A	TK2	H1-5
DACOSTA_LOW_DOSE_UV_RESPONSE_VIA_ERCC3_XPCS_DN	http://www.gsea-msigdb.org/gsea/msigdb/human/geneset/DACOSTA_LOW_DOSE_UV_RESPONSE_VIA_ERCC3_XPCS_DN	DUSP5	MIR22HG	EIF4A1	HSP90AB1	GAPDH	E2F2	SERPINE1	ACTB	ID1
DIRMEIER_LMP1_RESPONSE_LATE_DN	http://www.gsea-msigdb.org/gsea/msigdb/human/geneset/DIRMEIER_LMP1_RESPONSE_LATE_DN	PSAP	DENND2B	RPLP0	RPS19	COX8A	RPS5	CHI3L2	HPCAL1	HLA-DMA	E2F2	RPS11	COL11A2	FAU	ISG15	IFITM1	ASAH1	WAS	MAP4K1	PSMB9	APOC4	CD27	ARF5	ARHGDIB	LSM2	UBC	TAF10	GAPDH	TXNIP	RPL29	BTG1
HEIDENBLAD_AMPLICON_8Q24_UP	http://www.gsea-msigdb.org/gsea/msigdb/human/geneset/HEIDENBLAD_AMPLICON_8Q24_UP	SLC16A1	CCSAP	MTA3	STPG4	PDK1	ZNF621	SH3BP5	SEC22C	MAP4	IFRD2	MAPKAPK3	TEX264	SMN2	TRAPPC13	GTF2H2	CDC25C	TINAG	H2AC17	MYO6	C8orf76	ALAD	UBE2R2	UNC13B	TMEM38B	ABL1	TUBBP5	SLC36A4	TROAP	MED6	AHSA1	ALKBH1	DYNC1H1	BAG5	AEN	DNASE1	KIF22	BCL6B	HLF	NPLOC4	LONP1	CRYBB2P1
HEIDENBLAD_AMPLICON_8Q24_DN	http://www.gsea-msigdb.org/gsea/msigdb/human/geneset/HEIDENBLAD_AMPLICON_8Q24_DN	SRSF11	FLG	LAPTM5	HIVEP3	CFHR1	NAB1	GPC1	LPP	TMEM242	SEC63	NT5DC1	CNKSR3	TULP4	GSTK1	RBM33	NEK6	RABEPK	MMRN2	MYOF	PYROXD2	HPS1	NT5C2	ADAM8	MDK	FZD4	PRICKLE1	IRAK3	SAP18	COMMD6	MYL12A	VAPA	NAPG	SLC14A1	ETHE1	XRCC1	KCNN4	SLC9A8	RAE1	ATF4
HEIDENBLAD_AMPLICON_12P11_12_UP	http://www.gsea-msigdb.org/gsea/msigdb/human/geneset/HEIDENBLAD_AMPLICON_12P11_12_UP	ARHGEF2	XCL1	ACTR3	PPP1R7	ARHGEF26	IL7R	POC5	ANXA6	TMEM242	KCNK5	CLXN	GEM	SAR1A	DNMBP	ABCC8	TCP11L1	CTSC	SPA17	MGP	ETNK1	RASSF8	TM7SF3	CCDC91	ERGIC2	EIF2B2	NTAN1	METTL9	RPA1	KIF1C	ARID3A	SHISA7	CBR3	PKNOX1	ADSL	AP1S2	RPGR
HEIDENBLAD_AMPLICON_12P11_12_DN	http://www.gsea-msigdb.org/gsea/msigdb/human/geneset/HEIDENBLAD_AMPLICON_12P11_12_DN	TNFRSF8	SAR1A	C1orf116	VILL	SDHAP4	TEKT4P2	NOA1	GAR1	GABRP	MTURN	CDK13	SNHG15	PANK1	SNHG1	TMEM30B	INO80	FBXL20	ACSF2	SYNGR2	ZBTB14	ZNF561	JUNB	LGALS4	TRAPPC2B	ZBED4
FUNG_IL2_SIGNALING_2	http://www.gsea-msigdb.org/gsea/msigdb/human/geneset/FUNG_IL2_SIGNALING_2	ZBED2	CCL3	CARD9	SLC30A1	IL5	DDX21	IRF4	CCR6	IL9	IL13	MYC	TNFRSF11B
FUNG_IL2_SIGNALING_1	http://www.gsea-msigdb.org/gsea/msigdb/human/geneset/FUNG_IL2_SIGNALING_1	LTA	DKC1	LIF	SOCS2	NOLC1	MAT2A	NOP56	CCND2	IL2RA	NOP16
FUNG_IL2_TARGETS_WITH_STAT5_BINDING_SITES_T1	http://www.gsea-msigdb.org/gsea/msigdb/human/geneset/FUNG_IL2_TARGETS_WITH_STAT5_BINDING_SITES_T1	IL13	IRF4	IL5	ZBED2	CCR6	MYC	IL9	TNFRSF11B	CCL3
FUNG_IL2_TARGETS_WITH_STAT5_BINDING_SITES	http://www.gsea-msigdb.org/gsea/msigdb/human/geneset/FUNG_IL2_TARGETS_WITH_STAT5_BINDING_SITES	CCND2	DKC1	LTA	IL2RA	NOP16	LIF	SOCS2
SASAKI_TARGETS_OF_TP73_AND_TP63	http://www.gsea-msigdb.org/gsea/msigdb/human/geneset/SASAKI_TARGETS_OF_TP73_AND_TP63	IL4R	ITGB1	MT1H	CCN1	MEF2B	SERPINF1	DUSP7	JAG2	JAG1	MT2A	ATM	MT1X
YANAGIHARA_ESX1_TARGETS	http://www.gsea-msigdb.org/gsea/msigdb/human/geneset/YANAGIHARA_ESX1_TARGETS	GNS	BMP5	SNX13	DAB2	BDNF-AS	INPP4B	MARCKS	NEXN	DYNC2H1	SS18	HMGCS1	IL6ST	MCF2	ARHGAP29	MAP4K5	RASAL2	ACTR2	SRSF11	RHOBTB3	CYP24A1	TGFB2	PCLO	CRTAP	TPR	CLCN4	IL18	PIP5K1A	KRAS	TAF15
TSUNODA_CISPLATIN_RESISTANCE_UP	http://www.gsea-msigdb.org/gsea/msigdb/human/geneset/TSUNODA_CISPLATIN_RESISTANCE_UP	C1S	INSIG1	UCA1	NT5E	G0S2	VIM	EFEMP1	ARHGDIB	IFI27	VAV3	BRAP	CCN1	PLAU	DIO2	CCN2
TSUNODA_CISPLATIN_RESISTANCE_DN	http://www.gsea-msigdb.org/gsea/msigdb/human/geneset/TSUNODA_CISPLATIN_RESISTANCE_DN	STK26	LCMT2	MAGEA6	FOLR2	CFB	SGK1	HLA-DRB3	CASP9	WNT5A	ID1	PTGS2	TSC22D1	KRT7	EPAS1	ITPR1	KYNU	FBN2	SLC3A2	FOLR3	PDE3A	FBN1	C1S	ASS1	GALNT2	CD74	ESRP2	TCIM	MAGEA9	FOLR1	ANXA8L1	CPS1	PRMT3	RABEPK	HLA-DPA1	ELL2	C4BPB	SORD	FSTL3	NPR3	SLC7A5	CLU	B4GALT1	S100P	CTSB	PTGES	IGFBP4	FN1	C3	CRIP1	SLC27A2
MAINA_HYPOXIA_VHL_TARGETS_UP	http://www.gsea-msigdb.org/gsea/msigdb/human/geneset/MAINA_HYPOXIA_VHL_TARGETS_UP	NREP	CLDN4	SERPINE1	F3	SLC16A3	CDKN1C
LI_WILMS_TUMOR_ANAPLASTIC_DN	http://www.gsea-msigdb.org/gsea/msigdb/human/geneset/LI_WILMS_TUMOR_ANAPLASTIC_DN	TACC1	IFI16	RBBP6	CASP10	STAT4
WOOD_EBV_EBNA1_TARGETS_UP	http://www.gsea-msigdb.org/gsea/msigdb/human/geneset/WOOD_EBV_EBNA1_TARGETS_UP	BAG3	GTF3C3	ITGAV	GCLM	CLU	AGPS	SRRM1	HOXC10	GSTM4	NFE2L2	SERPINH1	CALM3	PODXL	HSPA1A	CHERP	S100A4	UGDH	HIRA	ANXA6	NELL2	F8A1	MAML1	SLC29A2	NCKAP1	HNRNPA3P1	ABI2	SF3B1	FBN2	ATP5MC3	ICAM1	PGD	INPP1	WIPF1	AKR1C2	EEF1A2	IGF2R	TFAP2C	CTSC	CTSD	ALDH3A1	APOBEC3B	TYRO3	CD44	STAT1	NEFH	MYC	TUBA1A	HNRNPA0	UBE2E3	SCARB1	NQO1	AKR1C3	DNAJB1	INHBC	EPHX1	ARHGDIA	EMP2	H1-10	AKR1C1	SKP2	LGALS3BP	SLCO3A1	ILF3	SF1	SLC29A1	SLCO4A1	TUBGCP4	NAB1	TXNRD1	ASS1	OPN3	FASN	CCDC6	MAPRE2	MTX2	DPAGT1	FHL1	LGR5	EIF4G1	HSPD1	PIR	FBLN1	C1S	HOXC6	TMPRSS3	GNAS	FZD2	C3	PRKCSH	HSPA1B	SF3A2	FGFR3	UCK2	RBPMS	PNMA1	TRIM16	SORD	HSPE1	CHN1	SPON2	DUSP14	ZNF580	P2RX5	DGCR2	PTBP1	SIX2	GLUL	ID2	PRKRA	HYOU1
WOOD_EBV_EBNA1_TARGETS_DN	http://www.gsea-msigdb.org/gsea/msigdb/human/geneset/WOOD_EBV_EBNA1_TARGETS_DN	MEST	S100A8	MYLK	KDELR2	UGP2	TAX1BP1	GPNMB	SLC39A6	NUDT2	P2RY6	MACF1	C4BPB	AKAP12	MFAP5	IL13RA1	IDI1	DPM3	ADAP2	ACTR2	SLC27A5	TGFBI	CLEC2B	SGK1	MAP7	ACAA2	S100P	TPM1	ABCE1	TSPAN8	PSMB8	IPO7	DYNLT3	GNAQ	EPB41L3	SPOCK1	ABCC4	IQGAP1	ALCAM	PTGS2	INSL4	GOLGA4	CALCOCO2	KIF5B	RGS2	RAB13	SPHK1	CCN5	SLC16A7
MOHANKUMAR_HOXA1_TARGETS_DN	http://www.gsea-msigdb.org/gsea/msigdb/human/geneset/MOHANKUMAR_HOXA1_TARGETS_DN	STEAP2	MMP3	IL18	MUC1	SHC2	SHANK1	NELL2	GPC6	DKK3	LRP1B	EIF4EBP1	CA2	S100P	ZNF22	CENPJ	HLA-F	TNFRSF9	TRIL	AREG	HOXB9	GPX2	NMI	CLIC3	GAD1	SPINK7	ERBB4	S100A6	APOD	DYRK4	RBMXL2	DSC2	ST6GALNAC2	KLF6	ARHGAP42	TYRP1	RAB3B	C3orf52	SPATA6	JAZF1	RUNX1T1	USH2A	ADIRF	TSPO	FGF12	GRHL3	PREX2	LINC00869	DIRAS2	SLC2A9	TNIK	GPER1	SERPINB5	LTF	LAMB3	CKB	MAP1B	CDH6	GUCY1A1	SLC8A1	GASK1B	FOXN1	PDE8B	SLCO2A1	SLITRK3	MCMBP	NPPB	RPPH1	XCL1	BTC	PLPP1	RASAL1	TUBE1	FAM83E	ADGRG2	RNF150	SYNDIG1	MATN3	WLS	ENSG00000291006	RNF39	PLD1	CDK14	PROS1	IGSF3	IL4R	SEMA5A	INAVA	GALNT12	CALML5	BIK	ABHD2	MYCN	TOX3	S100A7	MUC5AC	ASPN	FGF11	LEFTY2	PHLDB2	WFDC21P	ANXA1	STEAP1	TXNIP	ST8SIA4	FGF13	KIF5C	ARHGEF37	HIGD1A	DDIT3	MGLL	FXYD3	DCAF10	TNC	GDF15	OR1D5	TFF3	LINC01587	AMPH	SNORA68	SERPINA3	CALCR	ZBTB18	MAFB	HPGD	SGK1	TALAM1	PLAC1	CALHM6	PTCH2	AKR1C1	EML1	BEX1	ALCAM	SLC43A1	LRRC49	PKIA	CGNL1	INHBA	PLA2G3	MFAP2	CYP19A1	NYNRIN	FAM229B	FGG	UNC5B	ZNF853	AVPR1A	MAPK13	ARHGEF4	DRD2	CEACAM6	FLJ12825	GPR50	DUSP6	EPHA4	CADM1	SMIM14	MAF	LAMC2	SPINK5	CLGN	FAXDC2	BMP7	SCUBE2	AAK1	PVT1	PLA2G2E	S100A14	ASNS	SPOCK1	LINC01102	DENND10P1	RBMY1A1	CD1C	SLC22A15
WANG_HCP_PROSTATE_CANCER	http://www.gsea-msigdb.org/gsea/msigdb/human/geneset/WANG_HCP_PROSTATE_CANCER	ST3GAL6	CDKN1C	TFEB	P3H2	E2F1	CRAT	ASS1	NAMPT	FOXO3	JRKL	SH2D3A	WWC1	RHOD	AASDHPPT	ZNF419	TUFT1	SPTAN1	NR3C1	SYT17	FTH1	NCOR1	GSPT2	SIDT2	PSCA	ZNF160	HOXA10	BPGM	TWIST1	LAMP3	PDXK	GRB10	DUSP1	SGK1	ABCA5	RARRES1	AEN	SOCS6	GAD1	WNT5A	SLC39A8	CDK10	PDLIM5	SECTM1	EFEMP2	CTSA	ZNF580	RETREG2	H2AC11	TAF1D	MORC2	VPS37C	S100P	DGKD	MSLN	PITX1	CSPG5	CEP57	BMP2K	SIM2	NEFH	FLNC	GADD45B	GABARAPL3	LONP1	ATF3	AHNAK	B4GALT1	MEIS2	CRIP1	TACC2	CEACAM1	CCNA1	AFF1	FOSL2	TP53I3	SHMT2	REC8	CITED2	CD2BP2	CYP1B1	CD55	NOP53	GTF2H1	DNAJB2	IGFBP3	PRDX2	PPP1R15A	TCFL5	AUTS2	FN1	TXNIP	INHA	RPL28	RPS21	RGS2	STC2	MAPK8IP3	NEBL	B3GAT3	CLIC3	UBXN1	HTRA1	PNMT	MUC1	FGFR1	CCDC69
MAINA_VHL_TARGETS_UP	http://www.gsea-msigdb.org/gsea/msigdb/human/geneset/MAINA_VHL_TARGETS_UP	ALDH1A1	ADGRG1	GLS	FILIP1L	MYL9	TAGLN	CNN1	CDKN1C	DAB2	NREP
JAZAG_TGFB1_SIGNALING_UP	http://www.gsea-msigdb.org/gsea/msigdb/human/geneset/JAZAG_TGFB1_SIGNALING_UP	SLC6A11	L1CAM	TIMELESS	FSCN2	KCNQ4	PLP1	PTK7	ERLIN2	PWP1	GMEB1	LSM5	WIF1	MAP2K1	GTF2H2	DSCR4	CCNH	BUD31	CELF2	EHMT2	IL12A	ST8SIA4	RGS17	LPCAT3	TINF2	CHORDC1	GFER	SLC35B1	TIMM8B	DAP3	IL9	BAG5	FBXW10B	RNF24	AASS	NUP50	NEU3	SLC22A7	HSF2BP	FARS2	ITGB7	WBP4	EMILIN1	ATF5	CCDC85B	PTPRH	EBP	CCL5	N6AMT1	CORIN	GCM2	SRCAP	SUPT16H	STRAP	SYNGR4	SPON2	ABCD1	ABHD2	KIF4A	KPNA6	GPR75	ABCB8	ATP6V0A2	HLA-A	CCNE1	CASP3	SEC22A	CPSF4	PTPN22	YAF2	MT3	DNAAF11	KLRA1P	CCPG1	MRPS31	ILF3	PRELID1	GTF3C4	INSL6	MED14	RASAL2	CSF2RB	PIGN	SEC23IP	CRABP2	NUDT21	PMP22	PPP1R17	IL11	CCN6	ERG28	ALDOC	TOPORS	CNIH1	PDZK1IP1	GSR	CAPN9	FEZ2	NRG1	DVL3	RAPGEF3	CNPY3	PKIG	SLC12A7	TGM5	PRDX2	VPS4A
JAZAG_TGFB1_SIGNALING_DN	http://www.gsea-msigdb.org/gsea/msigdb/human/geneset/JAZAG_TGFB1_SIGNALING_DN	ARID3B	PSMC3	P2RX6	NAB2	SAP18	CCL27	STOML2	LSR	PCGF2	FLRT1	ATP2B2	KCNMB1	GLRX2	H2AC13	PLA1A	CD244	PCF11	SUFU	CLCN7	C5	NAA80	CWC27	OAZ3	USP25	MYL11	ABO	TOP2A	GHRL	RNH1	SIGMAR1	FGF6	SERPINF2	EEF1A1	CSDE1	ZBTB14
JAZAG_TGFB1_SIGNALING_VIA_SMAD4_UP	http://www.gsea-msigdb.org/gsea/msigdb/human/geneset/JAZAG_TGFB1_SIGNALING_VIA_SMAD4_UP	DNAH2	APH1A	CELF2	CBX2	FKBP8	MRPL4	DAXX	PTPRC	JPT1	IFI35	UBIAD1	MYO1F	PCGF2	CNIH1	POP7	PILRA	SLC23A1	HAS3	MRPS31	HDAC4	CELSR3	MRPL48	ACTB	EIF1	EP300	RFX4	SRCAP	ERCC5	MYBL2	RACK1	SATB1	COG2	LBX1	FGF12	CBX5	NOSIP	RAMP1	NUP153	GPR37L1	HGF	TOM1L1	PPP1R17	KRT38	PAX9	ARHGEF5	TSPOAP1	CD27	MYL11	SPINK5	MYO18A	TP53I11	OR10H2	MUC6	OSGIN1	IGF2BP1	YWHAE	ITIH3	PADI3	C1QB	CAMK2B	CYP1B1	C5AR1	CAB39	GPR45	COPZ1	LSP1	ENO1	HMGA1	WIPI2	HS3ST3A1	CGA	GATA4	HCN4	NPRL2	RAB4B	TOM1	UBA2	CDK20	LPAR2	PGRMC2	LHX2	VCX	CDH6	MBD1	WDR45	PTMA	KLK11	GRHPR	PDZK1IP1	MPDU1	CDIPT	SEM1	STK25	SERTAD1	TP53	CRADD	SRRM1	NOCT	TPPP3	NAMPT	FXR2	GLRX2	PKIG	CNPY3	PEG3	HEBP1	GABRB1
JAZAG_TGFB1_SIGNALING_VIA_SMAD4_DN	http://www.gsea-msigdb.org/gsea/msigdb/human/geneset/JAZAG_TGFB1_SIGNALING_VIA_SMAD4_DN	MFNG	CNKSR1	CNOT9	ABCD1	SLC22A6	SF1	CDK17	SYNGR2	SPI1	NRG1	AGPAT1	S100A1	CCL27	AIM2	SNX10	SHISA5	PDGFRB	NEMF	CYB5A	MST1	RASSF1	DRD2	ST6GALNAC2	CD1A	BYSL	PAK3	ITGA6	FBXW10B	PRODH	KCNMB1	UNC119	ITGB7	RPL13A	PTCH1	TUBA1B	BMP2	PKLR	VIL1	SCAMP3	PHLDA1	ACKR1	LTA	RBMX2	RBP4	CLDN4	LIF	JAG2	GUCY2F	SH3BP2	FLT3LG	PNOC	LCP2	GALR1	PTK7	TNFRSF10A	NID2	C5	CCNE1	HSPA4	POU2F2	VAPB	HRH2	CLEC11A	MAPK7	CDK18
SIMBULAN_UV_RESPONSE_NORMAL_DN	http://www.gsea-msigdb.org/gsea/msigdb/human/geneset/SIMBULAN_UV_RESPONSE_NORMAL_DN	PTP4A1	PLEC	GADD45B	EMP1	MCL1	ID1	DUSP7	PRRC2C	MYC	PIP4K2B	TACC1	EGFR	TP63	SF3A2	CCNF	THBS1	MN1	MARCKS	RBMS1	CDH1	PHLDA1	CNBP	ENC1	ADRB2	AHNAK	POLR2A	RBPMS	ITGA6	FAT2	HAS2	ITGB4	VEGFA	GRB7
SIMBULAN_UV_RESPONSE_IMMORTALIZED_DN	http://www.gsea-msigdb.org/gsea/msigdb/human/geneset/SIMBULAN_UV_RESPONSE_IMMORTALIZED_DN	PTP4A1	EREG	CDH3	DDX21	EMP1	ROCK1	RDX	DUSP7	ID1	TOP2B	SEMA3C	PRKAR1A	ITGA6	THBD	CCND1	JAK1	LAMA3	TACC1	CALD1	ITGA2	MYC	IGF1R	NAP1L1	RRM2	NBN	SF3A2	FN1	AHNAK	THBS1	EGFR	PLEC
CEBALLOS_TARGETS_OF_TP53_AND_MYC_UP	http://www.gsea-msigdb.org/gsea/msigdb/human/geneset/CEBALLOS_TARGETS_OF_TP53_AND_MYC_UP	ISLR	UAP1	NEK3	ACSL3	PFKFB1	PDIA3	DRG1	HSPA2	MYC	SRSF7	MTHFD2	INSIG1	ACSL1	CTH	STAT5B	CD55	HSPH1	JUNB	ZNF532
INAMURA_LUNG_CANCER_SCC_UP	http://www.gsea-msigdb.org/gsea/msigdb/human/geneset/INAMURA_LUNG_CANCER_SCC_UP	TPX2	CDCA5	NECTIN1	KRT14	PSMA8	DSG3	SLC2A1	SFN	DSC3	SELENOI	TOP2A	OSGEP	KRT5
INAMURA_LUNG_CANCER_SCC_DN	http://www.gsea-msigdb.org/gsea/msigdb/human/geneset/INAMURA_LUNG_CANCER_SCC_DN	ADARB1	MCL1	ABCA8	AGER	SSC4D	VWF	ADAMTS8	PGM5	CAV1	PHACTR2	RASL12	NR2F2	ADAMTSL3
INAMURA_LUNG_CANCER_SCC_SUBTYPES_UP	http://www.gsea-msigdb.org/gsea/msigdb/human/geneset/INAMURA_LUNG_CANCER_SCC_SUBTYPES_UP	MEAF6	P4HTM	DHFR	PA2G4	CD47	CPSF2	CS	PRORP	P4HA1	SMNDC1	WAPL	CIT	PATL1	MCU
KIM_MYC_AMPLIFICATION_TARGETS_UP	http://www.gsea-msigdb.org/gsea/msigdb/human/geneset/KIM_MYC_AMPLIFICATION_TARGETS_UP	COX7B	FAM241A	MAK16	TRMT10C	CTNNAL1	EIF3J	ARHGEF6	LRRC28	SACS	RPS23	MRPS33	UTP4	TMEM38B	DRG1	AKAP13	DGKZ	PRPS1	CDKAL1	DLEU1	PAICS	MAGI1	SELENOI	SLC6A15	MRPL50	EEF1E1	CHN1	PPP1R17	SLC19A2	DDX18	PNP	RPS27L	FAM89A	DHX33	ATP2B2	NUDT11	MRPL36	PUS7	CA12	SSB	SHC3	IGSF11	PGM2	GAB1	PDLIM3	SUCLG1	PDPN	COX6B1	WDR3	EBPL	MIR503HG	LRRK2	SEMA6A	PRMT6	PDHA1	CITED4	SLC39A10	PSMG1	ARL6IP5	DIPK1B	AKR1B1	DAG1	HPRT1	FASTKD1	PVT1	CEP152	CLIP4	SGCD	NMNAT2	IRF2	FARSB	WDR41	LEO1	CD163L1	KARS1	ACLY	GPATCH4	NCL	RPL5	FUT4	MIR17HG	ABCC3	VRK1	LAMB1	RPL18A	RPL12	MRPS23	RIOX2	MXI1	EEF2K	AQP3	KCNQ3	VEGFD	ST6GALNAC2	XIST	RPSA	XPC	SLC7A5P1	RRP1B	RPS4X	GPI	TIPIN	NME2	RHOB	LRPPRC	RAB3C	MCTS1	ANKRD55	PGRMC1	MYC	ADARB1	CYCS	DKC1	RAB8B	PPAT	MYCBP2	SLC25A39	GOT2	RPL11	IDH3A	SLC16A1	SLC25A5	CNTN1	ODC1	NDUFAF2	TTC7B	AIFM1	BLMH	NOP56	C1QTNF1	NALF2	NEFM	ATP5F1B	HS3ST4	ITGA4	CX3CR1	HSD17B12	GALK2	RABEPK	MCC	AP5M1	NIP7	PFAS	NIFK	DACH1	LTF	NOB1	OLIG2	GATM	MRPS2	POLR3K	PCOLCE2	RSL24D1	NDUFS1	LYPLA1	FBL	AGL	PCLAF	PEMT	LDHB	PARK7	RGS10	ALDH3A2	NRP2	CHGB	ALOX5AP	EPB41L4B	NAA30	PRDX6	NME1	DDX21	RRP9	GATD3	FAM216A	TMEM64	KCNS1	SPINK5	PRRG1	LYRM1	NEFL	DAP3	LNP1	HSPD1	ANGPTL2	EIF2S2	ETFA	NHLH1	EGFLAM	SSBP1	RIN2	LAT	PHKA1	NEUROD4	RAPGEF5	CYP7B1	RPS15A	MRPL13	MRPS34	NEK3	LYAR	KLHL29	ENO1	CCL26
KIM_MYC_AMPLIFICATION_TARGETS_DN	http://www.gsea-msigdb.org/gsea/msigdb/human/geneset/KIM_MYC_AMPLIFICATION_TARGETS_DN	DPYSL3	RIGI	KIF13B	SORBS2	TMEM67	NKX2-1	RORA	PAXIP1	CNTLN	GRHL2	NFATC2	ELOVL7	CCDC171	GCA	ZNF83	NUCB2	PPCS	BCL2	TCF19	FAM111A	F11R	COA6	ATL3	NEBL	RMST	RNF38	LCA5	KITLG	KIRREL3	LPP	CDH1	ZNF43	CCDC146	PLEKHG1	LGALS8	CLEC2D	ZMAT4	KLF5	RASSF6	ZNF415	DCLK1	ZSWIM6	XRRA1	LAMP1	CYRIA	ATP2B4	TMBIM4	KCNMB2	SPAG1	MYO6	ELF3	DNER	ZNF468	ZNF93	PRUNE2	HEATR1	CFLAR	CTNNA1	PLXNA2	ERO1B	SCNN1A	PTPRN2	ZNF818P	TTC39B	IL17RB	ATCAY	SPAG6	SHROOM3	RIMKLB	TBPL1	ZNF292	IL17RD	HMG20B	ADAMTS18	RNF19A	KIAA2026	ILDR2	ZNF880	PATJ	ZNF347	GRP	CEBPD	PIF1	IFIH1	OPTN	CAPN1	EXO5	PLEKHA2	CCDC191	HECTD4	CFB	GAB2	RAB3B	HS2ST1	FNBP1L	MARVELD2	ETV6	GAS2L3
KIM_MYCN_AMPLIFICATION_TARGETS_UP	http://www.gsea-msigdb.org/gsea/msigdb/human/geneset/KIM_MYCN_AMPLIFICATION_TARGETS_UP	COMP	GRK3	F11	DIPK1B	SLC1A2	TUB	RAB33A	TENM2	PRSS12	FAM241A	UCK2	ADARB1	DGKZ	LILRA1	FANCC	ANGPTL2	NMNAT2	LRP4	HYPK	SCFD2	RARG	SESN3	CLYBL	ENO1	HADH	SLC25A33	FAM81A	MIR17HG	SFI1	DIO3	GREM1	MMRN1	HIGD1A	NME1	PDE2A	BTC	KLHDC7A	IMP4	PRRG1	HS6ST3	ERBB3	DDX1	SLC44A1	INSL3	GPR27	PRDX4	MNX1	ST8SIA1	ETFA	ABCA8	HSPA4L	APH1A	RPP25	PHKA1	RPIA	SLC6A15	PAG1	ADCY9	SHC3	PPM1K	L3MBTL4	GNAZ	AP1S2	TSHZ1	PITX2	DRD2	RGL1	DICER1	CAMK4	IRAG2	BCAT1	IER5	MYO1E	NECAB1	CLPS	ZNRF3	FCER1A	POP1	UNG	CREB3L4	MACF1	CA13	CDR1	SYNPO	P2RY1	AKR1B1	ZDHHC2	PTDSS1	STAMBPL1	PDZRN3	MYCN	STK39	ZSWIM6
KIM_MYCN_AMPLIFICATION_TARGETS_DN	http://www.gsea-msigdb.org/gsea/msigdb/human/geneset/KIM_MYCN_AMPLIFICATION_TARGETS_DN	CD164	RASA2	SAYSD1	ATP11B	AKTIP	MYLK	TMEM98	TFDP2	TMEM19	TTC39B	ZNF844	CCNL1	LIPG	PPP2R3A	AKAP12	TIMMDC1	CRP	MICAL1	COL1A1	CCDC191	BEST3	CEP70	CEP162	SLITRK6	KIAA0753	ILDR2	BARD1	ASTE1	FN1	USF3	NDRG1	LMOD3	FAHD2A	YES1	SULF1	NET1	RORA	HSD3B7	MAGED4	INPPL1	LINC00339	IRX3	CFAP70	TMBIM4	APOBEC3B	TUSC3	FAM43A	TMEM87B	FAM107B	FCGRT	LINC01278	PIK3CD	DNAJC10	CAMK1D	OPTN	NME5	PLEKHA2	KLF5	MAP3K7	MORN2	PLEKHA5	INSR	ATL3	PEG10	WWOX	ADCY2	DZIP3	SLC34A2	GRB7	PLEKHG1	XRN1	SLC35A5	ZNF595	KIN	ZNF93	LMO7	ZDHHC23	B4GALT4	DCN	ITGB8	CFLAR	WASHC3	RECQL	EPAS1	EPB41L5	CCDC14	RPS6KC1	FAM111A	PTPRM	MIR22HG	BMI1	ARID1B	NKX2-1	MFSD1	GOLT1B	PDCL3	ZNF738	ZNF681	GCA	ARID4B	HMG20B	LINC01963	GOLGB1	KRT7	SLC24A1	CPNE2	PXDN
KIM_MYCL1_AMPLIFICATION_TARGETS_UP	http://www.gsea-msigdb.org/gsea/msigdb/human/geneset/KIM_MYCL1_AMPLIFICATION_TARGETS_UP	CD19	NELL2	CNRIP1	FAM13C	PRSS12	NEFL	NDRG4	GPR27	KCND2	MYCL	INKA2	CDK5R1	RHOBTB3	HPCAL4
KIM_MYCL1_AMPLIFICATION_TARGETS_DN	http://www.gsea-msigdb.org/gsea/msigdb/human/geneset/KIM_MYCL1_AMPLIFICATION_TARGETS_DN	NRAS	ANLN	PBX4	KIF3B	UACA	ALG14	VANGL1	RUNX1	GRHL2	GSTM4	CMTM6	AHNAK	CNTRL	PHTF1	OAT	MIR9-1HG	FKBP9	RHPN2	MT1X
YANG_BREAST_CANCER_ESR1_DN	http://www.gsea-msigdb.org/gsea/msigdb/human/geneset/YANG_BREAST_CANCER_ESR1_DN	PLCH1	PUM3	TBX19	TLE4	FABP5	RARRES1	PROM1	LDHB	RAP2B	LBR	CYB5R2	SFRP1	SLC25A37	BTG3	MFAP2	CDH3	SOX11	SLC9A6	TRIM2	GABRP	TUBB6	ARHGEF9	BCL11A	YEATS2
YANG_BREAST_CANCER_ESR1_LASER_UP	http://www.gsea-msigdb.org/gsea/msigdb/human/geneset/YANG_BREAST_CANCER_ESR1_LASER_UP	AGR2	BBOF1	AR	CERS6	RAB26	IVD	GSTZ1	MOAP1	KIAA0319L	STK32B	COQ7	DACH1	PATZ1	GUSBP14	SIGIRR	ALAD	HMGCL	STN1	SNRNP35	IFT46	RAB17	DNAJC17	UGCG	FRAT1	CPT1A	SIRT3	CHMP2A	GOLGA1	EVL	MSX2	GTF3C1	TP53TG1
YANG_BREAST_CANCER_ESR1_LASER_DN	http://www.gsea-msigdb.org/gsea/msigdb/human/geneset/YANG_BREAST_CANCER_ESR1_LASER_DN	SYNCRIP	SMCO4	PLS3	FOXC1	SGCE	SERBP1	MCCC1	BICD1	RRP1B	FXR1	BMAL2	TCF7L2	FSCN1	ODC1	CXCR4	UBE2J1	RSU1	HDAC2	ARHGEF4	BBOX1	DSC2	IFNAR2	SEL1L3	PRKD3	FNDC3B	PALS2	IFRD1	SOS1	TTLL4	SEC63	PLD1	UGT8	ACAT2	CYP39A1	ACOT9	KIF14	ANXA1	ANP32E	INAVA	PRNP	AK2	CHI3L1	PPP1CB	HSPA14	ST3GAL6	SNX3	GSTP1
YANG_BREAST_CANCER_ESR1_BULK_UP	http://www.gsea-msigdb.org/gsea/msigdb/human/geneset/YANG_BREAST_CANCER_ESR1_BULK_UP	TMBIM6	SLC39A6	ELOVL5	DALRD3	MYO5C	TSPAN13	ARMT1	FOXA1	DNALI1	AGGF1	REEP5	CELSR1	LONP2	PTP4A2	INPP5J	SKP1	RETREG1	CRIP1	BLVRA	EEF1A2	COX6C	ABCG1	FAM174B	ACOT2	GNB1	TSPAN1
YANG_BREAST_CANCER_ESR1_BULK_DN	http://www.gsea-msigdb.org/gsea/msigdb/human/geneset/YANG_BREAST_CANCER_ESR1_BULK_DN	TEX10	LPIN1	PFKP	THEMIS2	ROPN1	TTK	LAD1	PLAUR	SIRPA	KCNK5	GTPBP4	MAP3K13	CEBPB	GMPS	TMEM123	NCK1	RGS16	DEFB1	APBA2	PLIN2	DSE	RIN3
HASINA_NOL7_TARGETS_UP	http://www.gsea-msigdb.org/gsea/msigdb/human/geneset/HASINA_NOL7_TARGETS_UP	RTN1	TIMP1	ADM	F3	CD59	HIF1A	CD70	NEO1	TFPI	SOS2	CD99	PLAUR	TIMP2
HASINA_NOL7_TARGETS_DN	http://www.gsea-msigdb.org/gsea/msigdb/human/geneset/HASINA_NOL7_TARGETS_DN	CD53	MET	JAG1	TGFBR1	VEGFA	EGFR	ANGPT1	ADGRE5	AIMP1	SDC2	SDC1	EML1	CD55
KONDO_HYPOXIA	http://www.gsea-msigdb.org/gsea/msigdb/human/geneset/KONDO_HYPOXIA	TIMP1	CCR2	VEGFA	TTR	FLT3LG	IL13	IL6	CCN2
KREPPEL_CD99_TARGETS_DN	http://www.gsea-msigdb.org/gsea/msigdb/human/geneset/KREPPEL_CD99_TARGETS_DN	KMT2A	BCL2L2	RABGAP1L	INSIG1	KIF21B	EBF1	HIPK3
HATADA_METHYLATED_IN_LUNG_CANCER_UP	http://www.gsea-msigdb.org/gsea/msigdb/human/geneset/HATADA_METHYLATED_IN_LUNG_CANCER_UP	TF	UPB1	CXCL12	SUFU	GFOD1	SH3D21	FBXO39	HSPB9	P2RY11	KCNA4	HOXD13	SPAG6	ATP2A2	IQCA1	RYR3	CNTNAP5	FAF1	MT1E	RARRES2	LRRC61	CNIH3	LYL1	PLTP	ESR1	HOXA9	SLC6A2	DUOX1	ZNF22-AS1	DOK7	FGF4	GDI1	RGN	AHI1	LIN28A	ADRA1A	PDLIM1	TMEM150A	VWCE	NFAM1	PRSS50	ANK2	C1QTNF1	CFAP410	ZBTB47	GRIN2A	REC8	TWIST1	LCK	BRD9	FAM83F	ANKLE1	FBP1	JPH2	COL1A2	CST6	ADAMTS17	KIF12	HLX	LXN	INSRR	COL5A1	NHLH2	IRF4	STK32B	CCDC86	CSTF2T	SLITRK4	TMEM179B	SNX33	TLL2	BANP	RNF152	TMPRSS6	TRIP6	VAMP5	COL1A1	NME4	DIO3OS	GRK2	ADGRD2	RSPO2	SPESP1	RASGRP1	RARB	ANKS1B	DLC1	GABRQ	ACTB	CA7	ZNF22	SPOCK2	TMEM74B	TCF21	CNBP	CYYR1	DPEP3	PCDHGC4	IL16	UCN	SLC5A7	PIK3R5	PRXL2A	SNX6	ACP1	FAM107A	ID4	SVIL	TBXT	RCSD1	NECAB1	PCDHGB2	RETREG1	HOXD12	LHX1	ZNF671	YPEL3	GNA14	CLEC1A	CCDC62	ITPKB	ZDHHC11	PHKG1	PRRC1	ST6GAL2	HTR5A	NID2	PAPOLB	FBLIM1	RASGRP2	KCNJ3	KCNH7	COG1	TSHR	PARP6	PLEKHF2	GRM7	CYP27A1	SLCO4A1	SYNGR3	PLCB2	GP1BA	LHPP	OSM	LRFN5	ALX1	CMTM2	OAZ2	TMSB10	XPO5	EPHA5	EFCAB6	GBGT1	LSP1	COPZ2	HSPB6	PAX1	ECHDC1	IZUMO1	SLC26A9	DAB2IP	ISL1	CD93	DYDC2	ALDOC	RSPH6A	CANX	KL	SLAMF1	NFIX	LDOC1	TAGLN	ZNF785	GTF2A1L	ZMYM6	ZIM2	CSF1	MEDAG	AGTR1	ETV7	DYRK1B	MRAP2	ISYNA1	FECH	CYP2W1	CACNA2D2	TACR3	ME3	EIF4EBP3	TMED2	CLXN	PCDHGA3	GALNT15	CNNM1	KDM1A	CPT1B	CD300A	ATP8A2	NELL1	BOD1	ARRDC3	ESX1	KIT	TBX20	RINL	VPS9D1	ARHGEF1	PRDM8	CNN1	NLRC3	SEC31B	DAZAP1	FERD3L	ZNF428	LRRC34	GAL3ST1	SLC35C2	TMPRSS12	LRRC71	FRZB	TPPP3	BCAS2	GIMAP8	CARD9	SH3YL1	SLC4A11	HOXB4	WT1-AS	RGMA	ZNF454	MLH3	SLC29A2	AOX1	LIMD2	ZNF154	PAM	BCAT1	ZNF875	AMT	HOXA7	TGFBI	MAL	ACOT12	TRAF5	HNF1B	ADIPOR2	SLC17A6	BEGAIN	KRT72	KCNC4	SLIT2	SLC47A1	C3orf62	MMRN2	LRRC3B	ADAMTSL4	DTNB	TEX26	PNMA1	APCDD1L	CADPS	CACNA1C	FUCA2	TYMP	POU4F2	FGF11	PRTN3	ZFP69B	TACR1	ZNF626	RAPGEF4	CDH13	NEFM	PDE8B	HPDL	ELAVL2	GFPT2	PENK	ZCCHC24	HCN4	ZFP69	CLMP	RALBP1	CSMD1	LDLRAD4	OTOF	EXOC6	VPREB1	PHF3	RAPGEFL1	CAVIN1	MEPCE	UNKL	TMEM204	PKP1	IGF2-AS	PNMT	SLC46A3	CCDC87	GABRA2	CIDEB	TGFB1I1	ZNF513	AMIGO3	EXOC7	SULF2	GCKR	ADIRF	PROP1	ST6GALNAC3	RIC3	TRPV4	ARHGAP22	ADAM30	SOX1	TMEM101	NEFL	CCDC140	SOWAHA	DPH7	SLC22A3	ENPP2	SCARF2	NAGS	MARVELD1	NCL	AJAP1	CD81	COL2A1	SLC49A3	SLC27A6	DRD4	TNFRSF10C	TFAP2A	ANGPTL2	MAP4K3	PRLHR	GIPC2	POU2AF1	CPPED1	DIPK2B	L1TD1	HOXA13	BNC1	RBBP6	OTOP2	ZNF534	IGFBP4	LRIG1	BTG3	NKAIN4	VWC2	POLH	SARM1	BCOR	PROM1	MINDY3	HPN	UHRF1	SYT10	PDE4DIP	PYGO1	ZNF177	ABCG4	JPH1	HOXC12	EIF2D	OLFM1	NOS3	HAAO	DYSF	SECTM1	HOXD3	PAX9	GATA3	HDAC7	GRID2	MOS
HATADA_METHYLATED_IN_LUNG_CANCER_DN	http://www.gsea-msigdb.org/gsea/msigdb/human/geneset/HATADA_METHYLATED_IN_LUNG_CANCER_DN	FAM135B	KIF2B	MELK	DLGAP4	CCER1	TCL1B	SCUBE1	ELF3	CFAP65	LAMA3	SOHLH2	NLRP10	JAK3	FRMD4A	HNRNPA3P1	SHISA7	IGFLR1	ZNF556	NLRP11	NLRP8	NGEF	BEST2	RBBP8NL	CACNG7	PRAME	BAHCC1	ZNF572	INSL6	MAGEB6	FAM222B	MEFV	NTF3	RNF175	MKRN3	TRIM29	TCL6
CALVET_IRINOTECAN_SENSITIVE_VS_RESISTANT_UP	http://www.gsea-msigdb.org/gsea/msigdb/human/geneset/CALVET_IRINOTECAN_SENSITIVE_VS_RESISTANT_UP	PTN	ATM	FLT1	RFC2	CD40LG
CALVET_IRINOTECAN_SENSITIVE_VS_REVERTED_UP	http://www.gsea-msigdb.org/gsea/msigdb/human/geneset/CALVET_IRINOTECAN_SENSITIVE_VS_REVERTED_UP	PGF	PURA	VIM	GMFB	RAC1
CALVET_IRINOTECAN_SENSITIVE_VS_REVERTED_DN	http://www.gsea-msigdb.org/gsea/msigdb/human/geneset/CALVET_IRINOTECAN_SENSITIVE_VS_REVERTED_DN	PCNA	PTN	HOXD3	CDH5	RHOB
KARAKAS_TGFB1_SIGNALING	http://www.gsea-msigdb.org/gsea/msigdb/human/geneset/KARAKAS_TGFB1_SIGNALING	PPP3R1	CDH2	MT2A	LY6D	IL15	BIRC5	FAP	MMP2	FN1	CST6	FOLR3	BRCA1	IGFBP7	PLK1	BUB1	LOX	KIF3C	CUL3
TOMLINS_PROSTATE_CANCER_UP	http://www.gsea-msigdb.org/gsea/msigdb/human/geneset/TOMLINS_PROSTATE_CANCER_UP	RPL31	SLC25A6	ERG	DAPK1	RACK1	F2R	SND1	TRIM27	ZNF217	AMACR	PDLIM5	SEC16A	CAMKK2	EIF4A1	ZNF652	PARG	NACA	MCCC2	BICD1	MANF	DKC1	CXADR	KRT18	HSD17B4	MBOAT2	SOX4	CNPY2	BDH1	UGDH	PAICS	PPIB	ATP6V1G1	GUCY1A1	MYO6	RAB11A	EEF2	UAP1	CANX	CACNA1D	GUSB
TOMLINS_METASTASIS_UP	http://www.gsea-msigdb.org/gsea/msigdb/human/geneset/TOMLINS_METASTASIS_UP	NEDD8	TUBA4A	NAPB	FAF1	DVL3	EVC	RIMS2	CAMKV	RHBDF2	RAB6B	GRK5	DPYSL5	IER5L	CDKAL1
TOMLINS_METASTASIS_DN	http://www.gsea-msigdb.org/gsea/msigdb/human/geneset/TOMLINS_METASTASIS_DN	CTBP2	TMEM87B	CTSZ	NECTIN2	ABCC4	PCM1	LPAR6	TM9SF2	TNFSF10	TMEM98	MESD	IER2	TMEM131	KDELR3	MATN3	TMEM50B	FOLR3	GRIP1	UBE2J1	MIA3
SPIELMAN_LYMPHOBLAST_EUROPEAN_VS_ASIAN_2FC_UP	http://www.gsea-msigdb.org/gsea/msigdb/human/geneset/SPIELMAN_LYMPHOBLAST_EUROPEAN_VS_ASIAN_2FC_UP	RGS20	ROBO1	ARPC4	UGT2B17	STXBP2	ATP8B1	RRP1	TCF7	COPG1	DPYSL2	FCER2	HSPB1	MEIS2
SPIELMAN_LYMPHOBLAST_EUROPEAN_VS_ASIAN_2FC_DN	http://www.gsea-msigdb.org/gsea/msigdb/human/geneset/SPIELMAN_LYMPHOBLAST_EUROPEAN_VS_ASIAN_2FC_DN	ADM	IL32	PDE4B	NFIL3	SLC2A5	PSPHP1	PTPRO	ARL4C	DNAJB9	CD38	EXOC5	LEF1	CLEC2B	STS	MAN2A1	IGF1	CLEC2D	WFDC2	CTSS	LPAR6	TMPRSS3
BALLIF_DEVELOPMENTAL_DISABILITY_P16_P12_DELETION	http://www.gsea-msigdb.org/gsea/msigdb/human/geneset/BALLIF_DEVELOPMENTAL_DISABILITY_P16_P12_DELETION	ALDOA	SCNN1B	PRKCB	IL21R	COG7	ATP2A1	SCNN1G	IL4R	KDM8	SLC5A11	OTOA	TBX6	CLN3
SCHLESINGER_METHYLATED_IN_COLON_CANCER	http://www.gsea-msigdb.org/gsea/msigdb/human/geneset/SCHLESINGER_METHYLATED_IN_COLON_CANCER	HHIP	SFRP2	DKK1	PCDH10	MGMT	SFRP1	SFRP5	CDX2	WIF1	IHH
JIANG_CORE_DUPLICON_GENES	http://www.gsea-msigdb.org/gsea/msigdb/human/geneset/JIANG_CORE_DUPLICON_GENES	TBC1D3C	PMS2P5	GUSBP14	CCDC127	ZNF790	DPY19L2P2	TRIM51	SPATA31A7	RGPD5	NPIPA1	LRRC37A2	NBPF11	GOLGA8EP
SCHLESINGER_METHYLATED_DE_NOVO_IN_CANCER	http://www.gsea-msigdb.org/gsea/msigdb/human/geneset/SCHLESINGER_METHYLATED_DE_NOVO_IN_CANCER	KLHL35	APBA1	EVA1C	NPTX1	PYCARD	CDH13	PTHLH	CYP27B1	GATA5	ZACN	HRK	FEZ1	CDX2	RASSF5	MT1A	PRKG1	DLC1	POU3F1	NR2F2	NTRK2	NDRG1	ASIC2	HOXB13	KLF4	PPP1R13B	CDKN2C	CXCL12	GJB2	MT3	ETFA	CACNA1G	EPHX3	PMP22	LGALS3	HBA1	GPC3	RBP7	PAX5	CEBPD	NKX3-1	BCL2	NKX2-8	PXMP2	CALCA	AMN	RARA	GNAS	FBN1	PAX7	KISS1R	SLIT1	CDH4	GATA4	CRIP1	CCNA1	TBX1	TFAP2C	THBD	DUSP6	TCEAL1	FOXA2	ALX3	FOXE1	HIC1	PGR	WT1-AS	VDR	SFRP5	TNFRSF25	EGR3	PCDH11X	TNFSF9	TP73	JUN	DSC3	KCNQ1	DCC	GADD45G	LAMA3	CD44	SFRP1	CHRDL1	RIPK3	PAX6	TBX3	WT1	MYOD1	RBP4
GOERING_BLOOD_HDL_CHOLESTEROL_QTL_CIS	http://www.gsea-msigdb.org/gsea/msigdb/human/geneset/GOERING_BLOOD_HDL_CHOLESTEROL_QTL_CIS	UBA52	RPL14	PPA2	IKZF1	TMEM176B	LGALS2	TIMM10	LINC00339	HLA-DRB3	RPS26	UTS2	GSTM1	HLA-DRB5
GOERING_BLOOD_HDL_CHOLESTEROL_QTL_TRANS	http://www.gsea-msigdb.org/gsea/msigdb/human/geneset/GOERING_BLOOD_HDL_CHOLESTEROL_QTL_TRANS	MSI1	LDLRAD4	CYP4F35P	MAPK8IP1	TMEM241	EPB41L4A	KLK3	MPO	ZC3HC1	NACC2	SCRIB	FLT4	SELENON	PAF1
OHM_METHYLATED_IN_ADULT_CANCERS	http://www.gsea-msigdb.org/gsea/msigdb/human/geneset/OHM_METHYLATED_IN_ADULT_CANCERS	GATA4	CDH1	TIMP3	GATA5	SFRP5	MLH1	ESR1	TP73	CDKN2B	RBP1	THBS1	FANCF	SFRP1	BRCA1	SFRP2	DAPK1	HIC1	FHIT	MGMT	PYCARD	CCND1	SOCS1	CDKN2A	RARB	GSTP1	SFRP4	RASSF1
OHM_EMBRYONIC_CARCINOMA_UP	http://www.gsea-msigdb.org/gsea/msigdb/human/geneset/OHM_EMBRYONIC_CARCINOMA_UP	CDH1	SFRP1	BRCA1	GSTP1	DAPK1	SFRP2
OHM_EMBRYONIC_CARCINOMA_DN	http://www.gsea-msigdb.org/gsea/msigdb/human/geneset/OHM_EMBRYONIC_CARCINOMA_DN	SFRP5	CDKN2B	TP73	CDKN2A	TIMP3	SFRP4	RARB	RBP1
ALCALA_APOPTOSIS	http://www.gsea-msigdb.org/gsea/msigdb/human/geneset/ALCALA_APOPTOSIS	CD74	SYMPK	OXA1L	GAPDH	EEF1A1	APH1B	AP5Z1	EIF3F	SLC25A3	ATP1A1	GNAS	IL32	AAAS	ELOVL1	CYTH2	RALB	STX4	RIPK3	RAC2	HMGN1	GZMB	FAS	PFKP	HSPA8	ATP5MG	CEBPZ	SDHC	HCCS	MTO1	GPI	DDHD2	ANXA7	SAMSN1	SCAMP3	FES	BAX	ARL6IP5	TMEM35B	HADHA	CYFIP2	COX4I1	CASP1	RIT1	ATP5F1B	CD7	RPL10A	CCT5	UBXN4	MFF	AURKA	MARK2	TMEM106C	TBC1D10C	RHOA	FUS	CASP4	PSTPIP1	BCAT2	MTCH1	RPLP0	HLA-A	VDAC1	TRAF3IP3	TIMM17A	METAP1	CD48	MX1	XPO1	MSH2	NINL	UBE2R2	NUP205	QPRT	CHMP7	MTCH2	SLC25A6	FAM104A	BNIP3L	TOMM20	SCCPDH	MATK	DENND1A	TALDO1	CYSLTR1	RTN3	MFAP1	RHOH
OKAWA_NEUROBLASTOMA_1P36_31_DELETION	http://www.gsea-msigdb.org/gsea/msigdb/human/geneset/OKAWA_NEUROBLASTOMA_1P36_31_DELETION	RPL22	PLEKHG5	ACOT7	PHF13	TNFRSF25	KLHL21	CHD5	DNAJC11	AJAP1	KCNAB2	ICMT	CAMTA1	TAS1R1	THAP3	NPHP4	RNF207	HES2	NOL9	ESPN	HES3	ZBTB48	GPR153
COWLING_MYCN_TARGETS	http://www.gsea-msigdb.org/gsea/msigdb/human/geneset/COWLING_MYCN_TARGETS	LBH	CPXM2	GALNT9	TK2	COL11A1	NLRX1	STMN2	SLC16A2	RND2	COX7A1	ALPK2	TAGLN	B4GALT4	BMPER	MYL9	TUBB2A	SAMD9L	AP1S3	PBX3	HSPB2	APH1B	FBLN5	ANO4	DDAH2	ODAPH	COPZ2	MYL5	GREM1	CPEB1	PVALB	SPP1	SHOX2	IGFBP5	SYNC	DSEL	MMP10	GRIA3	MMP3	MFGE8	CNN1	CRYAB	PRSS30P	PRR5L
FALVELLA_SMOKERS_WITH_LUNG_CANCER	http://www.gsea-msigdb.org/gsea/msigdb/human/geneset/FALVELLA_SMOKERS_WITH_LUNG_CANCER	GABPB2	AHRR	ACTR2	STEEP1	IGLJ3	FOLH1	SRSF5	NR4A3	TTC3	USP10	NEAT1	RASEF	EIF1	CYP1A1	TOP1	NAMPT	FGG	MET	HSP90AB1	CRTC1	NFASC	FUS	MAT2A	WDR1	HOXC8	B3GNT5	ZFP36L2	CYTH1	IL6ST	SRPRA	ZNF649	RCAN1	STC1	IQGAP1	SERPINB2	ITLN1	XAGE1A	EPAS1	DDX3X	MICALL2	TAOK1	SEC61A1	FKBP5	AGTR2	SCAF11	SUPT16H	MATR3	CCL20	RHOB	HAS1	RAB12	AQP4	FER	DUSP1	AZGP1	ATP6V0D2	CAMKK2	C1S	UFM1	ADGRF1	BTG2	SERPINE1	ADAMTS1	EZR	MYH11	MAPKAPK2	MCL1	APOL6	CTNNA1	PGS1	HSPD1	SOD2	OTUD4	MVD	ENG	PRKG1	RNF125	RNF144B	ITGB6	ANK2	MMP1
OZEN_MIR125B1_TARGETS	http://www.gsea-msigdb.org/gsea/msigdb/human/geneset/OZEN_MIR125B1_TARGETS	MKNK2	ULK3	CASC3	PLEKHA8	SEL1L	LACTB	QSOX2	SLC7A6	RNF144A	SMARCD2	CBFB	EIF4EBP1	ATXN1	TP53INP1	PPAT	KCNS3	ABCC4	SAMD10	CGN	STAT3	LYPLA2	SLC7A1	PABPC1P3
KAUFFMANN_MELANOMA_RELAPSE_DN	http://www.gsea-msigdb.org/gsea/msigdb/human/geneset/KAUFFMANN_MELANOMA_RELAPSE_DN	CRY2	NFIA	TOM1L2	N4BP2	ENDOV	TERF2
WILLIAMS_ESR1_TARGETS_DN	http://www.gsea-msigdb.org/gsea/msigdb/human/geneset/WILLIAMS_ESR1_TARGETS_DN	EFNB2	TP53INP1	ERBB2	S1PR3	CYP1A1	ZFP36L2
WILLIAMS_ESR2_TARGETS_UP	http://www.gsea-msigdb.org/gsea/msigdb/human/geneset/WILLIAMS_ESR2_TARGETS_UP	CYB5R3	GSTT2	STAU1	UQCRFS1	OXR1	FBXL19-AS1	TWF2	SEPTIN9	FAM234A	APOD	PIGK	NRIP3	KIF21A	VASN	UGT1A9	HMGCL	SUZ12	LRRC15	P2RY2	KCTD11	NDRG3	STK3	GAPVD1	ANXA9	LDHC	TRMT10A	ALG14	QSOX1	HIGD1A
WILLIAMS_ESR2_TARGETS_DN	http://www.gsea-msigdb.org/gsea/msigdb/human/geneset/WILLIAMS_ESR2_TARGETS_DN	ADM	MRPS16	EDN1	PANK2	TBL1XR1	SIPA1L2	RPL21	HMCN1	S100A6	CBX5	TAF1D
MARTIN_VIRAL_GPCR_SIGNALING_UP	http://www.gsea-msigdb.org/gsea/msigdb/human/geneset/MARTIN_VIRAL_GPCR_SIGNALING_UP	TRDN	ARRDC5	ITGB8	BICDL1	TAAR9	CXCL12	VEGFA	PUS1	AP5B1	NEGR1	DOK6	ACTA2	SOCS2	CP	DSG2	FST	IGFBP7	MST1	INHBB	KRT1	LHX6	CXCL9	PDE6B	SAA2	SPP1	BCL2	C3	CA2	EPHX1	FLT1	HOXB7	IL10	MYC	NRF1	OSMR	ABCB1	PRKCE	SOD3	VCAM1	ZAN	ANXA8L1	PAM	RORA	CCL7	SEMA4B	SYN3	EPB41L3	OPN4	LATS2	ATP8A2	IQGAP1	HTATIP2	CNTN6	CYP39A1	GNPNAT1	MGST1	KLK11	TRPV6	SLC29A1	HAGHL	TARS2	PPP2R2A	POLR3H	SP6	NFKBIZ	ABCG5	STEAP4	PPP1R1B	C1S	C8orf82	DKK4	SLC16A4	CDC14B	SERINC5	NYX	GALK2	MYH10	TTYH3	SLC26A9	CCDC69	PLD4	ITPKC	GPR18	FSD1	GTF3C1
MARTIN_VIRAL_GPCR_SIGNALING_DN	http://www.gsea-msigdb.org/gsea/msigdb/human/geneset/MARTIN_VIRAL_GPCR_SIGNALING_DN	LSM6	PANX2	BFSP2	BRSK1	BRD1	LGR6	TCERG1	VCAN	BIK	EFNB3	ESX1	MAN2A1	PGF	SMS	CFH	FOSL1	HLA-A	HTT	HTR1B	TCOF1	ARIH2	PLA2G2F	SRP9	UNCX	SLCO1A2	CD86	PPT2	OR13C7	EXTL1	TBC1D1	ALDH18A1	SMPD3	TAF13	MRPS22	UBN1	NEBL	MEAK7	LMBR1L	H1-1	PSPH	TF	ZNF622	WT1	FRMD4B	ZNF7	OR5B12	OR5AR1	NOD1	STBD1	TRAK1	RNF122	DGKQ
FERREIRA_EWINGS_SARCOMA_UNSTABLE_VS_STABLE_DN	http://www.gsea-msigdb.org/gsea/msigdb/human/geneset/FERREIRA_EWINGS_SARCOMA_UNSTABLE_VS_STABLE_DN	SLC66A3	ALOXE3	CRY2	CKB	CRYAB	AAK1	FAM219B	KRT19	HOXC4	PRX	NAGLU	OTUD5	IQSEC3	COX7A1	ZNF446	EPS8L2	NCOR2	ACP4	MAP1LC3A	FBXL15	PLAAT4	CHRDL1	CDKN1C	GRB2	CCDC97	TMEM98	DLG5	ABTB1	ALDH6A1	PCDH11Y	DNAJC4	WFS1	OAS1	OR51B4	SPR	DNAJB12	OR2C1	EPPIN	TMEM176B	ELAC2	GNB5	SLC22A12	TMEM176A	RBM8A	AMFR	DTWD1	SQSTM1	UBASH3A	ECHDC2	LYVE1	F8A1	SLC16A5	PDCD1	IRF9	MXRA8	LRPAP1	ATP6V1E1	CT62	DHRS1	MAGI2	TMEM230	DOLK	TMEM187	ANGPTL3	SSU72	TTLL3	RAB34	STX5	CYLD	SPCS1	AHNAK	ATXN7	PDIK1L	SLC27A1	NENF	VEZF1	GNG7	EXPH5	TMCO4	RNF167	C9orf78	SEMA4G	SPHK2	PGPEP1	IFI27L2	PGLYRP1	MAPKAP1	FES	INMT	IFI35	INPP5A	TMEM53	CCR4	FGF2	CABLES1	YPEL3
NAKAYAMA_FRA2_TARGETS	http://www.gsea-msigdb.org/gsea/msigdb/human/geneset/NAKAYAMA_FRA2_TARGETS	KLHDC7B	DNAJB1	DUSP10	CDK2AP1	RGS2	CREBRF	SDCBPP2	F2R	MT1F	LGMN	EIF4G3	DBP	SLC20A1	SLC30A1	TFPI	ZFAND5	SPSB3	GPRIN3	CHN1	SGK1	CLEC2B	RBM33	FBXO32	CTTN	CKAP2	LGR4	TAGAP	NR1D2	MYB	ING3	SOX4	SQSTM1	HSPA1B	ZMAT3	YTHDF3	WIPF1	DUSP4	MT1H	KLHL24	MKRN1	BCL6	MT2A	GPR18	MDM2
LOPEZ_MBD_TARGETS_IMPRINTED_AND_X_LINKED	http://www.gsea-msigdb.org/gsea/msigdb/human/geneset/LOPEZ_MBD_TARGETS_IMPRINTED_AND_X_LINKED	GPC3	HDGF	MAGEA6	SDHD	EIF1AX	UBA1	NXT2	IDH3G	PDHA1	MEG3	FAM3A	IL3RA	UBE2A	IGF2	MTM1	ABCD1	IRAK1
ROPERO_HDAC2_TARGETS	http://www.gsea-msigdb.org/gsea/msigdb/human/geneset/ROPERO_HDAC2_TARGETS	DLEC1	EEF1D	BAHCC1	TMEM209	KCNK3	MMP16	UBQLN3	CHIC2	COMP	ZSCAN18	RABEPK	CCDC85B	AP1S2	SLFN12	EPHA2	SLC22A6	MOG	SPTBN2	ACHE	TBX2	RBPMS	NEK3	ASAP1	APLP1	AQP4	IGFBP7	FUT5	TM6SF1	EMP3	ZCCHC4	RUNX1	SNAPC1	C11orf68	PLA2G5	CDC42BPA	CKMT2	TRGC2	HSPA13	PDE4D	BIRC7	PTHLH	NCOA4	EIF4EBP1	PCDHGA9	RAD52	CCDC88C	GNLY	PTPA	SERGEF	WNT6	PCNX2	TNFAIP2	CYP2D6	GFUS	GZMB	HAPLN1	DOP1A	FGF14	MAG	RPS20P14	KLK13	AP5Z1	ADCY10	NPY2R	BNIP3L	STEAP1B	FIBP	TXNIP	PBX2	SMAD6	KCNJ6	STMN2	APOA2	CEP57	GSS	UCHL3	PPOX	EEF1AKMT2	CORO2B	DGCR6L	TLR6	NADK	GCFC2	GP2	ST3GAL1	B4GALT6	PPP2R1B	APOL2	TXNRD2	PART1	GIP	PDX1	ADD3	INS	TNXB	CORO1C	TADA2A	SHARPIN	MORN1	SEPTIN6	MYRF	MDM2	TCL6	SLC6A2	FANCE	DPY19L1P1	RBFOX2	MGAM2	SEL1L	FCAR	MACF1	OR1F2P
GOUYER_TUMOR_INVASIVENESS	http://www.gsea-msigdb.org/gsea/msigdb/human/geneset/GOUYER_TUMOR_INVASIVENESS	CEMIP	SPINK1	AKR1B10	CKB	CXCR4	AKR1B1	SQOR	GRB10	SYT13
LIU_LIVER_CANCER	http://www.gsea-msigdb.org/gsea/msigdb/human/geneset/LIU_LIVER_CANCER	AZGP1	RXRG	FADS3	DOK1	ZYX	BICDL2	MAN1B1-DT	IRF6	SLC22A31	MMP19	NMB	PPIL2	USP21	FHL1	DYRK1B	APOA2	TMEM9B	DDX31	SERPINA1	AIMP2	GEMIN2	FBXL6	CATSPER2	ZFPM1	SFXN2	ALB	THRA	PPP1R32	RLIM	DSCAML1	ECH1	SZT2	MUC12-AS1	DDR2	CYP8B1
LIU_BREAST_CANCER	http://www.gsea-msigdb.org/gsea/msigdb/human/geneset/LIU_BREAST_CANCER	CHD9	CTSB	SCN8A	EIF1	TUBB6	FAU	HNRNPA1	DHX16	GGTLC1	HNRNPA0	SIGLEC1	KPNB1	ANP32E	FTH1P5	FNDC5	MT-ND5	ITGB1	KASH5	MAFIP	PCYT1A	ZNF470	NCOR1	GIT2	MLPH	NYX	HENMT1	NRN1	PTMA	RASSF8	FAN1	ERCC2	IRAG1-AS1
LIU_NASOPHARYNGEAL_CARCINOMA	http://www.gsea-msigdb.org/gsea/msigdb/human/geneset/LIU_NASOPHARYNGEAL_CARCINOMA	RAC2	EPOR	EDNRB	OR3A3	PHC3	TGFBR3	RPL3	PELI1	BTF3	ARPC2	MAPK1IP1L	SERBP1	TBL1XR1	DDOST	RAB26	IGLC2	IPO9	WIPI2	HMBS	HSPD1	PRKCI	SMDT1	RTF2	ADAM8	HLA-DQA1	HLA-A	INPP1	CDC40	PIN4	CYREN	PHF20	SLC7A1	MAT2A	DDX17	SULT1A1	CACNA1A	IFNA7	SMARCD1	GM2A	RNF10	FOXC1	ENSG00000260937	RAB8A	SEC16A	SLC44A4	RAP2C	SLC26A9	ZNF174	ANAPC16	GGCX	IGHG1	SSR1	EIF1AX	CD4	DDX41	NUCKS1	CD74	B4GALT3	PITPNA	UBE2L3	TAL1	THUMPD2	MAFIP	LGALS1	JUP	CD59	DNASE1L3	SET	TAPBP	SELPLG	FBXW4	SESN3
LIU_COMMON_CANCER_GENES	http://www.gsea-msigdb.org/gsea/msigdb/human/geneset/LIU_COMMON_CANCER_GENES	DDX59	TLE1	F7	GTSE1	NSMCE2	UBXN2A	RPL34	TMEM241	INTS4	SYNCRIP	RAB11FIP1	PRDX2	UACA	GPBP1	CCDC152	MT-ND4	HAUS2	PGF	ATP6V0A1	PDE4C	NOP56	CPNE9	PCLAF	SFTPB	FGFR1	PDF	NUMBL	SERP1	ATP8B1	SLFN5	SLC35E1	LRRFIP1	RPL41	DDX27	TUBGCP2	ZC3H7B	UBE2D4	GATAD2A	TMBIM4	ZNF160	TCF7	ATF7IP	CDK13	POLR1B	COL11A2	HSPE1	HNRNPDL	DBT	WRAP53	ALMS1	ANAPC16	NDUFS8	LARS1	SCAMP2	LIMD1	OCIAD1	ERC1	B2M	ZNF611	PRR11	ZNF252P	USP34	DAP3
LOCKWOOD_AMPLIFIED_IN_LUNG_CANCER	http://www.gsea-msigdb.org/gsea/msigdb/human/geneset/LOCKWOOD_AMPLIFIED_IN_LUNG_CANCER	ZSCAN21	MRPL11	OPA1	KDM2A	FASTK	SMIM12	NPR1	PBX1	TFDP1	JTB-DT	AGO2	LAMTOR1	ILF2	PPP1R16A	PIK3CA	SETDB1	NDUFS6	DDX10	ARHGAP5	EAPP	CKS1B	SEC61G	PMF1	EEF1AKMT4	SDHA	PPP1CA	TRIM44	KCNH2	SRD5A1	CCS	POGZ	C14orf132	SLC4A2	MAGEF1	CLPTM1L	MIPOL1	CTSK	CAT	MRPL9	GNB2	PIP5K1A	RAD23A	NAXE	SNAP29	HYOU1	CAV2	CCDC85C	TMEM191A	DPP3	BCL11B	PRCC	CAPZA2	SSR2	CCDC127	ATP6V1C1	NUBP1	PPP2R3C	PSMB4	ADAR	GCDH	LANCL2	MRPS17	DDIT3	OTULIN	TTC8	SEC23A	METTL1	JPH1	GEMIN2	SIVA1	C5orf22	CUL2	DUSP12	POLR2J	TFRC	TECPR2	SKIL	RBM4	MBD6	ATF6	AP4S1	CDK4	CDK5	TSFM	SNX6	PNN	MAFB	VEGFA	ANAPC15	PAX9	LY6E	FADD	CD84	P2RY6	NDUFS2	PDCD6	TES	PARD3	GNS	MYNN	RMI2	NUDT1	PUF60	ARHGAP9	CERS2	COCH	DEDD	CCDC107	TPM3	RTN4R	DENND4B	PCYT1A	NDUFB5	MYC	PLD1	AKT1	DHCR7	PHC3	LPCAT1	FIGNL1	IGSF8	PMVK	PPP1R3D	MCM7	CTSF	ARHGEF11	TARS1	CCT5	TMEM134	NRDE2	SLC12A7	S100A13	PYGO2	FAM177A1	INPPL1	CALM1	ZNF3	YKT6	FAM131A	YY1	COPS6	BLCAP	DYNLT2B	RPS27	MAF1	OTULINL	ABCC5	AP2M1	ALKBH4	PPFIA1	SLC39A1	NUMA1	SNAPIN	EIF4G1	DVL3	USP21	ARNT	MRM2	GFUS	CORO1B	NKX2-1	TENT4A	ZNF277	JTB	MRPL23	NFKBIA	ZNF74	MRPL36	MBIP	HAX1	TUFT1	NAT10	B4GALT3	MANBAL	CD44	SRP54	S100A11	MET	S100A6	PRORP	DAP	CCT6A	PI4KB	FJX1	USP13	EGFR	CLCN2	STRN3	LSM8	FKBP9	GPAA1	TAF6	MTRR	AGPAT1	CFL2	APIP	POLD4	POLR2H	KLC1	ABCF2	PI4KA	FASTKD3	CRKL	BAZ1A	RIT1	NIPSNAP2	MED15	SHC1	PCID2	HDGF	CPSF1	PC	TDRKH	AIP	SEC62	MFN1
FREDERICK_PRKCI_TARGETS	http://www.gsea-msigdb.org/gsea/msigdb/human/geneset/FREDERICK_PRKCI_TARGETS	ALDH1A1	OR2H1	PHLDB2	PRKCI	KRTAP26-1	POGLUT3	KYNU	STC1	SMC1B	MMP10
RAHMAN_TP53_TARGETS_PHOSPHORYLATED	http://www.gsea-msigdb.org/gsea/msigdb/human/geneset/RAHMAN_TP53_TARGETS_PHOSPHORYLATED	IDH3A	VPS29	GSTP1	TPM3	PCBP1	PRDX2	MAGOHB	RUVBL2	CCT6A	PHGDH	NME1	PARK7	DLD	PPA1	PSMB6	PGAM1	HNRNPL	PRDX3	ACTB	ANXA1
WEI_MIR34A_TARGETS	http://www.gsea-msigdb.org/gsea/msigdb/human/geneset/WEI_MIR34A_TARGETS	RHOQ	FIGN	NUP210	ARGLU1	FAM76A	SFT2D1	SLC7A2	FAH	ACBD3	CHRAC1	RAB43	CDK6	SMARCC1	KANK2	FKBP1B	MSANTD3	PIP5K1A	GPALPP1	RPL28	JAKMIP1	GALNT7	CYB5B	METTL16	ALDH5A1	CTSB	SYT4	FAM120AOS	ASXL2	LGR4	PMF1	KIT	HMGCS1	CRTAP	FAM167A	SNAI1	PAQR3	RECK	SLC38A1	METAP1	PALLD	ZFPL1	PLPBP	SLC44A1	TSEN15	RBBP5	ACSL4	CYREN	CTNND2	MTAP	PPP4R2	RALGPS2	SMAD4	TPD52	LRRC40	HACE1	ZNF395	PDGFRA	TFDP2	AAGAB	GMFB	SAR1A	CALB1	TMEM35A	TENT5A	OBSL1	BAZ2A	RCAN1	COL4A2	FLOT2	NOL10	RAB29	SNX15	DPYD	ARHGAP1	MAPK1IP1L	PNPLA8	MTMR9	ARPP19	MRPL10	CREB5	IPO9	ST8SIA3	DDX17	NAA50	DNAJC24	MPP2	PKIA	ANXA5	DCTN5	TMCC3	ZCCHC24	PAM	GOLPH3L	NUMBL	PIP4P2	NAGPA	MLLT3	CASP2	ERLIN1	AK2	PPP1R16B	KCNK3	SWAP70	INCENP	TTC33	EPB41	JPH1	PDGFRB	TMEM184B	MYB	ADK	FUT8	B3GALNT1	MID1	CPSF6	MTMR12	PROX1	ARHGAP36	MBLAC2	HMGN4	GLCE	GTF2F1	CD47	SOX9	SYT1	HIP1	ZYG11B	E2F5	STC1	MDM4	MGAT5B	SNX12	GORASP2	BCL11B	S100PBP	NPHP3	ATPAF1	PER2	PKP4	EARS2	ZNF207	RXYLT1	MAP2K1	GINS3	PLAGL1	SGPP1
LIAO_HAVE_SOX4_BINDING_SITES	http://www.gsea-msigdb.org/gsea/msigdb/human/geneset/LIAO_HAVE_SOX4_BINDING_SITES	NAV3	GYG1	SERPINE2	CHFR	FOXQ1	DHRS13	CCDC97	HSPBAP1	UBAP2	RBM10	GPRC5B	NRP1	PAM	PTPN14	VCAN	GNG4	HIC2	SLC22A15	MYEF2	SEMA3C	UBAP2L	NEIL3	TEAD2	SMG5	DKK1	CKMT1B	VGLL4	CREB3L1	SLC2A1	HUNK	RCC2	PFKFB4	CTSC	NPNT	AKR1B10	INTS8	ALDH18A1	POU2AF1	FHOD3	LAMB1	MAP4
LIAO_METASTASIS	http://www.gsea-msigdb.org/gsea/msigdb/human/geneset/LIAO_METASTASIS	PPP1R9A	SSBP4	UBE2O	GPR107	CBX5	FOXM1	WDR54	MMD	MEP1A	MIR210	NFKBIB	ITGAV	TCIRG1	TWIST1	SERINC2	SLC2A1	RACK1	MBNL1	STOX2	SNHG14	SLC39A4	ST14	PTGR1	PDCD2	GNG4	SLC16A7	SMARCE1	NUF2	SBNO1	MEAF6	VSIG10L	ZCCHC17	RAD54L	TRAF5	RCC2	SELENOM	GDI1	MAPK3	ZIC2	SERPINE2	TRAPPC4	ATXN2L	KLHL29	SNRPA	ASNS	PGF	VSIG10	DTNBP1	SLC39A10	ASPH	CHML	SLF2	ANKRD52	SEPTIN9	MTCL1	MTHFD1L	CARD8	KRT23	MTMR2	NUMBL	ADSL	TMCO4	COLEC12	TMSB10	PTK2	PRPF31	LUZP1	AEBP1	GAGE1	CSTPP1	PCNX3	SMOX	ASAP1	MMP11	TTLL7	DDOST	PLD1	RAVER1	CD109	UPF3B	SOAT1	MACROD2	SPON2	DENR	SOX9	TOB2	ZNF532	TRIP13	BUB1B	BCAT1	CREB3L1	DHRS13	PAM	VCAN	HES4	BOLA2	EMC1	ZC3HAV1	SAC3D1	CDC7	TSHZ2	TFAP2C	GRK6	FHOD3	THEM4	HMGA1	PDK1	SPINT1	ARFGEF3	TRPC1	IPPK	ZNF239	GCNT3	PSMC3IP	SLC52A2	CTHRC1	ITGA2	TRIP10	NEIL3	TSSC4	NIBAN2	TECPR1	ZNF432	BMAL2	TPM2	SPAG4	ALDH18A1	DGCR2	ARG2	ITPR3	TBC1D13	FBLIM1	TMED9	VPS13C	MFSD4B	FIGN	TOX3	ZNF292	BRD9	SPINT1-AS1	LASP1	ZP3	MYLIP	RAD54B	SLC36A1	CDCA7L	YARS1	SLC2A6	CA12	ARFGAP1	FAM199X	ZNF618	KCTD2	AKR1B10	C4orf48	SLC22A15	RBIS	TFPT	NRCAM	PRRC2B	ZFP41	SHKBP1	MCOLN3	MAP4K4	SLC25A29	LAMA5	DPP3	NQO1	PTP4A3	UBE2Q2	GBP2	RNF115	MSI2	UCHL1	GAS2L3	RBM10	MAP4	PLAG1	DKK1	PLCB1	PRXL2B	SEMA3C	GLS	DNAJC10	MAGED4B	TUFT1	HKDC1	B3GAT3	TOR1AIP2	STRBP	PLP2	ZNF302	PTPA	GFUS	TEAD2	CHD7	FLCN	RRP7A	EEF1A2	CECR2	TKT	GAS5	DGKH	NFIA	CAPN10	SMPD2	HPS3	PYCR3	SLC44A3	DNAJA4	PKM	DEAF1	HJURP	PAQR5	FXYD3	MCAM	PES1	GYG1	CDK13	NOL3	COL1A2	SMG5	PDE4C	BCORL1	SCAMP5	MSANTD3	SCFD1	MAPK13	TACC3	LIMK2	E2F1	PTMA	TMCC1	POPDC3	PPM1F	NUPR1	PWWP2B	DUSP22	POMK	SLC45A4	MROH1	SLC6A8	MFSD10	ZDHHC24	SORT1	ANKRD10	TMEM165	DDX25	MAP1B	CLTB	RASA4	CCDC93	ZNF777	NUB1	TCF3	PDIA4	CSNK1E	DBN1	SAP25	RRAGD	ZNF783	ARHGEF1	ADAMTS5	MYBL2	EFCAB2	GPX8	SSBP2	PLAGL1	AGTRAP	BCAS4	SESTD1	G6PD	SYNCRIP	SNAPC4	GNPDA1	RNF145	NEMP1	RHOQ	DTYMK	RCAN3	ALDOA	PLEKHG2	NEAT1	ARHGEF2	AMMECR1	PHF21A	ZNF736	HLA-DQA1	SLC25A19	DLGAP4	PTPRM	SURF2	WDFY2	MECOM	GTSE1	MYEF2	TRPS1	CTNND2	INTS8	CABYR	BAMBI	NPAS2	DTNA	FOXQ1	MORC2	C18orf54	SPTBN1	ALPK3	KIF2A	BARD1	HIC2	BIRC5	LAMB1	ATAD2	MAP3K4	EZH2	ZC3H3	REXO4	CD24P4	ANXA2	SNRNP48	ATIC	USP42	MKNK1	TTLL4	C3orf14	DNAJC6	CHFR	CCNE1	PLXNA1	AGRN	MICALL1	CRIM1-DT	FNDC3B	SF3A2	DNM1L	GABBR1	FAM50A	PKIB	DLG5	MTHFD2	RRAS	SERPINB1	MARS1	PACSIN2	NACA	RUVBL2	OLA1	FAM171B	ORAI2	NRP1	SLC25A24	MXD1	SZRD1	UBAP2	HYOU1	NETO2	ZNF789	B3GNT5	POU2AF1	CDCA7	NDOR1	CCDC144NL-AS1	SCRIB	SLFN13	PKP4	GPRC5B	UCP2	HDAC1	PTGFRN	PPIL2	PRRC2A	HOXD8	KIAA0513	IFRD1	ENO2	SLC25A36	ANKRD46	TMEM237	NSMAF	FABP5	HIF1AN	ZNF827	SCN8A	COL11A2	MRS2	SHC1	DENND1A	CAPG	FBLN1	GORAB	LLGL1	BCL11A	ZNF765	PTPN14	MAP7D2	SPRING1	TMEM201	IGSF3	CENPM	UBAP2L	BOP1	RABL6	CDKN1C	PDGFA	BICDL1	TPD52L2	AP1S2	SOHLH2	FUS	CCNQ	WFIKKN1	VANGL1	NAV3	NPNT	ARHGAP4	ASRGL1	DDIT4	TGFB2	PLBD2	HMGB3	SH2B1	SULT1C2	PAFAH1B3	TMEM200B	TRABD	FERMT1	SOX4	JRK	CHTF18	SNAP25	STK39	USP48	KCNQ1	ZNF704	NSD2	SPINK1	PFKFB4	N4BP2L2	CLN6	KIFC2	CEP164	DEF6	LRP11	DUSP9	RAPGEF1	MILIP	IGF2BP3	MRTO4	DMKN	VGLL4	PIDD1	FARP1	CBX2	HOXA5	TAF3	SERPINH1	SLC29A4	DGKZ	GTPBP1	MAGEA1	FAM110A	ACTN4	ADAM33	PCSK5	PNKP	OTUD3	HPS1	HSPBAP1	IRAK1	RHOBTB1	ESS2	EHD2	SGSH	IGF2BP2	DNAAF9	PRR11	PURB	MALAT1	PIGT	KCNH2	B3GALNT1	ZMYM3	PHF19	PTGES	ZMYND19	DDHD1	KIAA1522	GXYLT2	GNAS	ENAH	CTSC	SEMA3F	PUSL1	HUNK	JMY	CCDC97	CCL28	CBX6	ROBO1	ATP13A2	TDG	URB2	CKMT1B	TMEM65	PDZK1IP1	FOXO6	MAP2	SLC7A11	CHD2	COL1A1	MMP12	CIB2	TNIP2	SENCR	PLXNC1	PHPT1	GRAMD1A	ECT2	WDR5	KIF18B	HRAS	LRPPRC	NUP43	NUDT14	GLDN	ZNF234	TUBB2A	CKAP4	TAX1BP3	FLNA	SUSD4	CPSF1	FBXO41	TNPO1	IKZF4	PCLAF	RRP12	SOCS7	MPHOSPH9
TONG_INTERACT_WITH_PTTG1	http://www.gsea-msigdb.org/gsea/msigdb/human/geneset/TONG_INTERACT_WITH_PTTG1	RPL31	EIF2S2	TBPL1	PYM1	CDC42SE1	RPS26	PTRH1	ARL6IP4	ABT1	FGF13	ATAT1	PLK3	PPFIBP2	APOBEC3F	CNP	ADAP2	RSL24D1	RPS15	AIFM3	RNPC3	IER3	TRIM41	AURKA	HMGN2	GSTM3	C7orf50	MTG1	PHF11	PIMREG	RPL41	KIAA1191	TMEM237	CTNND1	CCDC149	AEBP2	TYMSOS	PUS7L	WDR5	NHP2	PDE6H	ATP5PO	GABARAPL1	RPL30	DDX54	C19orf53	ARPC1B	ZNF740	DDX47	TEAD4	ERI1	UTP4	NOB1	RPF2	ZMAT4	LLPH	RPL26L1	RPS10
SCIAN_CELL_CYCLE_TARGETS_OF_TP53_AND_TP73_UP	http://www.gsea-msigdb.org/gsea/msigdb/human/geneset/SCIAN_CELL_CYCLE_TARGETS_OF_TP53_AND_TP73_UP	CDKN1A	LTBP2	SFN	TP53	JAG2	GAS2L1	HRAS	SEPTIN9	NEDD9
SCIAN_INVERSED_TARGETS_OF_TP53_AND_TP73_UP	http://www.gsea-msigdb.org/gsea/msigdb/human/geneset/SCIAN_INVERSED_TARGETS_OF_TP53_AND_TP73_UP	FTL	TP53	ST3GAL4	RHCE	PEPD	GPR3	H3C11	SLC28A2	MMP17	PCNA	ASB4
GUENTHER_GROWTH_SPHERICAL_VS_ADHERENT_UP	http://www.gsea-msigdb.org/gsea/msigdb/human/geneset/GUENTHER_GROWTH_SPHERICAL_VS_ADHERENT_UP	CSPG5	CCND2	PCSK1N	ADGRB2	MAP2	PTPRZ1	OLIG2	SHC3	DLL3	ADGRL3	ADGRG1	GRIA2	MAGED4B	OLIG1	VANGL2	HES5	NES	CELSR2	ADGRB1	METRN	CRMP1	HES6
GUENTHER_GROWTH_SPHERICAL_VS_ADHERENT_DN	http://www.gsea-msigdb.org/gsea/msigdb/human/geneset/GUENTHER_GROWTH_SPHERICAL_VS_ADHERENT_DN	CASP1	GAA	COL18A1	MVP	CD44	MET	CD59	PRKCD	ITGB1	CD46	PRSS23	MEIS3P1	CAV1	FN1	VCL	PXN	NR3C1	IL13RA1	NQO1	CTSD	ANXA5	PLAUR	TGFBR2	TGFB2	NRP1	CCND3
SCHWAB_TARGETS_OF_BMYB_POLYMORPHIC_VARIANTS_DN	http://www.gsea-msigdb.org/gsea/msigdb/human/geneset/SCHWAB_TARGETS_OF_BMYB_POLYMORPHIC_VARIANTS_DN	CDC14A	BCL3	HDAC6	HOXB5	CUL9	EVI5	PAFAH1B1	GULP1	CDK13	NR3C2	VEGFC	CAMK2B	ELF3	NEK3	TAF7L	RASSF2
GOUYER_TATI_TARGETS_DN	http://www.gsea-msigdb.org/gsea/msigdb/human/geneset/GOUYER_TATI_TARGETS_DN	LOXL4	SNCG	TIMP4	CSPG4	PTP4A3	TAGLN	HPN	S100A4	MAPK12	FN1	RBBP8NL	MCAM	BMP7	IGFBP2	IGF2	FABP5	A4GALT
CAFFAREL_RESPONSE_TO_THC_UP	http://www.gsea-msigdb.org/gsea/msigdb/human/geneset/CAFFAREL_RESPONSE_TO_THC_UP	CENPL	KCMF1	FTMT	TGFB3	VEGFA	RPS2	YY1AP1	MYC	ZNF451	UBR4	SEC31A	SHMT2	RAB5A	NUCB2	NEAT1	TFRC	ASNS	IMPA1	ZFP36L1	IPO7	CDKN1B	SLC3A2	USP3	SERINC1	ZRANB2	FNTA	H2AC6	CPEB4	HERPUD1	PNISR	MCCC1	EXOC2
CAFFAREL_RESPONSE_TO_THC_DN	http://www.gsea-msigdb.org/gsea/msigdb/human/geneset/CAFFAREL_RESPONSE_TO_THC_DN	PABPC4	TMEM109	DNAJA1	HSPH1	DHCR7	TUBA3C	PPIF	SRSF3	CCNA2	CYP51A1	RRM2	SERPINB2	SESN1	CDK1	DHFR	UBAC1	CALM3	EBP	SPIDR	EIF1AXP1	HSPA2	PCLAF	HSPA8	TUBB	TUBA1A	MCM6	UHRF1	ZWINT	GIPC1	MCM3	RBM4	PNP
CAFFAREL_RESPONSE_TO_THC_8HR_5_UP	http://www.gsea-msigdb.org/gsea/msigdb/human/geneset/CAFFAREL_RESPONSE_TO_THC_8HR_5_UP	IPO7	CDKN1B	AIMP2	USP3	TES	STX5	JUND	CTSL	GARS1	GOLGB1	ID2	ZFP36L1	SRRM2	NEAT1	OSER1
CAFFAREL_RESPONSE_TO_THC_8HR_5_DN	http://www.gsea-msigdb.org/gsea/msigdb/human/geneset/CAFFAREL_RESPONSE_TO_THC_8HR_5_DN	HSPA8	PABPC4	DNAJA1	HSPA1L	RDH11	SRSF3	SRSF7	DNAJB1	RRM2	EIF1AXP1	HSPH1	HSPA2
CAFFAREL_RESPONSE_TO_THC_8HR_3_UP	http://www.gsea-msigdb.org/gsea/msigdb/human/geneset/CAFFAREL_RESPONSE_TO_THC_8HR_3_UP	PATL1	AIMP2	EPCAM	CPEB4	RHOB
CAFFAREL_RESPONSE_TO_THC_8HR_3_DN	http://www.gsea-msigdb.org/gsea/msigdb/human/geneset/CAFFAREL_RESPONSE_TO_THC_8HR_3_DN	PCDHB14	ACTR1A	RANGAP1	TRAP1	PSMD1	PRPS1	ENO1	CHD4	POLA2	EIF3B
CAFFAREL_RESPONSE_TO_THC_24HR_3_DN	http://www.gsea-msigdb.org/gsea/msigdb/human/geneset/CAFFAREL_RESPONSE_TO_THC_24HR_3_DN	NUSAP1	MT2A	CDC42	H4C9	RRM2	GIPC1	NUPR1	RYR1	CPT1A	PSMD8	WDR89	WBP1	CSNK1G1
CAFFAREL_RESPONSE_TO_THC_24HR_5_UP	http://www.gsea-msigdb.org/gsea/msigdb/human/geneset/CAFFAREL_RESPONSE_TO_THC_24HR_5_UP	CCNA2	KHSRP	RAB5A	PNP	NUCB2	UHRF1	ZFP36L1	CTSL	NCOA4	EXOSC4	TUBB	CKS2	LIG4	VAV3	GAL	IARS1	PSMA2	DDB1	EIF2A	PABPC1P2	ABRACL	PCNA	NAMPT	SELENOP	ATP5MC3	TFRC	RNF10	RPS2	CNBP	TXNRD1	FNTA	RBX1	MYL6B
CAFFAREL_RESPONSE_TO_THC_24HR_5_DN	http://www.gsea-msigdb.org/gsea/msigdb/human/geneset/CAFFAREL_RESPONSE_TO_THC_24HR_5_DN	IMPA1	RBM4	FTMT	CALM3	NME1	GARS1	POLR2J2	TGFB3	PCBP2	RANBP1	NDUFA1	UBR4	ATP5MK	NDUFB3	COPB2	CENPL	SLC3A2	IGFBP5	LRRC28	EXOC2	SHMT2	NUSAP1	ASNS	ARF4	SERPINB2	ZRANB2	MT2A	TYRO3	MLC1	ALG2	SPINT2	POU4F1	DCTN4	RAB2A	UBE2C	SUB1	PCLAF	FOXM1	YY1AP1	DUT	FXYD3	EIF5	EBP	HERPUD1	ATP5MF	SPIDR	PPIH	TUBA1A	SEC16A	H4C3	CDK1	ATP5MJ	WARS1	RRM2	NEAT1	MCCC1
SUH_COEXPRESSED_WITH_ID1_AND_ID2_UP	http://www.gsea-msigdb.org/gsea/msigdb/human/geneset/SUH_COEXPRESSED_WITH_ID1_AND_ID2_UP	ATF5	DNAJB1	ID2	GADD45B	NDRG1	GABARAPL1	MYO1F	SKIL	SQSTM1	GZF1	PLAU	BHLHE40	MIDN	RAB20	DDIT3	ID1	S100A6	UNC5A
GARCIA_TARGETS_OF_FLI1_AND_DAX1_UP	http://www.gsea-msigdb.org/gsea/msigdb/human/geneset/GARCIA_TARGETS_OF_FLI1_AND_DAX1_UP	LMBR1L	SYNGR1	PBXIP1	NCKAP5	PLIN3	RASA4	C5orf15	IFT140	SNX14	MYO6	STIM1	HMGCL	FAM234A	RFNG	MAGED4B	KCNMB4	CIRBP	CUL7	NBAS	MAP3K1	FNDC4	PGAP1	HLA-E	SLC26A11	INPPL1	SMIM14	LRP10	NEIL1	SEMA6A	ZFP90	SVIL	NKX3-2	PJVK	PTGES3	SGSM2	FKBP14	ADCK5	CPT1B	KDELR3	LGALS1	ZNF217	KLHDC8B	GNPTG	UBE2L6	STAT2	IGFBP5	ATP7B	ANKRA2	KCP	WDR19
RICKMAN_TUMOR_DIFFERENTIATED_WELL_VS_POORLY_UP	http://www.gsea-msigdb.org/gsea/msigdb/human/geneset/RICKMAN_TUMOR_DIFFERENTIATED_WELL_VS_POORLY_UP	FAM118A	MAP2K6	SRSF7	PNISR	SFXN2	BCL11A	CENPF	ECHDC2	MECOM	LUC7L3	CHD1L	TFDP2	ZNF764	MEX3A	SPRY2	CCDC74A	AHCTF1	POGZ	MCM3	CBFA2T2	CCT3	RBM39	ABI2	ZNF322	OCA2	ZNF704	USP21	C2orf68	ABHD12	ATP6V0E2	MAP7D2	AGO2	SEMA6A	NONO	TRA2B	GNAS	IARS2	RABL2B	NOP53	VARS2	XPO1	ZCCHC3	SFPQ	PKDCC	MAN2A2	BTN2A2	MYB	ARHGAP19	FAM13B	SRRT	RPIA	ROBO1	RPL17	NUCKS1	ANP32A	TNRC6C	PHC1	ISYNA1	TOMM20	SBK1	PBX1	TSPOAP1	PDCD4	TERF1	BOLA1	TENT4A	RPL23	H4C3	FLVCR1	ZBED5	GTF3A	MSL2	MYCN	OARD1	CHPT1	NEMP1	SPAG5	GATAD2B	HNRNPLL	BCL7A	ARHGEF26	MVB12B	CLASRP	FBL	EIF3L	MUTYH	CLDN11	MSI2	CSPP1	LMO4	H1-10	ACVR2B	CGNL1	GLCCI1	SRSF3	PTCH1	CCL19	LPIN1	OPLAH	NCOR1	UBE2T	SYNPO2	ATP5F1A	FRMD4A	GCFC2	ATF7IP2	HOXC9	DNMT3A	CCT6P3	ZNF180	SCARA3	ALDH1A1	ACSS1	HNRNPU	PSMB4	CENPS	SNRPE	MDM4	E2F5	LGR6	CEP70	JRK	LRRC14	EEF1D	SIM2	ZNF875	TRAPPC6A	ALDH2	COMMD7	FARP1	UCK2	IMMT	MSH6	DDX17	EFHC1	SLC45A4	LBR	NEO1	IFT122	SMC4	TRAF4	ASB3	OGT	MED12	POLR2B	SEPHS1	GSTM4	ATP2C1	CENPV	ZNF740	CAPS	NAP1L1	EARS2	TGIF2	TOMM70	CD8B	NASP	FRZB	ANKRD46	PARP1	TMEM70	SHROOM3	ITGB2-AS1	SRSF1	NEPRO	IRF2BP2	MTMR1	TRAF3IP3	AHSA2P	ACACB	EML4	RMI2	ZNF496	FAM171A1	CCDC28B	MYNN	PHKA2	GINS1	MAT2A	E2F6	LRP6	WBP1	RPS7	TTLL4	NPB	LIPT1	GCNT2	GFPT1	FAM117A	B3GALNT1	NCOA5	NFYA	NCBP2	AGBL5	SOS1	FZD7	GMCL1	SRSF6	FUBP1	CCT7	TMEM97	TGS1	SMCHD1	CHCHD6	PPM1B	LIFR	MDH1	SLC5A6	ERO1B	ZBTB39	SFT2D3	CREB3L4	RPL35A	SNRNP200	NINL	STARD7	TNRC18	TARBP1	KLHL12	C5	RPL5	MGAT3	SNCAIP	SNHG6	NR2F1	PLCB4	CABYR	ZNF747	SLC25A6	ATP5MC2	PKP4	TRAF5	ETV5	LTB	TMPO	GPR161	CACYBP	IPO9	EPB41	RPS27	EMID1	ZNF251
RICKMAN_TUMOR_DIFFERENTIATED_WELL_VS_POORLY_DN	http://www.gsea-msigdb.org/gsea/msigdb/human/geneset/RICKMAN_TUMOR_DIFFERENTIATED_WELL_VS_POORLY_DN	EGLN3	ZDHHC5	CALM1	CT69	NUP50-DT	PCYT1A	TWF1	GPR157	SEMA4B	MKNK1	RAB10	TUBB6	MYO5A	KLK7	USB1	SNX33	HBEGF	ADAM12	KLF7	ATL3	RCAN1	N4BP1	MTPN	IPPK	SDCBP2	SLC39A3	RAB3D	LOC154761	ULBP2	SLC35F6	IGFBP6	AP1M2	YIPF5	SLC31A2	ZNF750	CA12	HOMER3	NRBF2	TPM4	FAM83A	MSRB1	KLK8	FKBP15	KLC3	B3GNT9	CASP4	BICD2	ZDHHC3	GSKIP	STK17A	UBAP1	ARHGEF37	PNP	CAVIN1	INPP4B	S100A8	C1QTNF6	NRG1	IL20RB	IL13RA1	CDSN	CDCP1	CCDC85C	SPRR4	TRIP11	ABHD5	MYD88	ADAMTS15	MAN2A1	BZW1	NGEF	RAB31	GOLT1B	CWH43	UPP1	TOM1	GJB6	TTLL11	NUMB	CORO1C	YKT6	FLJ20021	GALNT10	SPTLC1	LDHA	OVOL1	DUSP7	SNRK	DAPK3	LRRFIP1	NIPAL4	CISH	KDELR3	DUSP14	TRIM7	KRT5	ANKRD9	ADGRF4	ELOF1	TNS4	FBLIM1	PPIC	SMIM12	AFAP1L1	ASPRV1	IMPDH1	PDCD6IP	CD44	LUZP1	SLAMF9	GLIPR1	VAMP3	TP63	BAK1	PHACTR2	FST	STON2	OSBPL10	CNGB1	PXN	BSG	ARL8B	GM2A	LINC02762	KLF6	NUP50	DOCK6	VLDLR	MXD1	SLC30A4	KCNK6	ADAMTS14	SLC27A4	IVL	TANGO6	MTRF1L	TSPAN5	TMSB10	LRRC8E	CARD6	JPT1	ELMOD2	CSNK1A1	SFN	KRT80	TTC39B	KCTD10	PRR9	KRT6B	WDR83OS	SLC9A1	UBE2Q2	PDPN	KLK10	AHNAK2	PCSK7	P4HA2	TMEM154	ABCA12	TRAPPC3	YIPF2	PRDM1	HTRA1	LPAR5	PERP	FAM114A2	LIMA1	MAFB	TANC2	TICAM1	SLC38A7	HMOX2	EPPK1	MCOLN1	ATP6V0E1	OXSR1	DSP	SQOR	SLC31A1	ERO1A	CPEB4	KRT17	KCTD11	CARHSP1	TMCC3	MFAP3	OCEL1	PSD4	NABP1	GJB2	IL36RN	HPSE	HERC4	TNFAIP1	SDC1	ANKRD13A	RHOV	PLEKHB2	PCDH7	MMP10	MAPK1	UBE2A	NPEPPS	GRHL3	GPM6B	FAM131B-AS2	EHD2	SPRR1B	NR1D1	MTF1	PTHLH	ALAS1	KRT16	LRRC8C	REEP5	DNAJB5	ABHD6	SMTN	RNASE7	SGMS2	CEMIP	ORMDL2	PPARD	STRN3	FABP5	C1orf116	PTGS1	LRRC59	OSTM1	FBXO8	MAP7D1	PLIN3	GNA15	PPP2R5B	COL5A3	NACC1	RAB8A	CC2D1B	ARF4	ADM	R3HDM4	METRNL	MMP1	TES	S100A2	PAM	CRYBG2	KCTD5	CFAP251	ADCY7	BMP1	DESI1	KRT14	CLCA2	GOLGA7B	TREM1	CDC37L1	EVI5L	KLF10	ZC3HAV1	BACH1	AP3S1	TXNDC17	CD36	MCUB	SBDS	LRFN4	GOLGA5	MRPL4	LTB4R	TUBA4A	NT5E	PSMD12	ZBED2	PLAUR	PGGT1B	SLC2A1	MRC1	DCUN1D3	HES2	LCE3D	STX12	FAT2	PPP1R1C	ITPRIP	PTBP3	NLRX1	LINC00520	ALS2CL	AHNAK	MAST4	ATP6V0D1	CCL24	MICALL1	ITPRID2	HSD17B1	BNC1	ARRDC4	EREG	SYNPO	MAPK6	PLS3	MEAK7	SH3PXD2B	GIPC1	TMEM40	DYNLL1	NDEL1	EHBP1L1	INHBA	TEX2	KLHL18	DSC1	HIF1A	MAP4	FRMD6	KLK11	CERS3	PLEKHM1	SAR1B	DHRS7	GAS2L1	ELL2	IL1A	GSDMC	DDA1	SHFL	FEM1C	AGPAT4	KCNK10	IGFL1	NECTIN4	MAFK	USP15	DUOXA1	SH3BGRL3	RAB38	IFFO2	LPCAT2	HYCC1	JUP	WASL	ARL4D	TCP11L1	CARD10	PTGFRN	KLC1	RNF39	EHD1	C4orf3	ILVBL	GDPD2	DCBLD1	UBE2L3	PIP4K2C	RARS1	HRH1	CDKN1A	SDR9C7	IGFL2	FAXDC2	GPR68	RIC1	GNAI1	ERAP2	SLC7A5	SERINC2	FHIP1A	SAR1A	S100A6	CLIP1	CPM	TMEM79	PLBD2	FKBP14	CDC37	DLGAP4	KRT6A	COCH	SLC44A1	C6orf132	CSNK1E	STARD5	TINF2
RICKMAN_TUMOR_DIFFERENTIATED_WELL_VS_MODERATELY_UP	http://www.gsea-msigdb.org/gsea/msigdb/human/geneset/RICKMAN_TUMOR_DIFFERENTIATED_WELL_VS_MODERATELY_UP	DZIP3	FAM171A1	MECOM	KRT4	SP4	HEY1	UBL3	SSBP2	ASXL2	COMMD7	ZNF704	ALDH5A1	EZH1	ACSS1	MAP7D2	GATM	FAM102B	CNPY3	SOS1	TIFA	TMEM150C	CHPT1	BCL11A	GPD1L	LEF1	ZNF747	LPIN1	MRPL33	P4HTM	FAM118A	ETNK2	ATAD2B	USP21	PLCB4	PHF8	C2CD5	SRSF7	SUOX	ZBTB18	SYNPO2	PBX1	ARHGEF26	TRAF5	SLC27A1	GLCCI1	ASB3	NCOA1	GGT7	ENPP4	E2F5	DNAJC4	ZNF207	SMDT1	JTB	KAT6B	PLCB1	CYP4X1	RARB	MYLIP	LBH	LMO4	CLCA4	PDCD4	DIPK2A	IQCB1	AHSA2P	PRKAR2B	ABCC5	ZNF513	MYB	GGA2	ZNF550	EML4	ATRAID	ZDHHC2	KRT13	KAT7	SFT2D3	THAP9-AS1	WBP1	CAPS	SERTAD4	TRIM2	METTL7A	MAP2K6	TSPAN6	CCT6P3	ME2	IFT172	IGFBP5	TMTC2	PASK	ANKH	NPRL2	CLN3	EDEM2	FAM117A	ABHD12	MSI2	PIK3R3	SUSD4	EYA2	TARBP1	GSTM4	TMX4	HEATR5B	SCPEP1
RICKMAN_TUMOR_DIFFERENTIATED_WELL_VS_MODERATELY_DN	http://www.gsea-msigdb.org/gsea/msigdb/human/geneset/RICKMAN_TUMOR_DIFFERENTIATED_WELL_VS_MODERATELY_DN	PPARD	LYPD5	LIMA1	SQOR	KLK5	PRR9	CT69	SPRR1B	AREG	KLK8	CDCP1	PLEK2	AJUBA	SDR9C7	IL22RA1	MAPK6	WFDC12	SH2D5	CNGB1	KRTDAP	PTGS1	KRT16	ARPC5L	SLC28A3	CAV1	GOLGA7B	LUZP1	USP15	SPTLC1	TNS4	DSG1	H3-3B	H2BC4	NOCT	RRAS2	DEFB103B	RAB31	KLK7	AGPAT4	PI3	TEAD4	SPRR2G	ANGPT2	BNC1	CARHSP1	PDPN	TUBA4A	GPR68	ETS2	GDPD2	GPR39	TUBB6	DMKN	DEFB4A	NRBF2	DNAJB5	PPP2R2C	KLK10	KLHDC7B-DT	RNASE7	S100A2	AJAP1	EHD4	CDC42EP2	CDSN	PSME3	OXSR1	SFN	IL1A	DEPDC7	KCTD5	KRT17	CCDC85C	PAQR5	APBB2	AFAP1L1	ASCC3	ARRDC4	KLC1	CFAP251	CARD10	CYP26B1	ASPRV1	KRT14	CDKN1A	TTLL11	APLN	LRFN4	MMP1	LCE3D	NEDD4	IL36RN	IL24	PERP	NIPA2	IFFO2	NUMB	CDH22	PKNOX1	GJB2	DUSP14	PTP4A1	IPPK	KRT6B	HOMER3	MAP4	RPS6KB2	NRG1	WFDC5	HIF1A	IMPA2	FAM83B	TRAF3IP2
RICKMAN_TUMOR_DIFFERENTIATED_MODERATELY_VS_POORLY_UP	http://www.gsea-msigdb.org/gsea/msigdb/human/geneset/RICKMAN_TUMOR_DIFFERENTIATED_MODERATELY_VS_POORLY_UP	RPS15A	TRIP11	CDC25C	CELF1	ARHGAP32	DPYD	ATP6V0E1	VLDLR	MFSD8	DUSP3	TEDC2	FANCI	IDS	LOC154761	MRM3	SIAE	COL3A1	ARF4	TOM1	CPEB4	NAT10	RAB3D	IPO5	GALNT10	SNRPA	STX12	R3HDM4	SNX19	SRSF2	TLR2	MXRA5	YIPF2	LRRC15	GLT8D1	OLFML2B	ADCY7	ABHD5	SNRPA1	IMPDH1	ADAM12	C19orf48	ECM2	SLC12A6	OCEL1	GPR160	ORC1	DENND1B	IRAK4	SLC44A2	CHMP2B	PRKCH	NR1D1	DNASE1L1	YPEL5	SVEP1	AP1M2	PAFAH2	KDELR3	VAT1	CPM	SYTL2	ENTPD3	ANAPC1	NBL1	HEATR5A	NAGA	IL13RA1	MFRP	PGLS	CMTR1	NECTIN4	GLT8D2	ADAMTS2	GLB1	VAMP4	PPIC	SLITRK6	RAMP1	LIPH	GPR161	B3GNT9	SNX24	FBN1	CARD6	ARL8B	NSF	FUT11	TMPRSS4	MAN2A1	NCAPG	RAB11FIP1	BEND3	BSPRY	SRPX2	E2F3	CHCHD10	EMG1	EIF2S2	BOK	ANXA2R	C1QTNF3	MAFK	CCNF	ZNF286A	PHACTR2	KNTC1	ABHD14A	SH3GLB1	NPDC1	SH3BGRL3	TACSTD2	SRSF3	HDGFL3	RPUSD2	MARCHF2	FUS	S100A6	ZNF469	COL5A2	SH3PXD2B	CPZ	TRAK1	CTSK	POP4	PRMT1
RICKMAN_METASTASIS_UP	http://www.gsea-msigdb.org/gsea/msigdb/human/geneset/RICKMAN_METASTASIS_UP	SLC37A3	PGRMC1	TMEM201	SALL2	PABPN1	DHX35	ARMCX6	BBS9	ABI2	PPM1D	FGF19	ACVR1B	PHC1	BBOF1	ATRX	TCTN3	GGT7	RETREG2	GCAT	CCT6P3	PDIA4	TP53BP1	TXNDC15	KAT8	IDH1	ZNF704	COX11	IFT52	LRP4	TMEM128	B4GAT1	INO80D-AS2	CTCF	MGP	ZFHX3-AS1	TMEM97	CAND1	PARL	STAG2	CENPS	ACVR2A	MAGI2	NEPRO	PXDN	GEM	FAM13B	ETV4	ABCD4	ETV5	HNRNPH1	FIP1L1	TSPAN6	ST13	PSMD1	APPBP2	NDUFS1	TFDP2	VKORC1L1	MRPL44	CAND2	YTHDC1	SCFD2	WDR12	NUDT7	NAT10	ACACB	SLC22A17	JAGN1	VBP1	HSD17B12	CCNB1IP1	PHB1	NOP58	TTLL5	TTC5	C14orf132	MECP2	ZNF711	CHST10	PNN	TMEM18	C2CD5	CDK5RAP3	CETN2	FAM229B	ITGB5	MOB1B	CCDC43	JAM3	MTHFSD	LGR6	ERCC8	LNP1	CBFA2T2	QPCT	LRP6	SLC25A14	UBFD1	MAGEE1	DTX3	ZFP90	SENP2	ABCB7	DDIT3	DNAJB11	HJURP	RXYLT1	MDM1	E2F6	RTF2	EFHD1	GATC	PRKD1	LINC00888	ITGBL1	CDCA3	RBMX2	UPF3B	SUPT7L	BEND7	SFMBT1	TFAM	MGA	IFT43	NUDT9	FARP2	ZNF26	NKAP	NAP1L5	ALDH6A1	ADAM17	CENPBD1P	ZNF271P	TCEAL8	ARMCX3	APOLD1	USP51	RAD17	SEC62	ZNF397	PDZD11	KAT14	AKAP1	COPS8	RNF25	SMARCA1	DHX8	RBM15	LAMA2	SNHG14	PKP4	TCEAL4	EMC1	ATXN3	PLCB4	ARMCX1	GNAS	NDUFAF7	SH3RF3	GPR19	RPE	BEX1	PLEKHA5	ZNF75A	ATAD2B	ARL16	FRZB	SRSF6	MTERF4	DTX4	MTA3	ATP9A	MRPS35	GXYLT2	DDR2	CREB1	TIGD1	SUMO1	SNF8	ZBTB14	NCL	NAT9	VHL	FAM161A	TAF1C	RBM25	MFF	ZNF621	MSL2	NUP54	PAPOLA	AHI1	PDXDC1	SH3BGRL2	ZNF449	GIHCG	SLC16A10	APOOL	NUDT4	GPRC5B	OSCP1	ZBTB33	MRPL1	RPL22	METTL21A	MPDZ	INO80D	ASB3	PMS2	VSTM4	ZNF606	SMIM10L1	DYRK2	HIRIP3	SLC25A33	PFKM	SLC16A4-AS1	EDAR	LCLAT1	MEST	C1orf56	MSH5	RASSF8	USP13	ZNF263	CNPY2	BEX5	BEX3	GPRASP2	B4GALT5	LMTK2	SDAD1	SPATA7	PRCP	TAFA5	ANG	RPL13P5	SHE	TAF9B	BUD23	SALL4	ISCA2	MAGEF1	APBA2	BDH2	FAM234B	SLC11A2	NUP107	GIGYF2	C18orf21	BEX2	AGFG1	DYRK4	LMAN2L	ZNF764	ACP1	THOC2	H2BC8	PDRG1	PRR3	AMZ2	TPST1	VPS45	PAIP2B	NMT1	GLRX5	SNED1	MARVELD2	ARL17A	TRIP12	DCUN1D1	ERVK3-1	HSD17B11	RASL12	HNRNPUL2	SEC14L4	PSMD10	MPHOSPH10	TMX4	YARS2	LRRC23	CADM1	MUTYH	METTL7B	FAM133B	SEPHS2	HEBP1	GPRASP3	EFCAB11	ITGA9	PILRB	ZNF92	TTC17	RNF32-DT	ILKAP	ZMYM3	FASTKD2	ALS2	BORCS5	ZMYND11	ZSCAN26	EP400	C17orf80	DNAJC18	NOL9	CYB5RL	EPC2	MMGT1	EPM2AIP1	ZNF133	BOC	ADAMTS9	GPR89B	WDCP	RNASEH1-DT	TIGD7	NEK9	IPO8	ZNF789	DPY30	DNAL1	SPEN-AS1	PPIG	MTERF2	DIS3L2	EEF1B2	GAS7	MORN2	TMLHE	MFAP3L	CKAP5	PPWD1	ANKRD40	CCP110	BEX4	BOLA1	TMED8	LMLN	GABARAPL1	ZNF24	LINC02893	MAGEH1	CSTPP1	SVIP	RLIM	NBR1	RBBP6	YIPF6	ELP2	PASK
FRIDMAN_SENESCENCE_UP	http://www.gsea-msigdb.org/gsea/msigdb/human/geneset/FRIDMAN_SENESCENCE_UP	HSPA2	CDKN2A	SERPINE1	CDKN2B	CYP1B1	CCND1	RRAS	RHOB	FILIP1L	NRG1	RAB31	CCN2	VIM	IGFBP4	MMP1	RAB5B	S100A11	GUK1	MAP2K3	MAP1LC3B	CXCL14	IRF5	CITED2	HTATIP2	CDKN2D	IGFBP3	NME2	ISG15	NDN	IGFBP2	RBL2	TSPYL5	CLTB	IRF7	IGFBP7	F3	IGFBP6	TNFAIP3	TP53	IGFBP5	HBS1L	ALDH1A3	RAC1	STAT1	IFNG	IGSF3	THBS1	IFI16	ING1	CDKN1C	OPTN	RGL2	CREG1	SOD1	CRYAB	COL1A2	HPS5	RABGGTA	SMURF2	PEA15	AOPEP	RAB13	MDM2	TFAP2A	TGFB1I1	SPARC	TNFAIP2	SERPINB2	TES	CD44	IGFBP1	FN1	CDKN1A	EIF2S2	ESM1	SMPD1	GSN
FRIDMAN_SENESCENCE_DN	http://www.gsea-msigdb.org/gsea/msigdb/human/geneset/FRIDMAN_SENESCENCE_DN	CCNB1	BMI1	CCN4	CKS1BP7	ID1	LAMA1	EGR1	MARCKS	CDC25B	ALDH1A1	E2F4	LDB2	COL3A1
FRIDMAN_IMMORTALIZATION_DN	http://www.gsea-msigdb.org/gsea/msigdb/human/geneset/FRIDMAN_IMMORTALIZATION_DN	ALDH1A3	MAP2K3	IGFBP3	OPTN	IGFBP7	HPS5	CXCL14	SERPINE1	SPARC	CDKN2A	IGFBP6	MAP1LC3B	CCN2	CDKN1A	HTATIP2	IGFBP5	CREG1	TP53	HTRA1	IRF7	IFI16	HSPA2	RB1	CYP1B1	IGFBP4	NDN	TSPYL5	TGFB1I1	FILIP1L	AOPEP	AHR	IRF5	CLTB
RICKMAN_HEAD_AND_NECK_CANCER_A	http://www.gsea-msigdb.org/gsea/msigdb/human/geneset/RICKMAN_HEAD_AND_NECK_CANCER_A	NPTX2	NRCAM	CYP4X1	RSPO3	FABP6	BCL2	AFAP1-AS1	RBP7	PARM1	CLDN10	NLRP7	TSPAN2	STXBP6	SHISA2	HPGD	PPFIA1	DLX2	HOXD13	PRAME	FDCSP	PABPC4L	MYCN	PCOLCE2	ERP27	LIFR	LINC02984	VASH2	SOSTDC1	SYT13	CYP24A1	MAP7D2	SFRP1	SVIP	ADAM23	LTO1	HSPD1	TSPYL5	ENSG00000280018	COL9A2	SLC35F3	ADD2	IL17RD	LGR5	MYB	FRZB	ADGRE1	LEMD1	CLDN3	PTX3	PLCB4	SYNPO2	POU2AF3	CRABP1	PENK	PEG10	PCDHB2	CENPV	FGF19	GARIN5A	CLDN11	FRAS1	RNF150	PON3	DLX1	SBSPON	COL22A1	GPR27	ARNT2	GPR158	AS3MT	PRRX1	LAMA1	LSAMP	OLFM1	ANKRD6	NLGN4X	CECR2	ZNF704	ODAM	GPC4	CD200	SPIB	DAPL1	TCIM	EDAR	TMEM108	ZIC2	IL13RA2	GABRP	RASGEF1A	ZNF483	LGR6	COL9A3	UCHL1	OCA2	SELE	TSPAN8	TNFRSF11B	DMD	CRACD	CXCL5	ZNF711	TMSB15A	MOXD1	STAR
RICKMAN_HEAD_AND_NECK_CANCER_B	http://www.gsea-msigdb.org/gsea/msigdb/human/geneset/RICKMAN_HEAD_AND_NECK_CANCER_B	BBOX1	SYT1	CDKN2A	TP53TG3	OMD	HPS3	PTH2R	EIF1AY	CNTNAP2	GTSF1	UGT8	GPC3	MAGEA4	MUC15	BCHE	COL11A1	ZNF738	PLAAT1	IGSF11	CDKN2B	USP9Y	BEX1	MAGEA2	EYA4	MAGEA11	NRN1	COL21A1	CT45A3	SPESP1	MIR1245A	ELF5	CCDC144NL-AS1	ARHGEF26	PNMA8A	NLRP2	COCH	LINC01614	MAGEA10	GAGE1	TXLNGY	COMP	MAGEA9	HLA-DQA1	CSAG3	CALML5	SFRP4	MFAP5	NRXN3	SOST	OGN	CLIC6	DANT2	LRRC17	ZIC1	PRSS21
RICKMAN_HEAD_AND_NECK_CANCER_C	http://www.gsea-msigdb.org/gsea/msigdb/human/geneset/RICKMAN_HEAD_AND_NECK_CANCER_C	GAL	STEAP4	LINC00460	TFPI2	CDSN	ALOX12B	ABCA12	PTHLH	CPT1A	SPRR2G	WFDC12	FAM83A	DNAH17	TNC	ENSG00000288062	HSD17B2	IL36RN	MMP28	S100A7A	PSPH	CT69	POPDC3	LINC02577	ERAP2	RGS20	PTGS2	NOS1	SOD2	CNTN1	TCHH	DEFB4A	CALB1	IL19	SLCO1B3	KLK6	PAQR5	S100A12	ENSG00000260581	IL12RB2	DSC1	OLR1	HCG4	KHDC1L	CYP27B1	KRT1	HLA-DRB4	NEFM	SLC6A15	SLITRK6	AIM2	H4C8	CDA	AMDHD1	ADGRF4	FLRT2	SLC2A1	FLRT3	KLK5	CWH43	FABP4	RDH12	KLK10	KLK7	SDR9C7	ASPRV1	KRT75	STEAP1B	REEP1	LCE3D	DSG1	SERPINB7	NEFL	MUCL1	RNASE7	CCNA1	ARL14	COL4A6	GPR39	PRR9	CXCL11	MT1M	SERPINB4	HMGA2	MMP13	KRTDAP	CNGB1	HORMAD1	RRAD	RNF128	NRG1	TDO2	CRCT1	SLC6A14	HOXA9	IL1RL1	SPINK6	DSC2	VEGFC	IL24	SERPINA3	PCDH7	EREG	WFDC5	SLC39A2	ESRG	DKK1	NANOS1	ZBED2	AMFR	MGST1	IGFL1	MLIP	SH3PXD2A-AS1	CALB2	IL36G	H2BC4
RICKMAN_HEAD_AND_NECK_CANCER_D	http://www.gsea-msigdb.org/gsea/msigdb/human/geneset/RICKMAN_HEAD_AND_NECK_CANCER_D	IGHV3-72	AZGP1	TMC5	PROM1	TNFRSF17	IGHA1	DTNB-AS1	IGHD	MSMB	CLU	PRH1	TF	STATH	ZG16B	BPIFB2	ELAPOR1	ABI3BP	TFF3	MS4A1	CCL19	AGR2	TCN1	LTF	HLA-DQA1	BPIFB1	IGLV9-49	PRR4	BPIFA1	SLC34A2	SCGB3A1	IGHV3-73	DMBT1	IRAG2	HLA-DQB1	KLRB1	SORBS2	MUC5B	PIGR	FOLR1	IGLV4-60
RICKMAN_HEAD_AND_NECK_CANCER_E	http://www.gsea-msigdb.org/gsea/msigdb/human/geneset/RICKMAN_HEAD_AND_NECK_CANCER_E	KRT4	MUC20	NTS	CRNN	SUSD4	SLC7A11	FMO2	NTRK2	C12orf54	CEL	GPR15LG	CDH26	SLURP2	EPHX3	GDA	RASSF9	CYP2C18	LINC01133	TGM3	SOCS2	AKR1C1	CP	CEACAM7	IGF2BP3	SPRR2C	IL36A	CYP2E1	UGT1A10	KLK13	ADH1C	SCEL	KRT31	CXCL17	TMEM45B	CCDC190	DUOX2	FBN2	SLURP1	A2ML1	VTCN1	CEACAM5	ALDH1A1	ALDH3A1	HLF	MUC4	IL1RN	AADAC	FAM3B	PADI3	KRT24	CD177	ENDOU	SERPINB13	KRT78	PAX9	SYTL5	UPK1B	ALOX12	MSLN	MRAP2	ADH7	SPINK7	NPR3	TMPRSS2	GSTA1	TMPRSS11B	VNN1	GBP6	FGF13	FAM83C	MAL	TMPRSS11D	NMRAL2P	CES1	RPTN	WNT2B	RARRES1	CYP26A1	FMO3	ADGRF1	ALOX15B	UGT1A8	ST6GALNAC1	PRSS27	CLCA4	MFSD4A	POF1B	TMPRSS11E
TAGHAVI_NEOPLASTIC_TRANSFORMATION	http://www.gsea-msigdb.org/gsea/msigdb/human/geneset/TAGHAVI_NEOPLASTIC_TRANSFORMATION	NEK6	HGS	FLNC	RAF1	FOSB	MCF2L	AGRN	MAP3K3	LPAR2	ACTN4	PDGFB
COLIN_PILOCYTIC_ASTROCYTOMA_VS_GLIOBLASTOMA_UP	http://www.gsea-msigdb.org/gsea/msigdb/human/geneset/COLIN_PILOCYTIC_ASTROCYTOMA_VS_GLIOBLASTOMA_UP	SCRG1	ATP1A2	HLA-A	SERPINA3	SPOCK1	HTRA1	DKK3	SCD	SERPINE2	PDZD2	PLEKHB1	SOX10	EEF1A1	RTN3	GLUL	ALDOC	CPE	GALNT13	GPRC5B	PLA2G2A	TF	GFAP	NLGN2	RASSF2	DNER	TSPAN7	APOD	SOD2	TNFRSF21	ITGA3	OLIG2	FTH1	ANGPTL2	SOX8
COLIN_PILOCYTIC_ASTROCYTOMA_VS_GLIOBLASTOMA_DN	http://www.gsea-msigdb.org/gsea/msigdb/human/geneset/COLIN_PILOCYTIC_ASTROCYTOMA_VS_GLIOBLASTOMA_DN	COL4A3	FN1	EDNRB	CTNNB1	CRYGS	TXNRD1	BHLHE40	CHI3L1	ZFAND6	TGFBI	SQSTM1	POLR2C	PLIN2	NPC2	CSNK1A1	TRIM24	ANXA2	PRRX1	A2M	TFRC	DYNC1I1	PGK1	GPNMB	TIMP3	EGFR	SPP1	SLC30A9	FMOD
BALDWIN_PRKCI_TARGETS_UP	http://www.gsea-msigdb.org/gsea/msigdb/human/geneset/BALDWIN_PRKCI_TARGETS_UP	CBX6	NEK9	TRIM56	GPRC5A	TGOLN2	MPDZ	PAK2	NUDT3	ATP2B4	OXTR	IFITM1	SLC35A5	SEPTIN11	CCN3	SLK	ZBTB20	ADA	HFE	TRIB2	PALS1	SDC2	MEF2A	SLC11A2	CCN5	EIF4EBP2	AQP9	MAZ	TFDP2	TDO2	ATP6V1G1	MTCL1	RHOB	GMFB	FOSL2	TMEM106C	TSPAN6	SLC4A7	SELENOP	CGB3	EIF1AX
BENPORATH_ES_2	http://www.gsea-msigdb.org/gsea/msigdb/human/geneset/BENPORATH_ES_2	TDGF1	DNMT3A	LIN28A	ETV4	GPR19	GJC1	CYP26A1	LPAR4	DTYMK	AEN	L1TD1	RRP9	CLDN6	ORC1	VRTN	EPHX3	HESX1	EPHA1	RBM4	NCAPH	ERCC6L	NANOG	MYBL2	DBNDD1	HELLS	PRDM14	CHEK2	PRKD3	PWP2	CDC25A	DSCC1	TXLNG	ORC2	POU5F1	GOLGA7	WSCD1	ZIC3	SLC5A6	GDF3	MCM10
BENPORATH_SUZ12_TARGETS	http://www.gsea-msigdb.org/gsea/msigdb/human/geneset/BENPORATH_SUZ12_TARGETS	ABCC8	RGS9BP	RARRES1	HOXC9	ERICH5	GIMAP5	ARL5C	CASZ1	PLCB1	PAPPA	TNFRSF1B	CIDEA	RIMBP3C	ZNF287	IL1RAPL1	GRIN3A	NGF	PHOX2B	MT1JP	ZEB2	BHLHE22	SLITRK5	RASGRF1	TLL2	THSD1	PXMP2	PHOX2A	LINC01597	RAX	HSPA6	RSPO1	IKZF3	HTRA1	OTX2	NKX6-2	WNT2	TRIM67	SLC6A5	NPR3	HOPX	CRMP1	TCEAL2	HOXC12	CLTRN	NRG1	CDK5R2	NGB	LYSMD2	CRHR1	TAL1	LHX2	PROK2	SLC30A4	CDKN2C	SLITRK2	FUT4	SHISA6	GDF6	PHYHIPL	PCDH17	NEFM	SLC30A10	XYLT1	NT5C1A	TFAP2C	ALX3	WNT3A	KCNIP4	LHX6	GRIA2	DNAJC22	PKP1	HAP1	PAX1	HMX3	PAX2	SFRP5	NPAS4	THBD	FBP1	DPF3	POMC	ST8SIA2	CHRD	OVOL1	TBC1D1	CRTAC1	ASCL2	KAZALD1	USH1G	EPAS1	TLL1	DCLK2	EVA1C	SLC6A20	NDNF	ICAM5	EPHA4	KCNK4	NKX3-2	CYP26B1	WRAP73	RGS10	AMER2	RNF121	MT1B	ALKAL1	FOXB1	ERBB4	ADAMTSL3	SLCO5A1	RASL10A	RHOB	PCDH11Y	MAF	NPNT	SMIM14	TACR1	SFRP1	CDH6	SCARF2	SLC1A4	WNT7A	TTYH1	SFT2D2	CXCL1	CD99	TRADD	GATA3-AS1	NRCAM	PRLHR	DIO3	KCNA1	C11orf87	WNT10A	INSM1	KCNC2	KCNJ5	CD34	SCNN1G	EBF3	HHEX	RDH10	SLFN11	EMX1	CRIP1	MAPK8IP2	TUBA4A	CLEC4G	CYFIP1	CHRNA3	EPHB3	HAND2	EN2	FOXD4L1	PDZD2	GAS7	RXRG	FOXF1	PTH2	ITPKA	CBLN1	PAQR5	FOXJ1	TMEM26	NTRK2	DLX4	TLX1	COL24A1	HBA1	AKR7A2	ITGA11	NOXO1	DUOXA1	PTGER2	COCH	TMEM30B	UCP1	MECOM	TMEM255A	SOX7	PABPC1L2A	LOX	HLF	STXBP6	RIMBP3B	SIX5	LRRC71	GABRA2	LHX5	CH25H	PLS3	ADCYAP1	ARHGAP6	EMX2	KL	ANKRD27	DUOX2	NEUROG2	LEF1	FEV	SYT10	INSM2	SERTM1	FGF20	IRX4	ANKRD20A11P	PTGFR	MGARP	CFAP299	RIPK4	VASH1	NELL1	PCSK1N	GATA5	NRG2	POU3F1	PMP22	SPON2	PTGER3	AMN	E2F4	HRK	HOXC6	ADCY8	SHISA2	WNT3	NDP	EFNB1	AMMECR1	HPCAL4	PLPPR4	MAB21L1	GHSR	ESYT3	KCNAB1	GSC	LGI3	NPAS2	FGF5	PCDH8	PIP5K1B	COLGALT2	LETM2	FOXG1	SLC8A3	FZD10	VWA3B	EPB41L4A-DT	AFF2	ALX4	TMEM54	SETD7	IRS4	CACNA1A	GSX1	SLIT2	SLC24A4	MSX1	MT1A	SPOCK3	LBH	GNAS	CACNB4	ANKRD20A5P	IMPDH1	TNFRSF9	NEFH	EGR4	BARX1	C1orf122	LCORL	ADCY4	EOMES	FAM81A	CYP26A1	ZMYND11	CD8A	TCEAL3	EGR2	WNT11	GRIN2B	ISL2	CFTR	VSIG2	TBX1	COL25A1	TMEM59L	SEMA4F	IGF2	NKX2-8	EPHB1	DMRT1	BMP8A	GPC5	GGN	GABRA4	CHRDL2	DBX2	EGFL6	MFSD4A	MYOD1	ADGRB2	ANKRD18A	FGF13	PLEC	FOXD4L3	HOXD12	GFI1	SLC18A3	CEBPD	GRID1	HS3ST2	SLC9A3	CSMD3	LPL	OTOP3	ADARB2	PTCHD1	MAB21L2	SPATA18	ALOX5	PCSK9	SLC30A3	FOXO4	TBX21	SIDT1	GPR27	DPP6	STMN2	PIGZ	PRKG1	IER5L	GRK3	IRX3	DLX2	KCNA5	GSC2	RYR3	RASGRF2	KCNJ2	SLC35F3	OLIG1	TBX22	RGCC	CAMK2N1	SPAG6	ADGRA2	NPY5R	RCSD1	KCNK12	CFAP91	SPTB	VAX2	REPS2	C1orf115	ILDR2	MLLT3	OPRK1	TBR1	TRIM9	SLC1A2	GPC3	KCNK2	PDE4DIP	PIGV	IRX1	GADD45G	RPRML	PRDM12	CHODL	PAX7	LRRC8C	DPPA3P1	PTPRT	PDE8B	SOX10	FGF9	LRRTM1	RBP4	MTM1	FLI1	IRX2-DT	PYCARD	DLX1	SPON1	MCOLN3	ENSG00000255537	HBA2	SYT12	CSMD1	IGFBP5	ZMYND15	APCDD1L	OPRD1	ZIC1	MAFB	IHH	GPR88	SLC6A11	SHOX2	SIAH3	CCDC140	CDK16	ELAVL3	FRMD3	RIPK3	SLC30A2	GATA2	MID1	COL4A5	OTOP2	CLEC14A	FBXL8	DPY19L2	SOX21	SLITRK4	TLX2	HOXB3	ANXA2R-AS1	SORCS1	KCNH3	MT1X	FBXO39	NPHS2	SPOCK2	QRFPR	ADM	DACH1	SLC40A1	ADRB3	NEUROD1	SCN4B	AMOT	RTL4	NTN1	MAPK11	KCNC4	TMEFF2	DSCAML1	OAF	NEFL	KCNJ3	PPM1E	CADM3	RIMKLA	TRHDE-AS1	BHLHE23	TACSTD2	TRPC5	TMEM132E-DT	TSPAN6	CDH7	CELF3	HOXD13	HPCAL1	KCNQ3	CCBE1	NEUROG1	LRRC3B	SDC2	RAB40B	CDH23	CBX8	EGR3	ANKRD20A8P	PAX6	TFAP2E	MESP1	MAPT	KCND3	ASTN1	ANOS1	ADAP2	KLHDC1	RORB	VSX2	PIR	SLIT1	TRHDE	HOXD1	NR2F2	PKNOX2	SIX1	OCA2	SHC4	SOX1	KCNJ6	SSTR2	ADAM12	HMX2	MT1DP	HTR2C	CRYBA2	LAMA3	BMX	HPSE2	ATOH1	ZNF711	HOXC11	ETFA	FBLN7	SHOX	EYA2	GFRA2	ELAPOR1	ZNF703	SLC6A1	DKK1	GPC4	DGCR6	CRHBP	FOXL2	ST3GAL6	VSX1	LHX8	SLC12A5	DUSP6	PTGER4	MAL	RBBP7	CLIC6	NOL4	PCDH11X	EPB41L4A	CDX2	GPR158	PAX9	FOXD4L4	VAX1	NOS1	ADRA2A	HOXC4	GDNF	NEUROD2	ASTN2	COL9A2	NCAM1	RASGRP1	INSRR	DCC	VDR	CBR3	MSC	GRM7	GPR101	PTF1A	GATM	WNT1	WT1	SRPX2	IL15RA	KCNMA1	BNC1	HOXD11	GPR50	PAX3	GFRA1	DPY19L2P2	LRP2	FZD2	WNT16	MKX	LAYN	NIN	ARHGEF7	CYP26C1	GHR	GNG12	ESAM	MEGF11	SCP2	SYTL4	EFNA3	NAGS	GPAT3	COMMD3	POU4F1	SSTR1	CNNM1	KCNK13	BRINP3	CACNA1E	ANKRD11	ZFYVE28	KIRREL3	PITX1	UCN	RAB33A	ITPKB	PENK	GUCY1A1	DRD5	ELMOD1	CDH11	GJB2	HOXC5	MYO5B	SLC27A2	FAM43B	GATA4	RGS20	MAPK4	LRATD1	CDH13	DMRT2	HOXB13	KCNV1	SLC6A2	LGALS3	DKK2	RSPO2	PDX1	SYT6	BMP3	POU3F4	ZNF436-AS1	VIPR2	NOTCH2	HOXC13	GPR83	ANKRD18B	RPS6KA6	HCN4	CNTFR	ADRB1	CNRIP1	CEMIP	LHX4	NOTCH2NLA	HOXB2	OSR1	HSF4	SMAD6	DUSP4	CHST8	RIMBP3	NKX6-1	NKX3-1	POLE	PAX5	FOXE1	BCL2	NRK	ARHGAP20	SLC9A2	PGM5	ISM2	HOXB1	NAV2	KLHL35	FOXL1	SLC26A4	ICAM4	CDC20B	ZBTB16	FOXA1	NTRK1	ANKRD20A1	ADAMTS18	SRD5A2	WNT6	RAPGEF4	LRFN5	ARL9	SEMA6D	IL1RAPL2	EPHA10	TRPC6	GUCY1A2	HTR7	ST3GAL1	CD70	WLS	HS6ST1P1	NBL1	BTG2	IGSF21	ABTB2	PTGDR	RAB6C	TBX3	RTN4RL2	TOX2	ZNF503	TP73	FOXD3	PARD3	NPY1R	TNFRSF11A	FOXA2	NDUFA4L2	GBX2	SDR16C5	WNT10B	SIX3	NKX2-2	DGKI	GRIK3	DNM1P46	BHLHE41	FFAR4	PRAC1	MAP6	MLNR	TBX5	LTBP2	IL17RA	HES7	ST8SIA4	OTX1	CITED1	EPS8	SCD5	AQP5	CYP24A1	FLT3	RAI2	TRH	NRP1	GATA6	SOX3	ST8SIA1	KCTD3	YRDC	MIR137HG	CLSTN2	FRMPD1	TSLP	ISL1	F2R	ANKRD20A2P	ACADL	SORCS3	HES2	CRABP1	EN1	TUBA4B	NHS	BARHL1	PLXNA2	LAMP5	ABHD6	RIPOR1	ESX1	APBB1IP	METRNL	NEXMIF	DLL4	EIF4E3	NTNG2	HOXB6	ADAMTS5	DNER	KLF14	GATA3	PGR	NKX2-1	MGLL	ZCCHC12	KCNA3	HOXC8	TMEM164	OLIG2	KCNH1	TPPP3	PTGR3	FOXD2	GALR2	SCTR	CTPS2	DGKG	NBPF3	EFNA1	SATB2-AS1	SLC32A1	SIX6	SV2B	BRINP2	NTRK3	ZAR1	CAV2	DLC1	BHMT	CYP1B1	CRACDL	IRX5	FBN2	HHAT	WT1-AS	NPAS1	DHH	DUOXA2	NIBAN1	GALNT18	GDF7	NDRG1	SECTM1	TRPA1	RAB31	HOXD4	POU4F3	NR0B1	OXCT2	TBL1X	ZIC4	CA3	UNC5C	CTNND2	SLCO4A1	ABCC6	COL4A6	EDN3	CCNA1	ITGA4	GREB1L	OTOP1	LYPD1	HTR1A	OSR2	NGFR	GPM6B	HTR6	ERG	SQOR	AJUBA	PRKCE	FIGLA	IGF2-AS	CACNA1B	ACSS1	CD38	NID2	ALOXE3	POU4F2	HOXB8	RBP7	PDGFRA	LRCH2	DPYSL5	CA10	PARM1	HOXD9	PLPPR1	EPHA5	LMX1B	RASSF5	CDX4	TMSB15B	NFIC	TBX2	CALCA	ABCG4	TSC22D3	FGF3	FAM89A	GABBR2	SNX7	NFIX	LONRF3	ASIC2	SLITRK1	SGPP2	SOX14	OLFML2B	CUZD1	ATOH8	ESPN	GPR137B	SUSD4	B4GALNT2	ONECUT1	ANXA2R	GRIK1	CORO6	BARX2	IL7	FOXE3	FRMPD4	CYP4X1	ADRA1A	COL2A1	CACNA1D	EML5	PYY	CXCL14	CXCL16	SOX17	GNA14	BARHL2	EGFLAM	SLCO2A1	SLC66A1	CRLF1	MYF6	HOXB7	HS6ST3	MT1H	CD44	SLC46A2	PRKCH	FEZF2	PITX2	CGB8	FEZ1	CSF1	ANKRD19P	DSC3	INA	PAX8	RASEF	ACAN	FBXO3	HTRA4	NKD1	RFTN1	CGB7	GRIN2D	ATF3	NEUROG3	CYP27B1	GAD2	ADGRL3	B4GALNT1	CACNA1G	RAB9B	HS3ST4	ALDH1L1	PPP1R13B	ZNF365	SLC6A3	MAP7D2	HS3ST3B1	PODN	ZFHX3	SLC10A4	CWH43	LBX1	ECEL1	STK32B	TUBA8	CFAP276	GIPC2	PRICKLE1	TMEM132E	MGAT5B	HLX	MT1P3	JUN	FBN1	DCHS2	LTK	CYP2J2	COL27A1	RIN3	ALX1	HHIP	ZNF436	SIX2	PTHLH	TENT5C	NBPF11	PTPRU	GJD2	NR4A3	DLX3	NFIA	PRMT8	ASCL4	GDA	NKX2-3	DMRT3	DUOX1	SIM2	GPR12	SHH	TMOD2	HSPA4L	TMEM88	TAFA4	CBLN4	LINC01138	NOG	SOX9	TMEM163	TCEA3	FLRT2	HEY1	HNF1B	TCEAL1	USP3	GSX2	FAM24B	UPB1	ELF4	ADAMTS15	KY	SLITRK3	PHLDB1	ONECUT2	PITX3	ALOX15	BMI1	SHISAL2A	GUCY2D	TRIM36	UNC5B	LGR5	DACH2	GSTM3	RNF128	HOXD8	C2CD4A	HOXD3	KLF4	DDAH1	CLCN5	COMP	FAM163A	COLEC12	ROBO3	SLC5A5	MNX1	DOK6	ANKRD20A3P	TCEAL6	TET2	OTP	NPTX1	ASCL1	CMTM2	LIPG	BATF3	MT1M	LINC02875
BENPORATH_EED_TARGETS	http://www.gsea-msigdb.org/gsea/msigdb/human/geneset/BENPORATH_EED_TARGETS	SLIT1	FBXO3	BMAL1	SELENOS	HOXC5	SLC30A4	HOXD4	MT1DP	PLXNA2	DOCK11	HAP1	DUOX2	KCNA1	NAV2	SLC9A3	MSX2	GALR2	TBX21	ATF3	WNT11	TP73	GATA3-AS1	MAF	COL4A5	NTNG2	RNF152	SLC6A10P	LRP2	PTGER4	MNX1	ALOX15	RIPK3	FBP1	TFAP2D	DKK1	HOXD9	NEUROG1	SIX6	ST8SIA5	HOPX	PLXNC1	UAP1L1	TMEM88	FBXL8	ADAP2	ELMOD1	EVX1	ADM	NKX2-1	DPF3	H3C11	PARP12	ADGRL3	IL1RAPL2	MT1JP	H3C10	KY	DNAJC22	INTU	TNFRSF25	VASH1	NEUROD2	KCNAB1	TAL1	GSTA4	EPB41L4A-DT	SHISA2	DACH2	KCNQ1	FEZ1	IL7	NKX2-5	SIX5	GPAT3	PYY	COL4A6	DLGAP5	BARHL1	ALKAL1	GJD2	BMI1	MED11	PABPC1L2A	NRG1	TRPA1	GPR12	FRMPD4	SOX17	ANXA2R	CHST8	EGR4	HOXD3	GSX1	MDGA1	FGF20	CCDC140	COL24A1	FOXD2	RGCC	DLX5	EEF2	NTRK1	DCC	RIN3	NELL1	RASL10A	SCNN1G	H3C12	BHLHE41	SNAP91	PTGR3	CTNND2	CGB8	GRM3	RSL1D1	OLIG2	CBX8	OPRD1	ADCYAP1	HBA1	PODN	MYF6	LHX2	GATA6	IRX3	GHSR	CENPL	UQCR10	PKNOX2	FLI1	H1-0	KAZALD1	SOX3	LAYN	CRACDL	RIMBP3	HOXA13	HYOU1	BHLHE23	HHLA3	DHRS13	DDAH1	TRH	NKX3-1	VWA3B	CNTFR	ARHGAP20	COL12A1	DIO3	MORF4L2	KCNQ5	RPS6KA6	GPR88	FZD10	H3C7	KCNH3	PAX3	ANKRD19P	HNF1B	KCNK2	GUCY1A1	SPON1	VIPR2	HOXA2	MKX	FUT4	MT1X	BTG4	ALX3	FOXB1	NTN4	GRM7	HMX3	CFAP276	IRX4	TBL3	MLNR	RGS9BP	PLXND1	CXCL12	LINC02875	DKK2	SLC32A1	ENSG00000255537	KLK4	SCRN1	SUSD4	NOL4	CAMK2N1	KIRREL3	ILDR2	EMX2	SIM1	PLA2G7	BATF3	GUCY2D	CRTAC1	CDT1	WLS	H2AC13	ASCL2	GPR6	ATP1B3	HLF	ASXL1	KCNH1	FOXD4L1	FOXA2	CEMIP	EGFL6	PAPOLA	B4GALNT1	MID1	MT1M	OR8A1	CCBE1	EN2	TPPP3	CEBPD	LRCH2	EOMES	NTN1	TAFA4	IGFBP7	KL	ISL2	NKX3-2	ZNF503	GDF7	H4C6	SSTR1	ADCY4	SHOX	NEUROG3	TCEA3	DPY19L2	NPTX1	MLLT3	LRATD1	HOXB6	GFI1	CASZ1	BMP6	H2AC17	NEFM	H2BC13	ANKRD27	H3C8	FEZF2	CLTRN	MPHOSPH6	FARSA	ANKRD18B	UCP1	SLC6A5	DMRTC1	MAPT	LRFN5	DLK1	SLC22A3	PGR	MOXD1	ANKRD20A5P	RFX6	SOX7	HOXC6	WNT2	CORO6	TBX1	NAGS	LRRC47	CHRDL2	SLC6A1	H4C11	NOG	ELAVL2	EVA1C	IGF2-AS	DACH1	ZNF711	CSMD3	DGKG	ASTN2	GRID1	DLX4	CACNA1D	HSPA1L	IKZF3	HOXB7	DCLK2	SLC35F3	MED31	LRFN2	NKPD1	VGLL2	EFNA3	TWIST1	RSPO2	KCNK4	HOXB3	TGFB2	INSRR	B4GALNT2	ACYP2	BRINP2	GRK5	SSTR2	H4C1	FOS	GBX2	GSX2	SIX2	MT1A	LMO1	MGARP	CLIC5	HOXB8	SLCO2A1	DRD4	MEGF11	KCNK17	CLIP4	FGF3	ADRB1	HBA2	ESX1	CH25H	SHOX2	TRMO	GSC	NEUROD1	ITGA4	SHC4	HTR1B	POU4F3	FLRT2	COL27A1	ANKRD20A3P	VAX2	RAB24	SFRP5	PTF1A	NPAS1	LRRC71	STK32B	SOX21	CFAP299	GATA3	BVES	HOXD11	SHISA6	PIP5K1B	RTN4RL2	DLL4	NCAM1	EPHB1	ADCY8	CHRD	MSX1	DSCAML1	HOXC9	ZMAT5	UBE2K	PTAR1	ZBTB7A	FAM168B	AFF2	FBXO39	ONECUT1	ELAVL1	RUNX2	ABHD15	PRDM13	HOXB13	COL19A1	H2AC15	GABRA4	BNC1	CD44	HTR7	GNA14	H3C2	CYP26C1	IGSF21	NDUFA4L2	ARL9	BMP3	ITPKA	TMEM132E	DUSP4	FAM163A	REPS2	CRHR1	ANKRD20A1	PDE4DIP	EBF1	PRAC1	POLE	SLC30A2	DPY19L2P2	HLA-B	TNFRSF11A	KCNC2	CRLF1	BHLHE22	WNT1	SORCS2	RPRML	PARM1	MYO5B	SOX1	COL9A2	RAB6C	SLC9A2	POU3F1	CXCL14	MAB21L2	ABTB2	NPY1R	POU4F2	IRAK3	CTCF	HMX2	DUOXA1	FOXF2	EPB41L4B	RYR3	TRPC5	HRK	PTH2	IRX2-DT	WT1	VDR	H2AC12	H4C5	OTOP1	CSNK1E	INHBB	ALX4	BTG2	NKX2-2	HOXA3	CCN2	SEMA6D	TAP1	EYA4	DOK6	RIMBP3B	NDUFA13	FOXL1	BMPR1B	GDA	SPAG6	SRRM2	NPNT	CUEDC1	NR2F2	CFAP91	TSSK6	PAX7	SLFN11	OTOP2	RAX	SLITRK1	DSC3	CRYBA2	EPHA5	HOXA9	IER5L	SFRP1	HOXD8	P2RX5	TMEFF2	TMOD2	MRPS18B	NPAS4	GATA2	SHQ1	EPB41L4A	TSPAN6	ESPN	FOXF1	H2BC12	SLC1A4	LHFPL3	MT1B	EDEM2	MT1H	QRFPR	VSX1	CD70	ZEB2	COLGALT2	GRIK1	SERTM1	FOXC1	HCG9	HOXC11	FEV	UNC5C	OAF	ESYT3	WNT7A	WNT10A	GRIK3	PLEC	COCH	EGR3	VSTM4	TFAP2B	SLITRK4	NT5C1A	NKX2-8	PRKCE	ADAMTS15	SLITRK3	HOXA1	TAC1	H4C14	PRKG1	KLF4	ABCC8	EFNA1	ZNF436	PXMP2	ETV7	ARID3C	HTR1E	ASTN1	PCDH10	GADD45G	NPR3	PRKCB	PROK2	LTK	INPP4A	ZBTB16	EPS8	FOXD4L4	ZCCHC2	KCNQ3	TLL1	PTGFR	ZNF365	HSPA1B	ZCCHC14	ISL1	STEAP4	LOX	LGR5	EGFR	TM6SF1	HES2	OTP	CXorf58	PRICKLE1	SLC18A3	CNRIP1	IL20RA	FFAR4	WASL	PAPPA	SLCO5A1	VSIG2	SGPP2	APOO	OGFRL1	ALX1	COL2A1	ANKRD20A2P	HOXA10	PPM1E	GPC5	HSPA6	MAPK4	POLR2I	BAIAP2-DT	CALCA	PARD3	KCNJ6	OLIG1	PDE8A	GHR	ANKRD20A8P	MT1P3	FGF5	JUN	PRDM12	DMRT2	WNT3A	PHOX2B	CDH7	FBN2	ATOH8	CYP26A1	SORCS3	LAMP5	HOXD12	HOXB2	SPOCK3	ERBB4	CDKN2C	RAB32	CHODL	SF3A2	AATF	LYPD1	BAIAP2	MICB	HLA-C	MYB	CACNA1E	CGB7	PAX8	POU4F1	NXPH4	TBX2	BCL2	TRIM9	GLIPR2	ADGRG6	ICAM5	CA3	FOXD4L3	TBR1	PAX2	WRAP73	SETD7	CIDEA	H4C13	SLC25A33	CCDC170	COMP	ULBP2	RAI2	ANOS1	YAF2	PDGFRA	HLA-A	FOXQ1	PTGER3	INA	C7orf57	NEUROG2	WNT6	FAM81A	AUTS2	TTPA	SRD5A2	RBP4	HOXA7	H2AX	ELOVL2	OCA2	GINS1	GDNF	SLCO4A1	ARID1A	SORCS1	FOXG1	CTSD	ADRB3	ADAMTS5	B4GALT6	DLX3	FUZ	PHOX2A	URI1	NRCAM	ELAPOR1	RASSF5	DCHS2	EPHX3	SCN4B	LHX5	GRIN3A	H4C4	LRRTM1	RIMBP3C	NR4A3	SYT10	FZD8	ZIC2	PIGZ	DLX2	PPP1R10	CREG2	RGS6	LYSMD2	NRG2	TUBA4B	EPAS1	MYOD1	PENK	H2AC18	COL25A1	NR2E1	DSP	TGFA	ZNF436-AS1	PTGDR	H3C3	IRX5	ADRA1A	GIMAP5	CBLN4	H2AC16	KCNMA1	ERICH5	BARHL2	LHX4	ZIC4	HHEX	PDE10A	GFRA1	LCORL	NKX6-2	PTPRT	APBB1IP	OTX1	C17orf100	FNDC1	PMP22	DHH	HHAT	C11orf87	SDC2	GALNT18	USH1G	ATAD3B	PHF3	OLIG3	HSPA1A	DARS2	NEFL	LBX1	PITX1	RGS20	PTHLH	IGFBP3	GABRB2	PLCB1	GSDME	EN1	NKAIN2	CRHBP	RELN	STK17A	OTOP3	DCLK1	TBCB	CLEC14A	BMP8A	NGB	KCNC4	INSM2	MAP3K3	CYP1B1	ST8SIA2	CRYBG1	INTS4P1	NPTX2	KCNV1	SYT12	ASCL1	CDK5R2	C1orf122	NPPC	H4C12	PITX2	TBX3	TRIM67	SLC26A4	TMEM132E-DT	PIR	CBLN1	RSPO3	ZIC1	DMRT1	GABRA2	MOB2	CHN2	PAX6	ROBO3	GCM2	RBM24	ST8SIA1	HES7	EYA2	CNNM1	CYP26B1	KLHL35	SV2B	H4C16	SHROOM1	MSC	H3C4	CD8A	MTSS1	MESP1	FZD1	NINL	TCEAL8	BCL2L10	PRELID1	DUOX1	PCDH8	POU3F4	ACVR1C	FBXL14	SCD5	HS6ST1P1	FAM89A	NKX6-1	ADRA2A	MAFB	MIR137HG	PRDM14	KCNJ2	OSR1	HOXB1	KCNA3	FUCA2	HOXD1	MCOLN3	CBR3	ASAH1	BARX1	TMEM106C	PNRC2	THBD	ADARB2	CMTM2	CXCL16	HHIP	GRIA2	U2AF2	GAD1	HLA-G	SLIT2	CITED1	GPR50	MAGI2	HOXA6	CYP27B1	SCTR	WNT10B	SOD3	HOXC8	UPF3A	CD34	HIC1	HOXC12	ABCA8	SLC24A4	ACP7	SOX5	GPR101	GAD2	SLC27A2	POU3F2	H2BC17	PDZD2	OTX2	MEOX2	CYP24A1	MMD2	TCF21	HAND1	RASGRP1	HNRNPM	HTR1A	LGALS3	TMEM30B	WT1-AS	OXCT2	PAX1	TBX22	GDF6	BACH2	RASGRF1	SHH	SCIN	GATA4	HOXD13	DENND3	CACNA1B	TBX5	LHX8	DUOXA2	F2R	TRHDE-AS1	UCN	HLX	SLC6A3	H4C3	DLX1	MCHR2	PTGER2	CNNM2	HSF4	HPCAL4	KCNK13	PKP1	CLSTN2	EML5	PCSK1N	SLC30A3	LMX1B	NKX2-3	SFRP4	TRIM36	RTL4	SATB2-AS1	CSMD1	LPL	PAX9	LTBP2	GREB1L	MAL	RIMKLA	HTR2C	SOX14	HOXC13	ULBP1	HAND2	HOXA4	DGKI	FGF9	TRADD	CACNA1G	JMJD1C	NRIP3	FAM43B	STXBP6	TMEM59L	CUL4A	PSD2	TLX1	ATOH1	AMOT	KCND3	VGF	PLPPR1	NFIX	TUBA4A	ALOX5	COLEC12	BRINP3	PGM5	PTPRU	HS6ST3	SIDT1	H4C8	CAMK2B	SLC1A2	MAP3K5	ECEL1	METRNL	EEF1D	ZFHX3	PLEKHJ1	ONECUT2	YRDC	SCUBE3	WNT16	LHX6	FOXL2	ESAM	MAP7D2	IGF2	CFTR	VSX2	TCF15	KCNK12	PCDH17	TBXT	NEURL1	SIM2	GALNT10	TLX3	RSPO1	TIGD5	HPSE2	ANKRD13C	PDX1	ZNF335	ANKRD18A	STC2	OTUD6B	CLCN5	TET2	H4C9	FGF10	ANXA2R-AS1	DMRT3	FZD2	ZFYVE28	TMEM26	H3C6	AHR	STMN2	DRD5	FOXE1	HS3ST3B1	PITX3	PCID2	TRHDE	CALCR	SIX1	ANKRD9	CDC7	FBLN7	ADAMTS18	RNF128	AQP5	BARX2	CDX2	GJB2	SLC35D3	ZNF517	EPHB3	FOXD3	NBPF11	TTYH1	TFAP2E	NRN1	HTRA1	VAX1	SIX3	SLC8A3	CA10	HOXC4	PPP1R14C	RGS10	OLFML2B	GPM6B	TBX20	ZMYND15	FRMD3	H2AC11	C2CD4A	FERD3L	FOXJ1	CDH23	NTRK2	MAB21L1	PRLHR	H3C1	TRIM7	H4C2	TMEM65	FIGLA	HEY1	TSLP	SLC10A4	LONRF3	TLX2	GSC2
BENPORATH_ES_WITH_H3K27ME3	http://www.gsea-msigdb.org/gsea/msigdb/human/geneset/BENPORATH_ES_WITH_H3K27ME3	MADCAM1	CDC20B	GBX2	FBN1	PRUNE2	TCAF2	OTP	KIAA1191	NBL1	DCX	NPY1R	RFX6	FUCA1	DACH2	KLHL1	PARP8	ASCL1	HTR2C	WNT2	TMEM88	VAX1	ADRA1A	GPAT3	PRLHR	FOXB1	TCEA3	SGPP2	KCNV1	SLC40A1	FOXD4L4	CALCA	CACNA1D	SOWAHA	GALNT18	REEP1	LRRTM1	LRAT	HSPA1A	PHOX2B	OXCT2	SCD5	DUOXA1	SRRM4	TMEFF2	SLIT3	DLX2	ABCC8	ADAM22	HOXD8	SEZ6	NEFH	NEUROD1	SCIN	PDE4DIP	POU3F1	OLIG3	PARD3B	RCSD1	HES3	LHX8	NPNT	COL27A1	ISL1	RASSF5	CLIC5	CITED1	PCDHGC4	GPC3	TBX3	EVX1	TRIM36	RAB11FIP3	FGF20	DUSP6	POLE	LRFN5	DNAJC22	GPR174	ESPN	FOXD4L1	MICB	DKK2	AZIN2	HSPA6	C1orf115	ABCG4	PYY	GRM7	DSC3	CSMD3	MAPT	NEURL1	CORO6	JUN	P2RX5	ABCC3	SLC6A5	C1QTNF5	SIX1	HTRA3	KCNIP4	KCNH1	YAF2	EPHA4	IRF4	DHH	PDE10A	TLE2	IL17RB	GNAO1	KCNA1	CEMIP	TACR1	DDX25	BARHL1	SOX17	NEUROG1	HS3ST2	TMEM185A	SLC32A1	LINC01138	AMER2	CACNA1B	DDAH1	HR	ANKRD20A2P	RIPPLY2	HLA-B	LINC02875	KLF4	DUOXA2	SOX9	TTYH1	RSPO2	UNC5C	EPAS1	HOXB13	BLVRB	HTR1A	HLA-F	SFRP1	KY	NXPH4	RUNX2	PLEC	COLGALT2	LMOD1	PITX1	PTF1A	SLC22A3	COL24A1	NTRK1	RNF2	MAL	NEUROG3	NGFR	CYP2A7	ERO1B	POU3F4	CD47	ANKRD20A5P	FEV	TMEM30B	RNPEPL1	FAM89A	ZNF436	GPR26	GPR12	HS3ST4	HMX3	MAST4	COL4A5	KCNH7	WNT10B	GAST	NPR3	ZIC4	ITPKA	NTRK2	HNF1B	PAX3	EFNA3	ONECUT2	GCM2	HLX	DPYSL5	SERTM1	CDH6	PTH2	RIMBP3	IRX3	CAMK2N2	ALKAL1	MAB21L2	FNDC5	PRKCE	ANKRD20A3P	ILDR2	GPC5	EVA1C	SFTPC	ADGRA2	RIMBP3B	ERICH5	CYP26A1	LTK	CHRD	SIDT1	STXBP6	GATA6	SIM2	ADRB1	EOMES	PADI2	HTR6	ESR1	ZNF503	ADAMTS18	NR4A3	IL1RAPL2	PTGFR	NFIC	EXOC3L2	OPRD1	CRYBA2	RXRG	KCNS3	RFX4	CSMD1	HBA1	ADAMTS17	LGALS3	VASH1	HSPA1B	CA7	WNT11	SLC6A11	ISL2	BARHL2	RSPO1	GABBR2	TAL1	PMP22	RGS20	AVPR1B	PENK	FGF5	SHOX	TET2	GDNF	PODN	NKX2-2	FLRT2	ETV7	SPTB	PXMP2	TRIM7	NRIP3	BARX1	TLL1	KCNMA1	NTNG2	ADGRB2	RAX	TNFRSF1B	METRNL	EPHA5	RASGEF1C	NOC2L	GALR2	DUOX1	ADCY8	CXCL14	GCC1	FBXO25	EFNA1	NPR1	ANKRD20A8P	SFRP4	AGAP2	PHLDB1	KCND3	CACNA1A	HOXA3	TCTE1	POU4F2	SECTM1	DRD4	TFAP2B	SIM1	CWH43	NKX2-5	NOXO1	DACH1	CRTAC1	ENTPD3	CRLF1	TLX2	ENTPD2	IL11	ABTB2	ASCL2	GJB2	RASL10A	KLHL14	POLR3GL	SH3GL2	KCNC2	XYLT1	INKA1	AMPH	GRHL3	PAX1	HLA-A	GABRA4	NTN1	AQP5	ITIH5	IRX5	HBA2	LHX5	NEFM	SPAG6	SAMD11	HOXC12	NEGR1	PPM1E	FRMD3	SLC6A3	HOXB2	TBX21	OLIG2	DUSP4	RTL4	DPY19L2	GIMAP5	GATA4	SHC4	MT1DP	CSF1	BATF3	HOXC11	SLC30A2	KCNQ3	MAP6	ATOH1	KCNF1	GRM6	CLEC14A	TMEM255B	BMP8A	CTNND2	PROK2	REPS2	SLC6A20	DMRT3	CRYBG1	SUSD4	PRDM12	CDH23	CGB8	SOX7	FGF3	CPM	BTG2	HCG9	CACNA1E	NELL1	PRKD1	NPY5R	PARM1	GRIK1	KCNJ9	HES2	IMPDH1	GPD1L	NFIA	SPTBN4	FUT4	SLFN11	DLX4	DPY19L2P2	PRR18	PLXNA2	WNT10A	KAZALD1	MYOD1	CBLN1	CAMK2B	DGKI	NEFL	EPHA10	USH1G	ZFHX3	NKX2-3	PRKAG2	NKX6-2	HOXC8	OTOP2	CHAD	GLB1L2	BHLHE22	PKP1	SLC9A3	FOXG1	ALOX15	FOXD4L3	ULBP1	CD38	UCN	MESP1	RYR3	CAMK2N1	SLC35D3	POU3F2	ANXA2R-AS1	TRIM28	TAP1	SPON2	HPCAL4	CGB7	POU4F3	CHDH	PAX5	MYB	IL10RA	LEF1	SLC25A27	EPHB1	EPB41L4A	MSC	ARHGEF38	CNTN2	SCN4B	DCHS2	MGARP	FEZF2	C2CD4A	COL8A1	COL4A6	HHIP	RTN4RL2	MMP2	BARX2	PDZD2	GDF6	RPS6KA2	PLP1	CYP39A1	DLK1	GRK5	NT5C1A	ARL10	PAX6	NPTX1	ALOXE3	PABPC1L2A	LAMB1	SYT12	RIMBP3C	RASGRF1	FBXL8	NAGS	TCF21	KIRREL3-AS3	KCNIP2	VGLL2	ECEL1	ST8SIA4	C1QL1	HAND2	MLPH	TFAP2D	SATB2	FZD10	DMRT2	ESX1	SLC24A4	ZFYVE28	EYA4	COL2A1	MED31	DUSP8	PLLP	HPSE2	SLC16A11	ADARB2	NFIX	MT1B	PDE8B	VSX2	HOXD1	CA10	HOXA13	RTBDN	FOXE3	PHOX2A	GRIA2	PTGER4	SLC17A6	FRMPD4	COL12A1	CD8A	NIN	MAPK4	FOXF2	GPM6B	MLXIPL	ANXA2R	HOXB8	CBX8	NPAS2	HSF4	ITGA4	ADCYAP1	GABRG3	SHISAL2A	TMEM163	SRD5A2	CFAP91	TGFA	RAB33A	NKX2-1	SLC1A4	IL17D	WNT7A	KCNK3	TCEAL8	NPAS4	TAC1	EGFLAM	GPR88	KCNH3	OCA2	GATA2	ANKRD19P	DMRT1	PAX7	OSR2	NKX3-2	CCNA1	OVOL1	LRBA	CHODL	ANKRD18A	CNTFR	TIGD3	ZNF436-AS1	KCNJ5-AS1	GSN	CRMP1	PCDH8	FFAR4	EGR3	FBP1	EPB41L4A-DT	INTS4P1	KLHL13	TLX3	CLIP4	CBX4	UCP1	EN1	TFAP2E	SIX3	SLC6A1	ZBTB7A	RBP7	MAFB	IRX1	ALX3	HOXD13	MFSD4A	HOXB7	ZIC1	KLHL35	EGR4	MT1M	KCNQ1	GSC2	LPL	SLCO5A1	GHSR	MMD2	RSPO3	GSX2	RGS9BP	GATA3	OSR1	CD34	PTGR3	LGI3	KCNQ5	DGKG	SLITRK1	AMELX	UNC5B	PRAC1	INSM2	SNAI2	FAM167A	NOTUM	TMEM54	PAX9	ASTN2	GPR6	PTGDR	SMPD3	ANKRD18B	TBX2	LEKR1	KCNAB1	C14orf132	ZACN	ANKRD27	ADRA2A	FGF9	BMX	SIX2	ANKRD35	LOC154761	CHD5	ALX4	SPOCK3	RAB40B	FZD2	MYO5B	PAPPA	CALCR	RTL5	PDE1B	IGF2-AS	PRDM13	HES7	PITX2	TTLL7	PTHLH	FOXL2	DLK2	OTX2	ARL9	FBXL14	COLEC12	WNT5B	SLC26A4	NRG1	CACNB3	NIBAN1	ASTN1	HOXA2	SORCS3	CASZ1	SSBP4	PAX8	NKX3-1	HOXD4	ZMYND15	EGR2	ADCY4	PDGFRA	NCAM1	KL	SLC30A4	PTPRN2	MECOM	TBX5	GRIN3A	CFAP276	HS6ST3	CXCL16	CMTM2	SHOX2	TBXAS1	WT1-AS	TPPP3	EGFL6	MAPK8IP2	DSCAML1	SLCO3A1	PDX1	PTGER2	VAV3	NGF	FRAT1	WNT1	TBXT	FGF8	TMEM132E	TRIM9	GRIN1	HOXD12	NAV2	SNCAIP	LINC01101	HS6ST1P1	SLCO2A1	ELAPOR1	FNDC1	HOXD9	IRX4	RAPGEF4	ERBB4	PDE8A	SCNN1G	PRKCB	SSTR2	LHFPL3	PRSS12	KLK4	NDRG1	GNA14	FAM43B	WSCD1	FGF11	CYP2A6	FBLN5	PTGER3	ADRB3	NKAIN2	CBLN4	MT1A	NR2E1	FOXD2	ELAVL3	TNFSF9	CACNG3	TMOD2	FOXA2	HMX2	LMO1	ARID5B	EBF1	HSPA1L	ACADL	CH25H	FIGLA	PHYHIPL	ARHGAP20	KCNC4	STK32B	CYP2J2	IGFBP1	FOXJ1	EN2	ICAM5	SNTB1	LGR5	CR2	DPP6	ESAM	LHX3	SLC30A10	RARA	ARL5C	KCNK13	TWIST1	FEZ1	SOX8	FOXL1	CDX2	SHH	ADAMTS15	NIM1K	EPHB3	GKAP1	RAB6C	ATOH8	MSX1	RPRML	KCNK17	PLPPR1	CBR3	LRP2	DUOX2	CNNM1	ADAM15	TRPC5	HES5	IGFBP3	FOXC1	HEYL	BCL2	MT3	ARHGEF7	GRB10	MEOX2	CYP26B1	WRAP73	NEUROD2	LHX4	PCDH17	WT1	CHRDL1	SLC27A2	TBR1	MYF6	SMOC2	IGSF21	CERKL	ACP7	STMN2	PTPRT	GPR150	FUT9	CRIP1	BMP6	DCC	DLX1	RNF128	CCDC140	EBF3	MAB21L1	GUCY2D	ELOVL3	STX1A	FZD1	KCNK2	INA	TMEM151A	EPHA3	ICAM4	SLC26A5	PIR	CLCN5	DOK6	RARRES2	GPR101	OAF	BHLHE23	IL7	CRYL1	TRIM67	SLIT1	TACSTD2	LRATD1	FLI1	HAND1	GAD2	DCLK2	GRK3	HOXB1	GRIN2D	CDK5R2	PRKCH	NRN1	ARID3C	ELOVL2	CDH4	CRH	NKPD1	SPON1	HHAT	SCTR	B4GALNT1	MNX1	ZBTB16	GDF7	DUSP15	CHST8	GHR	PTPRU	CYP27B1	RAMP1	DNER	HHEX	SLC35F3	COMP	SLC9A2	SLITRK3	OTOP1	RGS10	VDR	ASCL4	NRG2	CYP26C1	HLA-C	OSBP2	FXYD7	FAM163A	THBD	ACAN	AMN	MXRA7	LAYN	PGR	HOXD3	TLX1	ATP1A3	DLX3	LHX2	NOVA2	ADGRL3	CSMD2	KCNJ3	LY6H	KCNA3	EIF4E3	GATA3-AS1	CYP24A1	PRRT1	NKX6-1	HCN4	KIRREL3	TSLP	COL9A2	PCGF5	PLXNC1	C17orf100	TBX1	BCAN	INSRR	CHN2	ST8SIA2	C1orf94	TP73	PPP1R13B	CLTRN	DYNC1I1	HOXB3	NR2F2	CIDEA	PIP5K1B	GRIK3	FOXF1	RIPK3	COX6B2	HOXB6	IKZF3	DRD5	PIGZ	SYNE1	HRK	FAM78A	AATF	TRH	WNT6	OTOP3	NRGN	FOXQ1	SIX6	DIO3	MIR137HG	HOXA6	ROBO3	CCDC96	ATF3	PSD2	HOXA9	NBPF11	CDKN2C	CLSTN2	SCUBE3	RIMS4	CLEC4G	HOXC4	SLC17A7	KISS1R	THBS2	SYT6	HOXA10	SORCS1	LONRF3	KCNJ10	POU4F1	CHRDL2	CNNM2	FOXD3	CRHR1	HOXC5	PRKG1	BRINP2	SLIT2	APBA1	CDH7	SSTR1	CIART	RBBP7	PAX2	BMAL1	FOXE1	ZEB2	ANKRD20A1	DTNB	HIC1	COL25A1	DKK1	RIMKLA	ST8SIA5	HOXA4	KCNK4	KCNK12	SKAP1	PCSK2	RBP4	ULBP2	MEIS1	MAN1C1	ENSG00000255537	SYT7	KCNS2	SOX14	BNC1	STC2	MKX	FBN2	NEUROG2	GABRA2	CNTNAP5	LAMP5	DLX5	WNT16	TMEM132E-DT	NKX2-8	TTPA	CDX1	MLLT3	VSX1	SLC30A3	HEY1	LRCH2	SLC1A2	HOXA7	TTLL9	SHISA6	LRFN2	LHX6	WNT3A	DPF3	SEMA6D	CCDC50	HOXA1	HPSE	GAB3	F2R	TMEM106C	CYP2A13	BHLHE41	CD70	NDUFA4L2	ACTL6B	DLL4	OLFML2B	RGCC	CNRIP1	HOXC6	CACNG8	RPS6KA6	BRINP3	SEMA4F	NOL4	SATB2-AS1	SV2B	ELMOD1	ONECUT1	NRXN1	OTX1	IHH	FBLN7	GALNT16	SLC35G1	TMEM59L	FERD3L	RGS9	PPP1R14C	ELAVL2	SEMA3B	CACNB4	KCNJ4	GRID1	CADM4	GABRB2	FAM81A	GSX1	MCOLN3	GUCY1A1	PITX3	TCEAL1	HS3ST3B1	DCLK1	ZFPM1	MSX2	KCNA5	FBXO3	POMC	LTBP2	COMMD3	TBX20	MT1H	SLC10A4	LMX1B	LYSMD2	SLC6A2	ASIC1	PKNOX2	NPAS1	PGM5	GLIPR2	LBX1	GSC	KLHL17	FRMPD1	VAX2	RAB9B	ADAP2	CLXN	LRRC71	HTR7	B4GALNT2	SFRP5	NCCRP1	GJD2	TRADD	GPR62	TAFA4	CACNA1G
BENPORATH_PRC2_TARGETS	http://www.gsea-msigdb.org/gsea/msigdb/human/geneset/BENPORATH_PRC2_TARGETS	MAL	HES7	NPAS4	TP73	STXBP6	SLC10A4	FOXL1	RSPO2	HOXC8	SCN4B	FBLN7	CEMIP	INA	IKZF3	FBN2	SIX1	CD34	TAL1	SORCS3	NRG2	EGFL6	GRIA2	FRMPD4	ELAPOR1	F2R	B4GALNT2	CCDC140	LAMP5	KL	HOXD13	PAX1	DCHS2	PMP22	CYP27B1	ILDR2	SOX17	TRIM9	PTGER4	EPHB3	NKX6-2	ALKAL1	TBX21	SV2B	ERICH5	PTGR3	OLFML2B	GPM6B	PDX1	CRLF1	ANKRD20A3P	TBX5	FUT4	RTL4	SOX7	SIX2	FBXO3	CYP24A1	CH25H	MT1B	OTP	NEFL	SLIT2	SRD5A2	INSRR	FLI1	ST8SIA2	HOXC5	HOXD3	PROK2	LTK	BRINP3	DKK1	RPS6KA6	USH1G	BARX2	SLC26A4	COLEC12	IGSF21	OSR1	HBA2	CBX8	NKX3-1	VASH1	ONECUT1	POU4F1	SLC30A2	FOXB1	CACNA1B	NPY1R	FGF3	EFNA3	NPR3	RIMBP3C	SEMA6D	CGB8	ANKRD18B	CITED1	TLX2	ZMYND15	SYT12	RGCC	MT1M	WT1	CNNM1	GDF6	ICAM5	PAX6	CDH23	PDGFRA	COL4A6	SHOX	MGARP	ONECUT2	RAX	TRPC5	ATF3	FAM81A	GHR	ROBO3	CHRDL2	GATA6	GPR101	PHOX2A	ESAM	PTGER3	FZD2	VDR	FOXD4L3	MCOLN3	GALNT18	MT1A	KLF4	BHLHE23	ALOX15	GUCY2D	NELL1	FOXD4L4	ALX3	DLX1	DGKG	HSF4	NDUFA4L2	CFAP276	ZNF436	HOXD12	FGF20	PITX3	RYR3	ADRB3	HOXB2	FOXD2	NAGS	CBLN4	BNC1	WNT10B	EGR3	ZIC1	CDX2	GIMAP5	CFAP91	CHST8	BHLHE22	GSX2	ADCY4	MYO5B	LRP2	FOXJ1	COL2A1	PARM1	CRTAC1	SERTM1	ENSG00000255537	LINC02875	CIDEA	EFNA1	SLC35F3	KCNAB1	DGKI	LYSMD2	CBR3	MYF6	TRIM36	IL7	EPB41L4A	ADCY8	HMX3	DMRT2	FOXD4L1	PTPRT	NEFM	SLC6A1	RIMBP3B	SLC24A4	DSC3	OAF	LHX2	FOXA2	RAB6C	GJD2	GATA2	FBP1	RSPO1	HOXC11	DLX4	ANKRD20A2P	CGB7	PAX2	HS6ST1P1	ISL2	RBP4	WNT10A	CYP26A1	NOL4	ZNF503	BCL2	LRFN5	ZEB2	FRMD3	SHH	NEUROG3	TMEM132E	RGS20	SLITRK1	PTH2	RIPK3	CNRIP1	OTX1	NEUROD2	VAX1	TMEM30B	GPR88	TET2	NTNG2	BATF3	SLFN11	CTNND2	ASTN1	HS6ST3	PAPPA	ANKRD20A5P	HTR7	HMX2	HOXB13	EN1	PKP1	ZFYVE28	NKX2-1	BMP8A	ISL1	GRM7	FGF5	EGR4	GBX2	PLEC	FEZ1	ADARB2	ATOH8	LRCH2	CYP26B1	MKX	ARL9	RTN4RL2	ADGRL3	PAX9	GDF7	MESP1	OXCT2	PRLHR	TBR1	LGR5	ABCC8	STK32B	ASCL2	DCC	SPOCK3	POLE	DKK2	KCNA3	SLC1A2	NPAS1	PDZD2	CACNA1G	ZNF436-AS1	TLX1	MYOD1	CA10	ECEL1	RASSF5	FOXD3	KCNC4	NPNT	SLC6A3	RASGRF1	SLC27A2	FAM43B	DCLK2	CD70	SLC1A4	GHSR	PXMP2	LHX4	GRIK1	PHOX2B	DHH	IRX3	TBX2	HAND2	REPS2	SIDT1	CLTRN	TRH	SLC30A4	HBA1	GRID1	BRINP2	UCN	LTBP2	ADCYAP1	HNF1B	TMEFF2	HHIP	DDAH1	WNT6	KCNA1	GPC5	NKX6-1	BTG2	CORO6	NT5C1A	KCNK12	COL25A1	SHC4	SPAG6	EVA1C	PTF1A	SLCO5A1	CACNA1D	LMX1B	NTRK2	HOXD1	PABPC1L2A	DMRT3	DIO3	ASTN2	ZFHX3	PIGZ	TBX1	VSX2	IRX4	GDNF	ANKRD18A	CRYBA2	GATA4	TRADD	KCNMA1	WNT1	DACH1	B4GALNT1	PODN	ANKRD20A1	RGS9BP	HEY1	DUSP4	LGALS3	PGR	WNT3A	EOMES	LONRF3	SIM2	ATOH1	DSCAML1	WT1-AS	CD8A	TCEA3	IRX5	HTR1A	CAMK2N1	SSTR2	LAYN	FOXE1	MAB21L2	HLX	FZD10	FAM89A	METRNL	DLL4	ANXA2R-AS1	ADAP2	GABRA2	GSC	SLC9A3	MSC	NFIX	LHX8	SIX6	ITPKA	NKX3-2	KCNK13	WNT11	KIRREL3	SPON1	DOK6	CHODL	ARHGAP20	PGM5	COMP	FEZF2	MIR137HG	SLC9A2	NEUROD1	ADAMTS18	KCNK4	HOXB7	HHAT	TPPP3	SOX14	IL1RAPL2	HOXD8	BARX1	GJB2	ADAMTS15	DNAJC22	PTGDR	CSMD3	PTPRU	NTN1	DPF3	CDKN2C	HOXC12	STMN2	LHX5	GRIK3	GABRA4	PAX3	GPAT3	SLIT1	CHRD	POU3F1	UCP1	PRKG1	IGF2-AS	WNT16	SCNN1G	UNC5C	SGPP2	DUOX1	KLHL35	NPTX1	RNF128	GPR12	TSLP	KCNC2	SCTR	FBXL8	SFRP5	OTOP1	KCND3	KCNH1	JUN	SLITRK3	ITGA4	DRD5	CNTFR	SHOX2	CASZ1	OLIG2	LBX1	NKX2-3	LRRTM1	OTOP3	TAFA4	NKX2-2	PCDH17	CLEC14A	CALCA	GRIN3A	HPSE2	ANKRD20A8P	LRATD1	PIP5K1B	SHISA6	MAPT	TMEM88	CMTM2	MAFB	PRAC1	GATA3	GSC2	VAX2	SLC6A5	AQP5	SIX3	TMEM59L	NKX2-8	SLC30A3	ZIC4	SSTR1	SLCO2A1	PENK	ESX1	FOXF1	ANXA2R	HOXC4	ELMOD1	POU4F2	FEV	COL24A1	NEUROG2	NAV2	HOXB3	MT1H	FOXL2	SLC32A1	MT1DP	OPRD1	HES2	HHEX	SCD5	PLXNA2	OTOP2	FFAR4	RASL10A	CXCL16	TFAP2E	C2CD4A	ERBB4	ADRB1	LHX6	HS3ST3B1	HOXB8	DUOXA2	PCDH8	FIGLA	ANKRD27	SATB2-AS1	PTHLH	EPAS1	NEUROG1	PTGER2	ADRA2A	CSMD1	PITX2	TMOD2	MSX1	ASCL1	KAZALD1	PLPPR1	PITX1	KCNH3	OTX2	GATA3-AS1	FAM163A	TMEM132E-DT	RGS10	EN2	GAD2	PRKCE	PPM1E	ESPN	CBLN1	PRDM12	HOXC6	KCNQ3	NR2F2	TTYH1	ABTB2	CDK5R2	RPRML	HTR2C	PAX8	COL9A2	TLL1	MNX1	CDH7	WNT2	DUOXA1	NRG1	MLLT3	BARHL2	KCNK2	OCA2	GSX1	DPY19L2P2	GUCY1A1	ZBTB16	POU3F4	KY	PTGFR	MAB21L1	ANKRD19P	HRK	FGF9	NR4A3	GNA14	CYP26C1	HOXB1	ADRA1A	FLRT2	SFRP1	GALR2	CRHR1	HPCAL4	EPHB1	EPB41L4A-DT	DPY19L2	EPHA5	HOXB6	DLX2	LPL	CXCL14	PAX7	CACNA1E	HOXD4	BARHL1	THBD	PYY	VSX1	PDE4DIP	BHLHE41	POU4F3	COL27A1	WNT7A	SUSD4	NTRK1	COLGALT2	TBX3	PKNOX2	DLX3	PIR	TRIM67	HSPA6	HOXD9	RIMKLA	DMRT1	LRRC71	COL4A5	DUOX2	RIMBP3	INSM2	DACH2	CLCN5	NBPF11	WRAP73	CLSTN2	ALX4	FOXG1	KCNV1	MAPK4	NCAM1	SORCS1
PETRETTO_BLOOD_PRESSURE_UP	http://www.gsea-msigdb.org/gsea/msigdb/human/geneset/PETRETTO_BLOOD_PRESSURE_UP	RYR2	EMC3	NXPH4	ZBTB7A	FOXC2	CHIT1	NTRK1	RHOV	MUSK	MYO1E	MAP1A	NOVA2
PETRETTO_BLOOD_PRESSURE_DN	http://www.gsea-msigdb.org/gsea/msigdb/human/geneset/PETRETTO_BLOOD_PRESSURE_DN	CEBPG	KDM5B	CYTH2	CX3CR1	FBXL3	XRCC4	HSD3B1	RBM8A
PETRETTO_HEART_MASS_QTL_CIS_UP	http://www.gsea-msigdb.org/gsea/msigdb/human/geneset/PETRETTO_HEART_MASS_QTL_CIS_UP	DGAT2	MAN1A1	TLE6	TRIO	RAB14	RPUSD4	TST	PXYLP1	PLEKHB1	OGN	AUTS2	RNF6	SDHB	FNIP1	PLEC	VAMP1	ABHD16A	ADRA1B	TOR1B	CARD9	SPARC	RAMAC	TRAK2	FCER2	NET1	CSNK2A1	C12orf73	VPS52	BHLHE40	GPLD1	DHDDS	C5orf15
PETRETTO_HEART_MASS_QTL_CIS_DN	http://www.gsea-msigdb.org/gsea/msigdb/human/geneset/PETRETTO_HEART_MASS_QTL_CIS_DN	ISCA1	RPP38	HLA-DQA1	TXN2	COG6	ARHGAP24	NEU2	CARD11	CEMIP2	HLTF	SSC4D	CDS1	HLA-DQB1	NDUFAF1	SERPINB6	ST3GAL4	GJA1	ENDOG	LANCL1	ZEB2	ARHGEF17	MECOM	PWP2	HYOU1	SIK1	IRAK2	SQOR	REXO4
PETRETTO_LEFT_VENTRICLE_MASS_QTL_CIS_UP	http://www.gsea-msigdb.org/gsea/msigdb/human/geneset/PETRETTO_LEFT_VENTRICLE_MASS_QTL_CIS_UP	OGN	RNF182	SLC28A3	MACROH2A1	MCUR1	TMEM14C
PETRETTO_LEFT_VENTRICLE_MASS_QTL_CIS_DN	http://www.gsea-msigdb.org/gsea/msigdb/human/geneset/PETRETTO_LEFT_VENTRICLE_MASS_QTL_CIS_DN	AGTPBP1	SFXN1	FAF2	SEMA4D	NSD1	CENPP	ISCA1	ZNF346	TSPAN17	C9orf64
AMIT_EGF_RESPONSE_240_HELA	http://www.gsea-msigdb.org/gsea/msigdb/human/geneset/AMIT_EGF_RESPONSE_240_HELA	DNMBP	EHD1	CREM	THOC1	IL7R	GRAMD2B	SPRED2	THBS1	SDC4	ZEB1	TOP1	EPN2	FHL3	SOX13	DLGAP4	PLPP3	IL11	FGF2	TM4SF1	EZR	GJB3	NUP160	TPM4	SHB	AKAP12	SYDE1	RGS2	PDLIM5	YKT6	NDRG1	TUBGCP2	FARSA	LETM1	PLK2	GFPT2	ARF6	RYK	TXNRD1	LRP8	SRPRA	ELL2	VAV2	MAT2A	ARPC4	RBMS1	CD55	ING2	PCDH7	CAPRIN2	SLC7A11	EHBP1L1	CDK17	DKK1	BCL3	RPS6KB2	SH2B3	TNFRSF1A	ARHGDIA	TBX3
AMIT_EGF_RESPONSE_20_MCF10A	http://www.gsea-msigdb.org/gsea/msigdb/human/geneset/AMIT_EGF_RESPONSE_20_MCF10A	AQP3	SLC39A7	SEMA3F	SRPRA	MDFI	PSMD13	RAD23B	SCARB2	SCD	PHTF1	MMP14	THBS1
AMIT_EGF_RESPONSE_240_MCF10A	http://www.gsea-msigdb.org/gsea/msigdb/human/geneset/AMIT_EGF_RESPONSE_240_MCF10A	ITSN1	TNFRSF12A	MICAL2	TUBB2A	SOCS2	GABPB1	PTHLH	HERPUD1	AKAP12	INSIG1	PTAFR	TGFA	BMP2	PCDH7	B3GNT2	SLC7A11	DUSP4	STK17A	EHD4	PLAU	GPN2
AMIT_EGF_RESPONSE_480_MCF10A	http://www.gsea-msigdb.org/gsea/msigdb/human/geneset/AMIT_EGF_RESPONSE_480_MCF10A	ARL4C	GFPT1	SRRD	STC1	BDKRB1	ITGA2	SOX9	LYPD3	MREG	RAB22A	RHOF	PMAIP1	GIT2	SMTN	TRIB3	VEGFC	RFC1	FST	SZRD1	PTHLH	ODC1	CHST11	FOXD1	TIMM10	CYP27B1	APIP	SCG5	VEGFA	PHLDA2	HPCAL1	GRB10	SLC35G2	MAPK1	PLEK2	GPR153	CABIN1	UNC119B	EGLN1	SSNA1	MRM2	POPDC3	NAV3	SH2D2A
AMIT_SERUM_RESPONSE_20_MCF10A	http://www.gsea-msigdb.org/gsea/msigdb/human/geneset/AMIT_SERUM_RESPONSE_20_MCF10A	ITGB1BP1	SERPINB13	WDR74	IL22RA1	SLC5A3	JUN	DGKH	EPOR	ATP8B2	GLE1	SLC39A9	PACSIN1	SNCA	DUSP6	SORBS3	SRPRA	UBBP1
AMIT_SERUM_RESPONSE_240_MCF10A	http://www.gsea-msigdb.org/gsea/msigdb/human/geneset/AMIT_SERUM_RESPONSE_240_MCF10A	GLIPR1	EMP1	TLR2	KRT6A	TNFRSF21	PDLIM5	PRSS8	GRAMD2B	CDKN1C	CLDN1	TGM1	ADRB2	PRKAG2	SERPINE1	B3GNT2	CLTB	TM4SF1	CDH1	THBS1	TJP1	LRRC8B	MAP3K11	TIMM44	PHLDA2	B4GALT4	HERPUD1	ARHGEF3	KRT6B	PKP2	PHLDA3	MRPL33	NECTIN2	ITGA5	BLZF1	EZR	ANGPTL4	TGFA	ALDH1A3	FBXL18	CDC42EP1	BCL2L1	AKAP12	DKK1	CD24P4	PCDH7	GABPB1	ABLIM3	OCLNP1	EHD4	DSG3	ITGB6	SERPINB2	ITGA2	PGBD5	TGFB1I1	GBP1	FST
AMIT_SERUM_RESPONSE_480_MCF10A	http://www.gsea-msigdb.org/gsea/msigdb/human/geneset/AMIT_SERUM_RESPONSE_480_MCF10A	SPRR1B	PARG	POLR1G	SSNA1	CYB5R1	MRGBP	NSMF	ACTBP9	ADGRG2	CDV3	MOB3B	MRM2	MCM10	MALL	S100P	KRT6A	PTX3	KRT10	COX10	FOSL1	GMEB2	B4GALT4	SPRR1A	SLC25A32	ZBTB24	MT1F	ACTN4	MFAP5	TIMM23	OR7E12P	TPM1	SPRR2A	PVR	CD24	SLC26A2	COPS8	APIP	SIGMAR1	HSPBP1
SHEN_SMARCA2_TARGETS_DN	http://www.gsea-msigdb.org/gsea/msigdb/human/geneset/SHEN_SMARCA2_TARGETS_DN	SLC14A2	ICOSLG	PDGFB	IL11	LINC02809	REEP2	LILRA4	ASIC4	CLCF1	C6orf15	ATP10B	OPRM1	CA9	OR3A3	CNTN2	CYP11B2	GABBR2	TNR	IFNA4	KIR3DL2	CA12	BTNL3	IRF4	CALB2	FASLG	SCN4A	GABRD	RUNX1	MEPE	TNFSF8	CLCN1	SLC1A7	DPF1	GNL3L	GABRA1	CHST12	DNAJA1P4	CIBAR1	CPSF1	TP53TG5	RGR	GOLGA2	CAMK2A	CFP	GJA8	WNT10B	RAB3IL1	SOX10	TTTY2	OR1D2	CENPA	CHRM2	GPR12	TNFAIP2	MC2R	NOX5	RUNX2	PROP1	HOXB5	EPX	HYAL4	AMBN	RHO	AIPL1	CHRND	FAM153B	SIGLEC7	IL36A	FSHB	XPNPEP2	E2F1	TEX15	CCNT1	NFATC1	NNAT	KLHDC8A	ADCY6	ENDOU	PHF24	USP29	LILRB3	SLC6A13	NPPA	SNAI1	DAO	VDR	B3GNT4	CCZ1	SCN2A	EFNB3	CNGB3	GRK2	ADGRE3	GPR21	TBX6	PAX4	KCNJ10	CCKAR	MYH13	IL1RN	GHRHR	SOCS7	PRY	APOBEC1	FLRT1	AQP8	CD22	DIAPH1	ARSF	KHSRP	PTCRA	GCM1	FUT3	AP4S1	ALDOB	PDE6G	ALPP	IKBKE	ALDH3B1	GPR3	HLA-DOA	CYP3A4	C15orf39	KALRN	GCNT4	DDN	ABCC2	COA7	CATSPERZ	TCL6	NOX1	LINC00652	IGHE	KCNJ4	UPK2	SMAD5-AS1	GNRH2	TMPRSS15	MAT1A	BMP7	PADI1	DCT	CAMKV	SIT1	NPY2R	KIR3DL3	PRX	IVL	GPR75	SLC7A10	IL18BP	OR7C2	SOX21	PRSS3P3	FOLR1	ATXN8OS	NPHP1	LBP	EGR4	LIPC	FABP7	CCNF	CYP21A2	PIAS1	DGCR5	BMP10	KRT85	CCNK	CSNK1D	FOXA2	TM4SF5	RBPJL	AMHR2	GLRA1	FBXO31	CLCNKA	FGA	PRORY	MAP3K19	TRMT61A	CDH18	ANO2	MAGEA10	CYP2C9	CACNG3	ERN2	MYBL2	CD82	FGF1	BMP1	TEX13B	BCAN	SEMA6B	TLX1	CENPI	CPNE7	ADD3-AS1	BIRC5	GPR31	GJD2	ADAM5	S1PR4	PPP1R14D	C3	SPANXA1	TREM1	PSORS1C2	ACTL8	E2F4	GYPA	ADRA2B	PAPOLG	PRDM16	WNT8B	MTMR8	CDK5R1	NHLH1	TSPY2	AQP5	ENOX2	KMO	PBX3-DT	CHRM5	INE1	HTR6	LINC01711	SPTB	SPTBN5	PVT1	SLC28A1	BTG2-DT	OSBP2	SLC1A2	FUT2	FGF23	NLRP3	ADD2	TRGV3	ETV3	PADI4	PDE6A	GABRG2	ESPL1	MMP19	TNF	CEACAM3	VRTN	CYTH4	COL11A2	GABRR2	PRDM14	GDF5	PAX5	LTA	CA7	TG	FGB	PDPK1	EDIL3-DT	SEPTIN4	TAS2R16	ACR	CRCP	LILRA1	HTR4	HSF2BP	ALLC	KIR2DS3	RHBDD3	GLP1R	CRYGB	TROAP	TCP10L3	ALAS2	INKA2	TSHZ2	CYP2A6	TLR6	HK2-DT	CYP2D7	SSX3	BPY2	CHRNA3	AQP6	USH1C	DPPA4	DSCAM	POU2F2	CBL	MYT1	NR6A1	LZTS1	CYP11A1	RSPH6A	G6PC2	SMR3B	RUNDC3A	CYP17A1	CCDC9	NECTIN1	PREX2	CTXND1	PLEK	SULT1B1	DRD2	RNASE2CP	SLC24A2	NR0B2	FBLN1	MIR124-1HG	CCL16	MIER2	RPL13P5	TF	NOCT	DLX4	CAMK2B	KCNK10	MAP1A	TYR	TAS2R1
LIN_SILENCED_BY_TUMOR_MICROENVIRONMENT	http://www.gsea-msigdb.org/gsea/msigdb/human/geneset/LIN_SILENCED_BY_TUMOR_MICROENVIRONMENT	CAMK2N1	AZGP1	MYO5B	INPP4B	PINK1	KRT81	CLDN7	KRT4	CTSV	ADAMTS9	SAMD9	MYH14	PLEKHA7	C1orf74	PLAAT3	SLC6A14	VSTM2L	TRIM2	S100P	SLC4A11	GDPD3	GAS2L3	KRT78	ALDH1A3	KLK10	PTGS2	MYO6	CXCL17	CST6	DSC2	B4GALT4	MUC16	CEACAM6	SLC20A1	ARHGDIB	EMP1	APOBEC3A	KRT7	SLC17A5	DKK1	STS	TACC1	RHBDL2	EGR3	ERBB3	VGLL1	SPRR3	IGFL1	TUFT1	SH3TC2	FUT1	IL1RN	FYB1	DAPP1	TMOD3	ELF3	A2ML1	SLC12A6	RAB11FIP1	EPS8L1	DUSP5	SYTL2	PI3	SIK1	GCNT3	NEBL	GRHL1	AIF1L	MINDY2	KRT13	PSCA	MUC15	GABRP	FAM171B	ENC1	RARRES1	DAPK1	VTCN1	IKZF2	IVL	SOX9	OCLNP1	MALL	PDK4	CCN2	C15orf48	ADGRF1	GGT6	SPRR1A	CRIM1	TLR1	SCEL	VSIG10	SLCO3A1	CRCT1	KRT23	LCN2	GRHL3	MXD1	CYP4B1	GPRC5A	CLIC3	ANXA3	EPB41L1	VSIR	KLK6	CEACAM1
SAKAI_TUMOR_INFILTRATING_MONOCYTES_UP	http://www.gsea-msigdb.org/gsea/msigdb/human/geneset/SAKAI_TUMOR_INFILTRATING_MONOCYTES_UP	NEBL	FLNB	CACNB4	LIMS1	SPEN	NPHP4	BTRC	PIP5K1C	TGM2	PFN1	MAPK8	NSF	NRG1	ITGA9	ATN1	KIF17	SH3GL2	TEAD1	GRIP2	HDAC5	CDC42BPA	ITGB3	WASF3	HDAC7	MAML1	SEMA4C	CA9
SAKAI_CHRONIC_HEPATITIS_VS_LIVER_CANCER_DN	http://www.gsea-msigdb.org/gsea/msigdb/human/geneset/SAKAI_CHRONIC_HEPATITIS_VS_LIVER_CANCER_DN	SSTR4	DVL2	SOCS1	JUND	STAT1	ESR1	ARID4A	PRKAA1	MYF5	EFNB1	APLNR	KITLG	CEBPB	FRZB	MFAP5	CLU	GRM5	PRKAG3	FZD2	JAK3	FOXM1	IGF1R	MYL2	ARID5A	MEF2B	ACHE	RXRA	MAPK10	STAT5A	NUMB	CSH2	MYOG	IL12RB2	NTF4	JMJD7-PLA2G4B	SOCS3
JEON_SMAD6_TARGETS_UP	http://www.gsea-msigdb.org/gsea/msigdb/human/geneset/JEON_SMAD6_TARGETS_UP	FILIP1L	PSMB8	TGFB2	TIMP2	SERPINE1	THBS1	KLRC2	TRIO	SERINC5	MMP7	SERPINH1	UBD	QSOX1	TRIB1	FBN1	RFTN1	CXCL8	FAS	PTX3	NRG1	DKK3	JUN	CSF1	LAMC2
WANG_PROSTATE_CANCER_ANDROGEN_INDEPENDENT	http://www.gsea-msigdb.org/gsea/msigdb/human/geneset/WANG_PROSTATE_CANCER_ANDROGEN_INDEPENDENT	SPCS3	FN1	EIF3B	TRIM33	RPL13	CYREN	BAIAP2	SGSH	RNF41	DBI	NR4A3	ALDH4A1	PARP2	ENTREP1	COL15A1	GSTT1	LTB4R	FAAP100	ZNF731P	TOP3A	PRPF19	AP2A2	NMT2	HDDC2	DCXR	RPL39L	DZIP1	SLC4A1AP	MT1H	LILRB3	SDC2	DST	REPS2	RPLP2	DBP	PPP1R12A	PRKAR2B	CEP170B	RAB27A	RPS14	FBXO11	CIAPIN1	BTG2	ARHGEF28	TNNI3K	ZNF84	MCL1	USPL1	UGT8	KAT8	JUND	FRAT2	SOD2	TRAPPC13	HGD	RABGAP1L	EDA	GADD45G	CDH11	BDKRB1	FMO1	ID2	PECAM1	TBC1D31	TOMM7	CDC14B
SUNG_METASTASIS_STROMA_DN	http://www.gsea-msigdb.org/gsea/msigdb/human/geneset/SUNG_METASTASIS_STROMA_DN	DEK	NOLC1	NOP56	MCM5	MCMBP	SCRN1	E2F1	MT1H	EML1	MT1G	ZNF367	POLE2	CENPU	LYAR	NPC2	DHRS7	HCP5	NUP153	HIPK2	NCAPG2	DERA	G3BP2	ACKR3	IL13RA2	PKMYT1	MT1F	MMP3	HNRNPF	HELLS	MT1B	PITPNC1	GMNN	PNP	KLHL30	MT1E	BYSL	MT1X	CDCA5	PARP2	LTBP2	UBR7	ARF6	CDC45	PCNA	DTYMK	MCM3	KIFC3	ACP5	VPS50	LGALS2	SERPINE1	MCM6	PARP4	EGFR
ZHANG_RESPONSE_TO_IKK_INHIBITOR_AND_TNF_DN	http://www.gsea-msigdb.org/gsea/msigdb/human/geneset/ZHANG_RESPONSE_TO_IKK_INHIBITOR_AND_TNF_DN	GGA2	CCNE2	FBXL16	AUTS2	RHOB	TMEM131L	ERF	CEP170	FDX1	NFIA	ADAMTS1	ADAMTS15	RFX7	EBF3	RHOBTB2	DAAM1	GIT2	C4orf19	ZNF395	KANK1	ZNF451	ZIC2	PDXP	LRRC17	TACC2	ABHD10	SYTL5	RBL1	IFFO2	SEPTIN7	SIM2	DPH5-DT	TMEM201	L3MBTL2	ARRDC3	LGR4	HOXA10	GPR39	GCNT1	BDNF	GRHL2	RASL11B	C17orf58	SMAD6	SLITRK6	DAPK1	SSX2IP	THUMPD3	C2orf74-DT	USP1	DDX11	NADK2	MCM10	MTRFR	B3GALNT1	PHLPP1	DTL	MAP3K5	BCOR	PTHLH	E2F2	NDUFV3	HOXB7	DLEU1	RAB11FIP2	ZNRF3	NR2F2	DNMT3B	C1GALT1	RFC4	ZNF362	EFCAB7	MTUS1	LFNG	DACH1	SMC3	THBS1	DCLRE1A	TPRG1	CEP85	ORC1	RTN4IP1	DYNC2I1	EPB41L1	SRGAP3	FAM83C	DLG3	MPHOSPH9	TMEM53	MSH6	GPCPD1	CEP44	NUMA1	ITFG1	ANAPC10	ZNF367	MN1	KCTD15	KBTBD6	CCDC51	ATF2	WDHD1	KCTD3	CSTF2T	ARID1A	TMEM17
COLLIS_PRKDC_SUBSTRATES	http://www.gsea-msigdb.org/gsea/msigdb/human/geneset/COLLIS_PRKDC_SUBSTRATES	IGHG1	TP53	RPA1	XRCC4	POU2F1	SRF	WRN	C1D	MYC	SP1	PARP1	SNRNP200	DCLRE1C	CTDP1	HSP90AA1	H2AX	POLR2A
COLLIS_PRKDC_REGULATORS	http://www.gsea-msigdb.org/gsea/msigdb/human/geneset/COLLIS_PRKDC_REGULATORS	PRKCD	XRCC5	MDC1	C1D	PPA1	PPP5C	PTPN1	PPP2CA	XRCC4	TIPARP	CASP3	LIG4	CLU
TOMIDA_LUNG_CANCER_POOR_SURVIVAL	http://www.gsea-msigdb.org/gsea/msigdb/human/geneset/TOMIDA_LUNG_CANCER_POOR_SURVIVAL	TYMS	DAD1	DNER	DLX4	CKAP4
NIKOLSKY_BREAST_CANCER_1Q21_AMPLICON	http://www.gsea-msigdb.org/gsea/msigdb/human/geneset/NIKOLSKY_BREAST_CANCER_1Q21_AMPLICON	MTX1	EFNA4	PMVK	FDPS	TRIM46	THEM5	PKLR	MUC1	HCN3	GBA1	CKS1B	RORC	RUSC1-AS1	THBS3	OAZ3	THEM4	MRPL9	FLAD1	DCST1	CELF3	RUSC1	LINGO4	CLK2	PYGO2	DPM3	ENTREP3	PBXIP1	TDRKH	ZBTB7B	DCST2	LENEP	SHC1	ADAM15	SLC50A1	KRTCAP2	EFNA3	EFNA1	SCAMP3
NIKOLSKY_BREAST_CANCER_1Q32_AMPLICON	http://www.gsea-msigdb.org/gsea/msigdb/human/geneset/NIKOLSKY_BREAST_CANCER_1Q32_AMPLICON	PIGR	RASSF5	SRGAP2	DYRK3	IL19	EIF2D	IL10	IL24	FCMR	IKBKE	MAPKAPK2	FCAMR	IL20
NIKOLSKY_BREAST_CANCER_5P15_AMPLICON	http://www.gsea-msigdb.org/gsea/msigdb/human/geneset/NIKOLSKY_BREAST_CANCER_5P15_AMPLICON	SLC6A19	TERT	PLEKHG4B	CEP72	AHRR	ZDHHC11	SLC9A3	BRD9	LRRC14B	SLC6A3	SDHA	TPPP	CCDC127	EXOC3	MRPL36	SLC6A18	TRIP13	IRX2-DT	IRX2	NDUFS6	CLPTM1L	SLC12A7	IRX4	LPCAT1	PDCD6	NKD2
NIKOLSKY_BREAST_CANCER_6P24_P22_AMPLICON	http://www.gsea-msigdb.org/gsea/msigdb/human/geneset/NIKOLSKY_BREAST_CANCER_6P24_P22_AMPLICON	NUP153	TBC1D7	PHACTR1	CD83	ID4	KDM1B	MBOAT1	RNF144B	GFOD1	TPMT	DEK	MCUR1	RBM24	SIRT5	CAP2	RNF182	KIF13A	NHLRC1	NOL7	RANBP9	FAM8A1
NIKOLSKY_BREAST_CANCER_7P22_AMPLICON	http://www.gsea-msigdb.org/gsea/msigdb/human/geneset/NIKOLSKY_BREAST_CANCER_7P22_AMPLICON	TTYH3	CHST12	SUN1	ACTB	BRAT1	GNA12	RADIL	FOXK1	COX19	GPER1	C7orf50	PAPOLB	SLC29A4	LFNG	AMZ1	IQCE	INTS1	WIPI2	FBXL18	TMEM184A	NUDT1	MRM2	UNCX	ADAP1	TNRC18	CYP2W1	SNX8	FAM20C	AP5Z1	MICALL2	PSMG3	ZFAND2A	MAD1L1	GET4	MAFK	GPR146	EIF3B	GRIFIN
NIKOLSKY_BREAST_CANCER_7P15_AMPLICON	http://www.gsea-msigdb.org/gsea/msigdb/human/geneset/NIKOLSKY_BREAST_CANCER_7P15_AMPLICON	HOXA10	HOXA1	HOXA11	HOXA9	HOXA4	HOXA2	HOXA3	HOXA5	HOXA7	HOXA13	HOXA6
NIKOLSKY_BREAST_CANCER_7Q21_Q22_AMPLICON	http://www.gsea-msigdb.org/gsea/msigdb/human/geneset/NIKOLSKY_BREAST_CANCER_7Q21_Q22_AMPLICON	ZNF655	CYP51A1	FAM200A	CLDN12	KRIT1	GNGT1	PDK4	CYP3A5	BRI3	SLC25A13	DLX6	PDAP1	BUD31	ARPC1B	VPS50	ATP5MF	PON2	PON1	CALCR	PPP1R9A	GJC3	SMURF1	CASD1	ZKSCAN5	PEG10	DYNC1I1	SEM1	BET1	SAMD9	TECPR1	ZNF394	TRIM4	CDK6	RBM48	AKAP9	CPSF4	BAIAP2L1	ZNF789	ANKIB1	CYP3A4	ARPC1A	ASNS	FAM133B	GTPBP10	TMEM130	TRRAP	PON3	BHLHA15	DLX5	FZD1	GNG11	CYP3A43	ZKSCAN1	OCM2	ZSCAN25	TFPI2	COL1A2	LRRD1	MTERF1	SDHAF3	PEX1	NPTX2	CDK14	AZGP1	GATAD1	TAC1	LMTK2	CYP3A7	SGCE	PTCD1	HEPACAM2	ASB4	CFAP69	SAMD9L	OR2AE1
NIKOLSKY_BREAST_CANCER_8P12_P11_AMPLICON	http://www.gsea-msigdb.org/gsea/msigdb/human/geneset/NIKOLSKY_BREAST_CANCER_8P12_P11_AMPLICON	ZNF703	ADAM2	PLPBP	HTRA4	ASH2L	IKBKB	RNF170	IDO1	RAB11FIP1	DDHD2	SFRP1	POMK	TM2D2	LETM2	UNC5D	SMIM19	IDO2	ADGRA2	CHRNA6	THAP1	ADAM18	BAG4	PLPP5	ADRB3	FNTA	KAT6A	ZMAT4	HOOK3	TACC1	LSM1	ADAM9	STAR	NKX6-3	TPT1P8	NSD3	SLC20A2	GOT1L1	GINS4	PLEKHA2	GOLGA7	EIF4EBP1	VDAC3	AP3M2	ANK1	HGSNAT	ERLIN2	PLAT	CHRNB3	FGFR1	DKK4	GPAT4	LINC03042	BRF2	TCIM	POLB	POTEA	ADAM32
NIKOLSKY_BREAST_CANCER_8Q12_Q22_AMPLICON	http://www.gsea-msigdb.org/gsea/msigdb/human/geneset/NIKOLSKY_BREAST_CANCER_8Q12_Q22_AMPLICON	RIMS2	TPD52	LAPTM4B	STMN2	TRAM1	TERF1	ZNF704	YTHDF3	CHMP4C	VIRMA	FBXO43	PABPC1	PRDM14	CCNE2	ZC2HC1A	MMP16	CTHRC1	RALYL	MATN2	PIP4P2	SBSPON	CYP7A1	RDH10	SNX16	SNX31	CIBAR1	AZIN1	SULF1	IL7	PDP1	ZNF706	KLF10	POLR2K	JPH1	DCAF13	FABP4	KCNS2	UBXN2B	NIPAL2	POP1	IMPA1	ESRP1	NBN	STK3	PLEKHF2	RAB2A	OSGIN2	ASPH	CHD7	TSPYL5	RIPK2	ZBTB10	HNF4G	NCOA2	SLC25A32	PTDSS1	UQCRB	RAD54B	INTS8	MSC	COX6C	TMEM67	RNF19A	STAU2	GDF6	ANKRD46	ZFHX4	RPSAP47	RBM12B	PI15	UBE2W	TP53INP1	FZD6	FABP5	NKAIN3	ELOC	RIDA	OTUD6B	EYA1	SLC26A7	LACTB2	VPS13B	TTPA	MRPS28	ZFAND1	PEX2	OSR2	DECR1	KCNB2	MTDH	RPL7P9	TRPA1	GRHL2	HEY1	NSMAF	ATP6V1C1	CPQ	XKR9	SLCO5A1	TMEM64	MTERF3	ODF1	PKIA	TMEM70	ERICH5	SDCBP	CLVS1	LY96	GEM	RPL30	CFAP418	PAG1	SLC10A5	NECAB1	BAALC	GDAP1	RUNX1T1	DPY19L4	CALB1	YWHAZ	SPAG1	CNBD1	CRISPLD1	GGH	FABP9	PMP2	RGS22	SDC2	DCAF4L2	RPL7	CDH17	NDUFAF6
NIKOLSKY_BREAST_CANCER_8Q23_Q24_AMPLICON	http://www.gsea-msigdb.org/gsea/msigdb/human/geneset/NIKOLSKY_BREAST_CANCER_8Q23_Q24_AMPLICON	DERL1	LYNX1	PHF20L1	ZNF7	TRIB1	TMEM71	FAM83A	EXT1	LRRC24	GRINA	FAM83H	LINC02904	CCN3	RAD21	THEM6	LY6D	MROH1	TAF2	PPP1R16A	FBXO32	MAL2	ZNF623	ARC	LRRC14	DENND3	MROH5	ZNF696	RPL8	ZNF572	TRMT12	DEPTOR	TRAPPC9	ZNF16	CYP11B2	MAPK15	ANXA13	TATDN1	ZNF517	COMMD5	UTP23	GPAA1	RHPN1	ST3GAL1	GLI4	ARHGAP39	PTP4A3	SPATC1	TIGD5	MTBP	GFUS	PKHD1L1	C8orf33	SCX	DNAAF11	MAFA	LRATD2	SCRIB	ZFP41	ZHX1	JRK	PTK2	SNTB1	NDUFB9	AGO2	CYP11B1	ENY2	MTSS1	ZHX2	SHARPIN	MRPL13	TRPS1	KCNV1	FER1L6	ADGRB1	PARP10	CHRAC1	NDRG1	CYC1	RNF139	EEF1D	EBAG9	KLHL38	ATAD2	SLA	AARD	SQLE	NRBP2	GML	KIFC2	GSDMD	TONSL	GPT	NSMCE2	GPR20	ZC3H3	HAS2	TNFRSF11B	EIF3H	TSNARE1	TMEM65	EPPK1	ZFTRAF1	VPS28	PSCA	PYCR3	DSCC1	OPLAH	C8orf76	NUDCD1	COLEC10	KCNK9	CPSF1	FOXH1	GPIHBP1	ZNF707	WASHC5	MYC	TBC1D31	SLC52A2	ZNF250	PLEC	MED30	LY6E	HSF1	ZNF251	LYPD2	SAMD12	C8orf82	SLC30A8	NTAQ1	PUF60	BOP1	LY6H	SLC39A4	SLURP1	NAPRT	KCNQ3	SLC45A4	CCN4	MAF1	ZNF34	HGH1	TMEM74	TOP1MT	FBXL6	EXOSC4	ADCK5	MFSD3	TG	LY6K	CSMD3	TRHR	COL14A1	SYBU	FAM91A1	RECQL4	ENPP2
NIKOLSKY_BREAST_CANCER_10Q22_AMPLICON	http://www.gsea-msigdb.org/gsea/msigdb/human/geneset/NIKOLSKY_BREAST_CANCER_10Q22_AMPLICON	ZMIZ1	POLR3A	PPIF	RPS24	ZCCHC24	EIF5AL1	KCNMA1	DLG5
NIKOLSKY_BREAST_CANCER_11Q12_Q14_AMPLICON	http://www.gsea-msigdb.org/gsea/msigdb/human/geneset/NIKOLSKY_BREAST_CANCER_11Q12_Q14_AMPLICON	ANKRD13D	KRTAP5-7	PPME1	RBM4	SYT7	ACTN3	SLCO2B1	DDB1	DAGLA	KRTAP5-10	PAK1	PGM2L1	SPCS2	RCE1	CCDC83	PGA5	SPCS2P4	TMEM216	BBS1	CAPN5	PITPNM1	NADSYN1	TSKU	MRGPRD	SPTBN2	OR2AT4	THRSP	FGF3	FGF4	CTTN	RIN1	CD248	ACY3	NARS2	CLCF1	TMEM138	ACER3	CCDC87	VWCE	EED	RAB1B	OMP	MAP6	CHRDL2	SHANK2	DPP3	EMSY	TPCN2	MRGPRF	NDUFV1	WNT11	P4HA3	PTPRCAP	KRTAP5-9	KRTAP5-8	CARNS1	BRMS1	UVRAG	NPAS4	PGA4	NDUFV1-DT	GPR152	IGHMBP2	POLD4	THAP12	INTS4	GDPD4	PPP1R32	RAD9A	TENM4	ALG8	TBC1D10C	RNF169	TMEM134	FADD	AQP11	CDK2AP2	TESMIN	FGF19	PGA3	PPFIA1	SYTL2	DGAT2	ME3	CCS	TMEM126A	TMEM151A	LRFN4	C11orf80	POLD3	B3GNT6	ARRB1	CPT1A	NEU3	KRTAP5-11	NUDT8	SDHAF2	RBM4B	RPS6KB2	GAL	TMEM109	CD6	CNIH2	RPS3	VPS37C	DHCR7	MOGAT2	SERPINH1	PPP1CA	MRPL21	LRRC32	TBX10	KCNE3	TKFC	USP35	KLHL35	SLC29A2	CABP2	CABP4	B4GAT1	TMEM132A	PPP6R3	MYEOV	RBM14	MYO7A	GSTP1	GDPD5	CLNS1A	CPSF7	CCND1	PICALM	GAB2	LTO1	CCDC89	CTSF	AAMDC	TMEM126B	CCDC81	HIKESHI	CREBZF	SLC15A3	KLC2	CORO1B	ALDH3B2	NDUFC2	SSH3	ANO1	AIP	RSF1	KCTD21	YIF1A	PELI3	MRPL11	XRRA1	CYB561A3	KCTD14	ZDHHC24	CD5
NIKOLSKY_BREAST_CANCER_12Q13_Q21_AMPLICON	http://www.gsea-msigdb.org/gsea/msigdb/human/geneset/NIKOLSKY_BREAST_CANCER_12Q13_Q21_AMPLICON	TBK1	CYP27B1	RAB3IP	OS9	CAND1	CPSF6	TSPAN31	TSPAN8	GNS	MARCHF9	RAP1BL	METTL1	XPOT	IL26	NUP107	THAP2	IL22	MDM1	KICS2	C12orf56	FRS2	CNOT2	YEATS4	RASSF3	AVIL	PTPRB	IFNG	CPM	CCT2	EEF1AKMT3	SLC35E3	LYZ	PTPRR	CDK4	LRRC10	AGAP2	TSFM	CTDSP2	LGR5	KCNMB4	RAP1B	BEST3	DYRK2	ZFC3H1	TMEM19	MDM2
NIKOLSKY_BREAST_CANCER_12Q24_AMPLICON	http://www.gsea-msigdb.org/gsea/msigdb/human/geneset/NIKOLSKY_BREAST_CANCER_12Q24_AMPLICON	POLE	DDX51	P2RX2	ULK1	SFSWAP	ANKLE2	CHFR	GOLGA3	PUS1	MMP17	NOC4L	GALNT9	PGAM5	EP400	PXMP2
NIKOLSKY_BREAST_CANCER_14Q22_AMPLICON	http://www.gsea-msigdb.org/gsea/msigdb/human/geneset/NIKOLSKY_BREAST_CANCER_14Q22_AMPLICON	STYX	PTGER2	PSMC6	DDHD1	GNPNAT1	ERO1A	GPR137C	TXNDC16	FERMT2	PTGDR	FRMD6	GNG2	RTRAF	NID2
NIKOLSKY_BREAST_CANCER_15Q26_AMPLICON	http://www.gsea-msigdb.org/gsea/msigdb/human/geneset/NIKOLSKY_BREAST_CANCER_15Q26_AMPLICON	PCSK6	FAM169BP	LYSMD4	ARRDC4	MEF2A	IGF1R	CHSY1	LINS1	LRRC28	OR4F15	ASB7	OR4F6	SELENOS	SYNM	LRRK1	TM2D3	CERS3	ALDH1A3	ADAMTS17	SNRPA1	TTC23	TARS3
NIKOLSKY_BREAST_CANCER_16P13_AMPLICON	http://www.gsea-msigdb.org/gsea/msigdb/human/geneset/NIKOLSKY_BREAST_CANCER_16P13_AMPLICON	RAB40C	NUBP2	JMJD8	LMF1	AXIN1	ZNF598	RAB26	ZG16B	MSRB1	ZSCAN10	PKD1	PRR35	RNF151	NTHL1	FLYWCH2	ZNF205	WDR24	PRSS33	RGS11	EME2	MCRIP2	MMP25	PAQR4	NME3	FBXL16	MSLNL	HS3ST6	C1QTNF8	METTL26	CAPN15	GFER	TPSG1	WFIKKN1	DECR2	PRSS21	FAM234A	WDR90	RPUSD1	IGFALS	SOX8	TPSB2	RPS2	NOXO1	HAGH	MRPS34	IFT140	TRAF7	CIAO3	UBE2I	RHBDF1	PTX4	NME4	HBQ1	JPT2	ARHGDIG	TPSAB1	THOC6	CCDC78	NHLRC4	RHOT2	RPL3L	SPSB3	C16orf91	TSR3	CACNA1H	ANTKMT	MEIOB	CRAMP1	PIGQ	PRSS27	MSLN	CLCN7	MAPK8IP3	SYNGR3	ZNF213	SNRNP25	ELOB	HBM	TMEM204	CHTF18	METRN	PKMYT1	HBZ	HCFC1R1	TPSD1	SSTR5	FAHD1	RAB11FIP3	BAIAP3	TSC2	CLDN6	HAGHL	KREMEN2	NPRL3	NDUFB10	PDIA2	POLR3K	TBL3	UNKL	KCTD5	GNG13	SRRM2	HBA1	GNPTG	PGAP6	PRSS22	NPW	RHBDL1	SLC9A3R2	LUC7L	IL32	CLDN9	STUB1	MRPL28	FLYWCH1	HBA2	TELO2	TNFRSF12A	MPG
NIKOLSKY_BREAST_CANCER_16Q24_AMPLICON	http://www.gsea-msigdb.org/gsea/msigdb/human/geneset/NIKOLSKY_BREAST_CANCER_16Q24_AMPLICON	ZC3H18	DPEP1	C16orf74	SPG7	GAS8-AS1	GALNS	TCF25	APRT	PABPN1L	SNAI3	CDK10	BANP	IL17C	CDH15	ZCCHC14	CYBA	CBFA2T3	JPH3	KLHDC4	MAP1LC3B	CENPBD1P	SLC7A5	TUBB3	CHMP1A	GAS8	GSE1	ZFPM1	ANKRD11	SPIRE2	MC1R	VPS9D1	RPL13	CTU2	RNF166	PRDM7	MVD	COX4I1	SPATA33	FANCA	CA5A	SPATA2L	TRAPPC2L	GINS2	DEF8	CDT1	PIEZO1	ZNF276	ACSF3	ZNF778	CPNE7	EMC8	DBNDD1
NIKOLSKY_BREAST_CANCER_17P11_AMPLICON	http://www.gsea-msigdb.org/gsea/msigdb/human/geneset/NIKOLSKY_BREAST_CANCER_17P11_AMPLICON	ALDH3A2	MFAP4	SLC47A2	RNF112	EPN2	B9D1	MAPK7	SLC47A1	ALDH3A1	ULK2
NIKOLSKY_BREAST_CANCER_17Q11_Q21_AMPLICON	http://www.gsea-msigdb.org/gsea/msigdb/human/geneset/NIKOLSKY_BREAST_CANCER_17Q11_Q21_AMPLICON	MLLT6	TADA2A	TOP2A	MSL1	CCL18	ANKRD13B	C17orf78	TMIGD1	FAM222B	PHF12	TMEM98	WIPF2	RAB34	EFCAB5	MIEN1	PIP4K2B	RPL23A	CPD	GSDMA	C17orf98	MYO18A	MED24	FOXN1	DHRS13	TRAF4	KRTAP4-3	NEUROD2	GSDMB	NUFIP2	NSRP1	CCL3	SSH2	SRCIN1	MYO1D	RARA	RPL19	SUPT6H	CDK12	LASP1	ASIC2	KRT10-AS1	KRT24	KRT28	PNMT	PSMB3	FLOT2	SDF2	SPAG5	CCL2	KRT12	IGFBP4	KRT20	ABHD15	PGAP3	GJD3	KRT25	SLC6A4	SLC13A2	CACNB1	KRT27	KRT26	SARM1	PCGF2	TNS4	ERBB2	ERAL1	ZPBP2	CRYBA1	MRPL45	PIPOX	CCR7	HNF1B	GIT1	BLMH	KRTAP4-2	GRB7	KRTAP9-4	KRTAP9-8	STARD3	TAOK1	FBXL20	SLC46A1	TBC1D3F	CSF3	FBXO47	DUSP14	KRTAP9-3	KRT222	TP53I13	DDX52	CCL23	RPL23AP42	KRT23	KRT10	ALDOC	CWC25	PSMD3	UNC119	SPACA3	CORO6	SMARCE1	GPR179	TLCD1	IKZF3	PLXDC1	NEK8	NR1D1	CDC6	ORMDL3	GOSR1	PPP1R1B	ACACA	BLTP2	SOCS7	TCAP	CCL4	KRTAP4-1	TBC1D29P	THRA	CASC3	PROCA1	STAC2	KRTAP4-5	MED1	SEZ6	RPL23	PIGS	RSKR	KRTAP4-4	KRTAP9-2	SYNRG	RAPGEFL1
NIKOLSKY_BREAST_CANCER_17Q21_Q25_AMPLICON	http://www.gsea-msigdb.org/gsea/msigdb/human/geneset/NIKOLSKY_BREAST_CANCER_17Q21_Q25_AMPLICON	HOXB6	KIF19	C17orf58	SEPTIN4	BCAS3	MAP2K6	TBX4	EVPL	CANT1	TACO1	SMARCD2	SLC16A5	CSH1	BRIP1	NACA2	RNF43	CD300C	ATP5MC1	EME1	CENPX	SAMD14	EPX	PHB1	RNFT1	TEX2	FASN	METRNL	OXLD1	HOXB13	MMD	ABCC3	NAT9	FOXK2	HOXB2	FAAP100	KCTD2	MPO	NME1-NME2	ABCA10	HSF5	FDXR	DDX5	ABI3	GRIN2C	MBTD1	HLF	CDC42EP4	SLC9A3R1	UTP18	OR4D2	CYTH1	SNF8	SLC39A11	ENGASE	PNPO	ERN1	CEP112	AXIN2	CHMP6	ARL16	TEPSIN	KCNJ16	SSTR2	LINC00469	COL1A1	LINC02875	TBX2	LINC00482	CACNG5	GDPD1	CCDC137	AATK	WBP2	SPOP	HELZ	OTOP2	SCPEP1	HOXB3	DHX40	MAP3K3	WFIKKN2	RPS6KB1	HEXD	PDK2	DNAI2	FBF1	SGCA	TRIM37	LGALS3BP	MRPL27	MED13	LIMD2	RNF157	HOXB1	PSMD12	PSMC5	GGA3	PPM1D	TMEM105	ARMC7	H3-3B	DCXR	MIF4GD	NGFR	FAM104A	CHAD	RAB40B	SLC25A19	TK1	SUMO2	TNRC6C	BAIAP2	IGF2BP1	RECQL5	STRADA	POLG2	JPT1	HOXB8	ACSF2	CSNK1D	KIF2B	UNC13D	NUP85	TLK2	CEP95	PCTP	USH1G	NOL11	STXBP4	PDE6G	KAT7	CD300LD-AS1	MTMR4	HOXB5	NT5C	ACOX1	CASKIN2	LRRC45	CSH2	SOX9	TBCD	COX11	RAC3	NME1	SLC38A10	B4GALNT2	KCNJ2	ICAM2	MRPL58	UTS2R	WIPI1	B3GNTL1	PRR15L	RFNG	PTRH2	GH1	TMC8	MYCBPAP	CDR2L	RAB37	RGS9	PRAC1	CD300LB	DLX3	TRIM25	GPS1	SDK2	CALCOCO2	ITGA3	SLC16A6	SECTM1	ABCA6	CD300A	HOXB7	PHOSPHO1	HOXB9	SNX11	CACNA1G	FN3K	DLX4	USP36	FAM117A	TMC6	XYLT2	SUPT4H1	NARF	TSPOAP1	APPBP2	TRIM47	ITGB4	TMEM100	SKA2	INTS2	LRRC59	CACNG1	NPLOC4	HID1	TMEM94	GPR142	BIRC5	RSAD1	GPRC5C	SPATA20	TAC4	ABCA8	CACNG4	PRKCA	TOM1L1	CCDC57	CCDC47	MARCHF10	UBE2Z	RAD51C	CA4	C17orf80	CBX1	SLC35B1	FAM20A	WDR45B	SOCS3	GRB2	MRPL38	OGFOD3	COPZ2	APOH	BAHCC1	COIL	SPAG9	YPEL2	GNA13	HGS	TSPAN10	AMZ2	EXOC7	SKAP1	ANKFN1	FN3KRP	PRKAR1A	ACTG1	COG1	PITPNC1	ZNF652	PPP1R9B	FOXJ1	ABCA5	PPP1R27	SAP30BP	SMURF2	LPO	SMG8	SP2	GH2	CD79B	DGKE	USP32	MRPL12	CHCT1	GALR2	ABCA9	FTSJ3	TRIM65	NDUFAF8	TOB1	PECAM1	AFMID	NXPH3	LRRC37A3	OTOP3	C17orf67	TEX14	TTYH2	TUBD1	CYBC1	PRR11	CDK3	HEATR6	ANKRD40	CEP131	SRP68	ZACN	HOXB4	NOTUM	DDX42	BTBD17	ZNF750	FSCN2	CLTC	ALYREF	ASPSCR1	EPN3	GNGT2	NFE2L1	MILR1	RPTOR	CD300E	DUS1L	PGS1	MRC2	C1QTNF1	CD300LF	NME2	MKS1	METTL2A	PPM1E	SLC16A3	LUC7L3	MRPS7	VMP1	GIP	FADS6	TTLL6	TEX19	LINC01973	LLGL2	CA10	ATP5PD	CDK5RAP3	SYNGR2	EFCAB3	CSHL1	BPTF	SCN4A	TIMP2	CD7	SLC25A10	RPL38	TSEN54	UNK	TMEM92	GALK1	TMEM104	ARSG	NOG	ARHGDIA
NIKOLSKY_BREAST_CANCER_19Q13.1_AMPLICON	http://www.gsea-msigdb.org/gsea/msigdb/human/geneset/NIKOLSKY_BREAST_CANCER_19Q13.1_AMPLICON	ZNF570	ZNF567	ZNF260	ZNF875	ZNF781	ZNF527	ZNF540	ZNF345	ZNF382	ZFP30	ZNF383	ZNF461	ZNF790	ZNF585B	ZNF569	ZNF585A	ZNF829	ZNF793	ZNF420	ZNF571	ZNF568	ZNF529
NIKOLSKY_BREAST_CANCER_19Q13.4_AMPLICON	http://www.gsea-msigdb.org/gsea/msigdb/human/geneset/NIKOLSKY_BREAST_CANCER_19Q13.4_AMPLICON	PRPF31	CACNG8	OSCAR	TFPT	CACNG6	VSTM1	NDUFA3
NIKOLSKY_BREAST_CANCER_20P13_AMPLICON	http://www.gsea-msigdb.org/gsea/msigdb/human/geneset/NIKOLSKY_BREAST_CANCER_20P13_AMPLICON	SPEF1	ADAM33	ATRN	CENPB	HSPA12B	SIGLEC1	C20orf27	GFRA4
NIKOLSKY_BREAST_CANCER_20Q11_AMPLICON	http://www.gsea-msigdb.org/gsea/msigdb/human/geneset/NIKOLSKY_BREAST_CANCER_20Q11_AMPLICON	DYNLRB1	PHF20	EDEM2	FAM83C	PIGU	PROCR	TP53INP2	EPB41L1	GDF5	ACSS2	SCAND1	CPNE1	ERGIC3	DLGAP4	ROMO1	AAR2	CNBD2	MYH7B	GGT7	NCOA6	EIF6	UQCC1	SPAG4	MMP24	GSS	CEP250	NFS1	MAP1LC3A	TRPC4AP	RBM39	RBM12
NIKOLSKY_BREAST_CANCER_20Q12_Q13_AMPLICON	http://www.gsea-msigdb.org/gsea/msigdb/human/geneset/NIKOLSKY_BREAST_CANCER_20Q12_Q13_AMPLICON	TSHZ2	CHRNA4	MATN4	RPS21	PMEPA1	PARD6B	SLC17A9	FNDC11	MIR1-1HG	YWHAB	PEDS1	PCMTD2	BIRC7	SALL4	RBM38	CDH4	COL20A1	CTCFL	TOMM34	BHLHE23	RIPOR3	SNAI1	ATP5F1E	ATP9A	WFDC12	FAM209A	ADRM1	LINC02910	DNAJC5	RGS19	BCAS1	ARFRP1	SEMG1	PFDN4	CEBPB	EEF1A2	GNAS	SDC4	NTSR1	FAM210B	SULF2	CBLN4	STX16	PCK1	RBBP8NL	KCNS1	NCOA3	LKAAEAR1	TCFL5	ADNP	OGFR	FAM217B	CASS4	TCEA2	SAMD10	SLPI	RAE1	OSBPL2	NPEPL1	ZFP64	ZMYND8	ZNF512B	NELFCD	PHACTR3	LAMA5	CRMA	DPM1	TUBB1	APCDD1L	SLC2A4RG	MTG2	CABLES2	COL9A3	ZBP1	UBE2V1	NKAIN4	MRGBP	MOCS3	HMGB1P1	SYCP2	RBPJL	PPP1R3D	OPRL1	CSTF1	YTHDF1	TFAP2C	C20orf85	UCKL1	NPBWR2	SRMS	PPDPF	TNFRSF6B	C20orf204	WFDC5	CTSZ	RTF2	KCNQ2	PTPN1	ABHD16B	SLCO4A1	GID8	RTEL1	LIME1	TP53TG5	DIDO1	SEMG2	NFATC2	SOX18	TAF4	MYT1	SS18L1	AURKA	PTK6	GATA5	ZBTB46	HELZ2	VAPB	KCNG1	ZNF831	STMN3	ZGPAT	DOK5	RNF114	BCAS4	MC3R	BMP7	PSMA7	HRH3	PRELID3B	PRPF6	SLC9A8	CYP24A1	ARFGEF2	TPD52L2	PI3	PEDS1-UBE2V1	SPO11	SYS1	CDH26	GMEB2	RAB22A	ZNF217	EDN3	LSM14B	PREX1	ARFGAP1	STK4	SPATA2	FAM209B
NIKOLSKY_BREAST_CANCER_22Q13_AMPLICON	http://www.gsea-msigdb.org/gsea/msigdb/human/geneset/NIKOLSKY_BREAST_CANCER_22Q13_AMPLICON	ALG12	PLXNB2	ZBED4	MLC1	CRELD2	TTLL8	SELENOO	HDAC10	TRABD	IL17REL	MOV10L1	BRD1	PIM3	TUBGCP6	MAPK11	PANX2	MAPK12
NIKOLSKY_MUTATED_AND_AMPLIFIED_IN_BREAST_CANCER	http://www.gsea-msigdb.org/gsea/msigdb/human/geneset/NIKOLSKY_MUTATED_AND_AMPLIFIED_IN_BREAST_CANCER	SPCS2	ARRB1	NCOA6	SLC6A3	ZNF707	ADGRB1	ANK1	ZNF529	UTS2R	CHCT1	CACNA1G	EP400	ARFGEF2	OR4D2	RCE1	DYRK2	UQCC1	UBE2I	SULF2	CSNK1D	POP1	SLCO2B1	ZNF461	FAM217B	TRIM25	FANCA	SEPTIN4	NID2	PIGS	FGFR1	DNAH17	RADIL	DCAF13	DGKE	PCNT	HOXA4	NDUFA3	KCNQ3	GSDMB	THBS3	HCN3	ZFHX4	ZFP64	ZCCHC24	JMJD8	CHD7	CSMD3	ZMIZ1	TAC4	SAMD9	SYTL2	NUFIP2	ARC	TBK1	ATRN	RGS22	LPO	PUS1	FABP4	PANX2	PDCD6	CACNA1H	MYO7A	TG	HOOK3	ZCCHC14	IKBKB	HEPACAM2	BLTP2	ZNF569	PPM1E	MYH7B	HOXA3	VPS13B	ENTREP3	AKAP9	AHRR	GRIN2C	PKHD1L1	GOLGA7	CLPTM1L	GDF6	RSKR	TESMIN	RIMS2	ZFC3H1	NSMCE2	ARFRP1	SPO11	SIGLEC1	MSLNL	AGAP2	GGA3	MYO9B
STEGMEIER_PREMITOTIC_CELL_CYCLE_REGULATORS	http://www.gsea-msigdb.org/gsea/msigdb/human/geneset/STEGMEIER_PREMITOTIC_CELL_CYCLE_REGULATORS	DZIP3	RNF32	FBXO5	RAD18	LTN1	TRIM32	SKP2	SOCS2	CYLD	UBE2J2	RING1
TESAR_ALK_TARGETS_HUMAN_ES_4D_DN	http://www.gsea-msigdb.org/gsea/msigdb/human/geneset/TESAR_ALK_TARGETS_HUMAN_ES_4D_DN	NODAL	TDGF1	MYC	NANOG	LEFTY1	LEFTY2
TESAR_ALK_TARGETS_HUMAN_ES_5D_DN	http://www.gsea-msigdb.org/gsea/msigdb/human/geneset/TESAR_ALK_TARGETS_HUMAN_ES_5D_DN	POU5F1	NODAL	LEFTY1	LEFTY2	TDGF1	MYC	NANOG
JI_METASTASIS_REPRESSED_BY_STK11	http://www.gsea-msigdb.org/gsea/msigdb/human/geneset/JI_METASTASIS_REPRESSED_BY_STK11	ID4	GDF15	FGB	BDKRB2	NEDD9	CYP1B1	LGSN	CEACAM6	TNS4	F2RL1	ITGB5	LTBP1	MAP7	EPAS1	MTUS1	PBX1	TENT2	CNTN1	NPTX1	SLC45A4	PON3	SIM2	CD24	AREG	DUSP4	GLRX
GOTTWEIN_TARGETS_OF_KSHV_MIR_K12_11	http://www.gsea-msigdb.org/gsea/msigdb/human/geneset/GOTTWEIN_TARGETS_OF_KSHV_MIR_K12_11	PIK3CA	FAM241B	GALT	PRPF4B	BMI1	CSNK1G2	SLA	ABHD6	RNF166	PITPNM2	TLE4	SGPL1	C9orf78	PICALM	DSTYK	PTDSS1	CARD6	HSPA5	SEC13	SCAMP1	HMGCS1	FOS	RNF123	DCLK1	SAMHD1	KIAA0408	AGTRAP	SGK1	E2F3	SMAD6	SLC33A1	RNF31	FBXO33	POLE3	PIERCE1	CDC42EP3	ATP6V1G1	GBA2	MRGPRF	XAF1	RXRA	IKBIP	DPY19L1	MUC20	MYO1D	TMEM255A	RNF213	WEE1	MYB	RFK	GPSM2	TAF12	HIVEP2	ERMAP	ARHGAP21	ARRDC2	TWF1	USP8	C2orf88	PLEKHA5	PLEKHB2	AMOTL1	TRIP13
CHEN_NEUROBLASTOMA_COPY_NUMBER_GAINS	http://www.gsea-msigdb.org/gsea/msigdb/human/geneset/CHEN_NEUROBLASTOMA_COPY_NUMBER_GAINS	HSD17B2	RPS7	TAF1B	TRIM23	TRAPPC12	ALK	EIPR1	TNRC6A	STIM1	IGF2	ARAP3	MYCN	RBBP6	ACP1	SLC27A2	TAF7	SH3YL1	ODC1	TPO	BRD9	NAV2	TRIP13	DUT	HDC	HPCAL1	RNASEH1	FBN1	WWOX	RNF141	HDAC3	DFFB	SGTB	IRAG1	CDH13	FGF7	TERT	ZFHX3	MYT1L	GALK2	TH	PPWD1	PDIA6	LYVE1	NKD2	CACNG3	INS	YPEL5	GABPB2	RNF144A	MYEOV
TCGA_GLIOBLASTOMA_COPY_NUMBER_UP	http://www.gsea-msigdb.org/gsea/msigdb/human/geneset/TCGA_GLIOBLASTOMA_COPY_NUMBER_UP	CPM	KRIT1	HS1BP3	PPP1R15B	TSFM	SLC35E3	CATSPERE	GATAD1	C1orf100	PIK3C2B	CTDSP2	CSTF3	WT1	AKT3	CDK6	MARCHF9	ETNK2	PUM2	ANKIB1	RBM48	CHIC2	RPL21P44	CEP170	PDGFRA	DDX1	CDK4	METTL1	AGAP2	RHOB	TCP11L1	SAMD9	MET	SOX13	LRRN2	PLEKHA6	LAPTM4A	CAPZA2	B4GALNT1	PIK3CA	AKAP3	GOLT1A	CCND2	EIF3M	VPS50	SMC6	AVIL	KISS1	MDM4	TSPAN31	NDUFA9	C12orf4	SAMD9L	PARP11	LDAH	ADSS2	DYRK4	ZBTB18	SOX2	FAM133B	MDM2	SDCCAG8	CYP27B1	EGFR	REN	WT1-AS	NAGLU	QSER1	HIPK3	RDH14	OS9	PEX1	MIR26A2	GEN1	MYCN	WDR35
TCGA_GLIOBLASTOMA_COPY_NUMBER_DN	http://www.gsea-msigdb.org/gsea/msigdb/human/geneset/TCGA_GLIOBLASTOMA_COPY_NUMBER_DN	SPRYD7	CDKN2B	EBPL	KPNA3	CAB39L	MIR15A	QKI	RB1	FNDC3A	SETDB2	SLC45A1	CDADC1	RERE	OMG	KCNRG	RCBTB2	EVI2B	SPSB1	MIR34A	NF1	RCBTB1	FAF1	ATAD1	TRIM13	ENO1	PTEN	PRKN	CDKN2A	PHF11	H6PD	CDKN2C
DING_LUNG_CANCER_MUTATED_SIGNIFICANTLY	http://www.gsea-msigdb.org/gsea/msigdb/human/geneset/DING_LUNG_CANCER_MUTATED_SIGNIFICANTLY	ERBB4	EPHA3	STK11	LTK	FGFR4	INHBA	NF1	PAK3	ATM	PTPRD	KDR	GNAS	LRP1B	NTRK3	CDKN2A	KRAS	ZMYND10	SLC38A3	RB1	TP53	NTRK1	EGFR	APC	EPHA5	NRAS	PDGFRA
DING_LUNG_CANCER_MUTATED_FREQUENTLY	http://www.gsea-msigdb.org/gsea/msigdb/human/geneset/DING_LUNG_CANCER_MUTATED_FREQUENTLY	TP53	FYN	NF1	IRAK2	ACVR1B	RB1	PIK3R2	BAP1	LTK	NOTCH4	APC	STK11
DING_LUNG_CANCER_EXPRESSION_BY_COPY_NUMBER	http://www.gsea-msigdb.org/gsea/msigdb/human/geneset/DING_LUNG_CANCER_EXPRESSION_BY_COPY_NUMBER	PAN3	VPS8	PPP1R12A	VPS41	NUP153	ZNF302	MRPS11	NIPBL	DBR1	PPP4R2	TAF2	DCTD	GABPA	PEPD	FAM91A1	SDHC	MIPEP	SEC23IP	ARMC1	CBLL1	CHD7	DNAJC2	KPNA4	ANKRD10	MFN1	FIG4	EIF3H	PPM1A	RFC4	PNPT1	SNAP29	BAG4	AKAP9	NDUFB5	RB1CC1	NSD3	RAB20	GOLGA7	MACROH2A1	MRPS28	DCAF13	URI1	COG3	FBXO3	TERF1	ATP11B	E2F3	WASHC5	RAE1	TRIM35	METTL4	NAPG	RYK	TBCA	FXR1	ASH2L	KRIT1	C19orf12	NEK3	MAPK8	CEBPG	CMAS	SENP2	IPO8	PIK3CA	THOC1	PHC3	THUMPD1	ANKRD46	MTMR6	MYNN	TPD52	LSM1	MAP3K1	FBXW11	SIAH2	KBTBD11	ARMC8	TOMM70	PDCD6	PRKCI	CDC42SE2	PPFIA1	CDK8	RASA1	GTF3A	BRMS1L	EID2	GATAD1	TXNL1	GZF1	GEMIN2	ING1	CTTN	MRPL47	COG5	FBXO33	BRWD1	FBXO25	PAK2
ONDER_CDH1_TARGETS_1_UP	http://www.gsea-msigdb.org/gsea/msigdb/human/geneset/ONDER_CDH1_TARGETS_1_UP	KHNYN	HERC1	FTL	CD70	N4BP2L2	MAGED2	MIR3648-1	KDELR3	BCL6	C1QL1	EPHB3	NINJ1	OBSL1	LAPTM5	HSPA13	CEP152	PDE4DIP	MAGED1	MMP28	MDM2	CYP4F3	BBLN	PPFIBP1	INPP5D	ALDH6A1	FAM117A	LHX6	GABARAPL1	GDF15	SLC39A7	CD55	AKR1C3	CRIP2	BTN3A3	ZNF451	CYP1B1	PIDD1	PGM3	AKR1C1	ZBTB16	DBP	BHLHE41	AKR1B10	GFPT1	STC2	TGFB1	GCLC	HCP5	PCK2	TP53TG1	SENP6	ZNF516	ABHD4	THEMIS2	CELSR2	METTL7A	ZMAT3	LTB	ANG	METTL25B	SEMA3F	PSEN2	EGFR	CTH	PNRC1	CD44	PER1	TXNIP	TSC22D3	DNAJB9	LEPR	TMEM187	GPX3	H1-10	EFEMP2	CRELD1	CTTN	APOE	PRKAG2	THSD4	PAMR1	CYP4F11	GID4	HCFC1R1	EPHX1	CSRP2	IL1RAP	CDKN1B	ASNS	ZNF226	CCNA1	NR1D1	CADM4	ZP3	ZNF750	GUSBP14	BTG2	CHAC1	CALML4	PRSS8	GPC1	KLHL24	IGFBP2	ZNF184	YIPF2	KCNMA1	FBXO2	TCEA2	ALOX15B	IL15	ZMYM2	BLNK	PHGDH	RRAS	PRSS16	KLF9	SEC24D	EML2	RNASE4	MST1	FBN2	ATF3	CPT1B	NR1D2	DIDO1	LINC00115	PER2	LGALS7	GOLGA2	PRKCA	PAN2	DLGAP4	P3H1	TMEM214	NUPR1	PTGS1	LRP5	EFS	WIPI1	ABCG1
ONDER_CDH1_TARGETS_1_DN	http://www.gsea-msigdb.org/gsea/msigdb/human/geneset/ONDER_CDH1_TARGETS_1_DN	PTHLH	EIF5	SERPINB13	CSF3	CXCL3	ST6GALNAC5	DDX3X	DHX9	CALM1	DCBLD2	IGFBP3	PI3	TMPO	TMX1	CXCL8	HSPH1	CDC6	ZNF365	SERPINB8	SLC43A3	DEPP1	RBM12	KRT13	WTAP	SP100	STARD13	KLK11	ZMPSTE24	SOX9	LARP4	CXCL1	IL1B	CWH43	SLC16A1	P2RY2	CDC27	NAV3	ARHGAP25	NCBP1	JAG1	B3GALNT1	KLK7	NAP1L1	SRSF2	LCN2	MCM4	HMGCS1	UTP14C	RIOX1	TMPRSS11E	IFIT5	UMPS	FEN1	HNRNPU	SERPINB1	CSF2	IL6ST	MAX	CYB5R2	G3BP2	UGCG	DDX18	CRCT1	EPN3	FST	MTARC1	ALG13	MEST	SCEL	KRT15	IVL	FBXO9	G3BP1	SEPTIN11	KLK10	PHTF2	CANX	CASP8	DUSP6	PRRC2C	MFAP5	HSPA8	TOE1	IL1R2	TIPIN	SFPQ	CEMIP2	IL36G	TGFA	ARL4C	POP1	ENC1	LCMT2	VGLL1	TOR1AIP1	SUB1	BRCA2	ANO1	ADAMTS1	IL7R	EXOSC2	MCM10	GLIPR1	SKP2	TP63	EML4	H4C3	BRIP1	METAP2	SMARCC1	HCCS	C1orf116	ETS1	BCLAF1	UTP20	CEACAM6	MPHOSPH8	KRT8	NUP50	SERPINB2	EHF	DSC2	MAP4	DDX52	TSEN2	PPP2R1B	ILF3	PNO1	RFWD3	SCYL2	CCNE2	SPRR2A	CBFB	KIF5B	S100A7	EIF4G1	SPAG1	C12orf4	OSMR	ADGRE2	ATP12A	ATP13A3	POGLUT1	MMP10	PTGS2	B3GNT2	SRSF3	PAFAH1B1	MYO5C	KLF10	HBEGF	EDN1	GPRC5A	DNAJA1	HNRNPM	IMP3	SYNCRIP	RRS1	HS3ST2	FOSL1	RNFT1	NUP98	MIR22HG	CXCL2	LGALS8	SETMAR	KRT34	DKK1	CHRNA5	UTP14A
ONDER_CDH1_TARGETS_3_UP	http://www.gsea-msigdb.org/gsea/msigdb/human/geneset/ONDER_CDH1_TARGETS_3_UP	TSC22D3	KDELR3	ZBTB16	MAGED1	STC2	CYP1B1	MAGED2	LEPR	ALDH6A1	TCEA2	WIPI1	KCNMA1	RNASE4	S100A8	CRIP2	FTL	PRKCA	KLF9
ONDER_CDH1_TARGETS_3_DN	http://www.gsea-msigdb.org/gsea/msigdb/human/geneset/ONDER_CDH1_TARGETS_3_DN	CXCL1	EPN3	PTGS2	DSC2	NAV3	EDN1	SOX9	KRT13	CWH43	LCN2	TGFA	SCEL	HS3ST2	C1orf116	FST	HBEGF	CEACAM6	SPRR2D	IL1R2	MFAP5	TMPRSS11E	CRCT1	IVL	KLK10	IL36G	EHF	ADGRE2	SERPINB2	P2RY2	SERPINB13	ATP12A	IL1B	CXCL8	KRT8	MYO5C	KLK11	KLK7	SPAG1	ARL4C	MTARC1	CYB5R2	CXCL2	ST6GALNAC5	ANO1	KRT15	PI3	GPRC5A	SERPINB1	TP63	PTHLH	CSF3	DEPP1	DUSP6	ARHGAP25	CXCL3	CSF2	VGLL1	MMP10	S100A7
CERVERA_SDHB_TARGETS_2	http://www.gsea-msigdb.org/gsea/msigdb/human/geneset/CERVERA_SDHB_TARGETS_2	NTS	HDAC9	SH3BP5	FILIP1L	CXCL5	MOXD1	METTL7A	CCNE2	PAH	TNFSF4	CRYBG1	NT5E	CREB5	F5	APOM	SYT12	WLS	SIPA1L2	SERPINI1	AREG	PEG3	CADPS2	FMO5	TF	ISX	CSGALNACT1	PFKFB3	CGA	GFOD1	CCN1	IGDCC3	MICB	APOA1	HS3ST3B1	KIRREL1	SERPINE2	MCAM	CTSH	AGTR1	HOMER2	CDH6	CTBP2	LINC02532	GULP1	DUSP1	NMI	A2M	CYB561	NOTCH3	SLC26A2	UBASH3B	RAP1GAP2	TFAP2A	HKDC1	PKHD1	STEAP1	FXYD2	ATP2B2	FSTL3	SOSTDC1	PCOLCE2	DLK1	MICAL2	CXCL8	MST1	FAXC	METTL7B	MLF1	SLC12A2	NUAK1	GPC4	VGLL3	SDHB	GJA1	THBS4	LTBP2	CLTB	COL7A1	C2	FLRT2	MELTF	GALNT3	PRSS23	TGFB2	GPRC5B	DDC	MATN2	FBN2	ELOVL6	LEPR	OVOL2	GAS2	IL1RAP	SCG5	TTR	FAT3	TNFRSF19	SUSD4	CFB	P3H2	ITPR2	MAP3K20	TMC4	LRATD2	ESRP1	IGFBP7	STK17A	SULT1C2	AFP	FMO1	PAG1	PRRX1	SH3BGRL	LYPD6	GSDME
LANDEMAINE_LUNG_METASTASIS	http://www.gsea-msigdb.org/gsea/msigdb/human/geneset/LANDEMAINE_LUNG_METASTASIS	ELAC1	TFCP2L1	CHRM3	PAQR3	PTEN	C21orf91	DSC2	ITGB8	FERMT1	UGT8	ANP32E	C1orf210	CALB2	ODF2L	SIKE1	CDH3	HORMAD1	LARGE2	CHODL	SPSB1	PLEKHG4
CERVERA_SDHB_TARGETS_1_UP	http://www.gsea-msigdb.org/gsea/msigdb/human/geneset/CERVERA_SDHB_TARGETS_1_UP	SLC1A1	EPS8L1	UBASH3B	TNFRSF19	FHL2	APLP1	PCSK5	PACSIN1	LHX2	FAM149A	VDR	PLXDC2	PIK3CD	HTRA1	ITGB6	LAMC2	LMLN	SPOCK3	BMERB1	FEZ1	SUCNR1	TMEM156	MINDY4	SGCB	LYPD6B	REEP1	MYOF	GPX8	PLEKHG4	TANC2	SCTR	CACNB3	NEURL3	MFAP4	LYPD1	KRT17	DYRK4	ST6GALNAC2	IGFBP2	RBP7	GOLM1	PLBD1	ATP6V1C2	EMP2	OLFML2A	TNNI2	ARHGAP23	IFIT2	MGARP	SLCO5A1-AS1	FAM81B	SUSD4	SLC25A24	SLCO5A1	FSTL1	DUSP4	RIMKLA	WLS	CCDC74A	COL1A1	HRG	WNT2B	SH3BGRL	PTGER3	SUSD5	IL18	KIF3C	KBTBD11	RIPOR3	BAAT	MAP1B	TUBA1A	NBDY	LEFTY2	S100A6	C2CD4A	SOCS2	CDC20B	PMAIP1	ANXA13	CAND2	DNAAF3	PRSS23	LIPH	RFTN1	MCUB	UGT2B15	NOD2	GALR2	INHBA	EDN1	SMPDL3B	AQP1	TNNT1	GALNT16	CER1	SCN4B	PGM2L1	LOXL2	TMEM40	PLEKHG4B	TMEM54	NEURL1B	SCD5	MEGF6	GPR68	LONRF2	JAM2	RAB20	PCDH9	SHOX2	ACKR3	MAGEA3	ABLIM2	KRT80	HPSE	CLIC6	ASCL1	ITIH5	PTHLH
CERVERA_SDHB_TARGETS_1_DN	http://www.gsea-msigdb.org/gsea/msigdb/human/geneset/CERVERA_SDHB_TARGETS_1_DN	ITPR2	ZBTB16	PLA2G7	ADH6	MEP1A	A1BG	ANGPTL3	NPTX2	FTCD	EYA4	ALDOC	TTYH1	HMGCS2	CADPS	SH3RF3	MMP16	LYZ	ZNF703	PWWP3B	AFP	PDE3A	PEG10	SLC39A5	HSPA1A	CPS1	NINJ2-AS1	PEG3	CCR6	SCGN	FJX1	F2	CHODL	SULT2A1	PPFIBP2	SOX2	TMC8
ROSS_ACUTE_MYELOID_LEUKEMIA_CBF	http://www.gsea-msigdb.org/gsea/msigdb/human/geneset/ROSS_ACUTE_MYELOID_LEUKEMIA_CBF	NCALD	CBFB	RUNX1T1	MN1	C15orf39	CAV1	SPARC	VAMP5	DUSP2	SIPA1L1	EGLN1	DNMT3B	PMAIP1	TPSAB1	CD58	BAALC	CD52	ITGB4	TRH	ABR	BLVRA	WFDC1	DEXI	TMEM43	MYH11	CCND3	TRIO	DUSP6	CLEC5A	ROBO1	WIPF1	IL5RA	SLC25A1	C11orf21	EGFL7	LAT2	TPK1	CACNA2D2	PGM1	HIF1A	POU4F1	MAN1A1	HPGDS	PURA	OGG1	ATP2B4	HLA-DPA1	ADCY7	SLC8B1	DEPTOR	KDM4B	IL15RA	MKNK2	PRAME	HLA-DMB	HSD17B11	GALNT14	HLA-DPB1	PTGIR	SYNGR1	CLIP2	RHOB	RASA4	CRIP2	ADARB1	HYAL2	PTGER2	TRIM8	TBXA2R	PI4KA	DISC1	PSD3	HOMER2	JUNB	BAIAP3	CIITA	RCBTB1	CIAO3	CD34	TMEM268	STK32B	ISG20
KENNY_CTNNB1_TARGETS_UP	http://www.gsea-msigdb.org/gsea/msigdb/human/geneset/KENNY_CTNNB1_TARGETS_UP	MMP2	TK1	RBM26	SEPHS2	BTRC	SPP1	IGFBP5	SORBS1	S100A8	PKN1	NCOR1	CCN1	SQOR	KRT7	ETAA1	ARCN1	EBNA1BP2	EXOSC2	GNA11	LOXL2	HAT1	CTSC	ARFGEF2	TMEM94	CD14	SYNE1	UPP1	PTPN22	TFDP1	ECT2	CAPN3	CASKIN2	SRSF7	TM4SF1	HILPDA	CCR5	BAD	TNFAIP2	CCNB1	RAMP3	GAN	RPA2	ABI1	CSE1L	NABP1	CELF2	SERPIND1	TACC3	HMGB2	PLK4
CHEOK_RESPONSE_TO_MERCAPTOPURINE_DN	http://www.gsea-msigdb.org/gsea/msigdb/human/geneset/CHEOK_RESPONSE_TO_MERCAPTOPURINE_DN	HAT1	LST1	SOCS6	TK1	SPOCK2	RBBP8	NFASC	APOBEC3B	SERPING1	CA3	SORL1	CIR1	GSS	PMVK	TRAC	PRF1	CUL4B	LAPTM4B	SH3BP5	MICA	RNASE6
NELSON_RESPONSE_TO_ANDROGEN_DN	http://www.gsea-msigdb.org/gsea/msigdb/human/geneset/NELSON_RESPONSE_TO_ANDROGEN_DN	BCHE	BARD1	PIK3R3	ST7	MYC	FN1	MMP16	SCNN1A	TULP4	PRKD1	SERPINI1	SDC4	DPH1	DDC	CTBP1	CDK8	SLC29A1
TARTE_PLASMA_CELL_VS_B_LYMPHOCYTE_UP	http://www.gsea-msigdb.org/gsea/msigdb/human/geneset/TARTE_PLASMA_CELL_VS_B_LYMPHOCYTE_UP	PDIA6	SSR1	ICAM2	AARS1	AGA	EMC2	PDIA5	TRIB1	HSD17B8	CD38	NEU1	AQP3	SEL1L	ELL2	MAN1A1	CAV1	IL15RA	SLC35B1	CASP10	IGLV1-47	TRAM2	RPN1	TM9SF2	IRF4	PPIB	PRDX4	FUT8	HSPA5	CXCR3	MANF	GGCX	SERPINI1	PLD3	HYOU1	LMAN2	PRKCI	HDLBP	RPN2	IL6R	ITGA6	HEXB	DUSP7	FKBP2	HSP90B1	P4HB	KDELR1	PYCR1	LGALS3	SPN	CD27	PLOD1	TNFRSF17	SEC61B	NUCB2	PYGB	CANX	PDK1	SRGN	CITED2	ARF4	TRAM1	DDOST	STT3A	HAGH	KDELR2	ALG3	GAS6	CCR2	SLC7A1	PDXK	SPCS2	SELPLG	FGL2	ANG	ARID3A	IGLJ3	IGKC	TMED10	YIF1A	CKAP4	NOMO1
SWEET_KRAS_TARGETS_DN	http://www.gsea-msigdb.org/gsea/msigdb/human/geneset/SWEET_KRAS_TARGETS_DN	SSRP1	PTMA	EPB42	DKK1	BEX1	ENTPD6	PRMT5	PARD6B	ATP6V1B2	H3-3B	SSX2	CTSL	RRM2	HMGA2	LRP8	EIF5	ETV5	GPD1	SPRED2	FOSL1	MACROH2A1	EBNA1BP2	UPP1	CHIT1	SLC9A3R2	PPP1R3A	CALU	EPHB3	INHBB	CEACAM6	PHLDA1	PAGR1	NUP62CL	ALDH3A1	MRPS12	TNFRSF10D	DUSP4	IRS2	RNF6	SEMA6B	MLX	POLR3K	TPSD1	ODC1	RAB40C	MALL	TEP1	F2RL1	APP	TMPRSS11D	RGS2	SLITRK2	LBR	UTY	ARL4C	PDE4C	IGF2-AS	KRAS	PDZD3	BYSL	CRISP1	SEC62	CC2D1A	PARD6A	CXCL5	WNT2
ROSS_AML_WITH_PML_RARA_FUSION	http://www.gsea-msigdb.org/gsea/msigdb/human/geneset/ROSS_AML_WITH_PML_RARA_FUSION	PDE3B	KRT18	LRFN4	HGF	SEC31A	CDKN1C	ARHGAP4	SERPING1	AUTS2	ALOX5	SMARCD3	ARFGEF1	AGRN	PRODH	TMEM87A	MEGF6	FNDC3B	CHN2	STXBP1	CERS4	ST3GAL6	NAALADL1	MST1	ITPR2	GRB10	JAG1	ANXA8	HYOU1	TMEM94	PXDN	ALCAM	CMAHP	RASL12	STAB1	ATG13	CALR	MANF	MTARC2	MPO	ANKFY1	GCNT1	MAP1A	CFD	AGAP4	GALNS	PRR14	RCN1	SLC25A38	PTGDS	MMP2	CST7	LDLRAD4	NISCH	IGFBP2	CTSW	MRC2	FGF13	CPA3	CLMN	ASNS	MAP4	AFF2	MST1P2	MXRA7	DENND10P1	CHPF2	P4HB	COL2A1	PGBD5	SLC1A4	HSPA5	TMX4	S100B	MEG3	NDST2	CCNA1	AQP3	TLE1	LTK	TNFRSF4
PARK_HSC_VS_MULTIPOTENT_PROGENITORS_DN	http://www.gsea-msigdb.org/gsea/msigdb/human/geneset/PARK_HSC_VS_MULTIPOTENT_PROGENITORS_DN	KPNA2	EZH2	CNN2	PTPN12	PRG2	SFT2D1	RPL6	KDM4C	CALM1	ARHGDIB	TMEM60	PWP1	SLC25A5	HOXA9	NPM1
ASTON_MAJOR_DEPRESSIVE_DISORDER_DN	http://www.gsea-msigdb.org/gsea/msigdb/human/geneset/ASTON_MAJOR_DEPRESSIVE_DISORDER_DN	SOX10	ST18	CNTN2	TRIO	FADS1	SEMA3C	KIF13B	CNP	CYP19A1	PLP1	HSPA2	TIAM1	ACSM3	NUP88	GPR37	KLRC1	ENOSF1	PSEN1	PDE6B	TMEM87A	ENPP2	PWAR5	KIF2A	P2RX7	PTK2B	SCAMP5	FRMD4B	ERBB3	SLC31A2	PTP4A2	UBE2A	CRYBG3	APLP1	LRP8	CAP2	MAPT	BCAT1	COL16A1	PCBP2	TMEM63A	RBM8A	EPHA5	OLIG2	COPA	MX1	CNOT9	SYNJ2	RNF19B	DDX11	PPFIBP2	PCSK2	TMBIM6	FGFR2	PALM2AKAP2	AAK1	LDB3	BRD2	DFFA	SLC4A2	SRSF10	MYO1E	ZKSCAN1	GABRB2	STIP1	CACNG3	JAM3	ARHGEF10	LINC00847	NKX2-2	KLK6	MAL	GOLGA2	PSMD11	PLAGL2	SLF2	ASPA	RASGRF1	CLDND1	MAG	RNASE1	SYNGR2	DPH2	LIPE	EFS	ZFP36L2	PDE8A	PLLP	PDK2	FOLH1	SNX19	UGT8	ATM	MCM7	GLA	BBX	NPC1	MYO9B	COL4A5	MAPK8	ABCA8	SPOCK3	PLPBP	CDK18	ABCA2	TSPYL1	NTRK2	KIF1B	PMP22	FAM53B	PPP2R3A	DICER1	CDK8	CRYAB	MDC1	RALA	ADIPOR2	UNC13A	EVI2A	CDH19	GPRC5B	CDKN1C	CAPN3	LITAF	VAMP3	LILRA4	BIN1	MYRF	SCARB2	DYNC1LI2	LPAR1	CADM4	TAF11	TF	NPIPB3	APOD	MOG	AMD1	MAN2A1	NFASC	SPOCK1	PRPF19	LIPA	SS18	EP300	SF1	PIK3R1	SRPK3	CDC42EP1	TMC6	RDX	HTR4	WWP1	LMO4	SNRPE	LAMP2	PRKCQ	MTMR2	NAPA	SORBS2	MOBP
SHIPP_DLBCL_CURED_VS_FATAL_DN	http://www.gsea-msigdb.org/gsea/msigdb/human/geneset/SHIPP_DLBCL_CURED_VS_FATAL_DN	IGHV5-78	ME2	ZNF274	LRPPRC	SLA	GET3	PDCD4	PRKCB	LIG1	STAT1	OVGP1	CITED2	HADHA	GSPT1	CDKN2A	LCAT	GAPDH	GNS	BTN3A2	JADE3	IFRD2	SNRPD1	SLC25A13	SLK	ABCD1	CAMK2G	PDE4B	ZNF212	TLE1	FRMPD4	SLC8A3	GUCY2C	BMAL1	TGIF1	ABCG1	RPL14	POLR2C	VEGFA	TBL3	STAT5B	IK	GTF2E1	MATN1	SLC2A5
GOLUB_ALL_VS_AML_UP	http://www.gsea-msigdb.org/gsea/msigdb/human/geneset/GOLUB_ALL_VS_AML_UP	TCF3	ATP2A3	ZNF22	ACADM	CCND3	IL7R	IRF2	MYB	MYL6B	NUP88	RBBP4	STMN1	GTF2E2	TOP2B	CYFIP2	SMARCA4	DHPS	DYNLL1	ADA	CBX1	PSMA6	CD79A	SRP9	MCM3
SCHUHMACHER_MYC_TARGETS_DN	http://www.gsea-msigdb.org/gsea/msigdb/human/geneset/SCHUHMACHER_MYC_TARGETS_DN	ILK	ARHGAP25	ACP5	CD72	IFI35	CFP	ARPC4	ID2
ROSS_AML_WITH_CBFB_MYH11_FUSION	http://www.gsea-msigdb.org/gsea/msigdb/human/geneset/ROSS_AML_WITH_CBFB_MYH11_FUSION	SLC38A1	IGKV1D-17	SLC7A7	LPAR1	CCR2	CBFB	IL10RA	SPARC	CLEC10A	QPCT	AK5	MDFIC	CLEC7A	GIMAP4	LGALS2	PTPRM	ST18	MYH11	CHI3L1	MN1	NAGA	NACC2	KCTD12	PLXNB2	S100A9	CD52	MEF2A	KIF17	ANXA11	TGFBI	FYB1	GRHPR	CD1C	CD1E	CTSS	CYBB	IL13RA1	TNFAIP2	MEGF9	DYNLT1	NRP1	CEBPD	S100A8	CLEC4A	MTMR11	PGM1	PLBD1	DUSP6	HPCAL1	TNFSF13	CFP	TES
IIZUKA_LIVER_CANCER_PROGRESSION_L0_L1_UP	http://www.gsea-msigdb.org/gsea/msigdb/human/geneset/IIZUKA_LIVER_CANCER_PROGRESSION_L0_L1_UP	ENTREP1	TUBB2B	RGPD8	PTPN18	ZSCAN12	ZNF337	PCBP3	CNBP	RNF103	S100A2	FN1	DMD	ZFPL1	RMND5A	SULT2B1
IIZUKA_LIVER_CANCER_PROGRESSION_L1_G1_DN	http://www.gsea-msigdb.org/gsea/msigdb/human/geneset/IIZUKA_LIVER_CANCER_PROGRESSION_L1_G1_DN	TBCE	SNRPB	DRAP1	ATP6V1E1	CAMKK2	CADM1	ILF2	UFD1	RNF103	GOLGA3
FERRANDO_TAL1_NEIGHBORS	http://www.gsea-msigdb.org/gsea/msigdb/human/geneset/FERRANDO_TAL1_NEIGHBORS	TRBC2	DTYMK	CD2	BCL2A1	LCK	TCF7	MYBL2	CSF1R	CDA	TRAC	ITGB2	TNFRSF1B	TMSB15A	RUNX1	FOLR1	FCGR3B	LGALS3	CD6	CD3E	CXCR1
IIZUKA_LIVER_CANCER_PROGRESSION_G1_G2_DN	http://www.gsea-msigdb.org/gsea/msigdb/human/geneset/IIZUKA_LIVER_CANCER_PROGRESSION_G1_G2_DN	VEZF1	GOLGA4	SFPQ	PSME4	DICER1	ATXN2L	PPIB	ACTB	AARS1	TPD52L2	ADNP	ATP2A2	CCT6A	SIAH1	EFCAB14	RPN1	FDPS	IMPA2	EIF4G1	SP3	GORASP2	UBQLN2	ZNF91	TSC22D2	PRPF40A
GNATENKO_PLATELET_SIGNATURE	http://www.gsea-msigdb.org/gsea/msigdb/human/geneset/GNATENKO_PLATELET_SIGNATURE	CLU	TUBA4A	CD99	RGS10	GNAS	H3-3A	HLA-E	MYL6	NRGN	DYNLL1	YWHAH	CCL5	FTH1P5	NCOA4	MLH3	PTMA	TAGLN2	ITM2B	TLN1	RNF24	FTH1	RPL41	HBB	F13A1	ITGA2B	TMSB4X	CFL1	H2AC18	H2AC6	PGRMC1	GPX1	FLNA	MYL12A	UBC	PKM	HLA-C	ACTB	PF4	H2BC14	B2M	OAZ1	PPBP	SPARC	H2AC20
KIM_GERMINAL_CENTER_T_HELPER_UP	http://www.gsea-msigdb.org/gsea/msigdb/human/geneset/KIM_GERMINAL_CENTER_T_HELPER_UP	CREBL2	KLHL6	ETS1	SH2D1A	ZMAT3	POU2AF1	KSR2	RUFY1	SLC25A46	TOX	STAT1	STAMBP	MFSD6	PPP1CC	MDM4	CHI3L2	GTF2H2C	AMPD3	PHACTR2	MAN1A1	STAU2	PPP3CB	MYH10	CHGB	CD84	STK39	DNAJB6	TBC1D4	SLC35F5	BCL6	CPSF2	CXCL13	TMBIM4	PRKACB	LZTFL1	TEFM	NCKAP1	PITPNC1	UBTD2	AP1S2	HPRT1	RESF1	UTP3	PWAR5	ST8SIA4	PUDP	PRPF38B	PON2	LPP	EGR2	TMEM64	GET1	ERMP1	ZNF518A	ACTR3	CASD1	OSTM1	GIMAP4	IQGAP1	PAWR	WDR11	ZNF638	PTPN14	ANKRD11
LEE_LIVER_CANCER_MYC_UP	http://www.gsea-msigdb.org/gsea/msigdb/human/geneset/LEE_LIVER_CANCER_MYC_UP	CDCA3	RPLP2	RPL12	LPL	SLC13A3	RPS14	LY6D	RPL13A	MCM6	FBXO21	CCN1	RPS24	MAT2A	CSRP2	RALB	CISH	GSTM1	CCN2	CSTB	GLUL	GSTM2	RACK1	RPL28	MGST3	CTSE	PDGFC	LCN2	ACTG1	SNTB1	RNASE4	LECT2	HTATIP2	CYP26A1	SLC1A4	SLC22A1	DCLRE1A	LY6E	SLC1A2	APRT	IDH3A	RPL13AP5	HMGCS1	NUSAP1	RPL36	CDK1	TMEM176B	TPR	KIF20A	FDFT1	CYP7A1	PLAT	DMPK	RPS16	PALMD
IIZUKA_LIVER_CANCER_PROGRESSION_L0_L1_DN	http://www.gsea-msigdb.org/gsea/msigdb/human/geneset/IIZUKA_LIVER_CANCER_PROGRESSION_L0_L1_DN	RHOA	SSR4	RPS19	HLA-F	HLA-DPB1	ARPC2	TMX1	CST3	PLTP	ISCU	CYBA	PRCP	KARS1	HLA-A	TSPO	VDAC3	COX4I1
LEE_LIVER_CANCER_MYC_TGFA_UP	http://www.gsea-msigdb.org/gsea/msigdb/human/geneset/LEE_LIVER_CANCER_MYC_TGFA_UP	LCN2	MT3	TLR1	VIL1	CD63	USP18	CCND1	UAP1L1	TFF3	ATP5IF1	CBR1	NEDD9	MMP12	MT2A	SLC13A3	GIPC2	BTG2	LY6E	GSTM1	PSPH	TUBGCP4	NT5E	CYP39A1	RACK1	SERPINA6	ICAM1	BTG3	LY6D	RPS24	APP	PSRC1	CSN3	GSTM2	AKR1B1	RAB3D	SLPI	RAD51B	TFRC	CSTB	IGF2	PPL	SLC1A4	LPL	ELF3	CNN1	ACTG1	PLSCR1	ANXA2	MFGE8	IGFBP6	TAGLN2	IGFBP1	KRT8	HTATIP2	ETS2	RALB	RPL12	NDRG1	MTHFD2	MGMT	PLAT
FLECHNER_PBL_KIDNEY_TRANSPLANT_OK_VS_DONOR_DN	http://www.gsea-msigdb.org/gsea/msigdb/human/geneset/FLECHNER_PBL_KIDNEY_TRANSPLANT_OK_VS_DONOR_DN	CANX	ITSN2	NFYA	RHEBP1	CD53	MIR22HG	FLI1	AMFR	ARFGAP3	EID1	TRAF3IP3	ABL1	SLC2A3	PAX8	SQLE	CDC42EP3	MKNK1	DDX5	USP7	ANP32E	LY96	ZBED4	GADD45B	HAUS2	PPP1R10	PYROXD1	ANXA5	TRAF3IP2	TENT4A	DNAJB6	IL1B	ATP6V1G1	PTPN12	MAPK14	IGKC	BCLAF1	ETFA	AHR	UBE2E3	IMPA1	RAB11A	LYN
DORSAM_HOXA9_TARGETS_UP	http://www.gsea-msigdb.org/gsea/msigdb/human/geneset/DORSAM_HOXA9_TARGETS_UP	HMGN2	CDK7	OSBPL9	RNF103	MYB	GTPBP1	RAB31	AHCYL1	RAP1B	PIM1	NLK	SERINC1	ALDH1A1	VIM	DHX8	PCMT1	MAFG	ARL3	PKNOX1	ARHGAP11A	CTH	CELF1	RPL27A	HNRNPU	ETS2	INPPL1	ST13	SRSF11	GNG10	ARPC5	MAN2A2	ADD3	PHOX2A	YES1	CALB1
DER_IFN_BETA_RESPONSE_DN	http://www.gsea-msigdb.org/gsea/msigdb/human/geneset/DER_IFN_BETA_RESPONSE_DN	TBCE	SLC30A3	SGSH	ARHGAP4	IGF2	PLPP3	TRAF6	CHRNB2
IIZUKA_LIVER_CANCER_PROGRESSION_G2_G3_UP	http://www.gsea-msigdb.org/gsea/msigdb/human/geneset/IIZUKA_LIVER_CANCER_PROGRESSION_G2_G3_UP	RAPGEF2	PPM1A	SELENOP	SCML2	FERMT2	APOC1	HADH	BAAT	PGRMC1	ACSL1	FOXN3	GPLD1	KDELR2	FBXW11	RARRES2	PRDX6	ACSM2B	PCSK6	TIMM17A	SDC1	TMED2	SDHD	COBLL1	CCL5	PAH	BNIP3	CPB2
KLEIN_PRIMARY_EFFUSION_LYMPHOMA_DN	http://www.gsea-msigdb.org/gsea/msigdb/human/geneset/KLEIN_PRIMARY_EFFUSION_LYMPHOMA_DN	SIT1	CD27	ZHX2	NCF4	DEK	SPIB	CD79B	SWAP70	MMD	CD22	SH3BP5	BLNK	IRAG2	MSL3	IGHV5-78	CD24	BIRC3	FADS3	RIPOR2	GPX7	CD72	VNN2	GSTP1	GATM	TRAF5	MAPRE2	ETS1	CD40	TMEM131L	PAWR	BCL11A	CAPG	HLA-DMA	CD19	SYPL1	ALDH5A1	CTSH	SCRN1	TLE5	CXCR5	IRF8	PTPN6	SEL1L3	POU2F2	HLA-DQB1	CD79A	CCDC6	CD52	ID3	BCAR3	HLA-DMB	STX7	RASSF2	MS4A1	BTG2	PKIG	ST6GAL1	DBI
CHANG_POU5F1_TARGETS_DN	http://www.gsea-msigdb.org/gsea/msigdb/human/geneset/CHANG_POU5F1_TARGETS_DN	TFEC	SOCS3	PLPP5	POM121	CST3	TFPI2	TXNL1	GRSF1
TARTE_PLASMA_CELL_VS_PLASMABLAST_UP	http://www.gsea-msigdb.org/gsea/msigdb/human/geneset/TARTE_PLASMA_CELL_VS_PLASMABLAST_UP	LRRC23	ALDH7A1	TDGF1P3	CXCL12	LTBP2	ZNF142	CFB	MYL2	ZNF141	SERPINB4	TGFB3	HHEX	APOC2	SKAP1	CYP2C9	RAB32	EFNB1	CACNA1B	SERPINB6	KRT33B	FBP1	EOLA1-DT	CEACAM4	KRT1	IGLC1	PRKAR2B	PCSK6	TIMP3	FOSB	PDE4A	DAPK1	TNP1	PHOX2B	DEFA5	SLC10A2	TPT1	CST3	C4BPA	GABRA1	TCL1A	NFKB2	MMP9	S100P	RPL28	OPRM1	FRZB	LRRC14	FSCN1	CDSN	CHIC1	COL1A1	AEBP1	JADE2	LINC01587	SERPINA1	KRT6A	MAG	SLC5A5	IGFBP4	RBPMS	COL4A1	CCR9	CYP1A2	SERPING1	AGER	CDH15	ZNF117	TRBV9	SLC30A3	RBP3	CIRBP	PCK1	SIRPA	MME	MIA3	FSTL1	RPLP1	MAPKAPK2	RPLP0	NFIC	KRT83	NCAM1	FLNB	NOS2	TNC	TCN2	HPN	FLT4	ACTC1	APOC3	MPP3	FABP3	CSN2	CSF1	CRYAB	CPA3	RPS15A	HES1	GCM1	RUNX1	SGSH	FCER1G	HTR1E	TACR3	SATB1	TIAM1	GPC1	TCEAL1	CFTR	GPR18	HOXD10	RPS15	LRP1	GUSBP11	FCN1	SLC14A2	OAZ1	NHLH1	HERPUD1	VCAM1	RPL34	TNFAIP2	DMD	HTR2C	RPL18A	HRH1	ZNF787	BRD3	RPL24	DUSP1	WWOX	RELB	HSPB1	HOXB13	KISS1	IGHD	ITGAX	IKBKE	RUNX1T1	ITPKB	TRAF1	BTN2A2	CYBA	HP	FUCA1	SPRR2C	ZNF32	PSG7	CNTNAP1	MYO1C	CBS	TRIM22	GZMA	FBN1	QPCT	RNASE1	COL14A1	SMPDL3B	ELAVL3	SPRR1A	CD72	C1S	HSF4	PAM	APOE	ATF6B	GMPR	CD24	CLU	IFITM1	NR4A1	TLR1	CD34	ACTB	KRT32	IGLJ1	TBC1D5	RPS11	IFIT5	ENOX2	ADAM8	CD40	PALM	TPM1	MERTK	SLC15A2	FCGRT	ADRB3	ZNF132	CD8B	MITF	AK1	KRT6C	MC4R	STX1A	IL4R	GRN	CD9	KANK1	ERCC4	PAX6	RPS2	RAB13	CD3D	MYL11	RPL39	TJP1	RPS14	NOTCH4	GPER1	DOCK1	PSAP	CD3E	ITGAD	RPSA	SERPINA3	MGST2	MPZ	ZNF157	MSX1	REG1A	PCOLCE	SMPD1	CDKL5	ITGA8	PBX2	EGR1	ELANE	MDK	CTSL	JUP	RPL37A	LYZ	PIK3R2	APOC1	GAA	FEV	C4A	HEXA	PTPRK	KCNMA1	ENO2	GNB3	LGALS9	ALOX5AP	MCAM	CSN3	TGIF1	S100A9	KRTAP1-1	IFI44L	DDR1	NBL1	IGLC7	ANKRD46	HBA1	KLK3	B2M	HLA-DQA1	NREP	ASMT	ADORA3	CALB2	CDR2L	HLA-DQB2	LTC4S	LINC02967	GPX3	DDR2	HTR1B	NFKBIA	BTG2	RGS2	IDUA	MLN	ZFHX3	COL11A1	SDC1	CR1	TNFAIP3	ALDH2	PLPP3	SORL1	PLCB2	TBXA2R	DPP6	HLA-B	CD22	CELA3A	BIRC3	MT1B	FGR	RAPGEF5	GYPB	IFITM3	MPO	AQP5	SYPL1	RPS16	FCGR3B	PCDH1	H2BC15	PTGDS	CHRM4	FMOD	CHERP	BCR	STXBP1	HLA-F	HOXB2	HLA-DOB	DLG4	PTPRN	RBMS2	FOLR1	TNXB	HBD	S100A8	SPTB	IGKC	KCNQ1	SPINT2	PRKACG	ARHGEF16	CPB1	RPS21	SPIB	MTCYBP5	CBLB	HSPA1B	CCSER2	RPL7A	PPM1F	IFI44	CHN1	MX1	IL7R	LST1	JUND	MYL5	ITGA2B	PFN2	CXADR	ALDH1A1	MYBPC2	DAB2	NOP14-AS1	P2RX1	CYFIP1	PCDHGC3	CTLA4	AVPR1B	FOS	TSC22D3	BMP4	IFNA21	MMP16	CRABP2	SPRR2A	CCR7	AMPD1	RNASE3	CXCR2	ADH4	SNCA	SLC18A1	SSR4	CES1	CUL7	ITGA3	GPNMB	ACRV1	ADM	FEZ1	CXCL8	ADCYAP1	AQP2	CCL22	VPREB1	ITIH4	LGMN	PHB2	GPLD1	RPS18	IGLV4-3	MYCL	RPL23A	NELL2	MX2	YES1	GNG4	SMAD1	FTL	LCN2	CYP2A6	GNA11	WNT10B
WILLERT_WNT_SIGNALING	http://www.gsea-msigdb.org/gsea/msigdb/human/geneset/WILLERT_WNT_SIGNALING	CSTF1	ZRSR2P1	GSTM3	GYPC	CCND1	ID2B	GJA1	NSMAF	EIF3J	EDNRB	TLE1	UBE2D2	ID2	SRP19	ING1	SNRPA1	MSX2	RPL27A	TNFRSF11B	NCOA3	VCAN	SLC2A1	CITED2
KENNY_CTNNB1_TARGETS_DN	http://www.gsea-msigdb.org/gsea/msigdb/human/geneset/KENNY_CTNNB1_TARGETS_DN	CCDC47	OGFOD2	PYY	XPNPEP1	GBP2	RETREG1	TNFAIP8	IL6ST	TRIM29	CRABP2	TMX1	SEL1L	FN1	IGF2	TMEM165	COL6A1	PPP6R3	ELMO2	KIF5B	TRMT1L	HNRNPH1	DDX5	MDH1	RPS6	HAO1	NCOR1	DPYSL2	USP3	CD4	PPP3CA	TFF3	OLA1	USP9X	C6orf62	TNPO1	TXNIP	TIMP2	ITGB5	ECM1	USP7	FAF2	UBR5	CALCOCO1	PLAA	SEC62	SLIRP	ENPP2	NARF	TRIM33	SDHA	STAU2	SIX3
CHEOK_RESPONSE_TO_MERCAPTOPURINE_AND_LD_MTX_UP	http://www.gsea-msigdb.org/gsea/msigdb/human/geneset/CHEOK_RESPONSE_TO_MERCAPTOPURINE_AND_LD_MTX_UP	TM9SF2	HTATSF1	STK24	EFR3A	GALNT1	MRPL33	MLLT10	RBM19	PRKY	YY1
KIM_GERMINAL_CENTER_T_HELPER_DN	http://www.gsea-msigdb.org/gsea/msigdb/human/geneset/KIM_GERMINAL_CENTER_T_HELPER_DN	S1PR1	DHRS3	DUSP8	RORA	OSBP	ELL2	ACSM2A	SPTBN1	PER1	RAP1GAP2	ZNF331	IRS2
TARTE_PLASMA_CELL_VS_B_LYMPHOCYTE_DN	http://www.gsea-msigdb.org/gsea/msigdb/human/geneset/TARTE_PLASMA_CELL_VS_B_LYMPHOCYTE_DN	CD83	BLK	CXCR5	RHOH	AHR	RHOG	BIN1	GPR18	AXIN1	CCND3	NFKBIE	REL	NFKB1	CRYBG1	RPS4Y1	TRIM22	MAPRE2	IL4R	MMD	IRF8	CD37	GIT2	MOB1A	HLA-DMB	SATB1	ELF4	SERPINB1	ITPR1	LTB	LPGAT1	HHEX	IFNGR1	MARF1	MS4A1	CIITA	TGFBR2	GCH1	LYL1
PARK_HSC_VS_MULTIPOTENT_PROGENITORS_UP	http://www.gsea-msigdb.org/gsea/msigdb/human/geneset/PARK_HSC_VS_MULTIPOTENT_PROGENITORS_UP	ZNF207	HAT1	NEDD4	MACROH2A1	MALAT1	GIMAP6	HMGB1	SMG1	RBM3	RPGRIP1	PABPC1	PRKAR1A	NFIX	CAPNS1	TMEM14A	CELF2	CCT7	CLIP2	DCUN1D1
YAGI_AML_RELAPSE_PROGNOSIS	http://www.gsea-msigdb.org/gsea/msigdb/human/geneset/YAGI_AML_RELAPSE_PROGNOSIS	RAB32	CLIP2	PTP4A2	OGT	GRIK5	TIAL1	CD14	TUG1	AZU1	GABARAP	HOMER3	VAT1	NPC2	ATP6V0B	LUZP1	APLP2	TSPO	HNRNPD	ENSA	XPO1	TKT	KAT2A	NFKBIA	NME1	BST1	HSPE1	CDK6	POLR2H	VDAC1	ECE2	PGD	TYMP	CD68	LBR	ZYX
SHIPP_DLBCL_CURED_VS_FATAL_UP	http://www.gsea-msigdb.org/gsea/msigdb/human/geneset/SHIPP_DLBCL_CURED_VS_FATAL_UP	ITGAD	CTSE	ZNF91	APLP1	FXYD2	IGF2	NTF3	HTR2B	AKT3	SLC38A3	ARC	FUT1	SLC11A1	NR4A3	CLCNKB	GNA15	AKR1C1	DNAH12	DRP2	SOX4	ATP2A1	EYA3	RAB40AL	LTA	FAAH	SELE	RORA	NPTX2	MMP1	CHRNA3	GATA1	MYL4	CES1	GPR12	PRKCG	SERPINB8	MLC1	CYP4A11	MAP1B
LEE_LIVER_CANCER_ACOX1_UP	http://www.gsea-msigdb.org/gsea/msigdb/human/geneset/LEE_LIVER_CANCER_ACOX1_UP	TAGLN2	TOX	RGS2	HOXC6	SLC20A1	SPON2	UAP1L1	HLA-DQA1	NQO1	TM4SF4	MFGE8	EDN1	PALMD	CBR1	IMPACT	CSTB	ANXA5	SPRR1A	FABP2	LGALS3BP	NIBAN1	QPCT	GPX4	VNN3P	LY6E	CD24	CTSE	EHHADH	MT2A	LCN2	RAP1GAP	HTATIP2	KRT23	HDAC1	RAD51B	IGFBP1	ABHD2	SLPI	APCS	TBC1D8	LPL	SGK1	ETS2	PLAT	COL4A2	SLC24A3	IGFBP2	ANXA2	SLC16A1	KRT8	SORBS2	RPL36	CTSL	RPL12	NDRG1	PLIN2	PLSCR1	GIPC2	FABP4	CD63	CD74	CIDEC	DEFB1	PEX11A	CBR3
CHEOK_RESPONSE_TO_MERCAPTOPURINE_UP	http://www.gsea-msigdb.org/gsea/msigdb/human/geneset/CHEOK_RESPONSE_TO_MERCAPTOPURINE_UP	BYSL	CBR4	NME6	TCEAL4	EIF4A1	SNX2	CEP68	POLG2	SLC26A2	TP53	CKS2	GABPB1
CHEN_LUNG_CANCER_SURVIVAL	http://www.gsea-msigdb.org/gsea/msigdb/human/geneset/CHEN_LUNG_CANCER_SURVIVAL	HSPA5	GSTP1	ANXA8	SOD2	GFAP	ATP5F1D	SERPINA1	ACTG1	PGAM1	EPHX1	P4HB	MYCN	KRT1	PKM	CALU	GRK4	ACTB	KRT19	KRT8	HPRT1	KRT7	PEBP1	PLCB3	PGK1	PDIA5	RAB14	ANXA1	FGF4
GOLUB_ALL_VS_AML_DN	http://www.gsea-msigdb.org/gsea/msigdb/human/geneset/GOLUB_ALL_VS_AML_DN	CTSD	LEPROT	AZU1	ITGAX	PPIF	LGALS3	CXCL8	LYN	CFP	CD33	MCL1	LTC4S	ZYX	NFKBIA	HOXA9	STOM	LYZ	CAT	SRGN	SQSTM1	FAH	CST3	CFD
DISTECHE_ESCAPED_FROM_X_INACTIVATION	http://www.gsea-msigdb.org/gsea/msigdb/human/geneset/DISTECHE_ESCAPED_FROM_X_INACTIVATION	TMSB4X	DDX3X	PRKX	EIF1AX	EIF2S3	UBA1	KDM6A	STS	KDM5C	ZFX	TBL1X	USP9X	RPS4X
LIN_APC_TARGETS	http://www.gsea-msigdb.org/gsea/msigdb/human/geneset/LIN_APC_TARGETS	MPZL2	MTA1	SEC61A1	ARHGDIA	GNA12	FBRS	PKP3	PCDH9	EIF5A	FLOT2	BCAP31	ETS1	RAB1B	CTDSPL	POLR2E	PFN1	SYK	POLR2A	UBA1	CPSF4	KRT5	CYB5R3	LY6E	GJB1	SF3A1	MMP14	CCND1	HDGF	NOP53	NSMF	ABCC1	TLE5	SCAP	PCNA	ADSS2	SORBS3	ACAP1	HDAC3	KRT7	RPL39L	HNRNPUL1	GET4	LMNA	ALG3	GIPC1	ACTN4	CD99	PRKCSH	SLC35B2	DEPDC5	SH2B2	MAP3K11	SCN5A	IFITM1	TPRA1	PDAP1	AGRN	S100A3	CAPN1	DOK1	ATP6V0A1	ADRA2C	HNRNPA0	SLC1A5	BCL2L15	HMG20B	L1CAM	HSPE1	TGM2	IGF2	TELO2
CHEOK_RESPONSE_TO_HD_MTX_DN	http://www.gsea-msigdb.org/gsea/msigdb/human/geneset/CHEOK_RESPONSE_TO_HD_MTX_DN	NUP98	CRYZ	ABRAXAS2	H3-3B	NRXN2	ARF4	HIC2	TOB2	MAPK1IP1L	DYRK1A	AP1S2	RALBP1	SOCS2	ALDH5A1	STRAP	CNOT8	PARG	SEC22B	CEP170	KATNB1	BNIP3L	ZBTB1	TGIF1
SMITH_LIVER_CANCER	http://www.gsea-msigdb.org/gsea/msigdb/human/geneset/SMITH_LIVER_CANCER	PGRMC1	TMEM106C	TBCE	RAB4A	BMI1	SDC2	GSTM4	COPS5	ANXA7	PMVK	PLA2G12B	ZBTB18	TBX3	CTNNA2	HTATIP2	TNFAIP3	PIR	DDC	NHP2	ALDH1A1	FDPS	IMPA2	BNIP3	MTFR1	PFDN6	AMACR	TOB1	SDHC	CHPT1	PPP2R5A	PDCD5	PAK4	ACACA	IFT20	SEMA5A	CENPF	GSTA4	PEX2	ADIPOR1	NCOA2	CXCL8	AURKA	TP53BP2	CDKN3	HJURP	RHOBTB3	TOP2A
ROSS_AML_WITH_MLL_FUSIONS	http://www.gsea-msigdb.org/gsea/msigdb/human/geneset/ROSS_AML_WITH_MLL_FUSIONS	MICAL1	IRAG2	CCL5	SIRPA	CUL1	GUSB	ELF3	PYCARD	SLC9A6	PGAM1	DEXI	C2	SCPEP1	HOXA9	GAS7	SYT17	APH1B	MVP	MEF2C	RPS6KA5	MAGEF1	CES1	TDRD7	AK2	PHKA2	COL9A2	KMT2A	CCL23	CTSL	PBX3	BLOC1S1	GOLGA8N	SOCS2	CPM	STXBP2	LY86	ITGAX	PREB	PLD3	SAGE1	MRPL34	SNX10	ALDH3A2	APOC2	MRPL33	ALOX5AP	FCGR1A	AKR7A2	CAPG	XAGE1B	TPP1	FBP1	FES	RNASE3	ANXA5	ADCY9	DACH1	RNH1	ENSG00000274253	RMND5B	HK3	LGALS1	TRPM4	SRGN	RPL22	ACSL4	ITGA7	GGA2	RNASE2	HEXB	GBA1	FEZ1	ALDH3B1	MFSD1	HOXA5	COX8A	NKG7	GLG1	MBNL1	SPG21
LEE_LIVER_CANCER_MYC_E2F1_UP	http://www.gsea-msigdb.org/gsea/msigdb/human/geneset/LEE_LIVER_CANCER_MYC_E2F1_UP	CD63	CDK1	PPL	SPINK1	UAP1L1	ROCK1	LAMA5	PALMD	ICAM1	HLA-DQA1	PTGDS	RAD51B	LY6D	SLC13A3	LPL	CYP39A1	KRT8	TAGLN2	NUCB2	SPP1	GPC3	PLSCR1	COL1A1	IGFBP1	CD74	BCL2A1	ANXA2	CD72	USP18	CISH	TPR	CTSS	VIL1	IFI44	LCN2	LY6E	KIF20A	ACTG1	TMEM176B	PLAT	SPARC	CXCL9	FMO3	SLC1A4	ANXA5	FABP4	CSTB	IFIT2	SMC4	MMP12	SPTAN1	NUSAP1	UNC13B	MAD2L1	DEFB1	COL1A2
ASTON_MAJOR_DEPRESSIVE_DISORDER_UP	http://www.gsea-msigdb.org/gsea/msigdb/human/geneset/ASTON_MAJOR_DEPRESSIVE_DISORDER_UP	TTR	ZNF529	CALD1	COMP	DLGAP1	TSC1	RAB2A	TBC1D1	IGFBP7	APC	DDX23	AHCYL2	SAMD4A	HEXA	CEP250	ADAM22	CELF2	TNFRSF25	TPM2	CCKBR	REV3L	LTBP1	MTHFD2	PPFIA4	ACD	PTPRT	OSBPL2	ANKRD6	OSER1	CTNNAL1	GSTM3	JUN	PCM1	ATP5PB	PLAGL1	PENK	XYLT1	GREB1	GSTM1	COPG2IT1	MN1	PTH1R	CMC4	ZNF423	RRAS2	DGCR5	BCL11A	DOP1A	ANOS1
ROSS_AML_OF_FAB_M7_TYPE	http://www.gsea-msigdb.org/gsea/msigdb/human/geneset/ROSS_AML_OF_FAB_M7_TYPE	RDX	PSMD6	APOC1	CTNNBL1	PDLIM5	PNMT	ICAM4	TEK	GATA2	TIMP3	TNIK	STXBP6	MYL4	SQLE	PTGS1	HLTF	LAT	ARMC8	UROD	TFR2	FHL2	GJA4	NEO1	TPM1	CD164	PROS1	DNM3	KCNH2	GATA1	ZMYND8	ATP5MJ	ABCC4	ITGA2B	MYH10	RASA1	BMP2K	RHAG	FADS2	HIGD1A	SOD1	ANK1	GP1BA	RYR3	CAVIN2	PCCB	NDUFB6	ALDH1A1	SERPINI1	GP1BB	PCDH9	DNAJC9	CMAS	CUTA	KLF1	SLC39A4	PLOD2	VPS37B	LAPTM4B	TAL1	PDCD10	MINPP1	DRAP1	APOE	MRPS12	PRUNE1	NET1	DLC1	BEX3	KEL	DNAJC6
DER_IFN_GAMMA_RESPONSE_DN	http://www.gsea-msigdb.org/gsea/msigdb/human/geneset/DER_IFN_GAMMA_RESPONSE_DN	IDI1	PKD1	TRAF6	SNRPB2	INPP5A	COX17	LARP4B	EIF3E	FEZ1	FBXW4P1	PTX3
POMEROY_MEDULLOBLASTOMA_PROGNOSIS_UP	http://www.gsea-msigdb.org/gsea/msigdb/human/geneset/POMEROY_MEDULLOBLASTOMA_PROGNOSIS_UP	GNAS	BRME1	NDN	MYL6	USP4	DVL3	ACADVL	AMT	NBL1	NHLH1	REG1A	NPIPB3	RASL10A	RTN1	DYNLT1	PTK7	NPIPA1	GPS2	TMSB4X	AP3B2	AIP	APOD	SRP54	REEP5	REG3A	SATB1	ECH1	SLCO2A1	IDUA	NUP62	ATRX	GAP43	ASIC1	GTF3C1	ACSL1	TERF1	NTRK3	ZKSCAN7	RALGDS	PLOD1	CALML3	ELN	COL6A2	CRMP1	TLE5	IRF3	KMT2A	ETV4
CHEOK_RESPONSE_TO_HD_MTX_UP	http://www.gsea-msigdb.org/gsea/msigdb/human/geneset/CHEOK_RESPONSE_TO_HD_MTX_UP	S100A4	ABLIM1	DEFA1	ATM	CTSG	ANXA2	TRBC1	NFKB2	MYLK	S100A9	IGHA1	S100A8	ARL4C	OLFM4	DEFA4	AZU1	BAX	LYZ	MPO	IL32	FLNA	SLC1A4	TYROBP
MAGRANGEAS_MULTIPLE_MYELOMA_IGG_VS_IGA_UP	http://www.gsea-msigdb.org/gsea/msigdb/human/geneset/MAGRANGEAS_MULTIPLE_MYELOMA_IGG_VS_IGA_UP	FAH	ANXA1	IGHV1OR15-1	INPP1	NAA10	DARS1	GAS1	LIPE	ABCA7	PSG2	ALG2	COL16A1	DCTN1	JAG2	AP1B1	CST3	GATA2	BEX3	PPP1CA	SRF
SMITH_TERT_TARGETS_DN	http://www.gsea-msigdb.org/gsea/msigdb/human/geneset/SMITH_TERT_TARGETS_DN	TNFSF9	CDSN	TRADD	AKR1C3	HSPA2	L1CAM	TST	IFI30	ASAH1	CLP1	ANXA4	NEFM	SERPING1	NEFL	USP47	LIPA	GRK5	SIRPA	RRAGA	ALDH3A2	SPEG	POU5F1	NME4	ARHGDIB	VSNL1	NSDHL	CPOX	PCNA	ACLY	A2M	CHMP1A	CD47	PAM	SP110	DUSP6	UGP2	TUBB3	DNA2	PNP	PGF	AHCY	SAA1	CALML3	SERPINB6	MMP2	OAT	DHCR24	FAH	TAGLN	XRCC5	RAB11A	FAM53B	PML	EHHADH	CCNG1	TNFSF10	GSTO1	THY1	STAT4	IL1RN	FOSB	PTHLH	CAT	UNC119	ARHGAP25	PIK3R3	ALDH7A1	APEX1	IDI1	CBR1	GSN	LAMP2	SRD5A1	KYNU	KANK1	GM2A	SORD	PON2	ABR	VAV2	PPP1R7	ADIPOQ	NID2	TCF4	RAB40B	AKT1	GAMT
SHIPP_DLBCL_VS_FOLLICULAR_LYMPHOMA_DN	http://www.gsea-msigdb.org/gsea/msigdb/human/geneset/SHIPP_DLBCL_VS_FOLLICULAR_LYMPHOMA_DN	PMCH	CD3E	TNFRSF25	TSC22D3	PIK3IP1	CIRBP	HES1	GPR18	TCF20	MEF2C	DNASE1L3	TRIB2	CD101	GLIPR1	CD40LG	TCEAL1	CCL21	TXK	WWP1	RHOH	CD3D	TRAF5	INPP1	POU6F1	PDCD1	STX16	ATRX	ZNF141	CSRP2	ITGA4	CD69	CCL14	ANK2	LY9	ACKR1	CSN2	HSPA1L	CD180	TXNIP	ST8SIA1	CLU	SELENOP	ZMYND11	RAPSN	TRBC1
CHEOK_RESPONSE_TO_MERCAPTOPURINE_AND_LD_MTX_DN	http://www.gsea-msigdb.org/gsea/msigdb/human/geneset/CHEOK_RESPONSE_TO_MERCAPTOPURINE_AND_LD_MTX_DN	PIGA	ELANE	CHD1L	GCHFR	TCTN3	GDF10	CTSL	USP34	PRKCQ	LCN2	CEACAM6	MAN2B2	KIF3A	RCC1	L3MBTL1	FZD6	S100A12	CDKL1	CDR2	MRE11
LEE_LIVER_CANCER_CIPROFIBRATE_UP	http://www.gsea-msigdb.org/gsea/msigdb/human/geneset/LEE_LIVER_CANCER_CIPROFIBRATE_UP	PEX11A	UCP2	DAB1	SPRR1A	CBFA2T3	SLC24A3	NIBAN1	CDKN1A	IGFBP1	RAD51B	SPON2	MLYCD	PLIN2	KRT23	RAB30	TFF3	PMM1	COL4A2	CIDEA	CD63	LY6D	BRCA1	CD36	TM4SF4	PLA2G7	VNN3P	EHHADH	LEPR	QPCT	TGM2	HOXC6	LCN2	COL4A1	PLTP	KIFAP3	IGFBP2	SLC16A1	NT5E	GATM	ABHD2	FABP4	VNN1	PDK4	MYO5C	CHKB	PLAT	GIPC2	BSG	TES	CTSE	CD24	NUP205	CIDEC	ALDH3A2	S100A9	MFGE8	APCS	LPL	MT2A	ETS2
IIZUKA_LIVER_CANCER_PROGRESSION_L1_G1_UP	http://www.gsea-msigdb.org/gsea/msigdb/human/geneset/IIZUKA_LIVER_CANCER_PROGRESSION_L1_G1_UP	IGFBP4	BNIP3L	AMFR	PRCP	MAF	MT1E	C6orf120	MT1F	FOS	RAB14	ORM1	MT1H	FERMT2	C1R	IGFBP3	MT3	SLC31A1	ID2	CPEB3	AGL
MAGRANGEAS_MULTIPLE_MYELOMA_IGLL_VS_IGLK_DN	http://www.gsea-msigdb.org/gsea/msigdb/human/geneset/MAGRANGEAS_MULTIPLE_MYELOMA_IGLL_VS_IGLK_DN	RBL2	DUSP1	CKAP2	LTA	SCN1B	SAMHD1	NECTIN2	ZNF331	AXL	GAS2	ANKS1A	PNPLA6	PBX1	IGLC1	HYAL1	ALG8	LTBP4	RPL4	GAS2L1	CD46	PRKD2	RHOG	CTNNB1	CDSN
[truncated: 3,733,961 more chars]
