# Supplementary material for: Involvement of plasminogen activator inhibitor-1 in p300/p53-mediated age-related atrial fibrosis
Source: PeerJ. 2023 Dec 12;11:e16545. doi: 10.7717/peerj.16545 (PMC10722982; doi:10.7717/peerj.16545)
Supplement: Supplemental Information 2 [file peerj-11-16545-s002.zip › GSEA/SERPINE1_logFC_GSEA.txt]

	logFC
CNTNAP5	5.058180837
NKD2	3.435232871
MTND4LP30	3.279843957
RARRES2	3.272466738
GATA5	3.058104301
VAMP8	3.057689662
CHI3L1	2.988572596
DSG2	2.919134749
LRFN5	2.893104014
LYPD6B	2.880617947
FLRT3	2.864391267
ALDH1A2	2.768046059
GREM2	2.761996461
TRHDE	2.725991151
GRIP1	2.723395217
KRT16	2.680356656
ADAM33	2.661406208
LMO3	2.651486888
AC079949.2	2.642355017
AC025431.1	2.636642102
BCHE	2.618723805
DSG2-AS1	2.6048591
LINC00473	2.588356787
CALB2	2.584619689
APOL4	2.549415121
CDH4	2.524373634
4-Sep	2.509282182
WISP1	2.498245847
RASSF2	2.462899071
COMP	2.450456466
RBP1	2.448743154
SEPT4-AS1	2.436816332
ADAM22	2.435068068
RND2	2.431181953
KIAA1644	2.406583155
CEMIP	2.386654664
SGCG	2.373277837
LINC00602	2.364821562
TRHDE-AS1	2.360405403
TENM4	2.349501689
BDKRB2	2.34706827
MLC1	2.337784565
CD74	2.321551938
KRT17	2.316757315
KCNT2	2.304578848
PSTPIP1	2.302300715
AL161747.2	2.301099829
FAM107A	2.291516344
TMIGD3	2.272042351
DDIT4-AS1	2.263885703
SERTM2	2.260471808
COL11A1	2.246988992
SLC1A3	2.241937583
SYTL5	2.23164475
RHOD	2.218956022
AP000697.1	2.218490879
ALDH1A1	2.211319223
IL24	2.208707326
INMT	2.203985393
FNDC1	2.19334619
SALL2	2.172215053
SLC13A3	2.165797683
HRNR	2.159252656
DDIT4	2.153893934
FER1L6	2.153740924
ERAP2	2.145110614
PRSS35	2.142743142
OXTR	2.13819065
FBLN7	2.138062808
AC092645.1	2.136395432
AMZ1	2.132043021
AP000696.1	2.118702554
SFRP1	2.111347745
KCNK2	2.106360949
STK33	2.104825799
CRISPLD1	2.104807863
CSRNP3	2.104543378
RTN1	2.103157623
DNM1	2.086848188
EEF1A2	2.08650019
LRRC61	2.080359677
SIM2	2.075703148
TMEM119	2.071043657
CCR4	2.066621893
SELL	2.059397947
ZBED6CL	2.053707551
KIRREL3	2.050818431
COL4A6	2.040596567
MYH2	2.039550334
MAP3K9	2.038965628
ADAMTSL3	2.038911952
ZDHHC8P1	2.035837529
TCHH	2.023480221
GNA14	2.022569025
TMEFF2	2.021261736
CA2	2.009426173
CSTA	1.991421109
LTF	1.983425688
ANO5	1.976916272
APOA1-AS	1.974613001
DDO	1.963588261
MIR646HG	1.954543725
SV2A	1.948448419
ZNF804A	1.937880855
GOLGA8Q	1.936720523
BDKRB1	1.933721511
APOA1	1.928989309
LAMP3	1.924233149
EPHA7	1.92291357
SYNE2	1.918231514
ARSI	1.916376165
DTX4	1.886319338
PP12613	1.882144361
NCAM2	1.881659195
LSAMP	1.880862672
BEX2	1.878415941
PID1	1.874408634
LDB2	1.873749755
ANXA3	1.873356085
CRYBG2	1.866126737
AP005018.2	1.864129142
AC093797.1	1.861555583
DLL1	1.86073783
RGN	1.855099016
SULT1E1	1.852120922
WT1	1.851560415
AKR7A3	1.850388661
TSIX	1.846640355
PDK4	1.837636033
MAP2K6	1.837360776
MUM1L1	1.83046893
ANKRD20A7P	1.826879641
HIST2H2BB	1.819317518
B3GNT7	1.818440372
AL021997.2	1.81354582
MIR1184-1	1.812080716
ACTR3C	1.808234873
VWA5A	1.807712971
AP003396.5	1.803925815
APOBEC3B-AS1	1.801840555
PIANP	1.797261869
ABCC9	1.796955033
RPS28P7	1.796554085
LYPD6	1.793160312
HSD17B14	1.792575002
MYZAP	1.791759469
SDC1	1.791499661
AC005586.2	1.790478939
SERPINF1	1.789278787
AC079949.1	1.788168675
SPON2	1.785944618
G0S2	1.785805934
TMC3	1.784303753
AC097515.1	1.781014492
KCNS1	1.779987989
AL135818.2	1.77917936
AC013356.4	1.772939208
GFRA1	1.769525675
OR2A20P	1.769087006
F2RL3	1.766849608
CXADR	1.753342326
NRP2	1.749166466
SPOCK3	1.746510618
LRRTM3	1.746213795
GSTT2	1.745832567
RHOU	1.742914393
TMEM246	1.742439062
PKNOX2	1.738606207
AC096667.1	1.736467972
AC007362.1	1.734763796
CHST6	1.73237838
FPR1	1.73149578
ZSCAN31	1.731377599
TGM3	1.730985617
GRAP2	1.730985617
AC108463.2	1.730681426
DUX4L50	1.72804346
CPXM2	1.727951708
MOB3B	1.72784059
IL11	1.726507753
EYA1	1.724628607
FAM167A	1.724282009
LINC01936	1.719151665
AC008277.1	1.718976593
FHOD3	1.716372256
NTRK3	1.715132433
CRISPLD2	1.714262029
FAM213A	1.711237013
ZNF711	1.709964371
DRD2	1.707987993
TMEM25	1.707600384
TCEAL7	1.706417176
DOCK8	1.705463141
NBEA	1.705232035
CPT1C	1.70028538
JPH1	1.69899812
GAS7	1.698614707
AC108734.3	1.690086136
LRRK2	1.686130675
CYP3A5	1.684014487
KCNB1	1.683813362
GUCY1A2	1.683648537
DNAJC22	1.6829463
FAM19A3	1.68259805
CORO2A	1.681979338
CRABP2	1.681793334
TAB3-AS2	1.681382328
ACACB	1.679529426
PRSS2	1.67681264
TRPV4	1.675519807
RUNX1T1	1.671504607
FOXO6	1.670856729
AC097358.2	1.670762686
GSTT2B	1.670422901
BTG2	1.669918935
TRIL	1.667751099
PCDHGB6	1.667716239
SORBS2	1.667221124
NHSL2	1.664942948
ANGPTL2	1.662595285
MME-AS1	1.657588724
FGL2	1.654393319
KCNS3	1.65114963
CA11	1.650841385
SP6	1.650213179
FBLN1	1.648382858
FENDRR	1.646021534
SIK1	1.643892643
IQCA1	1.643362459
ZNF204P	1.637551629
DES	1.637420918
AC018804.1	1.633700852
REG1A	1.632613267
SEMA5B	1.631347947
DOCK9-AS2	1.629140493
IL1RL2	1.628712888
NAMPTP1	1.627222566
RTTN	1.625501449
THY1	1.624829267
TLR3	1.623970871
LDHAP4	1.621139283
SECTM1	1.615517325
AC010643.1	1.615461087
EPSTI1	1.615391991
PCYT1B	1.611118087
NOX4	1.610528158
ARHGAP9	1.605919019
C8orf49	1.605809413
FOXF1	1.602600753
NEURL1B	1.598154882
THNSL2	1.598012781
CYP27A1	1.596835689
TMCC3	1.59418762
AL121906.2	1.592065282
ADAMTS16	1.589468881
RBM47	1.589354288
NOVA2	1.584826968
AF111169.1	1.58465563
KIF6	1.582097289
RAB27B	1.581976945
PENK	1.580768675
DMGDH	1.580649887
SLIT2	1.580372924
HCAR1	1.580340915
ADAM28	1.579154203
ARHGEF26-AS1	1.578732816
DAPK2	1.578341266
AP000688.4	1.577568381
LRP1B	1.576711472
KIF26B	1.576537045
FRMPD4	1.576494902
FLG-AS1	1.573966056
WT1-AS	1.573433129
PAMR1	1.572658259
AC044860.1	1.571857075
SPINK1	1.571611755
SLC7A8	1.571594749
AC092070.2	1.567683197
LINC00578	1.563017223
DMBT1	1.56007814
AC090616.7	1.557698821
STX18-AS1	1.555511667
IGDCC4	1.555043964
LINC00881	1.554992837
FAM86JP	1.554917568
AC036108.1	1.552915266
AC097478.1	1.552377022
AF250324.1	1.551320117
ANKRD18CP	1.551320117
CENPF	1.551246547
KCND1	1.550573103
AC010185.1	1.548237029
AC022509.1	1.547380532
MOV10L1	1.546411777
MACROD2	1.545847863
OLFML3	1.545476823
SPTLC3	1.542100066
METTL7A	1.541482129
ALG1L	1.540469654
AC104137.1	1.540252929
LRRCC1	1.540140357
PBX1	1.537459231
PLEK	1.534701198
TNS4	1.532385915
OAS2	1.531719039
UNC5B	1.530920679
FKBP9P1	1.530576262
AC129507.1	1.529475195
AL008729.1	1.528358548
ESYT3	1.527909475
LUM	1.526749705
LRCH2	1.526331765
HERC5	1.52577205
LRRIQ1	1.525236462
GJB5	1.524335024
NFKBIA	1.524145541
CDH8	1.524064311
LINC01825	1.52257865
ACE	1.520182072
PRKG2	1.519567063
ALG1L11P	1.519567063
AC026150.1	1.519567063
LACC1	1.518724688
CYP27C1	1.512298158
MYRF	1.511945838
EPHB3	1.511728187
APOBEC3B	1.5107637
PCDH7	1.510301681
SHC4	1.510114074
FLG	1.508647428
COL24A1	1.508310689
TMEM155	1.50801313
CPEB1	1.506832871
CENPE	1.505685907
KIF20B	1.505406952
ELOVL3	1.504237235
AP001528.3	1.503089761
SNCAIP	1.502868183
KLHDC7B	1.502794293
RGPD8	1.498607519
KCNH5	1.497143415
CPA1	1.49692497
SOCS3	1.492104902
C1R	1.491233689
PHGDH	1.488751055
CNTN1	1.487462856
SYT14	1.487344356
ANKK1	1.485815818
KIF5A	1.485655179
AL137784.3	1.484815169
RAET1K	1.483591367
TMED10P2	1.483317638
AC027808.2	1.480306051
SLC7A5	1.479974478
PHEX	1.478290276
TSGA10	1.476765681
HMGN5	1.475300795
ZBTB20	1.47491936
AL049870.3	1.473927345
FGF18	1.473927345
PIK3R1	1.471623226
FYB1	1.470868879
AC012378.1	1.468472099
MYOZ3	1.467158395
CALCRL	1.46633513
TAB3	1.463181511
THBS2	1.462996278
RPL34-AS1	1.461804797
AC010735.2	1.461804797
AC005821.1	1.459718713
SNAP25-AS1	1.457750393
C3orf80	1.457550464
AC125232.2	1.45740247
TTC9	1.455844613
AL031666.1	1.454688324
PCDHGA8	1.453580489
B3GAT1	1.452236276
CYP2S1	1.451645704
AC095056.1	1.450613502
AURKC	1.450565728
AC004816.1	1.449970846
IQCA1-AS1	1.44891863
PTPRD-AS1	1.448846618
MFAP4	1.448252779
AC100782.1	1.448162256
SEMA3B	1.447778783
TREM1	1.447572936
TRO	1.442441335
ZNF541	1.439713626
KLRF1	1.439162704
COLEC12	1.437337142
SCARA3	1.437201009
FOS	1.436470798
CDKN1C	1.435352966
NDRG2	1.434500427
FMNL1	1.431791276
AUTS2	1.431111783
CPS1	1.430296437
GATA2-AS1	1.42937701
CHGB	1.428783961
FAIM2	1.428661003
CFHR3	1.427538378
FOXP3	1.427227559
GPR68	1.425913417
C9orf66	1.425555373
PCDH9	1.425377579
MCTP2	1.425257199
DCLK1	1.424466616
MX1	1.424055309
PTN	1.423077782
AC093525.6	1.422543786
CEL	1.420910628
HAS1	1.420735065
KCNE3	1.420712543
AC116351.1	1.419754369
RAB38	1.419293548
MAST4-AS1	1.419176668
MMP16	1.419000506
MBP	1.417337159
EPGN	1.416689019
XAF1	1.416217587
MIG7	1.415189198
FHL1	1.414952675
TIGD3	1.414104516
MMP8	1.412453041
AC009812.4	1.41182208
MSR1	1.411784784
AP001020.3	1.411630678
CPB1	1.411368835
COL8A2	1.411128582
DISP2	1.410618778
H2AFY2	1.410492257
PCLO	1.409789021
PRAL	1.407133724
ANKRD26	1.406989058
EVI2A	1.40467101
SYT15	1.403918068
C5	1.403110962
AL807752.5	1.40291328
LINC01504	1.402326975
CD24	1.401436911
AC026904.1	1.400675415
GPRASP1	1.400008509
XIST	1.39997033
VAT1L	1.398907064
IL34	1.398571691
TMEM132B	1.397309799
OOEP	1.397129282
AC091563.1	1.396131273
NAP1L2	1.396109614
ATRX	1.395505143
HSPA4L	1.393911969
SUSD6	1.393227512
AL356417.2	1.392191575
AL671883.2	1.391889536
PRSS1	1.391462423
BNC1	1.390876858
CCDC153	1.387423614
SCGB1B2P	1.386294361
KIRREL3-AS3	1.386294361
PNMA8A	1.385043697
GUSBP5	1.382148892
CGN	1.381156155
SYT1	1.380429615
NPR3	1.38031769
OLFM5P	1.378939774
BMF-AS1	1.377549033
PRKAR2B	1.377070187
AC254633.1	1.37688523
MDK	1.376882221
ANKRD12	1.376572654
PTGDS	1.376150357
ALPK3	1.375836145
REG1B	1.375711462
PURG	1.375572655
LINC01515	1.375268465
EPHA4	1.373524079
AC072039.2	1.373446037
KDM4D	1.373144096
FMN2	1.372883158
C2orf88	1.371483056
RMI2	1.371137904
GPR85	1.370772624
AC005884.1	1.370630191
SLC6A15	1.369075521
PADI2	1.368652255
SCN2A	1.36773638
ECM2	1.365546357
AL135818.1	1.364844454
AC004241.2	1.364781521
KLLN	1.363782366
AL136131.3	1.363689448
AC007114.1	1.362745816
AC084782.1	1.362586688
PCDH1	1.36165097
AP001610.1	1.360778766
IL17RD	1.358176324
ACKR3	1.358066368
KIF14	1.356579132
AC103810.2	1.355543969
SAXO1	1.355408234
AC002480.2	1.353068016
AC026271.4	1.35271097
SPATA4	1.351385908
LHPP	1.350645997
F11R	1.349789926
BCL2A1	1.349445092
AL121821.1	1.349291855
AC108463.1	1.349000351
IFI6	1.348732637
AC116351.2	1.348162602
CD101	1.347995157
PRICKLE2-AS3	1.347979959
AC126696.2	1.347298647
ALPK1	1.345548744
SERPINA5	1.345041087
OGDHL	1.344563094
CNTRL	1.343258614
MYH15	1.342506433
BHMT2	1.342242779
RNF150	1.342177255
ANKRD35	1.341472029
MME	1.340816822
FAM110C	1.340808015
FAM196B	1.340521165
AP003721.3	1.339214277
CTRB1	1.338789316
CCDC38	1.338347349
FMO2	1.338319064
FAM129A	1.336388729
NDNF	1.335777728
CCP110	1.335032042
AL356356.1	1.331403929
ADAMTS3	1.329967002
LINC01285	1.329661349
KLHL33	1.329661349
MAML3	1.328590363
KLF9	1.326881339
CELA3A	1.326649762
AC005614.1	1.326649761
MTUS2	1.325795228
KCNJ8	1.32510054
OR2S1P	1.324602778
TOP2A	1.324570268
ULBP1	1.324474362
SBSN	1.322644045
LDHAP3	1.321177508
SSC5D	1.320369371
OAS3	1.318743004
INHBE	1.317588999
C9orf152	1.316834509
CHST1	1.314526274
ADAMTS17	1.31317256
PRDM1	1.312862883
REL	1.312522185
RBM20	1.31244567
FAM103A2P	1.312338138
C17orf47	1.311431686
ROBO3	1.310828397
LINC00601	1.310360556
GPR158	1.310030843
B3GALNT1	1.309198168
GOLGB1	1.308947117
PDZD2	1.307289961
ICAM4	1.307019256
SLC40A1	1.306019295
AC131238.1	1.305841984
AP003064.1	1.305687842
OLFML1	1.305443558
AC109588.1	1.305122356
SFMBT2	1.30455859
AC104653.1	1.303652138
AC016582.2	1.303652138
AC108941.2	1.303652138
BANK1	1.303427377
RNF112	1.303231181
PRPH2	1.303225977
AC093915.1	1.303211635
CTAGE15	1.302616928
RFTN2	1.302437842
AC093909.1	1.302431379
TYW1B	1.301305577
FSBP	1.30038738
MYH10	1.300227968
FAM196A	1.299700094
AMER2	1.299517164
AC009812.1	1.297518889
AC092535.4	1.295185304
SNCA	1.294990341
CEP70	1.29497875
KCNAB2	1.293351876
LRRC2	1.29299819
ANTXR1	1.292968439
NECAB2	1.292905792
CA3	1.29152959
NECTIN3-AS1	1.290800657
MIR4497	1.290400337
SIGLEC10	1.290400337
ANKRD31	1.290400337
AL627389.1	1.290400337
PGF	1.289161354
AL096828.3	1.28738875
AC005885.1	1.28738875
ARSD-AS1	1.286506636
N4BP2	1.281813178
AKAP9	1.281676599
ZBTB20-AS1	1.281350818
ANKRD53	1.280996558
PTCHD4	1.280731917
CAPS2	1.280517283
ZSWIM5	1.280118543
HR	1.278643422
CDKL2	1.277998458
AC092718.3	1.277573497
REV3L	1.277276216
NACAD	1.276566822
LIPG	1.275967858
GDNF-AS1	1.275819223
SLC4A11	1.275781672
HGF	1.274963427
SEMA3D	1.273977503
CORO2B	1.273815748
PDGFD	1.273250493
AC139256.1	1.272296215
ATAD3C	1.271899084
CTRB2	1.270710022
TMTC4	1.270647296
COL7A1	1.270626866
AC025918.1	1.270608208
TMSB15A	1.270176588
AF111167.2	1.270002184
FGF11	1.269532461
ARHGAP30	1.269473133
GDNF	1.269103076
AC005014.2	1.268887497
AC079779.2	1.268887496
THEMIS2	1.268342768
CAPG	1.268045971
TPR	1.267408055
CTTNBP2	1.26627298
TUBA4B	1.266164505
DST	1.266072822
RDH12	1.265520379
ICA1	1.264485169
CPM	1.264449247
OSGEPL1-AS1	1.263484673
CXCL3	1.263056369
SAMD9	1.262664181
ICAM5	1.262521377
IL16	1.262298049
AC073857.1	1.262024503
PSD4	1.261873358
AC010247.2	1.261532909
ZNF792	1.261253234
AC022417.1	1.259497204
FCMR	1.259312247
POM121L9P	1.257558695
CPAMD8	1.257322366
AC023632.6	1.257034125
TTC29	1.256611578
FIBIN	1.256382844
TEX9	1.25590891
GCC2	1.255499693
AC121338.1	1.254874255
KCNN3	1.254869078
SLC44A1	1.254616922
CASC1	1.254575873
GMPR	1.254505395
LINC01234	1.254362631
AC107021.1	1.253917422
PDPN	1.253661786
INPP5J	1.253140129
UBXN7-AS1	1.253036905
CYBRD1	1.252683098
HMGB1P21	1.252268578
C1GALT1C1L	1.251964387
AC018529.2	1.251166105
DCTN1-AS1	1.250484348
GOLGA4	1.250059213
CDIPT-AS1	1.249256991
FAM49A	1.247967323
ZNF334	1.247324985
GPR84	1.245889873
PPP1R16B	1.24527072
AC007342.7	1.245007404
SOGA3	1.244871669
TLR1	1.244379177
CCDC8	1.244326139
ASRGL1	1.244042483
SUMF2	1.243075793
SLC22A15	1.243010017
AC083973.1	1.242878285
AP001412.1	1.242437783
LYPD3	1.241777939
SLC1A2	1.240845226
ABCG1	1.239839891
BMT2	1.236961414
NEK2	1.236018285
AC107021.2	1.23580468
CCDC74B	1.235637838
FOXD2	1.233958165
IL1RAP	1.232491977
COL13A1	1.23226141
TFAP2A	1.231718503
LAMC2	1.231624582
OSCAR	1.231514926
SP4	1.231022978
SOCS2	1.230359537
RPL3P4	1.230050197
AC079610.2	1.229720527
TMEM229B	1.229105342
KCTD12	1.228514187
AL080317.3	1.228489889
VDR	1.227494547
ACPP	1.22738862
AF001548.2	1.227261273
RASIP1	1.226731763
DNAJB7	1.226712058
BMF	1.226329702
C16orf89	1.226259367
AC015908.3	1.226259367
MYHAS	1.226259367
AC026401.1	1.22600056
AC012513.3	1.224254429
AC112211.1	1.224229727
PDLIM3	1.222814485
ANKRD20A5P	1.222343973
ASAP3	1.222221927
AC008378.1	1.222202166
AC021945.1	1.221916367
FGF7	1.221858909
FNBP1L	1.220683518
AC008264.2	1.220360337
MAP7	1.219850575
FAM19A2	1.219811232
DTX1	1.218451534
NEK1	1.218266923
TM4SF1-AS1	1.218175628
CELSR1	1.217228068
ROBO2	1.216491549
GATA4	1.216221601
AC103691.2	1.215537662
CFH	1.21507705
TBX3	1.214921096
NOMO2	1.214090749
ENPP4	1.213510809
GTF2IP14	1.213101609
HMGB1P6	1.212269122
FRAS1	1.21134963
VASH2	1.211125232
AL133520.1	1.21110196
DNER	1.211013669
DEPDC1	1.210861232
PLSCR4	1.209776151
SAMD3	1.209245938
AC103739.2	1.207947458
LINC01132	1.207758114
TMEM130	1.20607794
ETS2	1.205670479
LRRC43	1.205450818
HSFX4	1.204934729
MPP2	1.20482746
TMEM86A	1.204175906
TRIP11	1.203677789
Xist_exon1	1.203639304
GCNT1	1.203434185
BAZ2B	1.202561626
LINC00923	1.202285861
AP002001.2	1.202285861
NYNRIN	1.201968508
ARHGEF37	1.20191518
Z83851.2	1.201751945
MIR4737	1.201379408
LINC01711	1.200807861
AC004817.3	1.200097194
RRM1-AS1	1.200033297
ITM2A	1.198648284
MIR99AHG	1.198405182
NEO1	1.198314346
SSPN	1.198058119
VCAM1	1.19796528
GPRC5C	1.19782361
AC073111.5	1.197559315
ABCA6	1.19700692
HMOX1	1.196862027
SLC25A30-AS1	1.196373105
FBXO6	1.196040825
NID1	1.19600731
LINC01144	1.195907156
AL133355.1	1.195746151
QRFP	1.195723388
ADAMTS4	1.195078868
MAP9	1.194755009
MARK3P1	1.194506313
FTX_5	1.194506313
AC112184.1	1.194506313
AC008392.1	1.194506313
PCDH15	1.194506313
AC073529.1	1.194506312
INPP5D	1.194279083
C21orf62-AS1	1.193819027
LINC02021	1.193819027
ZMYM4-AS1	1.193615818
AC008555.8	1.193471103
TMEM56	1.19266829
AC022167.1	1.192648014
ENPP5	1.192072427
AC099669.1	1.192064697
DNAH10OS	1.192042829
TRPV3	1.191741456
LINC01940	1.191494726
AC023669.2	1.191494726
ATP5F1P5	1.191494725
LINC00664	1.191494725
MERTK	1.191222156
AC139100.1	1.188976599
VWA5B2	1.188643814
PPP1R9A	1.188551258
TNF	1.188483138
AL035461.2	1.188127607
LRRN4CL	1.187330411
MAMDC2	1.186988185
Z98884.1	1.186813398
FER	1.186791522
PTPRD	1.185659338
KIAA1551	1.185533721
LRRC4	1.185519395
LINC00648	1.18511602
CCDC146	1.18489322
MPO	1.18469106
BTC	1.184631732
PGAP1	1.18429402
TSPAN11	1.183923413
AC012358.3	1.183695474
TRIM2	1.183360833
GYG2	1.182280863
AC015563.2	1.182261264
RGPD3	1.182076604
PXK	1.181531661
CASC15	1.181128944
SLC12A8	1.180936613
KIAA1958	1.180308428
HIP1	1.179931859
PTPRU	1.179740671
SRGAP3	1.179382387
AP003108.3	1.179371752
LECT2	1.179356583
CAMK4	1.179115456
EEA1	1.17781962
WDR31	1.177098444
SEC23A-AS1	1.17655149
AC025188.1	1.176121442
SEMA3C	1.175713863
PLXDC2	1.174953183
OXCT2P1	1.174894857
AC083902.2	1.174875807
AC007382.1	1.174447526
AC098617.1	1.174358506
AC002480.1	1.174181153
AC008105.1	1.173840596
AL121753.2	1.1738274
CSGALNACT1	1.173796108
PYGM	1.173065512
AC025754.1	1.172801187
HSPA6	1.172545767
ARHGEF26	1.172305778
CEP162	1.172104138
GLT8D2	1.171989882
PTGES	1.171399965
SPATC1L	1.171320269
AC103691.1	1.171320123
SULF1	1.170609889
AC025171.4	1.170532806
BEX4	1.170404007
DHRS3	1.170205348
TET1	1.170085911
SLC6A6	1.170052969
AC015813.7	1.170026046
ZNF543	1.169624031
STARD5	1.169362938
ADORA3	1.168497102
NEK5	1.168331465
PCDHA4	1.167521219
AC022497.1	1.167521219
VWCE	1.167446291
PPFIBP2	1.167396695
SLC16A6	1.166976791
SSBP3-AS1	1.16648601
ADAMTSL4	1.16572569
AC093512.1	1.165538349
AL354892.1	1.165502521
MYLK-AS2	1.165073794
HLTF	1.16352747
ZDBF2	1.162814541
H1F0	1.162459211
PARP14	1.162341224
TNFSF14	1.162325399
ZBTB3	1.161910894
NIN	1.161719761
AC092687.3	1.161142514
PDGFRA	1.160772992
AC093726.1	1.160084657
TACSTD2	1.159934517
COL6A3	1.159259333
AC108693.2	1.159168585
AL034549.2	1.15873357
KCNA7	1.158681849
GRAMD1B	1.157903657
PDE11A	1.157775397
NCAM1	1.157680054
MDFI	1.1574801
SMAD9	1.157044393
CASP10	1.156938791
ERBB4	1.156508024
LINC00540	1.156374554
PLSCR1	1.156372521
CD96	1.15601238
SMOX	1.155836867
AC034236.1	1.155670262
U82695.1	1.155670261
SATB1	1.155648527
NUTM2E	1.155245301
AP000880.1	1.155245301
ALX1	1.155245301
BRCA2	1.155067257
GSDME	1.154947413
CD83	1.154780816
RAB11FIP1	1.153434233
ZNF625	1.153362966
APPL2	1.15320753
ZNF518A	1.15220486
PHF3	1.152002804
CDH10	1.151795447
TMEM200A	1.151500217
MYH1	1.151015289
AC109347.1	1.150902301
STAU2-AS1	1.150902301
MTND4P9	1.150902301
AC016722.1	1.150902301
ZNF441	1.15074026
AL390755.1	1.150351379
THSD7A	1.150277295
FER1L6-AS2	1.150143843
PSD3	1.14984724
SRRM3	1.149845607
ST6GALNAC3	1.14970245
LINC01852	1.149207369
FECH	1.14853754
LINC01133	1.148072635
PCDHA1	1.147890714
NONOP2	1.147510543
SFMBT1	1.147282214
TFAP2A-AS1	1.14697903
CFI	1.146536029
RIPOR3	1.14613173
AC104561.1	1.145872015
KDELC2	1.145281614
IFIT1	1.144982703
FUT1	1.144948556
RBMS3-AS2	1.144923697
TSHZ3	1.144885189
ETV1	1.142396825
COL4A5	1.142062153
YES1	1.140811444
C1orf229	1.140536126
snoU109	1.140493804
HVCN1	1.14032532
NIPBL	1.13954274
SETBP1	1.139397171
RPS6KA5	1.138681535
FAM163A	1.1385673
AP002490.1	1.138565122
AC010536.1	1.138517427
FBLN5	1.138325266
PIK3C2B	1.138146594
AC036214.1	1.13814489
DENND1B	1.137974505
ASPM	1.137103381
AP001922.6	1.136744047
ZNF660	1.136566037
PCDHGA11	1.136523608
C14orf132	1.136520098
DPYD	1.135846531
CELSR3	1.135437564
SMC3	1.135433583
VIT	1.135049117
LINC00622	1.134895799
ZNF112	1.134821106
PCDH12	1.134756849
HEG1	1.134675415
C1S	1.13460545
ABCA8	1.13375534
EFCAB1	1.133732461
GP2	1.133732461
CPXM1	1.13373246
DNAJB5	1.133528301
AC234772.3	1.133248172
AC108676.1	1.13312414
KLHL24	1.132896357
AL033384.2	1.132435763
KIRREL2	1.132247196
AC103746.1	1.132124362
KIAA1109	1.131816219
SH3BGR	1.131572993
DYNC2H1	1.13139327
AC084855.1	1.13137065
PFKFB1	1.131271795
CIDEC	1.130720873
MBTD1	1.130453083
ITIH5	1.130365343
AC121493.1	1.130365343
ARHGEF35	1.130362861
MRPL23	1.130179024
AC124947.1	1.130061152
LAMA2	1.129914615
AC131254.1	1.129875739
ROR2	1.129347139
OMG	1.129330133
KIAA1614-AS1	1.129057603
DTX3L	1.129005938
PCK2	1.128587745
PIK3C2A	1.128160961
AC083837.1	1.127592809
USP2-AS1	1.127353755
C7orf25	1.127261177
TMEM63C	1.127100585
DDX60	1.126925399
SAMD13	1.126869467
LINC01352	1.126683475
PDGFRB	1.126636036
AL132780.2	1.12646445
AL356124.2	1.126121413
AC135178.5	1.126022342
CCDC171	1.126003224
AC016629.3	1.125690587
ACE2	1.125537573
LINC02170	1.12489309
XPC	1.12471215
NEGR1	1.123525054
AC010542.2	1.123320526
MLPH	1.123312072
SLC2A12	1.123221524
LTBP4	1.123172186
EPHX2	1.122736195
CLCA2	1.122508491
CDK19	1.122323906
IL1R1	1.121920021
AC120049.1	1.121898508
AL365181.3	1.121708251
MRGPRF-AS1	1.121456542
ABTB2	1.120450386
VEGFA	1.12025673
RPS2P32	1.119456892
PTK7	1.118890246
MOCOS	1.118498371
FAT2	1.118124139
EYA2	1.118107993
AL390955.2	1.117785286
LINC01562	1.117113542
TMEM190	1.117113542
RPL23AP25	1.117113542
AC046185.2	1.117056082
HTR1F	1.116293723
CAVIN2	1.116126482
GSEC	1.115374024
SEMA3B-AS1	1.115231207
AL121748.2	1.114990624
SLC9A7P1	1.114985888
AC130304.1	1.114709571
C1QTNF7	1.114637334
RCAN3	1.114417476
AC136475.7	1.114101954
MILR1	1.113977265
ALAD	1.11349231
SNX30	1.113482101
TBL1X	1.113250123
AC010605.1	1.112967471
AL355377.2	1.112770542
AL133485.1	1.112346311
AP001471.1	1.11221962
NBPF2P	1.112153853
AC104806.2	1.111641289
IGFBPL1	1.111641289
YPEL4	1.111619805
ZFYVE16	1.111521323
LINC01686	1.110734837
AC011755.1	1.110734837
USH2A	1.110734837
PCDHA2	1.110734837
PRKAG2-AS1	1.110734837
LINC01881	1.110410404
VIPR1	1.110165207
CEP350	1.109879568
PCDHGB7	1.109582152
BBX	1.109267458
TENM2	1.109023748
PARP9	1.108972257
HLA-C	1.107864428
CLDN10	1.107639062
RDH10	1.107301739
CPNE8	1.10727083
MAP6	1.10681481
AC091132.5	1.106747367
SH3PXD2A	1.106319879
AC024060.1	1.106166591
CLU	1.104968947
C10orf55	1.104943446
FAM131A	1.104452692
PDE6A	1.104286701
FAM171B	1.103664272
PHC1P1	1.103507963
ARHGAP5	1.10342562
AC104794.2	1.103298932
AC011767.1	1.102927004
ADORA1	1.102651098
CASP8AP2	1.102203919
SESN3	1.102087414
SMC4	1.101938941
FETUB	1.10136155
CADPS2	1.100862978
KIAA1217	1.100185003
MYOZ1	1.10015447
MORN3	1.100082262
AL080317.2	1.100013131
AL021368.2	1.099979757
NPAT	1.099758299
AC005261.6	1.099627584
FNDC5	1.09913188
MCCC1-AS1	1.099123883
ASPDH	1.098814449
RORB	1.098612289
KL	1.098612289
RPSAP70	1.098612288
RB1CC1	1.098201878
SOX5	1.097902187
IRGM	1.097577079
SDAD1P1	1.097476043
NECAB1	1.096818069
AL445686.2	1.096615232
CFAP43	1.096245666
JARID2	1.095728592
HLA-H	1.095604828
CELA3B	1.095600701
PTGER4P2-CDK2AP2P2	1.095600701
ZNF490	1.095441522
HAND2-AS1	1.095357112
BCOR	1.0949301
CR559946.2	1.094804545
SMIM10L2B	1.094042939
IQCD	1.093879043
SLC12A5	1.093850412
AL807742.1	1.093717737
C4orf33	1.093678392
TLCD2	1.093466392
AC092756.1	1.093140036
JAM2	1.092458655
AL161729.1	1.09245275
AC090772.4	1.092346046
AC008250.1	1.092233584
AC008914.1	1.091714508
BCAS3	1.091441804
DNAJC19P5	1.091257701
ZNF567	1.090845938
LINC00595	1.090659023
ARPIN	1.090557335
AC007228.2	1.090128448
NEDD4	1.090061226
AC008937.2	1.089644161
C7	1.089311275
GALNT10	1.089260844
AC007684.1	1.089221996
C14orf37	1.08814667
AP003306.2	1.088145805
AC104958.1	1.08810975
AC239799.2	1.088109749
CADM2	1.088109749
ACVR2A	1.088033913
AC138811.1	1.087954752
XRN1	1.087684127
10-Mar	1.087045375
OR2A1-AS1	1.086761331
AC068594.1	1.086761331
GPR161	1.086442359
DCHS1	1.086089406
CDK2AP2P2	1.086032179
CYP11B1	1.086032179
AC008079.2	1.085792606
CCDC103	1.084669348
RNU6ATAC18P	1.084473085
CYP2F2P	1.084262552
ZNF619	1.084185342
VPS13C	1.083220548
MIA3	1.083000502
INHBA	1.082970614
RANBP2	1.082882249
AL031432.4	1.082773861
AC009113.1	1.082227064
PLAU	1.081989379
SLIT2-IT1	1.081289078
SHANK1	1.080976617
ALDOC	1.080821664
ZNF347	1.080706025
KALRN	1.080688504
AC087362.1	1.080661035
GAREM1	1.080552157
ABCG4	1.080138341
GFI1	1.079512483
AC002546.1	1.078981783
KRT8P36	1.078981783
Z85994.1	1.078981783
PRTFDC1	1.078937132
AC008537.2	1.078371534
ZC3H12C	1.078253224
AC093909.6	1.078203197
MAPT	1.078126523
C2CD6	1.077908826
RUNX2	1.077708526
AL442071.1	1.077552702
AP005717.1	1.077417946
ARHGEF16	1.077379773
CTSV	1.07678044
MYBL1	1.07640399
ERBIN	1.075684168
NMNAT2	1.075156571
AC104699.1	1.074940619
SMCHD1	1.074678598
NAMPT	1.074655944
LINC00539	1.074579455
RBKS	1.074425299
ZNF292	1.073586575
AC010491.1	1.07350953
C11orf65	1.073067044
AC138356.2	1.072985717
HCN1	1.072603078
LINC02568	1.072603077
AL512329.2	1.072603077
TEX2	1.072571457
AC087286.2	1.07247432
ABCC3	1.072324893
GHET1	1.071584874
USP27X	1.071263767
NDUFV2	1.070977
AC002116.2	1.070666902
NNT-AS1	1.070524626
RGL1	1.07032259
PMCH	1.070253658
FOSL2	1.07022987
SYNGR1	1.069917411
OPRL1	1.069898433
PAPPA2	1.069879374
NFE2	1.06959149
VLDLR-AS1	1.06937551
AC090971.2	1.069213719
LINC01011	1.06904024
GPRC5A	1.068998702
TGFB3	1.068958857
AC021106.1	1.068709021
JMY	1.068706532
EFNA5	1.068473029
BEND3P1	1.068163139
AC113386.1	1.06809321
AC006001.2	1.06797309
PTGFRN	1.067731701
PABPC1P4	1.067241873
LINC01137	1.066824996
AC015923.1	1.066559054
AC025271.2	1.066192099
AC100830.3	1.066154942
MOXD1	1.06480609
APOD	1.064764202
C5orf42	1.064098085
AL136116.3	1.063716027
VIPR1-AS1	1.063656846
SKIDA1	1.063460786
ZNF704	1.063373985
PCM1	1.062868311
PLPP2	1.062836684
NPTX1	1.062336191
FAM225B	1.062093388
AC138150.1	1.061906948
VAC14	1.061829925
ZNF114	1.060846162
ALDH7A1	1.06041297
STAP2	1.060059028
SYNPO	1.05999648
NIPSNAP1	1.059886705
AC084116.4	1.059838011
CEP126	1.059674597
ZNF887P	1.059387332
TAS1R1	1.059351277
AC073610.1	1.059351277
AL024508.2	1.059351277
GAPDHP42	1.059351277
AC068473.4	1.059351277
AC023043.2	1.059351277
AP006545.2	1.059351277
AC107081.3	1.059351277
AC063943.3	1.059351277
WEE2	1.059351277
MIR6071	1.059351277
AC106895.2	1.059351277
AL512306.3	1.059351277
RNU6-722P	1.059351277
RPS3AP44	1.059351277
POU6F2	1.059351277
COL19A1	1.059351277
PNLIPRP2	1.059351277
Z68871.1	1.059244616
AC124319.2	1.058182535
Z97989.1	1.058125583
LEPR	1.058028893
ZFX-AS1	1.057757539
DPPA3P1	1.056339689
CDCA4P4	1.056339689
PURPL	1.055900449
RIF1	1.055745555
SLC9A9	1.055128439
NAV2-IT1	1.055008276
LINC02048	1.055008276
AC078795.2	1.054979991
DLG2	1.054948949
AC079921.1	1.054669926
BMPR2	1.05429638
AC009955.4	1.054217562
C7orf61	1.053973066
APOL6	1.053953898
NSRP1	1.053835052
SORCS2	1.053770069
ITPKC	1.053634938
CCDC170	1.053628162
CKAP2	1.053510853
PHACTR1	1.053417691
CLDN11	1.052486588
CXCL2	1.052245931
AC091153.3	1.051996689
ELOVL4	1.051528871
ZC3H12B	1.051171836
AK4P1	1.05095167
ADAMTSL4-AS1	1.050941563
UBE2L6	1.050712099
RSF1	1.050629732
LRMP	1.050440312
MYH8	1.049799045
TMOD2	1.048944927
CDKN1B	1.048910475
UCN2	1.048549249
CHAF1B	1.048394162
IQUB	1.04790042
AC009097.1	1.047828444
HSD11B1	1.047637754
CDC14A	1.047566585
KLF5	1.047538936
FLJ21408	1.047188451
CFAP53	1.047137211
AL590542.1	1.046966403
RAD21-AS1	1.046716182
SPATA18	1.046190844
AC036214.2	1.045703187
ST8SIA6	1.045617984
DDR2	1.045554354
OXGR1	1.045164739
REG3A	1.045164739
NEURL1	1.045133696
AC062017.1	1.044802778
RTCA-AS1	1.044582774
AC083799.1	1.044521348
GAL3ST4	1.044150532
TSC22D3	1.043937207
AC002070.1	1.043904744
DENND2D	1.043694922
HCG17	1.043512849
AMIGO1	1.0433723
ZFP36	1.043251766
SSH1	1.042997068
HMSD	1.042826401
EPHA5-AS1	1.042572858
AC005702.1	1.042324942
FAM105A	1.042116614
FAM131B	1.041161538
ZMYND12	1.040573337
CCDC122	1.039868723
FABP6	1.039720771
AC093388.1	1.039720771
AC009480.1	1.039281211
STAT5A	1.039255738
LRRC37A4P	1.037257888
NRP1	1.037245283
NECTIN3	1.037201808
PHIP	1.037158632
TOP2B	1.037090446
CDKL5	1.037056126
IFT140	1.03694005
AL117339.4	1.036778614
AL390067.1	1.036447696
MYLK2	1.036372222
EFR3B	1.036210551
KCTD14	1.03574901
INTS4P2	1.035377771
GOLGA6L17P	1.035377771
GLB1L	1.035282092
CEP295	1.035108359
MIR103A2	1.034471319
KRT18P34	1.03401381
CTAGE8	1.033784032
AC010127.1	1.033475628
LINC00630	1.033131706
AC027237.4	1.032366183
KTN1	1.032023664
UTRN	1.031642684
AC018511.2	1.031634384
KLHDC9	1.031553144
AC008481.2	1.031459731
FEZ1	1.031106229
UBQLNL	1.031034771
BRD7P2	1.030967589
AC110491.2	1.030748471
NOL8	1.03068176
AKR1E2	1.030636481
GPR156	1.030612986
RNF144A-AS1	1.030347485
HCG23	1.030347485
CLYBL	1.030324669
NFIL3	1.030191347
ARHGAP21	1.029892934
AC093495.1	1.029727659
TP53TG1_2	1.029248902
RTL6	1.029058637
AL357140.1	1.028792448
CCND2-AS1	1.028716147
ROS1	1.028599049
AC008105.3	1.028520219
STOX2	1.028078881
MED12L	1.028069936
SPECC1	1.028062641
PRDM6	1.027980862
MIR4253	1.027924318
QSER1	1.0278612
ARSE	1.027762685
CCK	1.02744899
MNS1	1.027413071
VCAN	1.027382195
AP001528.1	1.027355785
TIMELESS	1.026859911
ATP5HP4	1.026778404
AL158212.3	1.026666111
ACKR4	1.026565776
ZNF33B	1.0264101
LINC01354	1.026398585
FAM13C	1.026335403
KCNK13	1.026140219
AL136366.1	1.025987478
ARSD	1.025868468
RNU7-111P	1.025859439
TMEM246-AS1	1.02567561
TFDP2	1.025496022
PRKN	1.025233767
RIMKLBP2	1.024969274
MFSD13A	1.024909435
AP000781.1	1.024772026
FBXO2	1.024220777
AC087276.3	1.02396834
CEP290	1.023906902
POU3F3	1.023521003
AC007906.2	1.02341344
CXCR4	1.022868759
AC133552.2	1.02262036
CGNL1	1.02260985
AC025678.3	1.022550931
C8orf88	1.022230885
LAYN	1.021900451
HIVEP1	1.021703608
PRB3	1.021219518
GGTLC2	1.021219518
FAM183A	1.021219518
AC008687.2	1.021219518
AC131281.1	1.021219517
NAALADL2	1.021013324
CARF	1.020893089
C1QTNF1	1.020755444
SIX1	1.020688845
TFEB	1.020603795
LHX4	1.020601889
LCA5	1.020591245
AC009163.1	1.020532231
PRSS12	1.02045653
KNL1	1.020391582
GATA3	1.019806284
AP003071.3	1.019707686
GTF2IP1	1.019608854
NHSL1	1.01954424
DNMBP-AS1	1.019380751
COL12A1	1.019204518
MYCBP2	1.019007794
ZNF331	1.018939135
NKAIN1	1.018726304
AKAP11	1.018316412
CAMK2A	1.018207931
UBA52P8	1.01820793
PCMTD1	1.017774967
AL603910.1	1.017430947
AC058791.1	1.017419451
WDFY3-AS1	1.017197957
NEBL	1.01717272
AC092794.2	1.01703615
ACVR2B-AS1	1.01681719
CXCL5	1.016766964
MYLK4	1.016480752
ONECUT2	1.016470607
ZFX	1.016367294
MRGPRF	1.016200814
AC083880.1	1.016189231
AC017033.1	1.015987269
DEK	1.015894791
AC104109.2	1.015860358
AL512413.1	1.01584612
AC010978.1	1.015844011
KLK13	1.015747265
LINC02289	1.015747265
SLC9A9-AS2	1.015747265
AL591212.1	1.015747265
AC026436.1	1.015747265
AC004801.6	1.015747265
KCNMB4	1.015707052
SATL1	1.015523508
IFT80	1.015480876
CKMT2	1.015435397
AC079360.1	1.015268419
FSCN2	1.014988672
CDC25C	1.01486655
CA3-AS1	1.014840813
AP000802.1	1.014840813
GRAMD4P7	1.014840813
PNLIP	1.014840813
Z98044.1	1.014840812
BOC	1.014700201
PYCARD-AS1	1.014605915
CLGN	1.014300659
AL133215.2	1.01386493
TEF	1.013657616
GSTM4	1.013196222
KCNJ13	1.012735678
SMC2	1.012295386
FAM86B1	1.012114149
AP001273.1	1.011886194
NCAM1-AS1	1.011829225
PPY	1.011829225
AC018645.2	1.011810952
IRF1	1.011807294
AC090617.2	1.011567844
APLP1	1.011502789
CD302	1.011022255
CCDC186	1.010934914
KDM4A	1.010902713
PLEKHG1	1.010806553
PSAT1	1.010779025
IGSF3	1.010584836
AC124283.2	1.010497812
EPAS1	1.010475088
NRIP3	1.010340769
STON1	1.010139258
AC022001.3	1.009768661
LRRC4C	1.009404616
EPHA5	1.009385172
AC092111.1	1.00936856
SNHG28	1.009081375
AL591721.1	1.008775054
AC060765.1	1.008462107
FYCO1	1.008316434
UHRF1BP1	1.008181886
AC108863.1	1.008083687
CCDC88A	1.007666878
LINC00880	1.007052029
HEXIM1	1.006815206
NNMT	1.006549081
LRP4	1.005825348
AC137834.2	1.005746128
AFF2	1.00504461
ZNF780A	1.004703893
CLTCL1	1.004323498
KIAA1211	1.00329326
TCAF1	1.00274143
PCBP3	1.00250775
DNMBP	1.002267132
CFAP58-AS1	1.002152778
ZNF34	1.002103074
BCL2L11	1.002060699
AC079834.2	1.002013972
INE2	1.001829016
AC098679.1	1.001724905
HLA-DRB1	1.001589012
Z69890.1	1.001589012
NBR2	1.001558589
AL358937.1	1.001393036
ALG10B	1.001298357
AL928921.2	1.001196799
WDR88	1.00053826
KCND2	1.000320311
ID1	1.000316328
ANKRD36BP1	1.000105084
STK32A	0.999918173
ZKSCAN1	0.999846684
AC005261.1	0.999706677
GLIPR1L1	0.999706677
CCZ1B	0.999596353
IL6ST	0.999128112
B4GALNT3	0.998824155
RGS17P1	0.998577425
LILRA6	0.998577425
AC008957.3	0.998577425
TMPOP1	0.998577424
LINC01484	0.998577424
BRCA1	0.998445149
SPATA6	0.998356321
DPP4	0.998296237
ARHGEF4	0.998281729
FRYL	0.998130492
NFE2L2	0.998085685
SOS1-IT1	0.997611645
RIBC2	0.997417802
AL136981.2	0.997280727
PARD3B	0.996742942
CMYA5	0.996730516
PPP1R32	0.996655063
AC012363.1	0.996577766
RNF125	0.996296004
NEK9	0.996244027
MTX3	0.996129087
RAB20	0.996003258
TCP11L2	0.995792092
SLC24A1	0.99557835
RAD52	0.995517651
ZNF674	0.995392683
KIF5C	0.995210307
AC253536.2	0.995210307
TTC30A	0.995152941
Z99289.1	0.994932956
PARD6G	0.994579682
MYH3	0.994487241
FOXG1	0.994234424
NUMA1	0.994218807
AC084036.1	0.994152434
INSR	0.993756345
AC093732.2	0.993636122
CDS1	0.993608547
NEK6	0.993458363
LRRC1	0.993343017
BOD1L1	0.99326509
SLC3A2	0.992738637
PAX6	0.992497101
MOB1B	0.992353176
CD7	0.992215725
AL359853.1	0.99209895
NUTM2D	0.991996737
GAB1	0.991854987
AP001372.3	0.991773759
TMEM213	0.991764335
TEKT4P2	0.991510251
FAM183BP	0.991222837
ENPP2	0.991144825
AC073365.1	0.991089397
EPB41L5	0.991086143
TCN2	0.990649328
ZNF2	0.990571099
FAM46C	0.990502476
RALGAPA2	0.990318527
CYB561A3	0.990293959
RBPMS2	0.990187627
TTC3-AS1	0.990185036
AKAP5	0.990169354
HMMR-AS1	0.98964714
XYLT1	0.989514558
AC021106.3	0.989450869
DLG3	0.989279341
AC098614.1	0.988938037
AC109446.3	0.988670318
AL592148.3	0.988083652
NUTM2A	0.987726962
TMX4	0.987707642
LINC01560	0.987519239
AC124319.3	0.98739682
AC027288.3	0.987126568
TCF21	0.987062108
GTF2IP4	0.986837349
AC015689.1	0.986743472
HMGN2	0.986714938
SEMA3F	0.986294254
MR1	0.986255076
SLC6A9	0.986054659
TLR6	0.985906579
CPNE7	0.985790241
IL31RA	0.985064136
AC090114.2	0.984898911
DDR1	0.98484331
IQCH	0.984663933
PATJ	0.984523753
TRAF3IP3	0.984488601
PRTG	0.984258089
NXNL2	0.984193937
FAM117B	0.984173173
PTCH1	0.983800705
LPCAT2	0.983465492
VAC14-AS1	0.98330656
AC015914.1	0.983087759
PIGCP1	0.982926403
ZNF638	0.982822893
AL031666.2	0.982427129
TIMP4	0.982302654
PLEKHH2	0.98219472
MIR6775	0.981958506
AC027514.1	0.981958506
AC007250.1	0.981958506
AC006277.1	0.981958506
AC079594.2	0.981958506
AC018653.1	0.981958506
AC020765.2	0.981573019
AC007032.1	0.981407584
SH2D4A	0.980944678
SWT1	0.980926612
ITGA9-AS1	0.980883899
AC004596.1	0.980852498
FRRS1	0.980367351
CDKN2C	0.980088014
ID4	0.980067016
SGF29	0.979973924
CCDC34	0.979955196
LRRC37A16P	0.979814003
AC005578.1	0.979523497
ZNF554	0.97934228
ZNF573	0.979104582
CACNG8	0.978965802
AC078795.3	0.978685431
PIK3CD-AS2	0.978628861
HAND2	0.978559868
LINC02035	0.977955151
AL355377.1	0.977615506
AC107067.1	0.977615506
ZNF658B	0.977615506
LTK	0.977064584
C21orf91	0.976831777
FAM35DP	0.976580296
ROCK2	0.976283707
DDX60L	0.976130931
SLK	0.975748745
ARHGEF3	0.975719772
AC015726.1	0.975673843
ZFP36L2	0.975672199
SHANK2	0.975426521
GRAP	0.97518162
DIS3L	0.975127096
AL450124.1	0.974707558
SULT6B1	0.974619942
AL512274.1	0.974603918
KIF20A	0.974549239
AC005339.1	0.974445381
CYP1B1	0.97440097
FMO4	0.974019906
CREBRF	0.973999773
AL133367.1	0.973916632
MACF1	0.973795356
NKILA	0.973604723
AL162742.1	0.973508043
DZIP3	0.973245775
LINC01271	0.97286405
AC022893.1	0.972679262
AP001011.1	0.972672002
ARID4B	0.9725182
ARHGEF5	0.972261788
LINC01775	0.972143253
CBS	0.972060863
RELL1	0.972032474
USP11	0.971990748
KIF18A	0.971714915
LPAR6	0.971711667
AC007271.1	0.971651529
ERICH2	0.971236801
WNT7A	0.9712368
GLP2R	0.971108043
LRBA	0.970888195
MRAP2	0.9708738
LINC02449	0.970616752
AC090568.2	0.970575592
SMC6	0.970573048
CCDC125	0.970364189
RHEBP1	0.970260918
EFNB1	0.969740421
BVES	0.969692343
ZC3H13	0.969345154
IFI35	0.969073736
AC079315.1	0.968464267
TCEA1	0.968117126
MBNL3	0.968054773
HRH1	0.96785366
AC068473.3	0.967800253
CIART	0.96706549
AL136370.1	0.966971786
CLOCK	0.966938825
WEE1	0.966918653
LVRN	0.96684342
AC005332.9	0.966484142
CEBPD	0.966477831
NOMO3	0.966086277
RNU6-395P	0.965895951
TTC28	0.965573831
SLC7A11-AS1	0.965314308
AC091076.1	0.965285702
RNU6-1016P	0.965230632
SHISA9	0.965129439
OLFML2B	0.964994233
AC097467.3	0.964691437
LIN7C	0.964021752
DTNB	0.963703909
AC002558.2	0.963645271
AC016705.2	0.963457253
SLC2A3P4	0.963457253
HNRNPA3P7	0.963457253
AL162274.3	0.963457253
AL137786.1	0.963457253
AL732292.2	0.963457253
AC090092.1	0.963457253
5S_rRNA	0.963457253
AL139193.1	0.963457253
MIR6809	0.963457253
Z93242.1	0.963457253
SNRPCP4	0.963457253
AC012508.2	0.963457253
AC098824.1	0.963457253
AF131216.3	0.963457253
MOG	0.963457253
LINC01937	0.963457253
TMEM254-AS1	0.963454639
U91328.2	0.962937395
ZNF843	0.962669847
MUC6	0.962422043
KIAA1614	0.962167722
CD27	0.962031982
ANO7L1	0.961777078
TMCO4	0.961326893
SGO2	0.961062595
ANGPTL1	0.960881072
C7orf31	0.960868536
AC113189.3	0.96078245
CLCA3P	0.960445665
UPK3B	0.960445665
AL663074.1	0.960445665
RPS4XP14	0.960445665
MUC20	0.960445665
TRIB3	0.960397272
AL354696.2	0.960386338
LINC02057	0.960380962
TTC3	0.960154521
AC080075.1	0.959920073
AC092145.1	0.959410455
MMP2	0.959140356
TMEM154	0.959127598
MIS18BP1	0.959086363
C9orf64	0.959009984
LPGAT1	0.958784768
SLC16A4	0.958479723
SLC16A5	0.9584186
NBEAL1	0.958371741
TBX19	0.958286645
WASH4P	0.958286295
THAP5	0.958276647
AC079329.1	0.95794267
RPAP2	0.957729065
AL139184.1	0.957078547
USP1	0.956342839
PSIP1	0.955710967
SRP9P1	0.955618377
SERPINA3	0.955618377
NIPSNAP3B	0.95560518
CWF19L2	0.955509276
KIAA0319	0.955067455
EDNRB	0.954973412
AC055720.2	0.954973412
DHX40P1	0.954973412
C3orf49	0.954973412
AC010900.1	0.954973412
AR	0.954802934
WNK3	0.954711924
FAM43B	0.954494566
ZFP1	0.954315355
AC000403.1	0.954209862
FANCD2OS	0.954101686
HMMR	0.953781758
C17orf107	0.953755092
LYPD5	0.953705839
HACD4	0.95369174
AC009084.3	0.953364055
LINC01006	0.953280777
PPP1R3B	0.953105874
NOL9	0.952407692
ZBTB21	0.952140708
ACER2	0.951709413
FLJ13224	0.951658016
AC096540.1	0.951606295
AL451064.2	0.951606295
TK2	0.951415018
FOXL1	0.951404383
ZRANB2-AS2	0.951008493
CDK5RAP2	0.95089932
BAIAP2-AS1	0.950898368
BNC2	0.950780898
AL359922.3	0.950699842
ZBTB38	0.950564725
SACS	0.950123932
USP37	0.949922126
FLJ22447	0.94968679
RRM1	0.948877207
BHLHE41	0.948078302
LANCL1	0.947901157
ZNF396	0.94778739
AC141586.2	0.947618825
HSPA13	0.947277401
WDR76	0.94719188
SMG6	0.947135377
THOC2	0.947101414
AC008040.5	0.947027363
NTNG2	0.946797371
TENM3	0.946686416
FBXO21	0.94668045
AL360270.1	0.9465462
UBLCP1	0.946419427
NPIPB2	0.946355772
AC009404.1	0.94623345
ITPRIP	0.945787423
AC005697.2	0.945693182
CHIC1	0.945337501
MCCC1	0.945309288
AL356056.3	0.945259973
SMC1A	0.945247486
ANKRD16	0.945202369
SCN1B	0.945132765
SORBS1	0.945082152
GATA2	0.944897935
TET2	0.944895268
DUSP1	0.944770038
ZNF33A	0.944374454
AL021026.1	0.943826747
SIT1	0.943826747
GPD1	0.943826747
AC046136.1	0.943826747
ABCA7	0.943822008
SIK2	0.943644661
ARAP3	0.943560047
RYBP	0.943366306
AC136604.3	0.942514383
SWAP70	0.942347232
AL592166.1	0.942185671
AC020900.1	0.942132629
ZBTB41	0.941619551
TRPS1	0.941577528
AMER1	0.941332815
AP003032.2	0.941316785
RLIMP1	0.940815159
ZNF750	0.940815159
GSTZ1	0.940756869
CA12	0.940678218
PBXIP1	0.940604593
SECISBP2L	0.940434753
MDM2	0.940272237
HCLS1	0.939654553
AC022126.1	0.939517683
AC245140.2	0.939325197
AC090971.1	0.939263574
BICC1	0.938986885
ERBB3	0.938854469
MEIOB	0.938773645
CCDC102A	0.938581256
FP236383.1	0.938500258
AC122718.1	0.938448536
AC117500.3	0.938448536
TAS2R1	0.938354494
AC087672.3	0.938354494
ZKSCAN4	0.937667419
AC093012.1	0.937554605
RNY1P16	0.937448042
AC012499.1	0.937448042
NDUFA6-AS1	0.937282405
KDM4A-AS1	0.937040281
CLSTN3	0.936727246
AC091059.1	0.936476452
AC005546.1	0.936066249
AL118511.1	0.936066249
MTUS1	0.935791987
DAPK1	0.935403685
APC	0.935396746
ZNF721	0.935324978
AC013451.2	0.935316279
EPS15	0.93505766
AC069282.1	0.935047324
RFLNB	0.934885716
AC009309.1	0.934675508
EFCAB6	0.934646804
AL132780.1	0.934362378
FIBCD1	0.93405553
DCDC2	0.933823894
CENPH	0.933714356
TTC39B	0.933586363
[truncated: 54,653 more rows]
