# Supplementary material for: Involvement of plasminogen activator inhibitor-1 in p300/p53-mediated age-related atrial fibrosis
Source: PeerJ. 2023 Dec 12;11:e16545. doi: 10.7717/peerj.16545 (PMC10722982; doi:10.7717/peerj.16545)
Supplement: Supplemental Information 3 [file peerj-11-16545-s003.zip › DEG/AF_limma_DEG.csv]

anno	logFC	AveExpr	t	P.Value	adj.P.Val	B
NPPB	1.400283304	12.39918763	4.176577182	6.88972E-05	0.014214916	1.526507986
COMP	1.351517826	5.192210353	4.99250644	2.94342E-06	0.002332341	4.36746351
MCOLN3	-1.3022497	5.99488015	-6.132214853	2.33507E-08	0.000116064	8.752814512
IGFBP2	1.163085992	9.389317622	4.552339815	1.675E-05	0.006404238	2.797558018
SLC6A6	1.139377257	8.447296271	5.396648956	5.56698E-07	0.000951171	5.875515879
LINC00844	-1.138936902	7.644221142	-4.358564269	3.50323E-05	0.009873136	2.133575152
TRDN	-1.12019298	8.228431895	-5.863993697	7.56252E-08	0.000243224	7.686258269
ATP1B4	1.108735947	5.002010972	3.94188292	0.000160726	0.021763249	0.768782723
SPP1	1.096736252	5.843949001	3.205049528	0.001875696	0.078585185	-1.404617206
CPLX3	-1.050050526	7.697328559	-5.037060048	2.45725E-06	0.002239169	4.530775127
LOC100507477	-1.041285517	6.650221739	-5.674660396	1.71206E-07	0.000468034	6.944862258
CHGB	1.036846958	7.864324933	5.584841631	2.51289E-07	0.000624511	6.596766046
LRRN3	-1.028638217	7.701413466	-5.242306418	1.05912E-06	0.001305879	5.292703485
COLQ	1.018042158	6.284527641	5.007175259	2.77381E-06	0.002254268	4.42114765
RCAN1	1.015602655	7.9554922	6.375279722	7.92109E-09	8.66171E-05	9.73396239
CNTN3	-0.986754431	6.03652076	-4.61546592	1.31213E-05	0.005467545	3.0175999
DHRS9	0.985753124	8.915380766	4.5420507	1.7427E-05	0.006571184	2.761863262
OTOGL	-0.983726162	4.915021746	-6.156158917	2.10054E-08	0.000114847	8.848880544
C1orf105	-0.980935293	6.386886638	-5.015260507	2.68444E-06	0.002254268	4.450773172
LOC101927990	0.963602687	4.727457379	4.659225335	1.10665E-05	0.004899496	3.17117645
ANGPTL2	0.952585339	8.089168115	7.185564784	1.96978E-10	3.58992E-06	13.08307349
AKAP3	-0.949268448	6.004310458	-4.340401389	3.75063E-05	0.010168867	2.072252916
YWHAQ	0.945104755	10.6486676	5.601772258	2.33801E-07	0.000608716	6.662196091
AQP4	-0.942403239	4.031332961	-4.951444899	3.47379E-06	0.002480211	4.217634788
SLC7A11	-0.938456181	5.472866431	-5.078458723	2.07631E-06	0.00206572	4.683202351
GPR22	-0.929919496	6.164462969	-4.588136376	1.45875E-05	0.005907949	2.922116189
DPYSL4	0.917564978	5.991455772	4.519396125	1.90124E-05	0.006884122	2.683440851
MXRA5	0.903668546	7.9061483	3.669649199	0.000413501	0.036057714	-0.072177404
HTR2B	0.891791321	4.649259025	4.423386604	2.74241E-05	0.008346904	2.353725696
CSRP3	0.872757984	12.2362948	5.111989764	1.81061E-06	0.001903757	4.807134365
SFRP4	0.863125449	5.288908067	3.994016925	0.000133494	0.019779942	0.934562326
DIRAS3	0.858101824	5.632941085	3.669855977	0.000413211	0.036057714	-0.071554858
RPL3L	0.840987828	7.715668715	4.783711994	6.78549E-06	0.00382471	3.612615459
LINC00702	0.828670302	6.395166352	3.84065243	0.000229507	0.026812617	0.451157949
TNNI1	-0.814365545	6.124090078	-3.164441905	0.002127128	0.084643887	-1.514510499
LOXL1	0.811348923	7.162615549	3.755890767	0.000307916	0.030345903	0.189645146
TNC	0.807291094	5.821856858	3.72375373	0.000343846	0.032809352	0.091572591
BCHE	-0.799101221	6.356112403	-3.870061361	0.000207064	0.024991607	0.542844109
FHL2	0.796563068	9.886852525	3.131491675	0.002353881	0.089305194	-1.602872396
LTBP2	0.788215715	8.667128588	4.017055441	0.000122923	0.019312634	1.00829095
LGR6	-0.787173209	5.645794786	-4.577044322	1.52269E-05	0.00607686	2.883458324
GSTT1	-0.773904459	6.762817606	-2.031156163	0.045223498	0.395298922	-4.102248233
PHLDA1	0.771202669	7.492958229	3.071876485	0.002822272	0.097910995	-1.760881352
LBH	0.767419949	7.364602083	4.616751806	1.3056E-05	0.005467545	3.022100721
DNER	-0.76266349	5.912191749	-2.688719068	0.008562832	0.176203543	-2.717272547
SMYD2	0.761851749	7.093482655	3.377506198	0.001086675	0.058995274	-0.925876977
GALNT16	-0.751458067	8.028335546	-5.306366732	8.11822E-07	0.001137269	5.533611563
SRPX2	0.743899021	4.471861003	5.070577899	2.14408E-06	0.00206572	4.654135685
SERPINE2	0.743878659	8.941422468	3.544551771	0.000629324	0.045107477	-0.444131029
SOSTDC1	-0.737774863	4.958374281	-4.738234767	8.11946E-06	0.00413557	3.450581146
CXCR4	0.733691938	5.787453908	3.959913144	0.000150756	0.021064359	0.825949139
LOC101928304	0.731724003	7.224687204	4.658179247	1.11118E-05	0.004899496	3.167495301
CEL	-0.730451749	4.76033858	-4.694939252	9.62432E-06	0.004459403	3.29713901
UNC5B-AS1	0.72994267	5.993072566	4.070696634	0.000101328	0.017099173	1.181055519
TGFBI	0.727443159	8.62257475	4.103128013	9.00919E-05	0.016280942	1.286247512
COL1A2	0.727076721	10.7493038	3.461283216	0.000828027	0.051381993	-0.686442687
PLEKHA2	0.722905025	9.093842166	6.290878495	1.15485E-08	0.000102695	9.391812278
RELN	0.720598018	7.271248218	2.674200906	0.008913038	0.179023858	-2.751433832
TLL2	-0.718997573	5.107431441	-5.159725495	1.48882E-06	0.001691335	4.98428619
SYT13	-0.717360343	5.809411424	-3.821387648	0.000245448	0.027556203	0.391361653
LINC00339	0.715616855	5.585602927	3.709081098	0.000361545	0.033747673	0.046995732
LOC101927069	0.7155781	5.773470042	3.000927358	0.003492054	0.110747146	-1.945771155
PPP1R1A	-0.714273249	9.35725887	-3.528990552	0.000662646	0.045919128	-0.489738142
MYBPC1	-0.710701392	7.674356119	-3.413105516	0.00096864	0.055505117	-0.824674042
RASL11B	0.70691378	7.507683251	4.717611149	8.80534E-06	0.004186367	3.377389314
DNAJA4	0.704343191	9.852977353	5.920407252	5.91622E-08	0.000231049	7.909062415
LDHB	0.703835602	12.64465967	4.37834801	3.25168E-05	0.009456682	2.200551369
ATP6V1C1	0.700488526	6.868622539	4.396842351	3.03237E-05	0.009065312	2.263332621
SLC25A5	0.699253948	9.747169569	4.977174262	3.13151E-06	0.002345412	4.311441016
CHL1	-0.698623974	5.83737341	-3.554307805	0.000609247	0.044361788	-0.415462512
COL3A1	0.694714811	10.46723133	3.288455734	0.001443853	0.068526617	-1.175490584
KIFAP3	0.693691119	8.370679686	4.149504284	7.60812E-05	0.014856218	1.437624926
SPARC	0.693642104	10.41414071	3.23668708	0.001699347	0.074808224	-1.318242246
FABP4	0.69310841	10.10934088	2.556599692	0.012265234	0.209432125	-3.022370479
FAM81B	-0.68956403	6.030242117	-2.894200149	0.004780445	0.12984053	-2.217318137
FAM181B	-0.687309155	4.823913034	-5.303094409	8.22954E-07	0.001137269	5.521271036
DGKI	0.683182239	4.654490248	3.97678953	0.000141963	0.020160568	0.879617883
PDE8B	0.670056146	7.858268643	3.739844051	0.000325385	0.031487472	0.140600575
HSPA2	0.668647574	8.317492962	3.70172605	0.000370739	0.034124865	0.024697701
COL21A1	0.668629245	8.310446901	3.855381101	0.000217991	0.02585396	0.497015769
NOX4	0.667974001	4.451863507	4.770229793	7.15698E-06	0.003874334	3.564487604
SFRP5	-0.666578817	6.008869229	-4.284408758	4.62406E-05	0.011388311	1.88422258
MARCH3	0.666312848	6.28918852	4.934531834	3.71838E-06	0.00254128	4.156113879
KCNK3	0.665843992	7.014740651	4.179312716	6.82087E-05	0.014126176	1.535509942
TMEM178A	-0.663096301	5.818461241	-4.678431489	1.02667E-05	0.00471707	3.238847324
VWDE	-0.66268495	5.00982179	-3.466595282	0.00081376	0.050937278	-0.671112546
TMEM159	0.659858448	7.458569337	3.557903995	0.000602001	0.044180389	-0.404880342
SLN	-0.659682706	10.99276088	-2.764700119	0.006925886	0.157750886	-2.535964551
UCHL1	0.657099709	6.19075844	3.466202239	0.000814808	0.050937278	-0.672247436
P2RX5	0.656598377	5.506521982	4.422854048	2.74795E-05	0.008346904	2.351908852
COG5	-0.655169878	8.086856123	-4.187919283	6.60855E-05	0.013858516	1.563856935
PSPH	-0.655042388	5.109904969	-1.813198519	0.073173247	0.490528453	-4.484565394
TRAC	-0.654135149	5.852655924	-2.994266574	0.003561962	0.11186116	-1.962950748
HLA-DPB1	0.651897468	8.934953383	3.630500607	0.000472048	0.038694465	-0.189586063
RGS4	0.651723818	6.325965064	2.901825581	0.00467556	0.129101032	-2.198181995
XPR1	0.648185884	8.015997493	3.792966317	0.000270906	0.029042763	0.303528705
CRLF1	0.647111317	5.464898738	3.400974607	0.001007435	0.056497622	-0.859250225
GNG12	0.646761059	7.964904342	3.989658354	0.00013559	0.019928436	0.920646073
ITGB2	0.640854779	5.349006982	4.102717399	9.02263E-05	0.016280942	1.284912225
MTCL1	0.63990578	5.405144021	3.672266268	0.000409844	0.035968261	-0.064296306
BEX2	-0.636588126	7.597070687	-3.307908013	0.001357518	0.066269907	-1.121400348
ATF3	-0.635011606	5.881814505	-2.304346706	0.023531637	0.291287031	-3.568004567
SMOC2	0.633891365	7.92599835	3.833237535	0.000235522	0.02710561	0.428117888
HEXB	0.633244379	8.768258616	5.160871072	1.48183E-06	0.001691335	4.988547798
KDELR3	0.632272265	6.299102305	4.561794285	1.61504E-05	0.006307315	2.830399637
EXT1	0.632257699	7.893599944	5.550872027	2.90341E-07	0.000660597	6.465751646
ASPN	0.629434051	9.414812984	3.264827801	0.001555642	0.071425393	-1.240861469
LAPTM5	0.628060018	7.185221796	3.303702743	0.001375762	0.06679568	-1.133114538
LYZ	0.626226112	6.888322162	2.805104851	0.006176936	0.149039718	-2.437837893
SLC25A6	0.625159507	9.928448368	5.323386444	7.56258E-07	0.001137269	5.597855205
ACTG2	-0.624322054	7.028201026	-2.360575513	0.020431551	0.271337226	-3.450653203
TPP1	0.62244059	9.068390167	4.901182147	4.25081E-06	0.002795039	4.035138563
MDM1	-0.622100865	4.920737071	-3.858399072	0.000215701	0.025693768	0.506427301
QPCT	0.621368691	4.159978463	3.848926024	0.000222969	0.026273311	0.476902814
FASTKD1	0.621367151	8.088766876	4.539732259	1.75832E-05	0.00658466	2.753826837
TNNT1	0.621203656	7.422459838	3.336780042	0.00123826	0.063554303	-1.040666576
HBB	0.619276964	9.98891047	1.653146128	0.101825741	0.558463478	-4.739736657
PRICKLE1	0.618076189	7.504656298	4.257669841	5.10744E-05	0.012141273	1.794975981
RRAGD	0.617478765	9.444804348	4.819249581	5.8939E-06	0.003428183	3.739839492
CPVL	0.615704001	5.249441285	3.53936031	0.00064026	0.045340666	-0.459362706
CTNND2	0.6155975	4.91129133	5.16881836	1.43421E-06	0.001691335	5.018125291
LOC101926975	-0.614147313	4.30879726	-3.604935779	0.000514435	0.040470123	-0.265763417
FRZB	0.613621889	6.936386523	3.603240095	0.000517371	0.040532549	-0.270802319
LRRC49	-0.609267559	7.464664211	-2.836406142	0.005648536	0.142188633	-2.361010629
SOX9-AS1	0.608565276	5.010454875	4.025754325	0.000119144	0.018950425	1.036203577
NEK7	0.607677651	10.25868278	3.531418137	0.00065734	0.045760241	-0.482633077
CPLX1	0.607364732	5.167625672	3.53820315	0.000642722	0.045388518	-0.462755556
HSP90AB1	0.606723239	10.67720618	4.429759029	2.67689E-05	0.008315861	2.375475984
KCNJ3	-0.605814902	8.243432846	-3.819310859	0.000247228	0.027642542	0.384928015
VASH1	0.605724331	6.702699049	4.568041073	1.57657E-05	0.006237615	2.852121072
USP46	0.603948916	6.967067719	3.331697484	0.001258514	0.063712269	-1.054917641
MGP	0.603329135	12.03266621	2.534670164	0.01300355	0.216428943	-3.07174398
BMP7	-0.602898678	5.834379493	-4.970847377	3.21249E-06	0.002373553	4.288349854
SNX7	0.600537624	7.401306522	3.246441235	0.001648185	0.073502885	-1.291479204
MPP3	-0.600350288	6.510380787	-4.032861203	0.000116139	0.018742004	1.059037903
ETNPPL	-0.600012686	5.162886754	-2.737201762	0.007482085	0.164158502	-2.60206931
COL1A1	0.599648936	10.83285499	3.056930725	0.002952569	0.100412908	-1.800116271
UCP2	0.599446236	7.203386483	4.19628803	6.40821E-05	0.013583685	1.591456868
NRAP	0.598875202	9.560235106	2.216538365	0.029204702	0.322038059	-3.746265464
STXBP6	-0.597643279	5.795987295	-3.812975292	0.000252735	0.028029019	0.365316331
CACNA1G	-0.597321952	5.134404695	-4.556317749	1.64951E-05	0.006396255	2.811371073
CORO1A	0.596967706	4.936093436	4.096499698	9.22864E-05	0.016370409	1.26470349
FMOD	0.596405556	8.104755447	3.542180048	0.000634298	0.045154663	-0.451091672
TIMP1	0.595382679	10.41613139	3.17950925	0.002030375	0.082235151	-1.47386285
GOLGA3	0.594490127	7.176328759	5.530606735	3.16414E-07	0.000660597	6.387762055
HK2	0.592765639	6.219215457	3.272266944	0.0015196	0.070172405	-1.220318959
PPAPDC1B	0.591997586	4.745107045	4.722444307	8.63972E-06	0.004180327	3.394525536
CTSB	0.591247227	10.84267127	4.281145473	4.6806E-05	0.011414125	1.873311674
CYP1B1	0.59078333	7.422777997	2.914249071	0.004509208	0.126821462	-2.166917077
EIF1AY	-0.590441976	5.407538689	-0.85187575	0.396570289	0.860481529	-5.676774851
VPS8	0.589632314	6.970246094	5.512766153	3.4126E-07	0.000660597	6.319209965
CES2	0.58860876	8.018879622	4.634053325	1.22069E-05	0.005296921	3.082730336
SOCS2	0.587822827	7.2092268	4.291955686	4.49581E-05	0.011173118	1.909476191
GSTT2	0.586766464	5.036253502	3.202039103	0.001893338	0.079017794	-1.412801654
CKAP4	0.586133	8.540337234	5.924233192	5.81833E-08	0.000231049	7.924203202
POPDC3	0.584446616	8.063423434	3.535563261	0.000648373	0.045565287	-0.470492777
CCNI	0.581704286	11.18891927	3.610819859	0.000504371	0.040140427	-0.248264879
DHRS3	0.581480682	8.523738815	4.434492647	2.62921E-05	0.008261613	2.391645146
COL12A1	0.580744347	6.766924407	3.388055581	0.001050357	0.057833076	-0.895970492
NR4A2	-0.580519794	6.097269265	-2.111528236	0.03753099	0.362350373	-3.951339893
VCAN	0.580519094	9.19405503	3.087993389	0.002687761	0.095362312	-1.718401398
PPM1L	-0.580474974	6.090263018	-4.131166039	8.1351E-05	0.015551969	1.377633289
VIM	0.580127897	11.63540988	2.805259446	0.006174219	0.149039718	-2.437460179
ZNF106	0.579191903	10.79972088	4.807038871	6.18658E-06	0.003560537	3.69606602
PRELP	0.577796868	8.932488376	3.131444118	0.002354224	0.089305194	-1.602999401
HLA-DRA	0.576352388	8.291929093	2.467992066	0.015500191	0.237453899	-3.219620723
ANKRD23	-0.576011235	4.838311949	-4.579194577	1.51009E-05	0.006070877	2.890948039
SPR	0.575679958	7.594432249	5.70040225	1.53303E-07	0.000441151	7.045065904
MYOM2	0.575309995	10.76229763	5.154466607	1.52133E-06	0.001691335	4.964728979
SYNJ2	0.5750605	5.709091681	4.01979859	0.000121719	0.01919524	1.017088675
MYOZ1	0.574259864	7.457173347	2.058773795	0.042440036	0.382885773	-4.050989063
FCGR3B	0.573956459	4.881217113	3.617109381	0.00049382	0.039505315	-0.22953765
NPR3	0.573873727	7.482170282	2.281753084	0.024889835	0.297779367	-3.614456929
DDIT4	0.572206148	8.278655152	3.252083592	0.001619252	0.072686872	-1.275969464
ASTN2	-0.571890237	5.478775322	-3.370707337	0.001110704	0.059830274	-0.945113626
SSTR5-AS1	-0.571013284	6.801003396	-2.14498409	0.034679107	0.350556285	-3.886970468
CLDN18	-0.569449365	5.404215217	-1.807387154	0.074081719	0.492463532	-4.494213012
PFKFB2	0.56919738	5.717523971	3.424587328	0.000933221	0.054253552	-0.791862538
KLHL41	-0.568133528	9.292673822	-3.64153919	0.000454789	0.038082435	-0.156572932
OXCT1	0.568091389	9.892378989	3.478768902	0.000781934	0.05000089	-0.63591444
SUSD4	-0.566294116	5.636304142	-3.463641454	0.000821664	0.051166863	-0.679639194
HTRA1	0.565948673	9.177950669	4.425897491	2.71641E-05	0.008346904	2.362293533
SNX22	-0.565112563	7.039858645	-4.487362704	2.14945E-05	0.007391283	2.572954721
LOX	0.564668608	6.062125872	2.691012915	0.008508658	0.175750242	-2.711860894
HOOK1	-0.564664255	4.895870507	-4.283158497	4.64564E-05	0.011390162	1.880041665
FIBP	0.564592354	8.071644553	4.946499051	3.54364E-06	0.002480211	4.199632666
DDX3Y	-0.563874773	4.723576347	-1.102913165	0.273039265	0.784650124	-5.44564993
GINM1	0.563786014	7.330214259	3.497463262	0.000735339	0.04820703	-0.581683859
XYLT1	0.563084501	6.308927756	3.441675876	0.000882757	0.052690779	-0.742875397
CXCL12	0.5622409	9.170701628	2.788992266	0.006466237	0.152849763	-2.477110357
NPC2	0.561561306	9.714519023	3.978079807	0.000141311	0.02012028	0.883727473
TYROBP	0.56154923	6.774691089	2.926719053	0.004347731	0.124667496	-2.135425766
C1QB	0.561208618	6.540993006	2.864622828	0.005208082	0.13611468	-2.291152935
IGLC1	0.560242991	7.455587986	1.672517118	0.097935608	0.549643747	-4.710023092
IGLV1-44	0.557663652	6.994908258	2.23409918	0.027982733	0.315785967	-3.711105831
PLXDC2	0.557498757	6.628933298	2.691823661	0.008489586	0.17556376	-2.70994725
HOGA1	0.556933859	5.900186149	3.323430515	0.001292124	0.06474458	-1.078062066
EHD3	0.556629927	7.15372999	4.432166877	2.65253E-05	0.008287277	2.383699425
DPT	0.555480543	9.145737979	3.257136355	0.001593746	0.072390397	-1.262062716
RABEP1	0.555070868	7.604444936	3.998265251	0.000131482	0.019772934	0.948136455
KCNJ2	0.554599517	6.206762232	3.20759853	0.001860878	0.078144002	-1.397682538
FIBIN	0.554243196	7.269066428	3.112162654	0.002497172	0.091927553	-1.654367055
SEPT11	0.553591883	6.733545441	3.88111268	0.000199184	0.024458589	0.577423309
FAM204A	0.552574223	7.504942102	3.438630189	0.000891559	0.053100191	-0.751619763
NRK	0.552139128	4.047579531	3.186743757	0.001985394	0.081495058	-1.454292375
IGKC	0.551642829	6.470482135	2.154828476	0.033876611	0.347440203	-3.867857115
CYP26B1	0.550993022	5.128031409	4.156278391	7.42189E-05	0.014702601	1.459829643
KCNJ4	0.550689526	7.273846121	3.403424749	0.000999484	0.056315422	-0.852274181
TMEM43	0.549897389	7.974808157	4.166736213	7.14296E-05	0.014526699	1.494155531
TRIQK	0.549279682	6.689541015	4.240669711	5.43971E-05	0.012549195	1.738420023
IGFBP3	0.548976842	10.31567072	2.591605756	0.011164667	0.199968021	-2.942803414
CRYM	0.548595169	9.945103773	4.269477977	4.88825E-05	0.011722164	1.834344205
RORB	-0.547820601	4.876937059	-3.707495646	0.000363508	0.033800683	0.042186501
LOXL2	0.547100765	4.920785756	3.956016573	0.000152859	0.02126612	0.813579667
ART3	-0.546574097	7.801063605	-2.636953161	0.009871802	0.187735921	-2.838364281
RNF216	0.543901089	6.889455723	4.16141074	7.28372E-05	0.014682985	1.476668613
CCND1	0.543323109	8.665544918	4.329754267	3.90341E-05	0.010198819	2.036380248
TMED3	0.543238499	6.661645322	4.171461498	7.02027E-05	0.014429813	1.509683837
RALYL	-0.542048584	5.47293511	-3.554261612	0.000609341	0.044361788	-0.415598387
ACTN2	0.539862097	11.95550505	4.351244638	3.60097E-05	0.009958458	2.108843072
LPL	0.539368735	10.08475818	2.420131643	0.017548268	0.25195408	-3.323662957
NPY6R	0.538855858	9.932544421	4.060449599	0.00010515	0.017421467	1.147934258
TMCO3	0.538565809	7.525052782	3.635012953	0.000464919	0.038282279	-0.176099746
NR2F1	-0.537696616	7.23036304	-3.462365382	0.000825102	0.051264127	-0.683321079
CSF2RB	0.537288216	4.535586232	3.805063672	0.000259777	0.028354686	0.340858021
COL14A1	0.536911269	7.690854925	3.132911238	0.002343666	0.089171825	-1.5990806
FSTL1	0.536326954	10.71329836	3.777368896	0.000285928	0.029774859	0.255522538
COL4A6	-0.53584244	6.984525749	-3.409085451	0.000981338	0.055716154	-0.836142537
AEBP1	0.535458658	8.864192341	3.015979328	0.003338729	0.10801479	-1.906835865
RASGRP2	-0.535060234	7.447013893	-4.459061763	2.39462E-05	0.007887092	2.475738298
ST3GAL6	0.533680619	6.799995161	3.573049263	0.000572369	0.042938021	-0.360227618
NDUFV1	0.532654626	10.46264135	3.277573781	0.001494369	0.069713825	-1.205642578
RAB29	0.532581011	6.893906075	3.941512243	0.000160937	0.021763249	0.767609327
TCF21	0.532147901	6.210867329	2.848767444	0.005451535	0.139083211	-2.330477016
PGAM1	0.531933484	10.82873619	4.058001226	0.000106084	0.017500729	1.140028666
GOT1	0.531851063	10.39085464	3.578086261	0.000562823	0.042621006	-0.345346261
IL17D	0.531835686	5.066576234	3.832679073	0.000235981	0.02710561	0.426383854
ATP2B1	0.531821297	5.79360366	3.212988723	0.001829902	0.077305765	-1.383004145
NES	0.531521248	10.67637883	3.138256094	0.00230557	0.08883514	-1.584791808
GPNMB	0.531275784	9.778599572	4.166766076	7.14218E-05	0.014526699	1.494253629
RPS4Y1	-0.531197279	6.359813456	-0.860366195	0.391899786	0.859086984	-5.669908576
GHRH	-0.530077396	4.296423566	-3.020337974	0.003295508	0.107187327	-1.895532043
PAMR1	0.529208598	7.015439625	3.117167331	0.002459312	0.090976242	-1.641058212
THBS2	0.52879151	7.513008364	3.26911213	0.001534788	0.070813956	-1.229035093
MLYCD	0.527864777	7.837438625	3.718214429	0.000350428	0.033148217	0.074728912
LEPREL1	0.527697057	4.817458987	3.276448551	0.001499685	0.069723898	-1.208756002
DDAH1	0.527252189	8.086942262	2.777232106	0.006685157	0.155450913	-2.505655871
SLC25A4	0.526852067	12.12790735	3.231115866	0.001729232	0.075433456	-1.333500273
MAP3K7CL	0.526440236	4.304832268	2.864833111	0.005204922	0.13611468	-2.290630192
SSR3	0.524694357	9.37562477	4.332619754	3.86171E-05	0.010168867	2.046029317
COL28A1	-0.522542322	4.060415122	-3.310293112	0.001347272	0.06612396	-1.114751345
F2R	0.522516781	5.318751565	2.914534606	0.004505449	0.126821462	-2.166197222
GALNT10	0.521925984	5.187847576	5.029867632	2.53005E-06	0.002254268	4.504359595
FCGR1B	0.521768849	4.118677731	3.786994768	0.000276566	0.029361685	0.285132856
LIPA	0.520797645	7.487347621	2.813014848	0.006039294	0.147475837	-2.418489737
DENND5A	0.520554033	8.794020638	4.60625122	1.35989E-05	0.005590393	2.9853684
CAPRIN1	0.520187169	8.051903418	3.483792945	0.000769145	0.049474134	-0.621361412
MGST3	0.519907011	11.30939982	3.060399805	0.002921838	0.099907121	-1.791022997
CHN2	0.518227601	4.975755032	3.148704901	0.002232758	0.087010705	-1.556802846
GNAO1	-0.517818995	7.797007566	-4.221873264	5.83131E-05	0.012952816	1.676056984
PLEKHO1	0.517597599	6.899954732	3.622618236	0.00048475	0.039206688	-0.213115422
RGS3	0.516336279	9.000241432	4.881422564	4.60058E-06	0.002891229	3.96367164
PRSS23	0.515434389	6.652230201	2.937985005	0.004206447	0.122333758	-2.106881073
ALAS1	0.514596331	8.11217457	3.299999861	0.001392016	0.067010071	-1.143419811
BGN	0.514243574	9.306271753	3.489241301	0.000755499	0.049058114	-0.60556162
BCL6	-0.514228745	9.137037708	-3.137861848	0.002308361	0.088880011	-1.585846431
FCGR2A	0.514171857	4.703879442	4.007184073	0.00012735	0.019772934	0.976665287
ADAMTS2	0.513984901	4.919341748	2.845783905	0.005498497	0.139887266	-2.33785665
THBS4	0.513917866	6.983516059	2.045152966	0.043793849	0.388916091	-4.076348018
PTX3	0.513673371	3.791444788	2.65114137	0.009496086	0.183982459	-2.805372579
DAP	0.513301317	7.519645225	3.678240181	0.000401611	0.035588423	-0.04629119
LOC729680	0.513156625	4.559064231	3.691703758	0.000383627	0.034849595	-0.005635514
HLA-DRB4	0.510941436	6.546158869	1.331429047	0.18644929	0.699234456	-5.185251213
POSTN	0.509742557	9.241192036	2.017545725	0.046651866	0.400263327	-4.127278915
NEIL2	0.508943536	5.529810881	4.748656753	7.79289E-06	0.00413557	3.487637104
GAB2	0.508361406	7.363141151	4.660259163	1.1022E-05	0.004899496	3.174814929
HLA-DMA	0.508224688	6.690768479	3.415786134	0.000960259	0.055360071	-0.817021079
ETV5	0.507638706	7.256396002	3.423505105	0.000936506	0.054298496	-0.794958739
CTHRC1	0.507291671	5.748345065	2.238254187	0.027700248	0.313823266	-3.7027508
NMNAT2	0.506916043	7.277172807	3.024068639	0.003258926	0.106440829	-1.885846445
ALPK3	0.506091025	7.902973436	4.440685707	2.56806E-05	0.008211047	2.412815465
MRPL42	0.505925282	6.731319252	2.929601706	0.00431117	0.124239382	-2.128130436
CYB5R1	0.505541092	8.785531299	4.183354623	6.72035E-05	0.014020479	1.548817845
GPI	0.501644311	10.16063037	3.300746093	0.001388726	0.066956413	-1.141343732
PSMD8	0.501471975	8.762897521	3.829353758	0.000238732	0.027259378	0.416062349
F2RL1	0.500679151	4.483306833	3.165536178	0.002119959	0.08450686	-1.511563545
PXDN	0.50030544	7.529840734	3.410973188	0.000975356	0.055505117	-0.830758444
PAQR3	-0.500162983	5.06227547	-2.785151653	0.006537	0.153575699	-2.486443708
RABGGTB	0.499599888	7.468524758	3.903101826	0.000184351	0.023772084	0.646428976
RPS6KA2	0.499446464	8.500745682	3.416455529	0.000958177	0.055320321	-0.815109299
NME1	0.499169378	7.007670023	3.710596608	0.000359677	0.033747673	0.051594177
ALOX5	0.498168723	5.211741905	3.262655515	0.001566316	0.071788001	-1.246853226
GRB14	-0.497834433	5.0958112	-2.889185128	0.0048506	0.130901562	-2.229880985
CLPTM1L	0.497141088	7.851410426	3.028179892	0.003219049	0.105579786	-1.875161656
PPP1R3C	0.497027539	10.47524175	3.265201808	0.001553811	0.071425393	-1.239829545
KCNN2	-0.496995311	6.423859919	-3.122603981	0.00241879	0.090518373	-1.626581478
TNNC1	0.496976911	12.91047285	2.629665133	0.010069986	0.189523314	-2.855252831
COL5A1	0.496294238	7.097034132	3.310932705	0.001344537	0.066049004	-1.112967708
ITGA9	0.495287049	7.168355373	3.987443091	0.000136667	0.019979338	0.913577013
RGS6	-0.494654345	5.71416535	-4.14544948	7.72174E-05	0.014971136	1.424345085
GALNT2	0.492880813	7.012641679	4.21875039	5.89895E-05	0.012952816	1.665713132
DUSP3	0.492613314	9.799300684	4.537105184	1.77618E-05	0.006606294	2.744723554
BCL2L13	0.492089362	6.918139888	2.989645243	0.003611223	0.112631846	-1.974852089
PIK3CA	0.491978222	5.142660504	2.706348062	0.008154426	0.172206731	-2.675582639
UBE2K	0.491747519	7.458454963	4.47425256	2.25984E-05	0.00762697	2.527873709
ST8SIA4	0.490770639	4.060551303	3.115557316	0.002471433	0.091286364	-1.64534154
CAPS2	-0.490542913	4.545205941	-3.768597623	0.00029472	0.029872182	0.228587359
CALU	0.490125639	9.247815374	4.772639846	7.08915E-06	0.003874334	3.573085235
EDN1	0.48991933	5.571191349	3.244077259	0.001660451	0.073869118	-1.297971112
CCDC141	0.48819335	4.439282475	3.322770005	0.001294845	0.06474458	-1.07990935
ARCN1	0.487577798	8.243714657	3.226552486	0.001754075	0.07568778	-1.345982914
MICU3	-0.487450065	5.059336018	-2.555473968	0.012302195	0.209862326	-3.02491386
MKKS	0.48666478	8.534359465	2.929466874	0.004312873	0.124239382	-2.128471794
RAD50	0.486413144	5.937343593	3.342828286	0.001214557	0.062765482	-1.023686211
KIAA0895	-0.485655851	3.532328806	-4.217044293	5.93622E-05	0.012967573	1.660064132
CDH11	0.485302088	6.007733777	2.409525291	0.018033565	0.255238193	-3.346480337
ATE1	-0.485042317	7.64797731	-3.158343881	0.002167493	0.085691205	-1.530918268
SLC27A6	-0.485023312	5.898420653	-2.514278436	0.013725708	0.223505469	-3.117327948
TXNL4A	0.484447674	9.234142008	4.389074666	3.12268E-05	0.009211148	2.23694432
CPNE5	-0.484176157	7.834192069	-2.66584004	0.009120572	0.180216592	-2.771036309
LRRC59	0.484146271	6.874883765	4.256344513	5.13262E-05	0.012148322	1.790561688
ULK4	-0.483344094	7.191701592	-2.606140451	0.01073452	0.195441182	-2.909496179
CHP1	0.482484752	9.16869656	3.34076522	0.001222594	0.063059427	-1.029480878
COTL1	0.481957655	5.930550029	3.778692413	0.000284623	0.029774859	0.259590683
FCGR2B	0.48174437	5.225949578	3.391576561	0.001038491	0.057579583	-0.885973144
XPC	0.48171104	7.317939174	5.113116375	1.80229E-06	0.001903757	4.811305641
TMEM38B	-0.481179646	8.214799097	-2.809359517	0.006102548	0.148206417	-2.427436417
HOPX	-0.481088212	5.388603513	-2.189554423	0.031173382	0.333412488	-3.799810598
CCDC80	0.481010336	8.904651308	1.970450207	0.051895981	0.420526449	-4.2127109
CXCL16	0.480777543	4.675870129	4.035602457	0.000115	0.018742004	1.067852739
WIPF3	0.480410256	6.310213675	3.328678046	0.001270693	0.064209939	-1.063376033
VOPP1	0.47942952	7.713349924	3.662080928	0.000424253	0.036702578	-0.094945897
NDUFAF7	0.479020709	5.93026098	3.466235791	0.000814718	0.050937278	-0.67215056
SAMSN1	0.478821523	4.106157632	2.559273435	0.012177847	0.208741526	-3.016325771
HSPA4	0.478174313	8.270263094	4.980381461	3.09122E-06	0.002345412	4.323152271
TUBE1	-0.477921163	7.181349649	-2.369048265	0.019997251	0.268014367	-3.432755461
FUNDC2	0.477502667	10.48156215	2.852403201	0.005394804	0.138565202	-2.32147556
ST3GAL1	0.47748882	7.867609728	3.953506995	0.000154229	0.021402171	0.805617523
ATP5A1	0.477004003	12.40683175	2.662331309	0.009208966	0.181115184	-2.779247298
CYB5R4	0.476897078	5.172293282	4.124116946	8.34685E-05	0.015736692	1.354619299
MRPL37	0.47684846	7.631346485	3.628977147	0.000474478	0.03878742	-0.194136575
DLD	0.476796482	9.7064665	2.851462538	0.005409429	0.138704236	-2.32380537
POPDC2	0.476471096	9.586432232	3.187305275	0.001981942	0.081451085	-1.452771926
CAPNS1	0.475706882	9.765734912	2.957597929	0.003970546	0.118323388	-2.056975294
USP31	-0.475295802	7.176134885	-2.625856004	0.010174995	0.190288435	-2.864063979
TYW3	0.474964782	6.551682977	4.33831944	3.78004E-05	0.010168867	2.065233994
TRAK2	0.474895126	9.629698725	3.355455892	0.001166435	0.061737513	-0.988158857
MPV17	0.474869462	6.661344106	3.435092533	0.000901886	0.053509405	-0.761769311
TM6SF1	0.474698794	5.734927836	3.047105973	0.003041239	0.102074737	-1.825824578
LRRC2	0.47377281	7.093761493	2.320539452	0.022598876	0.285158903	-3.534464516
AC012065.7	0.473512156	5.162400016	2.965644024	0.003877351	0.117205474	-2.036423936
BLM	-0.473475616	5.621381004	-3.268690574	0.001536828	0.070848302	-1.230199281
AK094644	-0.473016873	5.095223978	-2.693569021	0.008448659	0.175239153	-2.70582595
GDI2	0.472828814	9.924722336	3.358599923	0.001154736	0.061324016	-0.979297376
GADD45G	-0.471617973	5.847770273	-2.659234476	0.009287628	0.182006902	-2.786486801
TMEM251	0.471571708	6.465004827	2.422128032	0.017458236	0.251265288	-3.319358398
PDK4	0.471256139	9.464094065	2.067337953	0.041607381	0.379084075	-4.034966631
GOLGA4	0.470636636	8.707387387	3.757956555	0.000305733	0.030337507	0.195969752
ARPC2	0.470094056	10.1571776	3.202946946	0.001888002	0.07885904	-1.410334132
SPRY4	0.470049193	6.140789096	3.819687813	0.000246904	0.027642542	0.386095592
MSR1	0.469959035	4.192661596	2.957545079	0.003971164	0.118323388	-2.057110134
SORBS2	0.469174332	11.42374934	3.766150298	0.000297219	0.029872182	0.221079905
ETV1	0.468211387	8.10959006	2.65437103	0.009412394	0.183139739	-2.797841788
MICAL2	0.468053268	10.17542521	3.855921646	0.000217579	0.02585396	0.49870108
MYO1F	0.467738051	5.295090919	3.75813608	0.000305544	0.030337507	0.196519501
HCLS1	0.467382301	5.790923014	3.468076313	0.000809824	0.05089652	-0.666835297
ABCB7	0.467008035	7.788725929	4.309027551	4.21824E-05	0.010727074	1.966705957
NRXN1	-0.466154393	5.680302936	-3.070976926	0.002829961	0.09810617	-1.763247145
NTRK2	-0.465474082	6.843629996	-2.419878057	0.017559734	0.25195408	-3.324209511
TCEAL2	-0.465452627	7.241900097	-2.275029007	0.02530716	0.300425325	-3.628203606
CYBB	0.465369284	5.096528627	2.909051734	0.004578126	0.127708691	-2.18000993
CMKLR1	0.46530866	5.291628263	3.998531125	0.000131357	0.019772934	0.948986293
FGF18	0.464783134	4.640090482	2.217206517	0.029157368	0.321731403	-3.744932226
ADPRHL1	0.463932691	9.71775019	3.684554195	0.000393079	0.035232138	-0.027238173
BNIP3	0.463882375	10.0408284	3.280683376	0.001479767	0.069626727	-1.197034287
SRPRB	0.463821852	7.336058425	3.516268878	0.000691121	0.047116015	-0.52691295
SESN3	0.463485228	6.079354041	2.541644936	0.012764501	0.214145165	-3.056080031
DLL1	-0.463435678	6.515245751	-3.29082612	0.001433064	0.068132833	-1.168912456
SLC16A4	0.463279259	4.108879223	2.737222564	0.007481649	0.164158502	-2.602019511
MTURN	0.463183181	7.097046178	3.180281904	0.002025526	0.082216524	-1.471774361
DUSP4	0.463120213	4.396730173	3.818586283	0.000247852	0.027655754	0.382683943
C1QA	0.462834378	6.71108367	2.504865141	0.014071065	0.226608395	-3.138263853
NSUN7	-0.462596102	4.207234089	-3.822912143	0.000244149	0.027556203	0.396085907
PLEKHA7	0.462015652	6.843602624	2.311148887	0.023135745	0.288712673	-3.553940371
RGS10	0.461530226	5.406496186	3.259348552	0.001582698	0.072297597	-1.255968817
SVEP1	0.460742262	6.631771571	2.896356522	0.004750567	0.12984053	-2.211910855
LRRC17	0.460432064	6.946296761	3.100368575	0.002588548	0.093356754	-1.685663864
ILF2	0.46035009	7.538324278	2.822644777	0.005875517	0.145031113	-2.394873811
MICA	0.460298999	5.71572999	3.793944934	0.000269989	0.029004795	0.306545361
TANGO2	0.460260653	8.047097789	5.490826016	3.74452E-07	0.000682438	6.235042909
EIF3D	0.460182876	9.069273405	4.351469898	3.59793E-05	0.009958458	2.10960381
HOOK2	0.459686438	6.081291769	3.635688887	0.00046386	0.038252684	-0.174078494
SCRN1	0.459539511	6.665024462	4.289657039	4.53451E-05	0.011218289	1.90178145
TGFB3	0.459538452	6.604597223	4.032702367	0.000116206	0.018742004	1.058527271
LOC440934	-0.459392612	4.079169663	-3.008759391	0.003411479	0.109141379	-1.925531385
CLGN	-0.458337933	8.496329079	-2.920615017	0.004426096	0.125910859	-2.150854388
USP9Y	-0.458262456	4.199321601	-1.217248864	0.226728418	0.745118615	-5.321261517
EVI2A	0.458169312	4.735976819	2.615880342	0.010454716	0.192916507	-2.887088036
PPP1R12C	0.457973262	7.278670934	4.332629375	3.86157E-05	0.010168867	2.046061719
PCCB	0.457642964	8.054731713	3.24066058	0.001678329	0.074181599	-1.307347457
MYLK	-0.456674568	8.778721943	-2.352916213	0.020831333	0.274116042	-3.46678433
AKAP6	0.456592533	5.562297541	4.166577911	7.14711E-05	0.014526699	1.493635514
HN1	0.456308183	5.432815779	3.430590407	0.000915191	0.053920349	-0.774674585
OBFC1	0.455297602	7.098304085	4.047365611	0.000110231	0.018098787	1.105724072
ARPC3	0.455035372	8.648568701	2.832344563	0.005714677	0.143063175	-2.371019254
NANS	0.45481244	6.989520807	4.447036941	2.50679E-05	0.008109971	2.434545259
HSF2	-0.454743777	7.389621978	-3.11010802	0.002512871	0.092270816	-1.659826004
METTL21A	-0.454213531	5.281828677	-3.05449365	0.002974338	0.100736813	-1.806499498
PEX2	0.454078229	6.870996644	2.604088847	0.010794314	0.196137954	-2.914207164
WDR48	0.45392455	6.764489525	4.368100545	3.37971E-05	0.009725571	2.165835857
CCDC50	0.453541883	7.956762878	4.195378181	6.4297E-05	0.013583685	1.588454478
PTN	0.453419999	9.074321906	2.155603851	0.033814096	0.347118638	-3.866348357
SRPX	0.45311186	9.126296293	2.83116431	0.00573403	0.143350746	-2.373925441
GABRB3	-0.453064653	6.155508114	-3.498430025	0.000733002	0.048169346	-0.578873497
ETFA	0.452526154	9.340561367	2.171965316	0.032518127	0.339614153	-3.834398405
CD63	0.452326384	12.24551478	4.195166884	6.4347E-05	0.013583685	1.587757285
ARL2BP	0.451835602	7.159605333	3.278095482	0.001491909	0.06969301	-1.204198791
CCL19	0.451795834	4.8809259	2.463587008	0.015679333	0.239009698	-3.229270414
DANCR	0.451513638	9.441276435	3.654205105	0.000435723	0.037165606	-0.118603648
ICMT	0.451303572	7.736276776	4.158430923	7.36364E-05	0.014693677	1.466890339
DPYSL3	0.449909451	7.985172734	2.45232245	0.016145882	0.242587553	-3.25387867
SCO1	0.449790314	6.066010078	3.227681002	0.001747901	0.07568778	-1.342897255
ARHGAP1	0.449387348	10.89357272	3.299871922	0.00139258	0.067010071	-1.143775711
ANGPT2	0.449029514	4.604034386	3.02406837	0.003258929	0.106440829	-1.885847144
ODF2	0.448918111	5.522455236	3.557912628	0.000601983	0.044180389	-0.40485493
HSPA4L	0.448722799	4.186905837	3.510276463	0.000704931	0.047582832	-0.544389343
TNIP1	0.448423647	8.421621556	4.341725465	3.73204E-05	0.010168867	2.076717901
PRKAA2	0.448298173	9.153736936	2.684459934	0.008664251	0.176853147	-2.727310428
PCOLCE	0.448161903	8.343066989	2.975306688	0.003768103	0.115095551	-2.011683882
ORAI1	0.447843497	5.175917927	3.991086866	0.0001349	0.019880422	0.925205962
AIFM2	0.446621834	5.906738268	3.981838133	0.000139429	0.020046242	0.895703065
IL13RA1	0.446595561	6.579063601	2.992506623	0.003580649	0.11217252	-1.967484907
LOC100131043	-0.446495505	6.629471552	-2.685683799	0.008634997	0.176553773	-2.724427406
PTPN4	0.445693367	5.810153215	3.251089008	0.001624317	0.072854437	-1.278704894
GRIN2A	-0.445623124	5.616351836	-2.996439772	0.003539013	0.111460547	-1.957348983
UBE2Q2	0.445582951	8.156280149	3.215234453	0.00181714	0.0770769	-1.376882983
SOX15	-0.445337901	6.437982175	-4.119633775	8.48427E-05	0.015886215	1.33999601
KGFLP2	-0.445018505	4.82761312	-3.457690047	0.000837811	0.051503651	-0.696802285
LOC286087	-0.443899704	3.770373097	-2.787502444	0.006493603	0.153165552	-2.480732147
LOC100507165	0.443176992	5.586201067	2.837016862	0.005638652	0.142070638	-2.359504659
LITAF	0.442768132	7.852787384	3.10815002	0.002527918	0.092628399	-1.665025554
MFGE8	0.442443404	8.140063157	2.703222076	0.008225526	0.173173134	-2.682991797
NUDCD2	0.442246486	5.862535844	2.497792135	0.014335672	0.22904818	-3.153950321
ENOX1	0.441578719	4.387781058	3.708797387	0.000361895	0.033747673	0.046135028
FGF1	0.441502284	7.921886047	4.115117698	8.6249E-05	0.016039665	1.325275968
CPNE8	-0.441375395	6.37216666	-2.506330041	0.014016813	0.226067632	-3.135010237
CHMP2A	0.441282832	9.055922838	3.619806349	0.00048936	0.039444301	-0.221500095
RALGPS2	-0.44126014	5.267686499	-3.827487145	0.00024029	0.027313635	0.410271276
CD97	0.441023911	6.780414758	3.991984672	0.000134467	0.019870299	0.928072373
SYTL2	0.440844408	6.340866231	2.56481271	0.011998589	0.207208737	-3.003785592
STT3A	0.440717533	6.808952954	2.451149519	0.016195168	0.242816115	-3.256435416
C1QC	0.44063914	7.094764834	2.534307868	0.013016076	0.216571503	-3.072556617
PFKP	0.440602729	9.056609036	3.892371788	0.000191452	0.024266496	0.612722716
CRYAB	0.440471992	13.04139894	2.944072587	0.004131877	0.121066665	-2.091419826
METTL7B	-0.440454413	8.516643374	-2.026974416	0.045658314	0.396868833	-4.109955035
RNF115	0.440266968	8.473567679	3.191478841	0.001956458	0.080731598	-1.441464398
CYSTM1	0.440023957	9.26887507	3.776181767	0.000287103	0.029774859	0.251874467
GPX7	0.439821996	5.074370823	4.617620511	1.3012E-05	0.005467545	3.025141755
KANSL1-AS1	0.439589998	6.47215947	2.038385056	0.044480211	0.392371081	-4.088891723
CDC26	0.439523921	7.98182282	3.722417108	0.000345423	0.032845237	0.08750661
C17orf75	0.439074408	5.041357479	3.228619944	0.001742779	0.075624153	-1.340329302
SEPT4	0.438058241	6.462572379	3.252487526	0.001617199	0.072654366	-1.274858327
SPON1	0.437914527	7.505945765	2.340840842	0.021475705	0.277865557	-3.492122787
FAT3	-0.436715544	4.168179159	-2.732702657	0.00757687	0.165540961	-2.612832461
ROR1	0.436712604	6.007357607	3.965233478	0.000147929	0.02079186	0.842851646
EIF1	0.436295027	12.57388193	3.054354847	0.002975582	0.100736813	-1.806862931
MPC1	0.435767287	11.08311527	2.942611627	0.004149661	0.121392577	-2.095132743
INHBA	-0.435667043	5.358086382	-1.70245289	0.092162122	0.537472	-4.663467663
HOMER3	0.435573167	5.578988907	4.509993002	1.97107E-05	0.006974531	2.650959557
TARS	0.435449176	8.206829577	3.909412053	0.000180293	0.023526238	0.6662811
CLSTN2	-0.434974944	6.273848439	-2.359582063	0.020483018	0.271739268	-3.452748082
TSPAN9	0.434652385	8.154128776	4.53075997	1.82004E-05	0.006678581	2.722749259
PI4KA	0.4346517	6.533568287	4.259677054	5.06953E-05	0.012103768	1.801663108
CIAPIN1	0.43458826	8.062432808	3.134409965	0.002332925	0.089123794	-1.595075881
COX6A1	0.434465544	9.878159914	3.2755754	0.001503823	0.069856881	-1.211171375
COL4A2	0.434355386	10.09925199	3.309665875	0.001349959	0.066196439	-1.116500264
MYO6	0.434033025	5.200894093	1.991526815	0.049490098	0.411414188	-4.17470446
ZDHHC3	0.433556285	6.669376336	3.772805117	0.000290471	0.029872182	0.241502384
SOX5	-0.433446898	5.381049014	-3.306391751	0.00136407	0.066352762	-1.125625363
VCP	0.433355508	8.401536693	3.168473518	0.002100826	0.084086885	-1.503649125
CCDC25	0.433261909	7.120377517	4.453830334	2.44281E-05	0.007997633	2.457808823
MSL3	0.433114391	6.620948451	3.411793843	0.000972766	0.055505117	-0.82841712
RPA2	0.432449354	7.284809533	2.39268986	0.018828443	0.260421234	-3.382519153
MEOX1	0.432364071	5.976920715	2.42413412	0.017368181	0.250719913	-3.31502982
CLMP	0.432355996	5.032359731	2.561199488	0.012115246	0.208191125	-3.01196807
BMP6	0.431868253	4.776869136	2.68038145	0.00876239	0.17763578	-2.73691001
ANXA4	0.431739448	7.309866341	2.331772995	0.021971127	0.281130677	-3.511075213
NPPA	0.431705811	14.17147777	3.803407255	0.000261275	0.028456548	0.335741814
TGFB1	0.431664996	5.375386153	2.821915919	0.005887769	0.1451583	-2.396663554
MSANTD3	0.431613675	5.99885689	3.806490289	0.000258493	0.028354686	0.345265691
ZDHHC4	0.431328847	6.811173705	3.313990716	0.001331531	0.065824092	-1.104436174
RETSAT	0.431296647	6.152248665	2.84331008	0.005537718	0.140303389	-2.343970706
SMIM1	-0.43110949	6.255371732	-3.278480432	0.001490097	0.06969301	-1.203133345
TMEM45A	0.430888791	6.406359599	2.42195377	0.017466078	0.251304693	-3.31973426
PARM1	0.430678475	9.641764299	2.677325795	0.008836579	0.178368167	-2.744094101
ANO1	0.430672658	5.326136358	2.759129058	0.007035422	0.158852408	-2.54940158
SLC1A3	-0.430360109	7.023584977	-3.140079397	0.002292707	0.088651895	-1.579913047
EXOC3	0.429996402	7.28423091	4.511819896	1.95731E-05	0.006974531	2.65726703
VIT	-0.429496032	4.882180901	-2.429321111	0.017137251	0.249727932	-3.303823317
RHBDL3	-0.429473607	5.258441334	-3.134224302	0.002334253	0.089123794	-1.595572071
PDLIM1	0.428721415	10.05686361	2.279980925	0.02499923	0.298574488	-3.618083402
FBXO25	0.428545022	7.865645036	3.73025243	0.000336273	0.032199141	0.111356336
ARMCX3	0.428520988	8.783256358	2.381363066	0.019380623	0.264132451	-3.406641924
MTFR1	0.428131048	6.805523955	4.109318433	8.80876E-05	0.016161716	1.306389004
PPCDC	0.428009466	4.649289864	4.861682865	4.97793E-06	0.003058071	3.892434475
COG3	0.42698225	6.287116333	3.607752047	0.000509595	0.04032139	-0.25739077
ITGAM	0.426635675	4.778018594	3.24591667	0.0016509	0.073504026	-1.292920072
CAP1	0.426565591	9.031339949	2.529118226	0.013196703	0.218182566	-3.084186156
SMAP1	0.426561039	7.363413661	2.472051163	0.015336743	0.236607346	-3.210715707
LMF1	0.426408736	5.966372807	3.250487883	0.001627386	0.072932244	-1.28035787
GAP43	0.426234958	4.26586981	2.209251857	0.029725287	0.324332478	-3.76078185
CTNS	0.426086957	5.483702038	4.485720094	2.16299E-05	0.007391355	2.567302006
FBXO45	0.426056984	5.112936921	3.774246266	0.000289029	0.029816349	0.245928373
GARS	0.425949198	8.479790342	5.298379576	8.39256E-07	0.001137269	5.503497021
CD2	0.425932443	4.315657343	3.335316469	0.001244061	0.063585467	-1.044772013
RRAD	0.425708051	9.283948652	2.086543659	0.039791091	0.372644747	-3.998817071
MKL2	-0.425566735	8.173045364	-2.879060538	0.004995128	0.132964286	-2.255189208
NUDT16	0.425514008	5.823259963	4.094950078	9.28068E-05	0.016370409	1.259670077
GALNT18	0.425225775	6.977053	3.412229645	0.000971394	0.055505117	-0.827173605
MKRN1	0.424903734	8.753321247	2.812168465	0.006053887	0.147634366	-2.420562176
TMEM263	0.424707474	8.823981826	2.432357022	0.017003364	0.24868188	-3.297254581
CHCHD3	0.424318642	8.437363959	2.697583653	0.008355199	0.174489777	-2.696337728
SLC26A9	-0.424280666	7.392385383	-3.372651212	0.001103783	0.059580836	-0.939616641
MAPT	-0.424165166	6.747346807	-2.490138545	0.014627019	0.23113649	-3.170881378
DAPK2	-0.423845818	7.485402782	-3.360249853	0.00114864	0.061149383	-0.974644509
MSH2	0.423640024	5.217155275	3.607027472	0.000510836	0.040361192	-0.259545356
SERPINB9	-0.423623264	6.792222205	-2.388886075	0.019012297	0.26177218	-3.390631239
CUL4A	-0.423578842	7.928455366	-2.887862322	0.004869262	0.131081689	-2.233191702
RBM3	0.423416454	7.288306951	2.797620819	0.006309805	0.150949613	-2.456102611
ALS2	0.423199904	7.249230197	3.603192825	0.000517453	0.040532549	-0.270942761
SURF4	0.423116596	8.298857412	3.742224631	0.000322735	0.031328785	0.147867075
KLF10	-0.422868648	8.048591675	-2.607127178	0.010705868	0.195057302	-2.907229289
SLC47A1	0.422715837	3.98158893	3.51894863	0.000685029	0.046876015	-0.519090529
TRIM44	0.422624041	8.337059826	5.037355568	2.4543E-06	0.002239169	4.531860903
AAED1	0.42246922	6.455506506	3.238785313	0.001688218	0.074438159	-1.312490473
EIF3G	0.422230248	9.445591946	2.833613787	0.005693932	0.142870931	-2.367892875
ATP13A3	0.421939311	6.899397351	2.915082526	0.004498245	0.126708678	-2.16481571
IRAK1	0.421679008	7.277872033	4.019556851	0.000121824	0.01919524	1.016313217
PTPMT1	0.421545038	4.560512012	4.216274771	5.95311E-05	0.012967573	1.657516675
HHATL	0.421122863	11.5954376	2.948440198	0.00407913	0.120301248	-2.08031097
DPY19L2	-0.420982876	8.384897098	-2.703374292	0.008222051	0.17316665	-2.682631185
CTGF	0.420880375	8.936972816	1.802682524	0.074824027	0.494142249	-4.502002323
NDUFS1	0.420876409	9.666161352	3.141069518	0.00228575	0.088565998	-1.577262765
ODC1	0.420673186	8.452684656	3.525353771	0.000670671	0.046357712	-0.500375537
ALS2CR12	0.420597276	4.398100795	2.560492257	0.012138199	0.208434682	-3.013568508
SEL1L3	0.420387822	5.049576697	3.127068904	0.002385976	0.090029853	-1.614677363
ENO3	0.420046312	10.21040371	2.926676678	0.004348271	0.124667496	-2.135532963
C4orf29	0.419731731	5.934847276	2.711686917	0.008034286	0.170835219	-2.662911977
CCNDBP1	0.419397794	8.322812521	2.945233746	0.004117793	0.120867182	-2.088467765
COL4A5	-0.41931009	7.971078793	-2.735907048	0.00750925	0.164358785	-2.605168154
HK1	0.419295552	9.48388646	4.032944646	0.000116104	0.018742004	1.059306165
CCR2	0.419285583	3.912690211	3.182014076	0.002014695	0.082081551	-1.467090842
NLGN4X	0.41907713	5.539469966	2.006057081	0.047887443	0.404583009	-4.148288592
ORMDL3	0.418805845	7.184713853	4.590896331	1.44325E-05	0.005888796	2.931743729
FTH1	0.418671471	12.37271854	2.768441992	0.006853191	0.157440513	-2.526926742
AREL1	0.418594711	5.781323301	3.123863829	0.002409489	0.09045427	-1.623223903
MRPL34	0.418524001	8.3449085	3.531825308	0.000656454	0.045760241	-0.481441015
SLC6A8	0.418269335	9.195639502	3.755775895	0.000308038	0.030345903	0.189293527
CCDC102B	0.417760286	3.944991352	2.865835006	0.005189887	0.135898989	-2.288139152
BVES	0.417731194	7.450232791	2.660361976	0.009258918	0.181883553	-2.783851854
FCER1A	0.417301334	4.244850299	3.013070093	0.003367869	0.108342502	-1.914373453
MIF	0.417262102	10.42405004	2.894354458	0.004778301	0.12984053	-2.216931305
IGJ	0.416825728	4.566894229	1.648988115	0.102676863	0.560544934	-4.746072454
LOC389834	-0.416574633	5.323223591	-2.46009414	0.015822692	0.239936227	-3.236911275
CDK7	0.416287758	6.117417181	3.633821429	0.000466791	0.038378663	-0.179662102
GZF1	0.415856923	7.311888095	3.671661474	0.000410687	0.035984434	-0.066117953
VPS13A	-0.415642547	7.036336611	-2.794644245	0.006363374	0.15146602	-2.463355684
OMD	0.415351965	5.987672682	1.998619132	0.048702204	0.40809088	-4.161832508
ALDH5A1	0.414737672	6.540399598	2.55820588	0.012212671	0.208796274	-3.018739909
ITGBL1	0.414552492	5.65921571	2.433652677	0.016946508	0.248460617	-3.294449033
STEAP2	-0.41453441	7.41471428	-2.765928384	0.006901947	0.157440513	-2.532999022
MASP1	0.414500259	6.749575508	2.52850173	0.01321831	0.218341715	-3.085566311
LMOD3	0.414439301	7.126115195	2.143730352	0.034782486	0.351067456	-3.889399034
MARCH11	-0.414377777	3.767467896	-2.764435112	0.006931061	0.157766753	-2.53660424
CSGALNACT1	-0.41425562	9.030532076	-3.316743527	0.001319924	0.065465918	-1.096750953
SNX2	0.414170201	6.478343701	2.492499655	0.014536578	0.230730183	-3.165662972
CTDSPL2	0.413984118	5.135037401	3.104713435	0.00255453	0.093112605	-1.674145278
SH3BGRL3	0.41393815	7.495700925	3.09387237	0.002640196	0.094268118	-1.702861991
MGAT4B	0.413731722	8.049374629	3.418155157	0.00095291	0.055074354	-0.810253931
DKFZP586I1420	0.413227143	6.087416434	4.124420799	8.33761E-05	0.015736692	1.355610791
NMRK2	0.413103872	10.50237228	2.496811521	0.014372708	0.229279779	-3.156122107
B3GALTL	0.413057071	6.892681479	2.461038382	0.015783822	0.239718439	-3.234846612
FRMD3	0.413020939	8.500324055	2.619763694	0.010345009	0.191863421	-2.878134002
COQ9	0.41300273	9.579541739	3.0344849	0.003158771	0.104158902	-1.8587529
LETMD1	0.412977417	7.386251959	3.882853166	0.00019797	0.024458589	0.582875446
APPL2	0.412842646	4.502739626	3.563849963	0.000590198	0.043680564	-0.387366466
CMYA5	0.412775704	12.09372999	4.674062942	1.04435E-05	0.004758336	3.223441064
S100A4	0.412757727	9.818577492	2.222647215	0.028774422	0.319730234	-3.734062499
BCL2L2	0.412546051	7.155757599	3.824164375	0.000243087	0.027517142	0.399967432
GLIS3	0.412195565	3.956039642	3.246605754	0.001647335	0.073502885	-1.291027269
FOXS1	0.412134694	4.971040322	3.165806685	0.00211819	0.08450686	-1.510834926
FOXN3-AS1	0.41208562	5.297453706	4.135063683	8.02024E-05	0.015440366	1.390369449
CCL5	0.411859441	5.433829556	2.792125536	0.006409026	0.151916449	-2.469488073
GUCY1A3	-0.411799133	8.700925525	-2.35037011	0.020965756	0.274760955	-3.47213647
PAQR4	0.411645345	4.908483775	3.891105919	0.000192307	0.024266496	0.60875046
KIF3B	0.411250818	6.915002002	3.254961262	0.00160468	0.072496035	-1.268051284
VSTM2L	-0.411121272	7.954777066	-3.051460441	0.003001639	0.101326883	-1.814438451
ENOSF1	-0.411076392	8.050741809	-3.533678352	0.000652436	0.045631862	-0.476014627
FGF7	-0.411038884	5.391689689	-1.84760539	0.067982538	0.476592544	-4.426859752
USP13	0.410859531	9.234340075	2.649922693	0.009527841	0.184206049	-2.808212229
BASP1	0.410845223	6.233724534	3.185716445	0.001991724	0.081562885	-1.457073533
ENPP2	0.410699747	6.827054137	1.801625125	0.074991714	0.494440881	-4.503750441
CP	0.410687976	4.650416414	2.20977629	0.029687549	0.324179501	-3.759738479
MYO1B	0.410674963	5.084068478	3.404427071	0.000996248	0.056270512	-0.849419278
RPS6	0.410625281	12.25772018	3.529797948	0.000660877	0.045854644	-0.487375452
SMAD6	0.409939862	7.717783265	2.002192872	0.048309267	0.406918683	-4.155330715
ABCC9	0.40981204	4.515069165	3.007078369	0.003428627	0.109268107	-1.929879106
ANP32A	0.409750757	8.573749176	2.514943015	0.013701615	0.223362516	-3.115847322
CDK4	0.409738302	7.844869897	3.10081081	0.002585066	0.093335727	-1.684492046
MBP	0.409514478	6.62587984	3.101745065	0.002577725	0.093326339	-1.682016057
ANK1	0.40943062	7.598898782	2.383102036	0.019294924	0.263701397	-3.402944914
CTSK	0.409415298	6.47459693	2.6570145	0.009344392	0.182503307	-2.791672092
TTL	0.409289165	6.852700696	4.093134839	9.342E-05	0.016370409	1.253775494
YBEY	0.40926256	6.425686698	2.785065251	0.0065386	0.153575699	-2.486653555
GSTO1	0.40918691	10.59994798	3.050461646	0.00301068	0.101485148	-1.817051261
FBXW5	0.409145248	7.463449598	3.47852125	0.00078257	0.05000089	-0.636631404
TEX261	0.409005588	7.156541115	3.278349185	0.001490715	0.06969301	-1.203496615
TRBC1	0.408988769	5.104344231	3.019851899	0.003300302	0.107189338	-1.896793291
POLD2	0.408849459	7.679169727	3.767903974	0.000295427	0.029872182	0.22645916
VGLL2	0.408760258	5.277750784	2.196973359	0.030620891	0.329810319	-3.785147173
SMAP2	0.40804218	6.073490905	3.78000474	0.000283335	0.029774859	0.263625424
CNTN4	-0.407959174	4.426772978	-2.385678401	0.019168576	0.262732995	-3.397463292
IKBIP	0.407420631	4.317178674	2.225267535	0.028591565	0.319094474	-3.728819034
ZNF124	0.407096719	4.185447355	2.244965235	0.027249268	0.311351808	-3.68922692
STK40	0.407094637	7.034529766	3.581520429	0.000556402	0.042411344	-0.335191524
CSF1R	0.406846003	6.098327206	2.444856949	0.016461882	0.24438051	-3.270133817
LY96	0.406754273	5.302290958	2.18333551	0.031643188	0.335733781	-3.812068121
CRADD	0.40649947	6.385086578	3.213456547	0.001827237	0.077305765	-1.381729275
COL4A1	0.406275494	9.575202437	2.624518782	0.010212094	0.190692021	-2.867154628
CHD1L	0.405764105	6.564656401	3.88821513	0.000194273	0.024410076	0.599682599
CSNK2A2	0.405569805	7.289179201	3.917381096	0.00017529	0.023038378	0.691383373
CTNNA1	0.405538471	10.46654673	4.532426271	1.80842E-05	0.006678581	2.728518094
AUTS2	0.405208762	7.06112618	2.944510732	0.004126558	0.120975627	-2.090306023
ABCB4	0.405036959	5.570596069	3.203088986	0.001887168	0.07885904	-1.409948016
RHOA	0.404653369	9.592509652	2.689490153	0.008544586	0.176026844	-2.715453832
LDHD	0.404281537	6.421553548	3.592434944	0.000536452	0.04148587	-0.302870339
DLG2	-0.404227179	4.642549162	-3.949831845	0.000156255	0.021573884	0.793963578
TMEM163	0.403793145	5.671846872	2.19312291	0.030906559	0.331826109	-3.792763049
ABAT	0.403720604	7.648041911	2.09199575	0.039288118	0.370658921	-3.98850008
SLC16A14	-0.403685656	4.995277554	-2.556682772	0.01226251	0.209432125	-3.022182735
ACAT1	0.403196007	10.27286801	2.492446463	0.01453861	0.230730183	-3.16578058
PIP4K2A	0.403172598	7.041422847	3.115388879	0.002472704	0.091286364	-1.64578955
MYO1D	0.403149024	4.9270171	3.047676798	0.00303602	0.101962174	-1.824332718
LOC285043	0.40292046	4.199404093	2.868820812	0.005145318	0.135250133	-2.280711217
FARP1	0.402884786	6.595198639	3.264779509	0.001555878	0.071425393	-1.240994704
GYPC	0.402758286	8.80757464	2.756729249	0.007083092	0.159234248	-2.555182808
LOC730101	0.402745464	4.090666843	3.549515223	0.000619033	0.044769317	-0.42955296
CCNY	0.402670733	7.855708717	3.828655212	0.000239314	0.027259378	0.413894916
STRN	0.402328505	7.912929983	3.06827051	0.002853211	0.098671294	-1.770361547
USP46-AS1	0.402288416	4.144379609	3.797902163	0.000266312	0.028775867	0.31874937
KLHL34	0.401958805	4.507510476	2.786127436	0.006518954	0.153564768	-2.484073398
NDUFS2	0.401860326	9.854800912	3.908431051	0.000180918	0.023551612	0.663193397
PSMC3	0.401724384	7.804696165	2.005242449	0.047976107	0.404798401	-4.1497742
RPL8	0.401674421	11.69297594	2.736518667	0.007496406	0.164177961	-2.603704422
SNX16	-0.401419303	5.307540702	-2.253938847	0.026656319	0.307800258	-3.671087544
SNAP29	0.401333177	6.394543008	3.810528291	0.000254894	0.02809739	0.357747766
PNMA3	0.401321186	4.990940466	3.327727056	0.001274552	0.064286102	-1.066038842
TF	0.401237635	5.529933886	1.440277116	0.153298802	0.65344063	-5.044733093
PGD	0.40087793	5.595091587	2.743186212	0.007357682	0.162537887	-2.587729883
FAM73A	-0.400838839	6.149950595	-2.256923536	0.026461626	0.306653119	-3.665040056
CDC14B	0.400726815	6.822267398	3.127180964	0.002385158	0.090029853	-1.614378421
ACTR2	0.400699022	8.607663748	2.637687702	0.009852025	0.1876722	-2.836659935
LARGE	0.400450294	7.12091966	3.493348678	0.000745364	0.048573017	-0.593638425
TP53INP2	0.400427413	9.256419882	3.831322151	0.0002371	0.027177044	0.422171326
MCF2	0.400391044	3.869528585	2.726530982	0.007708674	0.1672507	-2.62757281
LYN	0.400094213	5.296525143	3.837395884	0.000232131	0.026961145	0.441035165
FCGBP	0.39995083	4.75908443	2.795785373	0.006342788	0.151184547	-2.460575833
TYMP	0.399915867	5.738974972	2.720383388	0.007842038	0.168804494	-2.642227934
SLC43A3	0.399716879	6.877967607	4.065684621	0.000103181	0.017276681	1.164848361
TMEM120A	0.399647651	8.697423096	3.057843996	0.00294445	0.100412908	-1.797723171
LPXN	0.399379413	5.280710442	3.454396446	0.000846875	0.051656838	-0.706291122
HPS5	0.399361076	5.51407717	3.409870463	0.000978846	0.055632451	-0.833903844
SH2B3	0.39928317	6.283751841	3.012650661	0.003372089	0.108388578	-1.915459685
REC114	-0.398815813	4.606162992	-2.641322284	0.009754693	0.186546988	-2.82822075
ZC4H2	0.398813206	5.511138389	4.25037857	5.24748E-05	0.012366636	1.770701694
SCUBE2	0.398778679	4.302389464	3.451162564	0.000855864	0.051715802	-0.715601326
HLA-DQB1	0.398720806	6.320353643	1.993940642	0.049220731	0.410534503	-4.170328239
ZMYND11	0.398591023	9.270698864	3.41350333	0.000967392	0.055505117	-0.823538599
TDRD9	-0.398585224	4.320252516	-2.272005589	0.025496806	0.301376239	-3.634372991
KIAA1217	-0.398488732	6.649861774	-3.981311936	0.000139691	0.020046242	0.89402592
HLA-DPA1	0.398463513	10.07321085	1.553268957	0.12390905	0.603583665	-4.887775862
SAMM50	0.39838755	8.584420497	2.851187367	0.005413714	0.138704236	-2.324486789
TNNI3	0.398306	13.10598671	4.914756595	4.02569E-06	0.002717338	4.084325954
VSIG4	0.39762135	6.479069227	2.40698589	0.018151515	0.256025093	-3.351930401
UBE2S	0.397264454	6.642200937	2.435463158	0.016867346	0.24774804	-3.290526536
SARS	0.397227512	8.384785795	3.58642915	0.000547344	0.042030967	-0.320664205
C11orf24	0.397157881	7.419573975	3.233403071	0.001716904	0.075278048	-1.327238714
LRR1	0.397081811	4.745676209	2.875771043	0.005042931	0.133679714	-2.263396234
COMMD2	0.397078341	5.973065355	3.706938759	0.0003642	0.033807539	0.040497615
LRRC6	0.397030614	4.28498129	3.103512136	0.002563893	0.093267378	-1.677331298
SLC1A4	0.39675665	5.139595318	5.007033548	2.7754E-06	0.002254268	4.420628624
SH3KBP1	-0.396730414	9.224395239	-3.510417385	0.000704603	0.047582832	-0.543978609
ATP1B3	0.396707715	8.203283588	2.4068166	0.018159402	0.256025093	-3.352293554
SGPL1	0.396570023	5.623451224	3.099379958	0.002596347	0.093512334	-1.688282985
DALRD3	0.396355099	6.247454622	4.220432353	5.86243E-05	0.012952816	1.671283662
COX7A2	0.395054985	11.68182581	2.577001652	0.011612488	0.203889785	-2.97610999
NAV2	0.394977479	7.46184922	2.728571184	0.007664874	0.166564775	-2.622703101
YIPF6	0.394837581	7.72244775	3.767060121	0.000296288	0.029872182	0.223870489
TMEM8A	0.394712241	6.630958143	3.099273045	0.002597191	0.093512334	-1.688566189
SART3	0.394665342	6.353410802	2.441110419	0.016622538	0.24573509	-3.278275213
TIAL1	0.394600323	7.946994595	4.204242935	6.2232E-05	0.013343269	1.617724993
ISOC1	-0.394400957	8.918897083	-2.080546859	0.040350721	0.374919559	-4.010136796
CDC27	0.394179337	7.540305035	1.566864195	0.120696457	0.59806768	-4.868135527
BUD31	0.394116591	7.370855094	3.880669921	0.000199494	0.024458589	0.576036621
UROS	0.394110959	7.993874678	3.059423251	0.002930459	0.100139269	-1.793583608
MLH1	0.39391109	8.259976188	3.501749476	0.000725032	0.047933628	-0.569219528
ARF3	0.393895405	8.134551674	3.531065924	0.000658108	0.045760241	-0.48366416
F13A1	0.393873846	6.390121601	2.296325444	0.024006152	0.293801972	-3.584542428
LINC01279	0.39374855	7.573819565	1.678042134	0.096848462	0.548344356	-4.701488798
PKM	0.393696197	8.644833304	2.142568162	0.034878554	0.351517966	-3.891649132
INPP5A	0.393483903	9.833310481	4.336193883	3.8103E-05	0.010168867	2.058070231
PRELID1	0.3934075	8.077298442	3.31952845	0.001308278	0.065027385	-1.088971112
MRPL54	0.39273768	8.484965024	2.810220531	0.006087594	0.148060141	-2.425329889
LDLRAP1	0.392694482	5.5400115	3.968879269	0.000146021	0.020629781	0.854443096
FAM101B	0.392245887	8.047639299	2.381241602	0.019386621	0.264132451	-3.406900066
COL5A2	0.391858627	7.33115017	2.021146338	0.046270288	0.398774901	-4.120671944
SLC30A1	0.39182709	7.756798681	2.272627633	0.025457686	0.301342058	-3.633104282
MRPL44	0.391745618	5.268898344	2.668458071	0.00905512	0.180045602	-2.764903764
CX3CR1	0.391694008	4.967817686	2.099896471	0.038568997	0.367315786	-3.973506531
CELSR2	-0.391578404	6.91484355	-3.355963048	0.001164541	0.061737513	-0.986729859
YKT6	0.39136871	6.013699528	3.852113186	0.000220498	0.026094622	0.486830557
DCAF10	0.391206819	5.723551997	3.135806698	0.002322956	0.088940917	-1.59134234
ATP6AP1	0.391154008	8.500117994	3.375617037	0.001093302	0.059184453	-0.931225106
C3AR1	0.39111172	6.11355336	2.530565442	0.013146107	0.217477581	-3.080945125
SLC25A46	0.39110887	7.768934812	3.003710126	0.003463226	0.110088303	-1.938584703
PTPDC1	0.39108676	6.566161274	3.901251882	0.000185557	0.023815277	0.64061319
PLCXD3	0.390924996	8.581143446	2.770949752	0.006804863	0.156627012	-2.52086402
ABTB2	0.390902551	7.079604889	3.311044109	0.001344061	0.066049004	-1.11265701
GFPT1	0.390664327	6.215675225	2.7455706	0.007308644	0.16166265	-2.582009336
DQ592442	-0.390625147	6.309884321	-2.703636836	0.00821606	0.173107158	-2.682009155
RPL36AL	0.39056963	10.18290682	2.715964878	0.007939186	0.169958879	-2.652744029
NAA35	0.390473635	6.112612587	2.378294284	0.019532682	0.26519568	-3.413160336
ZNF711	-0.390320278	6.257262363	-2.321315185	0.022555022	0.285077964	-3.532852555
NCF2	0.390280626	4.651775634	3.333473322	0.001251402	0.063712269	-1.049940228
SUMO3	0.390213791	9.095925252	2.843321414	0.005537537	0.140303389	-2.343942705
ETV6	0.390054546	6.564951675	3.016566036	0.00333288	0.107953342	-1.905315045
THY1	0.390017874	5.854885519	2.999598632	0.003505898	0.11099303	-1.949200678
MRPS6	0.389878243	8.336422014	2.316800631	0.022811295	0.286516785	-3.542227081
LILRB2	0.389740875	4.479672275	3.617713225	0.000492818	0.039505315	-0.227738442
MYL5	0.389713451	5.242918619	4.182390883	6.74419E-05	0.014020479	1.545643992
AIFM1	0.389633503	7.578006967	2.976576272	0.003753962	0.114920431	-2.008428437
FCER1G	0.389522219	5.950409649	2.419728253	0.01756651	0.25195408	-3.32453236
STK17B	0.389483847	6.131276	2.502534109	0.014157783	0.227268579	-3.143437817
LAP3	0.389375065	8.206945476	2.482648267	0.014917277	0.233696879	-3.187407805
ATP5O	0.388784893	11.66891294	2.124915876	0.036366295	0.358095643	-3.925690912
FBLN5	0.388712077	8.289083065	1.653672477	0.101718409	0.558098748	-4.738933565
RARS2	0.388599397	7.62570125	3.999749074	0.000130785	0.019772934	0.95287982
MAPKAPK5	0.38830062	5.30678253	3.940430901	0.000161556	0.021763249	0.764186712
S100A6	0.388112364	10.72567149	3.212954791	0.001830096	0.077305765	-1.383096608
ZNF641	0.387877681	6.751672352	4.092128107	9.37618E-05	0.016370409	1.250507102
PLXDC1	0.387720928	6.244983585	2.215202021	0.029299576	0.322613894	-3.748930949
ITGB1BP1	0.38763351	8.006303967	2.336640256	0.021703961	0.279020283	-3.500910325
PLBD1	0.387525282	7.872435148	3.12313671	0.002414853	0.090494916	-1.625161853
FIS1	0.387485346	9.846654325	2.222859027	0.028759603	0.319690274	-3.733638851
TMEM71	0.387441285	7.832861016	2.318826786	0.022695962	0.285892795	-3.53802173
LIG4	-0.387357161	4.713492177	-2.237583327	0.027745688	0.314081449	-3.704100718
ICA1L	-0.38723156	6.446472729	-3.507478388	0.000711468	0.047729467	-0.552542141
RFC5	0.387180894	5.622014009	1.93168279	0.056581429	0.438744809	-4.281654776
CHCHD7	0.38648179	7.693501429	2.913182883	0.004523267	0.127018744	-2.169604514
VPS53	0.386466562	6.143705404	4.222595314	5.81578E-05	0.012952816	1.678449322
HRC	0.386083121	10.85681514	3.938352625	0.000162751	0.021863366	0.757610448
AHCYL1	0.385346143	9.133536819	3.929220575	0.000168102	0.022416953	0.728742125
SFXN3	0.385215621	6.808012953	3.046557097	0.003046265	0.102121958	-1.827258866
CHIC2	0.384949913	5.604240406	2.380277439	0.019434295	0.264474977	-3.408948747
CNOT6L	0.384894463	6.608497601	2.961540549	0.003924624	0.117513049	-2.046910689
TSC22D3	0.384765239	9.242425864	1.963616382	0.05269712	0.424082286	-4.22495491
GPATCH4	0.384739031	5.60285404	3.676392209	0.000404141	0.035740542	-0.051863144
SH3RF3	0.384688467	5.972103442	3.84093636	0.00022928	0.026812617	0.45204081
ATPAF2	0.384651472	5.479792981	3.543748625	0.000631004	0.045142032	-0.446488525
NAMPT	-0.384452081	7.64973497	-2.060410131	0.042279844	0.382458695	-4.047932334
FGFR2	-0.384413152	4.304411823	-3.231017437	0.001729764	0.075433456	-1.333769659
MFN1	0.384223399	7.095155796	2.630423693	0.010049192	0.189396606	-2.853496866
P4HA1	0.384161624	7.950930765	2.613574754	0.010520348	0.193684276	-2.892398811
TRPV2	0.384123104	5.19320876	4.10936847	8.80716E-05	0.016161716	1.306551889
CACNB2	-0.3840296	7.35091205	-2.294909004	0.024090816	0.2942304	-3.587457497
FGFR1OP2	-0.383864403	7.960668216	-2.343836957	0.0213142	0.277333141	-3.485846521
METTL6	0.383753488	4.155927836	3.678873463	0.000400747	0.03556955	-0.044381273
SERPINH1	0.383623694	7.181681125	2.491036413	0.014592567	0.231111571	-3.168897458
PPARG	0.383563904	5.104922174	2.568082973	0.011893879	0.205986012	-2.996371287
FBXO9	0.383522335	9.628452406	3.518245327	0.000686623	0.046926364	-0.521143958
RNASET2	0.383496568	7.776257038	2.694927937	0.008416917	0.174846111	-2.702615604
RP11-363E7.4	0.383347213	3.937755169	3.506098676	0.000714713	0.047771282	-0.556560457
COPG1	0.383237485	7.895156622	3.189654035	0.001967563	0.081067439	-1.446409806
GORASP1	0.382920042	6.494548334	3.350884079	0.001183647	0.06228671	-1.001033283
RIMKLA	0.382906801	5.203478631	4.358911422	3.49865E-05	0.009873136	2.134748779
KCNQ4	0.382815587	4.746395671	3.639701953	0.000457619	0.038082435	-0.162072596
ERGIC3	0.382806622	8.394894644	2.935783988	0.004233712	0.122800102	-2.112464822
IMPDH2	0.382671552	9.048860722	3.878630016	0.000200929	0.024521863	0.5696492
OPTN	0.382549837	9.02270121	4.11190288	8.72636E-05	0.016118711	1.314803828
WIPI1	0.38242562	8.08525137	2.863770832	0.005220906	0.136189432	-2.293270588
RNASEH1-AS1	0.382248324	4.589054912	3.144910455	0.002258948	0.087718733	-1.566975405
TYMS	0.382132011	4.869213341	2.423832037	0.017381715	0.250719913	-3.315681829
WDR46	0.381984427	5.808577731	3.736327492	0.000329337	0.031778323	0.129872613
JAM3	0.381543707	8.527037455	3.560187639	0.000597442	0.044023072	-0.398156399
C11orf54	-0.381243527	7.755435823	-2.831720493	0.005724903	0.14325357	-2.372556051
TAPBP	0.381241812	8.614261485	2.977777516	0.003740628	0.114865016	-2.005347197
IMP4	0.381216376	8.160630628	4.718908566	8.76058E-06	0.004186367	3.381988395
GADD45A	0.381205946	7.553469823	2.961964778	0.003919712	0.117430286	-2.045827082
PRMT2	0.381171033	7.477113595	2.809250076	0.006104451	0.148206417	-2.427704131
FYTTD1	0.381147395	8.252000912	2.082272664	0.040188975	0.374360411	-4.006882129
CDKN1A	0.381128898	7.905684612	2.218544521	0.029062781	0.32119533	-3.742261282
MCC	-0.380934174	8.046051001	-2.530093668	0.013162582	0.217684256	-3.082001835
NQO2	0.380915497	8.565683156	2.19801049	0.030544341	0.32958254	-3.783093777
KIF9	0.380827026	7.241557567	4.243786666	5.37727E-05	0.012457711	1.748778658
IL10RA	0.380585403	5.148939148	3.037338315	0.003131836	0.103652023	-1.85131792
MT3	-0.380561958	4.661550454	-2.852350884	0.005395616	0.138565202	-2.321605155
SIPA1L1	0.380499307	5.259191885	3.482817286	0.000771613	0.049516377	-0.624188803
FBXW7	0.380365232	7.289626817	3.749612541	0.000314642	0.030719705	0.170438881
CDKN2D	0.380078459	4.321823631	3.481069056	0.000776054	0.049742986	-0.629253577
POLR3K	0.37996909	6.073869428	3.124299373	0.002406281	0.09045427	-1.622062903
COL6A3	0.379760565	9.154574141	2.214456587	0.029352615	0.322843333	-3.750417177
MYPN	0.379721441	7.4591236	2.955716667	0.003992632	0.118833501	-2.061773898
SNHG18	0.379492294	4.649693825	3.151030251	0.002216847	0.086665739	-1.550564029
DIS3L	0.379464912	7.496352411	3.076746877	0.002780979	0.097094522	-1.74806291
ARPC1A	0.379463067	8.316333332	2.695227389	0.008409938	0.174846111	-2.701907984
FPR3	0.379100207	4.315913337	2.917541288	0.004466047	0.126271448	-2.158613649
FAM127A	0.379002033	10.36822939	2.982734019	0.00368607	0.113669416	-1.99262295
GPN2	0.37897366	5.242512656	4.43583792	2.61581E-05	0.008261613	2.396242281
MCUR1	0.378605192	8.379286324	2.58898146	0.011243971	0.200481623	-2.948800278
PTPN11	0.378582572	9.545126177	2.365727158	0.0201665	0.269256011	-3.439777611
GRSF1	0.378525142	8.261916992	3.179489817	0.002030498	0.082235151	-1.473915371
SYTL5	0.378451842	3.156382177	3.731878627	0.000334403	0.032132629	0.116310748
EIF5	0.37843925	9.461181989	2.147907659	0.034439077	0.349660513	-3.881302397
MEF2C	0.37818192	8.38607811	2.912661213	0.004530161	0.127018744	-2.170919145
RBFOX1	-0.37805892	8.253550144	-3.427614914	0.000924086	0.054094667	-0.783196814
YIPF5	0.37805182	8.387480207	2.390504914	0.018933857	0.261247627	-3.387180221
CUL2	0.377787061	6.229602847	2.915102907	0.004497977	0.126708678	-2.164764317
CPXM2	0.377611112	6.110021174	2.613146299	0.010532585	0.193684276	-2.893385292
COL15A1	0.377606806	9.79518513	1.787702337	0.077228898	0.499998814	-4.52667935
EIF2S2	0.377594185	9.163974486	3.199073507	0.001910869	0.079422832	-1.420858361
TPI1	0.377593631	11.46044222	3.200998641	0.001899472	0.079156715	-1.415628966
HPR	-0.377521939	5.577250186	-1.935732522	0.056075787	0.437147501	-4.274511288
UCHL3	0.377514351	7.30379565	2.687201368	0.008598847	0.176291704	-2.72085098
SYAP1	0.377239117	6.728530612	3.157945355	0.002170156	0.085732143	-1.531989702
LOC283861	0.377194284	4.771141836	3.386002045	0.001057336	0.057983771	-0.901797605
PPP1R16A	0.376935835	7.880198242	2.730783103	0.007617643	0.165868036	-2.617420083
ANKFY1	0.376928974	6.690807168	3.272917336	0.001516486	0.070172405	-1.218521246
ECI2	0.376864224	9.131562045	2.986498799	0.003645122	0.112980195	-1.982946667
RNPEP	0.376856365	6.773655288	3.652812637	0.000437781	0.037225026	-0.122782581
ASL	0.376830423	5.56161589	3.654696916	0.000434998	0.037161759	-0.117127399
EGF	-0.376769343	4.92803219	-2.86003128	0.005277536	0.13694792	-2.302559203
GLUD2	0.376639597	5.549746237	2.500962674	0.014216513	0.227810032	-3.14692344
MED17	0.376589702	6.279196616	2.188192658	0.031275732	0.334049747	-3.802497305
PITPNB	0.376391972	9.227316027	2.934505087	0.004249629	0.123131144	-2.115707697
TIA1	-0.376380945	8.331127813	-2.582641007	0.011437676	0.20205516	-2.963267702
IGLL3P	0.376186737	5.577280259	1.999630786	0.048590695	0.408031986	-4.159993051
DIAPH1	0.376017094	6.375248589	3.332626935	0.001254787	0.063712269	-1.052312779
EFEMP1	0.375748098	9.785656937	1.856149261	0.066742419	0.472891769	-4.412375344
PARP12	0.375512247	5.999719392	2.804626154	0.006185358	0.149108779	-2.439007358
BRI3	0.375484364	9.40642742	3.045684595	0.00305427	0.102260993	-1.829538408
VWF	0.375428646	10.42803298	2.234529059	0.02795339	0.315579517	-3.710242054
FAM65C	-0.375076825	5.620709862	-2.50314983	0.014134831	0.227033453	-3.142071563
SERTAD4	0.374827243	5.513935879	2.403189558	0.018329128	0.25746186	-3.360068764
RPS3	0.37467707	11.09117091	2.025800739	0.045780995	0.397071965	-4.11211549
CD53	0.374590097	5.877609637	2.977500448	0.0037437	0.114865016	-2.006057977
EVI2B	0.374515855	4.776816179	2.283362885	0.024790827	0.297310476	-3.611160545
USP11	0.374408269	8.920490671	2.889572093	0.004845153	0.130863982	-2.228912254
SLA	0.374308756	5.183482631	2.986072921	0.003649733	0.113036161	-1.984041757
B4GALT6	-0.374263747	5.473839747	-2.881518439	0.004959682	0.132536968	-2.249051928
C16orf58	0.374083242	5.687104694	2.941308885	0.004165579	0.121729018	-2.098442299
ECM1	0.373994578	7.181726473	2.451980296	0.016160245	0.242603356	-3.254624604
HCST	0.373901867	5.251868349	3.324474313	0.001287834	0.064598459	-1.075142248
CAT	0.373758451	9.454215509	2.507693414	0.01396649	0.225783594	-3.131980648
SYNE2	-0.373706044	8.41771929	-2.537792693	0.012896037	0.2156085	-3.064735961
COMMD6	0.373413365	10.04063514	2.396999278	0.018622062	0.259206023	-3.373315144
PPM1E	-0.373263145	4.168805628	-1.751317778	0.083337513	0.515380449	-4.585820625
CHPF2	0.373077272	6.79498637	3.77676454	0.000286526	0.029774859	0.25366524
ENO2	0.373017065	6.347484648	3.207321473	0.001862483	0.078151389	-1.398436489
RIT1	0.372957594	5.150135865	2.757496331	0.007067822	0.159091474	-2.553335334
CENPB	0.372705981	5.652561032	3.307235837	0.001360419	0.06635227	-1.12327353
ST3GAL4-AS1	0.372565901	4.085203229	3.659584379	0.000427857	0.03679273	-0.10244912
COL8A1	0.372539392	7.327048738	1.830235511	0.070563185	0.483172766	-4.456116874
NIPSNAP3A	0.37244651	5.984142649	2.114014627	0.03731227	0.361390323	-3.946587302
MFAP2	0.372131503	5.126051516	2.759415151	0.007029759	0.158852408	-2.548712093
GLIPR2	0.371938847	6.53036055	2.665338394	0.009133163	0.180272804	-2.772210798
PPIB	0.371922968	10.48043752	2.346401467	0.021176815	0.276158319	-3.480468795
NMRK1	-0.371878847	7.354625384	-2.290014579	0.024385396	0.29575677	-3.597518147
GRIP2	0.371872864	6.302548302	2.511005165	0.013844925	0.224631088	-3.124615615
C15orf41	0.371779753	6.304582811	2.676465154	0.008857577	0.178368167	-2.746116292
RPL37A	0.371586061	13.62149299	2.524341483	0.013364948	0.220098951	-3.094872354
ARPC1B	0.371486809	7.982910712	2.770864175	0.006806507	0.156627012	-2.521070985
HLF	-0.371395391	6.719293689	-2.759426356	0.007029537	0.158852408	-2.548685087
ZNF880	0.371360087	4.611339358	2.143343697	0.034814422	0.351230268	-3.890147754
FLVCR1	-0.371092911	5.402819393	-2.582517562	0.011441477	0.20205516	-2.963549075
PDGFD	0.370975707	7.951821328	2.391781881	0.018872186	0.260894247	-3.384456563
RRAGC	0.370923812	7.714438213	4.219176344	5.88968E-05	0.012952816	1.667123724
SRPK2	0.370828351	7.638730455	3.207964163	0.001858761	0.078115118	-1.396687464
PTCD3	0.370787656	8.206304989	2.864657576	0.00520756	0.13611468	-2.291066558
SYT11	0.37078725	5.789195385	3.32946195	0.001267521	0.064108875	-1.061180636
CADM2	-0.37060043	3.858858934	-2.791719462	0.006416415	0.151934811	-2.470476327
PAG1	0.370368068	6.507773266	2.592185612	0.011147213	0.199968021	-2.941477669
LINC01140	0.370308683	6.809999725	2.394430777	0.018744826	0.259856328	-3.378802659
SERPINE1	0.369944543	4.869645985	2.666225562	0.009110907	0.180158716	-2.770133571
CFL2	0.369865518	10.33568843	2.415320534	0.01776694	0.253432681	-3.334023863
ATAD2	-0.369803918	4.520432933	-2.843506004	0.005534602	0.140303389	-2.34348664
SLC7A1	0.369420045	6.681087031	2.215112336	0.029305953	0.322613894	-3.749109783
COX8A	0.369391474	11.44950486	2.391314381	0.018894743	0.260942174	-3.385453847
C10orf10	0.369368432	7.902279271	2.149067272	0.034344271	0.349517435	-3.879052281
CSNK2B	0.369321443	9.226208514	2.923775505	0.00438536	0.125151138	-2.142869177
JAZF1	0.369289851	6.537717376	2.749016145	0.007238309	0.161269165	-2.573735573
CALCRL	0.369214958	4.665092665	2.54357749	0.012698969	0.213833122	-3.051733377
WRAP73	0.369003139	4.99838315	2.929536188	0.004311997	0.124239382	-2.128296311
APMAP	0.368931299	7.523528145	3.87778298	0.000201528	0.024532243	0.566997614
TMEM214	0.368874675	6.806933691	2.603401022	0.010814428	0.196307714	-2.915785873
MNDA	0.368858261	4.506528124	2.414937133	0.017784471	0.25361657	-3.334848761
ADCY6	0.36875753	7.421177359	3.390450025	0.001042274	0.057620139	-0.889172645
CHCHD2	0.368729068	11.12391791	2.154065189	0.03393825	0.347615932	-3.869341873
ZC3H15	0.368436055	8.636943541	2.008222866	0.047652401	0.403703849	-4.144336278
PSMG1	0.368117198	6.052142271	2.717067077	0.00791485	0.169703696	-2.650122125
CCDC113	0.368030358	4.71730057	3.139400257	0.002297491	0.08876677	-1.581730538
RANBP10	0.367821574	5.939489447	3.947473393	0.000157569	0.021645969	0.786488789
FOSB	-0.367778206	5.690945356	-1.220482888	0.225506816	0.743983487	-5.317570774
ALDH18A1	0.367658386	6.326805961	3.515569982	0.000692718	0.047166102	-0.52895236
PCYT2	0.367629718	5.907514629	3.257345914	0.001592697	0.072390397	-1.261485584
CREBL2	0.36754047	8.234290438	3.382452084	0.001069503	0.058592266	-0.911864662
DFNA5	0.36751962	7.050954599	2.807565577	0.006133812	0.148381169	-2.43182369
SHD	-0.367508868	5.75605347	-2.482458587	0.014924694	0.233746097	-3.187825754
TMEM242	0.367504639	6.363035448	3.101762819	0.002577586	0.093326339	-1.681969
MARCH5	0.367439945	6.175141306	2.901753091	0.004676547	0.129101032	-2.198364104
PPP2CA	0.367312762	9.807379785	2.365921675	0.020156552	0.269256011	-3.43936656
RP11-727F15.11	0.367292885	4.836766149	3.339339644	0.001228176	0.063111404	-1.033483391
PITX2	-0.367148918	4.537845244	-1.18190821	0.240391489	0.757179917	-5.360976428
PREB	0.367058869	7.432079358	3.098464439	0.002603588	0.093652099	-1.690707858
LMNA	0.367048911	8.707908865	3.708453401	0.000362321	0.033747673	0.04509153
UBA1	0.366916542	8.550810719	2.869261963	0.005138763	0.135173174	-2.279613208
ETFB	0.366907914	9.607785755	2.591129662	0.011179017	0.200004166	-2.943891736
SLMO2	0.366001693	6.959440571	3.349551798	0.001188707	0.062372906	-1.00478253
OAS2	0.365926785	4.447049776	2.584280996	0.011387287	0.201618189	-2.959528529
ZMAT2	0.365901746	7.499583188	3.503643046	0.000720522	0.047923461	-0.56370941
SEMA5B	0.365880632	6.069856994	2.909856274	0.004567394	0.127479757	-2.177984424
TKTL1	-0.365851237	6.075678811	-2.226972232	0.028473152	0.318406774	-3.725404858
ZC3H13	0.36544773	7.553220141	2.9980815	0.003521766	0.11130206	-1.953114996
NUDT16L1	0.365333961	6.529869335	3.92434338	0.000171028	0.022641517	0.713343078
GPR34	0.365220998	4.782354615	2.438904632	0.016717778	0.246698358	-3.283063436
PIGT	0.365207826	8.54416934	2.836784214	0.005642415	0.142099978	-2.360078376
EIF2S3	0.365115253	8.437889058	3.041530662	0.003092649	0.102925676	-1.840384017
SMTNL2	-0.364943284	4.983014068	-3.049891532	0.003015851	0.101494755	-1.818542354
SNAI2	0.364857783	6.455160922	2.080502851	0.040354853	0.374919559	-4.010219758
KIF21A	-0.364580242	7.494892561	-2.341843349	0.021421545	0.277865557	-3.490023517
STRIP2	-0.364566401	6.14544411	-2.913299875	0.004521722	0.127018744	-2.169309662
HPN	-0.364254706	5.034506395	-3.091327664	0.002660687	0.094653193	-1.709591076
LINC00622	-0.364239992	3.827157926	-2.533558061	0.013042035	0.216669943	-3.074238133
PFN1	0.364103705	9.245620428	2.499497424	0.014271471	0.228422911	-3.150171835
LSM3	0.364029409	9.476488129	2.92165177	0.004412694	0.12571662	-2.148235728
NAAA	0.363918269	5.645569566	3.55200542	0.00061393	0.044459079	-0.422233393
CYP4B1	-0.363907145	4.476192028	-1.324010294	0.188891248	0.701474104	-5.194443954
SEC13	0.363587949	8.374245453	4.235971346	5.53515E-05	0.012662518	1.722815078
LINC00667	0.363475317	6.253939883	3.181470833	0.002018086	0.082097361	-1.468559899
AP2B1	0.363311206	8.47722319	2.767883368	0.006863999	0.157440513	-2.528276641
MYOM1	0.363192358	10.10477087	3.369768186	0.001114062	0.059893154	-0.947768544
PLA2G12B	-0.363077725	5.746403237	-2.101340562	0.038438794	0.366712275	-3.970760516
TOMM22	0.36305238	7.648696531	2.372101673	0.019842758	0.267546929	-3.426291737
ZNF593	0.363036245	6.399108849	3.055617021	0.002964285	0.100478795	-1.80355765
DNAJA1	0.362999749	8.539310568	2.65130193	0.009491909	0.183966731	-2.804998376
BSG	0.362719843	8.794717976	2.381879839	0.01935512	0.264117593	-3.405543523
MMS19	0.362602224	6.725323429	3.362958327	0.0011387	0.060918197	-0.967002742
C1QTNF2	0.362558028	5.341156258	2.717827935	0.007898091	0.169477277	-2.648311681
ICAM3	0.362470022	6.750196116	3.253896223	0.001610059	0.072512315	-1.270982469
ARSB	0.362246299	4.036019449	2.613848343	0.01051254	0.193684276	-2.891768823
PTPN1	0.362120898	6.659379026	3.367511692	0.00112217	0.060269774	-0.954145201
ADAM11	-0.361944756	6.413683634	-3.662811838	0.000423203	0.03666978	-0.092748496
IDH2	0.361865727	9.230351527	2.346007396	0.021197875	0.276279815	-3.481295489
TMEM204	0.361752668	7.491814241	2.269259518	0.025670136	0.301802455	-3.639970155
YBX3	0.361642576	11.46216053	2.697568171	0.008355558	0.174489777	-2.696374342
CFH	0.361532147	9.376211829	1.783810499	0.077864057	0.502403097	-4.533059201
PDCD6	0.361417086	7.020064822	2.602615776	0.010837432	0.196529549	-2.917587752
PTPN14	0.361334898	7.437775243	3.00420154	0.003458158	0.109991153	-1.937315078
FGD4	0.361290182	6.258258867	2.299170072	0.023836915	0.292872662	-3.57868332
DDB2	0.361279916	6.096349305	3.038157548	0.003124143	0.103522723	-1.849182257
FDX1	0.361212752	7.539894958	2.107196889	0.037914656	0.364662159	-3.959607001
TMEM135	0.361199322	6.483095073	2.557562093	0.012233715	0.209024485	-3.020195337
TRUB1	0.360880224	6.273428805	2.393256622	0.018801185	0.260245138	-3.381309494
DARS2	0.360690041	4.409040761	3.316275485	0.001321891	0.065465918	-1.098057965
BTG1	0.360312141	10.37886389	2.696073619	0.008390241	0.174690193	-2.699907949
TMEM87B	0.360013526	4.344560522	2.519495941	0.013537583	0.221872703	-3.10569475
MARCH1	0.35999623	4.274591244	3.094007636	0.002639111	0.094268118	-1.702504179
KBTBD11	0.359957646	4.879764109	3.512984545	0.000698658	0.047452329	-0.536494176
TMEM203	0.359764272	7.622129348	2.709938366	0.008073455	0.171280968	-2.667064104
ZNF271	0.35973964	7.613770131	3.108376959	0.00252617	0.092628399	-1.664423042
PSMB10	0.359619929	7.534280582	3.339567111	0.001227284	0.063111404	-1.032844832
ZPR1	0.359575616	6.263912475	3.545293477	0.000627775	0.045103317	-0.441953533
ATXN2	0.359575556	6.805716532	3.690631959	0.00038503	0.03491129	-0.008875907
B3GALT2	-0.359554544	6.839311681	-1.674272944	0.097589048	0.549304072	-4.707313785
CHID1	0.359426496	7.101186365	3.037701449	0.003128424	0.103601797	-1.850371319
CISH	0.359341588	6.036991574	3.053298278	0.002985069	0.100995466	-1.809628949
TBC1D16	0.359290379	6.437619216	3.183971653	0.002002519	0.081817529	-1.461795463
SYNPO2	-0.359221101	8.211311334	-2.515477029	0.013682284	0.22317389	-3.114657341
CYB561D1	0.358946502	5.976198	3.894711944	0.000189881	0.024189109	0.620068395
GATA6-AS1	0.358893695	8.026107131	3.458147742	0.000836559	0.051503651	-0.695483134
LOC101928988	-0.358870469	3.394227176	-3.456095975	0.000842186	0.051656838	-0.701395637
CKAP2	0.358761005	4.879596989	2.703879113	0.008210535	0.173105956	-2.681435096
FAM49A	0.358663471	4.001099351	3.027635839	0.0032243	0.105688611	-1.87657627
CA14	-0.358607822	4.702836812	-2.300997496	0.023728751	0.292463814	-3.574915987
EXOC2	0.358570293	5.289577488	3.434395594	0.000903934	0.053534085	-0.763767907
P2RY2	0.358549911	4.790384082	3.095060146	0.002630681	0.094268118	-1.699719596
YIF1B	0.358492761	5.328645659	3.161206576	0.002148456	0.085182607	-1.523218796
TPM4	0.358400149	6.835082522	3.051519863	0.003001102	0.101326883	-1.814282984
JPH1	-0.358391943	6.782067684	-2.752797969	0.00716182	0.160152361	-2.56464435
RPS24	0.358188063	12.78939088	2.599813358	0.010919891	0.197387631	-2.924014602
TMEM261	0.358169251	9.794142302	2.200039518	0.030395063	0.328875853	-3.779074044
HINFP	0.358145436	5.273743189	3.750821019	0.000313336	0.030689129	0.174134073
RPL19	0.358127306	11.59656825	2.66882213	0.009046052	0.180045602	-2.76405058
GUSB	0.358121374	8.193590163	3.499689174	0.000729969	0.048027752	-0.57521231
COPS7A	0.358092275	7.958928307	3.475059159	0.000791506	0.050145527	-0.646650323
PINK1	0.358001961	8.79754705	4.113369379	8.67993E-05	0.016087303	1.31958022
MMGT1	0.357940145	8.279580618	2.122238039	0.036596723	0.358846094	-3.930832947
ENO1	0.357680939	8.600043434	2.667551703	0.009077731	0.180088884	-2.767027437
PTDSS1	-0.357618579	9.714641082	-2.910332478	0.004561053	0.127427487	-2.176785318
CHMP2B	0.357576799	6.973800227	2.19574148	0.030712033	0.330417243	-3.787585024
ACTR3	0.357439601	9.778371489	2.583002554	0.01142655	0.201987274	-2.96244355
LOC440416	0.357319786	5.076182155	2.488832102	0.014677278	0.231462407	-3.173766983
LAPTM4B	0.357188301	11.93613866	2.713782465	0.007987573	0.170269486	-2.657932912
EXOSC7	0.357184313	7.4264519	3.928292145	0.000168655	0.022436021	0.725809729
LOC100131262	0.357064101	4.661581205	2.985415131	0.003656866	0.113036161	-1.985732933
MYL3	0.356831391	8.799490128	1.534490339	0.128457659	0.61234834	-4.914638503
ZNRF1	0.356782811	6.344428667	3.200623138	0.00190169	0.079188795	-1.416649169
ESM1	0.356729773	3.670996361	2.804919375	0.006180198	0.14905264	-2.438291034
DCTD	0.356689391	6.956737839	2.949756176	0.00406336	0.120231371	-2.07696121
ICK	0.356595479	3.8798355	2.472823085	0.015305835	0.236480499	-3.209020802
GRIN2C	-0.356450321	5.980700812	-2.387200478	0.019094278	0.262306447	-3.394222406
TMED9	0.356102848	9.015381953	3.386865952	0.001054394	0.057946627	-0.899346508
PYCARD	0.356095901	4.982758814	2.698033562	0.008344784	0.174474598	-2.695273669
LACC1	0.355859754	5.756975515	2.143224013	0.034824312	0.351230268	-3.890379485
TESC	-0.355780914	6.72758082	-2.613348179	0.010526817	0.193684276	-2.892920498
SUCLG1	0.355746551	10.68603136	3.076004791	0.002787234	0.097165162	-1.750017058
GALNT15	0.355741037	5.279518803	2.437817367	0.016764903	0.246949716	-3.285422241
LAT2	0.355445373	4.418848933	2.99236701	0.003582135	0.11217252	-1.967844498
AGO2	0.354993613	5.235268707	2.90135105	0.004682025	0.129101032	-2.199374037
UBR3	-0.354967259	9.221451953	-2.509965892	0.013882971	0.224970795	-3.126927763
THAP1	0.354943096	5.375911544	1.89538216	0.061288551	0.455601841	-4.34507493
GPR183	-0.354613317	4.537292844	-2.219761291	0.028976997	0.320765401	-3.739831104
MTUS2	-0.354573887	8.995515836	-2.30331039	0.023592474	0.291738582	-3.570144053
SMYD1	0.35430847	8.794891264	2.803976949	0.006196795	0.149192916	-2.440593113
GRIP1	-0.354253116	4.248617182	-2.445587295	0.016430726	0.244306588	-3.268545479
SYNPO	0.354249132	9.715499103	2.810770458	0.006078061	0.14795991	-2.423984179
RGS1	0.354048907	4.651614389	1.496456237	0.138073948	0.631161176	-4.968098579
NFKBIZ	-0.354043395	7.891934879	-1.823988144	0.071511119	0.485326948	-4.466577319
PPARA	0.354002396	7.612033541	3.757285	0.000306441	0.030345903	0.193913451
M6PR	0.353899027	7.356135963	2.254630297	0.026611103	0.307733097	-3.669687179
IMP3	0.353813826	7.520015296	2.807730338	0.006130935	0.148381169	-2.431420847
FAP	0.35367263	4.225977546	2.428188017	0.017187462	0.249889511	-3.306273145
FRMD6	0.353620479	5.901745827	2.4769283	0.015142397	0.235426174	-3.199999328
ATP9A	0.353504204	6.986744254	3.457880732	0.000837289	0.051503651	-0.696252716
SERPINF1	0.353468593	9.365545408	2.092013394	0.039286499	0.370658921	-3.988466652
LOC100129034	0.353441046	6.349968115	3.533575481	0.000652659	0.045631862	-0.476315927
NAP1L1	0.353423514	10.86546746	3.980223263	0.000140235	0.020071575	0.890556479
ORMDL2	0.35332771	6.34933403	3.040964017	0.003097919	0.103028417	-1.841862567
CCND2	0.353322517	9.997601499	3.614496446	0.000498177	0.039763279	-0.237320615
CLEC7A	0.353229016	4.533785674	2.877955849	0.005011135	0.133298317	-2.257946176
ACO2	0.353055231	10.27260128	2.833686658	0.005692744	0.142870931	-2.367713345
TOB1	-0.352867723	8.47783628	-2.192034753	0.03098771	0.332076258	-3.794913179
DTX4	0.352634641	4.858327272	3.460969047	0.000828878	0.051381993	-0.687348799
ATP5H	0.352339911	11.88896898	2.271440827	0.025532369	0.301508048	-3.635524603
NCL	0.352153547	9.537231544	3.069571227	0.002842015	0.098408591	-1.766942952
CXCL14	0.352103359	4.841704973	1.300071131	0.1969346	0.711056816	-5.223771328
PLEKHB2	0.352007078	7.668263429	3.056557271	0.002955896	0.100412908	-1.801094691
LLPH	0.35193918	5.461808883	2.988461145	0.003623946	0.112835564	-1.97789912
SCRG1	0.351717349	6.047162545	2.025479108	0.045814663	0.397290517	-4.112707337
MOB3A	0.351692455	6.55655244	3.093507114	0.002643128	0.094268118	-1.703828126
SPRY1	0.35160206	7.594633874	2.458492655	0.015888813	0.240446777	-3.240411486
TREM2	0.351598429	5.176702897	2.577993159	0.011581579	0.203801279	-2.973853802
GLCE	0.351337589	4.377620896	2.547389478	0.012570594	0.212719667	-3.043151257
ATP2B4	0.351286761	8.482158708	2.490914203	0.014597252	0.231111571	-3.169167528
PTGES3L	0.351016221	5.744919525	3.118937395	0.00244605	0.090792794	-1.636347067
CPPED1	0.35085837	5.427505502	3.561762792	0.000594316	0.043851857	-0.393516682
OLFML2A	0.350836366	7.376066052	3.079277924	0.002759742	0.096675365	-1.741395037
CKMT2	0.350550625	11.60781243	2.083248751	0.040097742	0.374282464	-4.005040265
DTD1	0.3505119	7.001551591	4.013961151	0.000124294	0.019472194	0.998371901
RPL6	0.350450754	11.75888911	2.241910854	0.027453717	0.312444608	-3.695386458
C19orf10	0.35032511	7.485712216	2.6407861	0.009768997	0.186689931	-2.829466341
LIN7B	0.350180803	6.701515024	3.984900081	0.000137914	0.020001146	0.905465366
RALBP1	0.350141793	7.924242701	2.048939831	0.043413789	0.387534517	-4.069312995
CA2	0.350048821	4.58592497	2.603957072	0.010798165	0.196142741	-2.914509644
TTC39C	0.349763788	3.911511277	3.287462625	0.001448396	0.068682608	-1.178245505
CHST6	0.349761095	4.087302118	2.897947312	0.004728636	0.129718861	-2.207919712
HRAS	0.349172461	7.040256725	3.178849205	0.002034526	0.082337328	-1.475646643
CTD-2292M16.8	-0.349132829	4.686069789	-2.313604923	0.022994254	0.288021597	-3.548853305
ACTA1	0.349064109	10.59261664	1.009489111	0.315477729	0.814773021	-5.538438351
CBLB	-0.348965704	8.075108609	-2.27352888	0.025401101	0.300932867	-3.63126557
MGAT4C	-0.348751955	3.00087773	-3.121097953	0.002429952	0.090730599	-1.63059373
LST1	0.348607455	5.392843025	2.869955456	0.005128474	0.135067106	-2.277886847
FKBP11	0.348606592	6.587337863	2.397016194	0.018621256	0.259206023	-3.373278986
NCLN	0.348554332	4.714374935	3.290984086	0.001432347	0.068132833	-1.16847395
LAMTOR5-AS1	0.348500582	3.846011388	2.818189968	0.005950768	0.146228419	-2.405806833
KPNB1	0.348490667	9.820315465	3.025503369	0.003244958	0.106126556	-1.882119028
TMEM5	0.348473307	6.583698438	3.628900471	0.000474601	0.03878742	-0.194365568
CTSZ	0.348346826	6.680558359	1.847070611	0.068060796	0.476692199	-4.427764315
CDC42EP5	0.348100941	6.498444375	2.720388371	0.007841929	0.168804494	-2.642216066
NR4A1	-0.347949987	7.777169076	-1.778182784	0.078790162	0.504063444	-4.542261864
TSTA3	0.347850341	6.398832279	3.860923587	0.000213802	0.025523244	0.514303918
XG	0.347800249	3.870996862	2.918400593	0.004454845	0.126241386	-2.156445106
BMPR1A	-0.347516453	7.16582305	-2.668121495	0.009063511	0.180058913	-2.765692452
DPEP2	0.347447994	4.691558551	3.2097529	0.001848439	0.077800932	-1.391818131
TMEM218	0.347421295	6.236286837	3.130142681	0.002363628	0.089495397	-1.606474436
ARMC10	0.347404941	6.572169575	2.772149336	0.006781856	0.156512831	-2.517962311
COPZ2	0.347376029	7.623433291	3.081676482	0.002739756	0.096331922	-1.735072176
DOLK	0.347321295	5.90033883	2.70221548	0.008248541	0.173425903	-2.685376086
LOC646214	-0.347308901	5.169758266	-2.198238924	0.030527503	0.329469253	-3.782641389
SELENBP1	-0.347216552	7.386378484	-2.106439454	0.037982096	0.364825877	-3.961051126
FUCA2	0.346918273	7.040542771	2.999000708	0.003512144	0.111062154	-1.950743557
PSMA7	0.346723433	9.688787052	2.961106687	0.003929653	0.11757508	-2.04801877
MTDH	0.346630884	8.838772771	2.272494881	0.02546603	0.301375582	-3.633375065
LHFPL2	0.346588008	5.815259774	3.433592544	0.000906298	0.053569586	-0.766070418
EIF3I	0.346571944	8.452281261	3.194176511	0.00194015	0.080361889	-1.434149393
ABCG1	0.34656189	5.249102082	1.974213318	0.051459266	0.419617506	-4.205952068
HNRNPU-AS1	-0.346403249	5.948433667	-2.12183949	0.036631126	0.359054644	-3.93159775
ENC1	0.346365528	6.64583574	2.732701099	0.007576903	0.165540961	-2.612836186
CBS	0.346190419	5.610087693	2.45712365	0.015945532	0.240617328	-3.243402025
NBPF20	0.346032227	4.690499478	2.838467894	0.005615231	0.141741801	-2.355925499
PEX12	0.346014139	5.689013406	2.231452119	0.028164011	0.316907184	-3.716421448
EGR3	-0.345896656	5.122544125	-1.544974773	0.125902083	0.607704852	-4.899678674
ADAM19	0.345799379	6.660204404	1.910539091	0.059284479	0.449314389	-4.318728595
ZNF738	-0.345717858	4.528816576	-2.377031614	0.019595555	0.265260448	-3.415840249
L3MBTL4	-0.345623657	4.447410831	-3.558081816	0.000601645	0.044180389	-0.404356883
DCPS	0.345568549	5.877512845	3.379587826	0.001079416	0.058907539	-0.919981356
DNAL1	0.345521587	5.080994537	3.279998025	0.001482974	0.06969301	-1.198932085
KIAA1429	0.345473121	6.395563828	3.503285249	0.000721372	0.047923461	-0.564750737
PLOD1	0.345355397	7.384887291	4.006624024	0.000127606	0.019772934	0.974872586
ISCA2	0.345311605	7.801822727	2.465250239	0.015611477	0.238623852	-3.225628701
AVEN	0.345311446	6.657766569	2.657095797	0.009342307	0.182503307	-2.791482267
TMEM119	0.345134059	4.326905788	2.716095109	0.007936307	0.169958879	-2.652434284
DCAF13	0.345080583	6.317633276	2.460637136	0.015800329	0.239767687	-3.235724055
MGC24103	-0.345060043	5.206945748	-2.410854841	0.017972082	0.254895384	-3.343624862
PTPN3	0.344995874	5.092114097	2.840195943	0.005587455	0.141236289	-2.351661073
POLR2E	0.344981148	7.751351738	2.635476197	0.009911677	0.188101687	-2.841790046
FAM222B	0.344848513	7.400558083	2.774122045	0.006744175	0.156129192	-2.513188196
HDHD1	0.344748722	7.183641697	2.987198296	0.003637561	0.112913467	-1.981147727
LTBP1	0.344688539	9.873033553	2.759215675	0.007033707	0.158852408	-2.54919284
EPB41L4B	-0.344682751	5.288927256	-3.05711495	0.00295093	0.100412908	-1.799633582
TSC1	0.344565419	7.822117821	3.104975686	0.00255249	0.093100317	-1.673449619
VAV3	0.344275046	4.528220596	3.223106082	0.001773059	0.075983714	-1.355401097
ANKH	0.3442351	9.219419274	2.646669209	0.009613089	0.185329919	-2.815787798
DPH3	0.34420293	6.795973684	2.448647651	0.016300745	0.243575637	-3.261885425
ADAMTS8	-0.344189362	5.270400894	-2.827480092	0.005794827	0.144298519	-2.382990822
FAM114A2	0.344174578	6.329343425	2.64156786	0.009748148	0.186546988	-2.82765019
NCBP2	0.344112836	6.673898815	2.815139213	0.006002809	0.146922868	-2.41328579
COPG2	0.344042034	5.22035209	2.785456934	0.006531349	0.153575699	-2.485702213
DNAJC6	-0.343971544	7.44367403	-2.240015578	0.027581254	0.312907917	-3.699204777
ZC3H8	0.343932024	5.806776921	3.018998618	0.003308734	0.107362026	-1.899006956
ATPAF1	0.343864095	9.007697881	2.947770218	0.004087181	0.120467185	-2.082015906
MOCS1	0.343740071	5.668226806	3.485283687	0.000765389	0.049474134	-0.617040207
LOC100507311	-0.343718313	4.84621758	-2.750229419	0.007213689	0.160917361	-2.570820087
GMEB1	0.343697367	5.045888575	3.243220072	0.001664919	0.074007693	-1.300324198
SYTL4	0.343533683	5.353250412	3.426213258	0.000928305	0.054225486	-0.787209425
GXYLT2	0.343510429	7.977232939	2.016192904	0.046795928	0.400652574	-4.129758521
DKK3	0.343227186	13.11806507	4.424538729	2.73045E-05	0.008346904	2.357656691
ELN	0.343172149	7.054917891	1.687240501	0.095060306	0.543729314	-4.687222049
SNX17	0.343171464	7.7269869	3.036282177	0.003141781	0.103729982	-1.854070489
RABGAP1L	-0.343069524	11.31536319	-2.378034518	0.019545602	0.26519568	-3.41371177
GRHPR	0.34301392	8.574932559	2.507160197	0.013986152	0.225906315	-3.133165694
PPM1K	0.342429185	9.903995123	2.269588091	0.025649343	0.301802455	-3.639300758
PEAK1	0.342339707	9.34058917	2.948570253	0.004077569	0.120301248	-2.079979976
HACE1	-0.342264225	4.796074887	-2.324000535	0.022403796	0.284403887	-3.527268788
CERK	0.342144047	8.066531979	3.272605787	0.001517977	0.070172405	-1.219382417
TNFSF13B	0.342113544	5.931304277	2.023723901	0.045998772	0.398003297	-4.115935666
SLC35B1	0.342028141	7.580166468	3.102855497	0.002569025	0.093326339	-1.67907239
MAP1LC3B	0.341842898	8.625694483	2.825922657	0.005820706	0.144524409	-2.386820115
PPP1R7	0.341786773	8.416047214	3.348729318	0.001191841	0.062426872	-1.007096551
HSPD1	0.34174639	10.63018882	2.499304983	0.014278703	0.228471783	-3.150598345
MAPK14	0.341669397	7.091388958	3.676032678	0.000404635	0.035740542	-0.052946959
PRDX4	0.341330933	9.340364799	1.940633516	0.055468979	0.435310543	-4.265847932
PDE3A	-0.341325798	9.445946657	-2.873383415	0.005077891	0.134317231	-2.269348362
USP16	0.341128494	7.448980333	1.594775498	0.114308856	0.58465415	-4.82730803
RNF34	0.341088217	7.079408423	4.298268816	4.39117E-05	0.011013183	1.930622867
FNDC1	0.341050623	4.235105587	1.969127802	0.052050195	0.421001198	-4.215083248
ITCH	0.340898256	5.10559313	3.094592166	0.002634426	0.094268118	-1.700957806
GZMA	0.340761572	4.135943395	2.610947096	0.010595601	0.193913444	-2.898446608
PROS1	0.340689434	8.757641432	2.34093876	0.021470409	0.277865557	-3.49191778
FAM126B	-0.340671659	6.087531307	-1.882058653	0.063097034	0.460655707	-4.368075252
POF1B	-0.340590144	5.301921549	-2.62181659	0.010287435	0.191249752	-2.87339599
FYCO1	0.34055921	8.895895799	3.90620473	0.000182344	0.023624821	0.656188031
ENOX2	0.340491496	6.052058112	3.589529922	0.000541695	0.041773143	-0.311480006
RPL11	0.340429886	11.66770655	2.550229172	0.012475724	0.211638284	-3.036750966
CYP2J2	0.340429384	8.824802042	2.328794663	0.02213604	0.282381709	-3.517286045
NDUFB10	0.340283735	11.23131654	2.081963003	0.040217956	0.374462097	-4.007466292
UAP1L1	0.340171928	5.023638449	2.762812008	0.006962833	0.158200485	-2.540521076
PLA2G5	-0.340111844	9.642802072	-2.362391545	0.020337766	0.27061751	-3.446821761
GPX8	0.340033311	6.532995101	2.855755499	0.005342977	0.137860898	-2.313167534
SLC22A23	0.339925421	4.855533486	3.469587255	0.000805827	0.05083424	-0.662470258
ZNF667-AS1	0.339918153	7.818448906	2.311650008	0.023106814	0.288571276	-3.552902809
NAPB	0.339827813	5.932491504	2.8880059	0.004867233	0.131081689	-2.232832415
FN3KRP	0.339727977	6.55100352	3.272364256	0.001519134	0.070172405	-1.220050003
IARS2	0.3396581	8.627878175	2.197851082	0.030556096	0.32958254	-3.78340944
PHACTR2	0.339644457	8.217706154	2.462994461	0.015703571	0.239162319	-3.230567307
TMEM248	0.339643975	7.237442118	3.242482442	0.001668774	0.074075706	-1.302348701
PTTG1	0.339641338	5.111893385	2.124753675	0.036380217	0.358095643	-3.926002538
GABARAPL2	0.339496866	10.42259358	2.059119738	0.042406126	0.38278285	-4.050343013
SMIM3	0.339452897	7.630967102	2.337917736	0.021634318	0.27884247	-3.498239329
ALYREF	0.339347505	6.873262532	1.569521848	0.12007626	0.597050701	-4.864277289
ADAMTS9-AS2	-0.339259229	6.061738087	-2.339457349	0.021550647	0.278354707	-3.495018554
OSMR	0.33912203	7.051702183	2.69908782	0.008320425	0.174231812	-2.692779711
IL1R1	0.339100545	7.556285846	2.086164713	0.039826255	0.372859675	-3.99953325
LRRC8B	0.339099968	4.310285694	3.34099768	0.001221685	0.063059427	-1.028828089
PTPRC	0.338872494	4.615064083	1.892560152	0.061667913	0.456648099	-4.349958987
ATP6V1B2	0.338829027	6.912365886	2.872731727	0.005087472	0.134505583	-2.270972252
PAFAH1B2	0.338668664	8.483482399	3.516613277	0.000690335	0.047116015	-0.525907867
SLC44A1	0.338608208	6.488181849	2.13508017	0.035503066	0.354414855	-3.906120288
CASP1	0.338605468	6.078730914	2.45832808	0.015895622	0.240446777	-3.240771071
EGLN3	0.338510646	6.409338394	2.05775654	0.042539885	0.383111224	-4.052888224
URI1	0.338490276	6.865398814	3.238223728	0.00169119	0.074509116	-1.314030198
DUSP5	0.338434232	5.281404719	1.767876701	0.080509768	0.508920682	-4.559044854
GUSBP11	0.338315032	6.694931449	2.452495433	0.016138625	0.242562952	-3.253501514
ETF1	0.338304589	8.228633812	2.983569561	0.003676946	0.113452033	-1.99047628
PQLC3	0.338295755	6.86362309	1.962617187	0.052815134	0.424653656	-4.226741895
YWHAH	0.338293621	7.078050596	1.961599187	0.052935599	0.424808152	-4.228561658
FOXN2	-0.338290076	7.610769814	-2.666720219	0.00909852	0.180158716	-2.768975119
BOD1	0.338223912	7.626148744	2.112547272	0.037441215	0.36206198	-3.949392673
SEC23B	0.338209852	5.278804294	2.978198636	0.003735964	0.114865016	-2.004266768
ABCE1	0.338150655	6.890199787	2.168379982	0.032798355	0.341386394	-3.841418161
TMEM208	0.338147998	7.29230546	3.20035804	0.001903257	0.079193749	-1.417369355
DUSP10	-0.338121185	4.886224011	-2.079447162	0.04045408	0.375267531	-4.012209427
EXT2	0.338084379	6.516730158	3.569276707	0.000579618	0.043175204	-0.371363238
CSNK2A1	0.337987152	7.761823224	3.041498582	0.003092947	0.102925676	-1.840467731
SLC25A15	0.337940736	4.863845918	3.13367771	0.002338167	0.089171825	-1.597032715
MPP1	0.337911354	7.00708992	3.47009398	0.00080449	0.05083424	-0.661006037
UQCRFS1	0.337845023	11.45775972	1.912613861	0.059014501	0.44825035	-4.315107186
CACNA2D3	-0.337726374	4.381583894	-2.96549104	0.003879104	0.117205474	-2.036815111
NIN	0.337671974	8.296664416	3.065930087	0.00287346	0.09912077	-1.776509828
POFUT2	0.337619503	6.165507527	3.70251008	0.000369749	0.034091075	0.02707311
ALCAM	-0.337579619	6.628110272	-1.686558157	0.095192024	0.543729314	-4.688282874
PDE5A	0.337556687	6.731377169	1.888895801	0.062163459	0.458528705	-4.356290919
ACTA2	-0.337268574	11.76985316	-1.429920149	0.156242317	0.658312268	-5.058556682
C6orf1	0.337265294	5.296997849	2.792121103	0.006409107	0.151916449	-2.469498862
FAM124A	-0.337152724	5.264384441	-3.224238039	0.001766803	0.075983714	-1.352308599
PROSC	0.337054173	8.827069694	2.669736982	0.009023302	0.180045602	-2.761906164
LOC101928323	0.337003419	5.316425703	3.522940722	0.000676046	0.046494137	-0.507429109
C6orf106	0.33689819	7.711695159	3.27824709	0.001491196	0.06969301	-1.203779189
RPA1	0.336725027	8.480425362	2.594089266	0.011090083	0.19919099	-2.937123503
YIF1A	0.336635986	7.382950146	3.065069519	0.002880939	0.099253517	-1.778769596
SELL	0.336630869	4.30606781	2.312928906	0.023033123	0.28818659	-3.550253979
TNPO3	0.3364869	7.529012268	3.477624872	0.000784874	0.05000089	-0.63922614
HEYL	0.336461263	7.253546156	2.55843963	0.012205038	0.208796274	-3.018211387
BROX	0.336401003	7.644207878	2.168518431	0.032787495	0.341386394	-3.841147283
SNRNP40	0.336340692	6.273465688	2.396125157	0.018663761	0.259423176	-3.37518325
COPZ1	0.336324226	8.427600178	2.686444946	0.008616848	0.17638569	-2.722633838
DNAJB11	0.336287508	7.757191886	2.568458268	0.011881915	0.205986012	-2.995519905
LAMB1	0.336184091	8.083203351	1.962276593	0.052855412	0.424793423	-4.227350832
KIF13A	0.336088948	9.407877988	3.377742875	0.001085847	0.058995274	-0.925206795
UHRF1BP1L	0.335941593	5.531763823	2.817961527	0.00595465	0.14625809	-2.40636709
CYP2U1	0.335791684	5.822844998	3.389111148	0.001046786	0.057694586	-0.892974175
SMARCC1	0.335702348	6.717307011	2.76238365	0.006971241	0.158200485	-2.541554461
LOC100996694	0.335210548	7.144688699	2.232211663	0.02811189	0.316660686	-3.714896764
PPIF	0.335188983	8.882357897	2.652559665	0.00945925	0.183659273	-2.802066409
INPP5E	0.335176121	6.307837046	3.333911518	0.001249653	0.063712269	-1.048711716
ABLIM1	0.335048101	11.05596871	2.147773329	0.034450074	0.349660513	-3.88156298
TMEM9B	0.335023677	7.708676799	3.120173508	0.002436828	0.090792794	-1.633055814
FAM110C	-0.33496397	5.576438853	-2.120881194	0.036713961	0.359137243	-3.933436164
FMO3	0.334952117	4.44573371	2.726361494	0.007712323	0.167263495	-2.627977221
PCSK1N	0.334904593	4.617138358	2.221457839	0.028857758	0.320105938	-3.736440722
CD84	0.334837637	4.795699278	3.086673063	0.002698552	0.095497305	-1.721888076
LGI4	-0.33481019	6.478663056	-3.084876573	0.0027133	0.095741979	-1.726630293
ATP5G3	0.334740193	11.59297848	2.192998666	0.030915815	0.331826109	-3.793008597
BRD7	0.334680947	6.878390186	1.801040903	0.075084496	0.494512659	-4.504715884
ITGAE	0.334613193	8.372580207	3.076781398	0.002780688	0.097094522	-1.747971996
TNFSF8	0.334600745	4.283423244	3.192188389	0.001952157	0.080662109	-1.439540853
PABPC1	0.334577714	10.98487212	3.994445405	0.00013329	0.019779942	0.935930949
PLAG1	-0.334556129	4.349017466	-2.341899919	0.021418492	0.277865557	-3.489905037
CLTC	0.334524602	10.26452956	3.2206979	0.001786437	0.076426811	-1.36197743
CDK5	0.334436991	5.351806904	2.655812676	0.009375253	0.182807402	-2.794477719
SH3D19	0.334399625	9.554725773	2.57041722	0.011819644	0.205707592	-2.991074176
MPZ	-0.334382533	5.539799418	-2.07413394	0.040956682	0.377087205	-4.022209491
SFTA1P	0.334345481	4.064651828	3.090026247	0.002671224	0.094904628	-1.713030772
NR4A3	-0.334329433	5.719696357	-1.430955913	0.155945998	0.658126696	-5.057178508
CDK8	0.334261416	5.415672429	2.428702848	0.017164632	0.249889511	-3.305160167
NAA10	0.334242017	7.455456363	3.758411693	0.000305254	0.030337507	0.197363532
SCN2B	0.334239316	5.21328057	2.613012051	0.010536422	0.193684276	-2.893694357
BANCR	0.334230007	4.240006002	1.826356028	0.071150591	0.484675809	-4.462616476
PTPRA	0.334221648	5.989097259	2.94093693	0.004170134	0.121730942	-2.099387014
AGTR1	-0.33418514	6.589564877	-1.605485565	0.11193083	0.579984151	-4.81146166
PGM3	0.333838735	4.848675103	2.974728323	0.003774561	0.115164139	-2.013166544
PPFIBP2	0.333775359	4.80775491	3.242314364	0.001669653	0.074075706	-1.302809958
AK025288	0.33374424	7.066607063	2.118724523	0.036900978	0.359444324	-3.937570838
GRK5	0.333661685	8.327978554	2.380244053	0.019435948	0.264474977	-3.409019674
ERP29	0.333500541	8.085504358	2.823562659	0.005860121	0.14478893	-2.392619368
RNF20	0.333183261	8.345660373	2.722908474	0.007787007	0.168233343	-2.636211782
HSPB8	0.333108783	10.37305355	2.366958172	0.020103618	0.268767141	-3.437175758
MAP2	0.333035404	5.367747472	2.859313629	0.005288468	0.137166495	-2.304340623
GMFG	0.332851392	5.366506101	2.695050957	0.008414049	0.174846111	-2.70232491
ATP5E	0.332754866	12.22200614	2.170888344	0.032602083	0.340175358	-3.836508107
MRPL2	0.33266325	6.988326761	2.605875013	0.010742239	0.195516618	-2.910105866
FAIM3	0.332502771	4.229560284	3.157472243	0.002173321	0.085795188	-1.533261526
MRPS7	0.332323722	8.505742771	2.239939742	0.027586368	0.312907917	-3.699357501
SMG8	0.33224452	5.986495497	2.854071776	0.00536895	0.13830765	-2.317341319
COQ2	0.332155384	6.872270224	2.957613761	0.00397036	0.118323388	-2.056934899
KIAA0922	0.33183419	5.567222738	3.88765523	0.000194656	0.024410076	0.597926834
ARHGAP20	0.331783002	4.092194508	2.553412916	0.012370126	0.210369088	-3.029567978
TSPAN7	-0.331759015	8.088718166	-2.575026258	0.01167429	0.204515163	-2.98060282
RAB31	0.331664421	7.874733522	3.103134191	0.002566846	0.093312699	-1.678333463
PYGM	-0.33110495	6.771609955	-2.014578128	0.046968382	0.401312126	-4.132716292
MAN2B1	0.33107145	6.11416817	2.650581088	0.009510673	0.184004268	-2.806678235
ECHS1	0.3309874	9.26195749	1.948450426	0.054512662	0.431169488	-4.251988767
SPG21	0.330926481	7.888248933	3.77094307	0.000292344	0.029872182	0.235785522
CCT7	0.330903608	9.21956918	2.667678645	0.009074561	0.180088884	-2.766730042
STARD7	0.330882731	9.074948441	3.348279226	0.00119356	0.062426872	-1.008362686
EHBP1L1	0.330831321	6.196466893	1.943437265	0.055124347	0.43411495	-4.260882816
MPND	0.330824823	5.768245454	2.765956902	0.006901392	0.157440513	-2.532930157
ADAP1	0.33077899	6.59588874	2.719206949	0.007867797	0.168959865	-2.645029267
TANC2	0.330727211	4.880525753	3.025455377	0.003245425	0.106126556	-1.882243735
FBXO40	0.330681761	9.935947539	3.353693141	0.001173044	0.061967299	-0.993124423
SEC62	0.330639727	9.958823722	2.259505224	0.02629423	0.305230796	-3.659803402
COL23A1	-0.33059485	4.282027233	-2.899202049	0.004711404	0.129510316	-2.20477043
PCYT1A	0.33041973	8.079264124	2.856431915	0.005332575	0.137852727	-2.311490196
PTGR1	0.330255458	7.483084257	2.207554485	0.029847714	0.325278807	-3.764157297
AMICA1	0.330100124	5.163902868	3.005216126	0.003447716	0.109786775	-1.934693248
MAP2K1	0.330097375	6.201682772	2.611063831	0.010592248	0.193913444	-2.89817804
G0S2	-0.329996985	9.020271295	-1.516327825	0.132981609	0.62132708	-4.940325866
LYAR	0.329890839	6.788622702	2.490473052	0.014614175	0.231111571	-3.170142328
UBE2H	0.329681186	8.485913228	2.926646119	0.00434866	0.124667496	-2.135610268
ITGB5	0.329573723	8.348062597	2.990366444	0.003603494	0.11251916	-1.972995751
ARHGEF6	0.329513389	7.726932876	3.407709076	0.000985721	0.05584903	-0.840066736
SS18	0.329481036	5.393777002	1.893009387	0.061607391	0.456606219	-4.349181941
RCN3	0.329242607	6.607063261	2.287620619	0.024530633	0.296145466	-3.602432111
PAK6	-0.329098038	6.358845916	-2.638813218	0.009821791	0.187502235	-2.834047635
GGT5	0.3290452	5.769271098	2.407954378	0.018106449	0.255740151	-3.349852423
MFSD5	0.328936239	5.985770804	3.103562537	0.0025635	0.093267378	-1.677197647
CRELD2	0.328931198	7.500099532	2.993762459	0.003567305	0.111911592	-1.964249717
ANKRD40	0.328905324	7.661913255	2.564474242	0.012009474	0.207331222	-3.004552501
SPTLC2	0.328842045	5.136061966	2.887204863	0.004878562	0.131112022	-2.234836729
DPAGT1	0.328787867	5.901933108	3.484175075	0.000768181	0.049474134	-0.620253863
SP100	0.328683837	7.885708726	2.566189088	0.011954418	0.20670709	-3.000666064
PRKAB1	0.328568672	5.782446103	3.400127193	0.001010199	0.056532911	-0.861662102
FAM63B	0.328470894	7.149592696	2.025163654	0.045847705	0.397514001	-4.113287735
KIAA0020	0.328368064	6.228503149	3.940436665	0.000161553	0.021763249	0.764204956
SLC31A1	0.328343396	5.449110823	3.59759271	0.000527262	0.041065586	-0.287571648
LGALSL	0.328341708	7.814511413	2.864269605	0.005213395	0.136165937	-2.292030941
PSMD5-AS1	0.328291895	5.653571089	2.027482912	0.045605251	0.396733028	-4.109018665
NAPSB	0.328176655	4.324059496	2.802921202	0.006215437	0.149441082	-2.443171244
TRMT6	0.328151955	6.299927005	3.219977481	0.001790458	0.076445622	-1.363944027
TALDO1	0.327871456	9.437919968	3.379234552	0.001080645	0.058907539	-0.920982099
POLR3C	0.327632637	5.811874541	3.890639116	0.000192623	0.024266496	0.607285872
TCTN3	0.327546436	6.103812913	2.863147443	0.005230308	0.136269888	-2.294819705
C14orf119	0.327411194	7.566534337	2.637332414	0.009861586	0.1876722	-2.837484355
SLC6A16	-0.327358241	4.740285342	-2.531442609	0.013115525	0.217103044	-3.078979942
RNF175	-0.327144898	4.880141641	-2.103267836	0.038265617	0.365636593	-3.96709306
LOC100126784	0.327144555	3.702120099	3.248853448	0.001635757	0.073187418	-1.284851052
MCM2	0.327118869	5.099691712	3.230954212	0.001730106	0.075433456	-1.333942694
LARP1	0.327101169	9.444211146	4.360186713	3.48191E-05	0.009873136	2.139060691
KDM5D	-0.327041412	4.704683366	-0.822637459	0.41291359	0.86813427	-5.699907684
PPID	0.326996434	7.731842664	2.516480957	0.013646008	0.222848113	-3.112419629
DHRS7B	0.32698907	6.381016818	2.788311703	0.006478725	0.153078774	-2.47876502
CD52	0.326772149	5.103776648	2.129560985	0.035969566	0.356791729	-3.916757481
CCDC174	0.326747365	5.741635516	3.414966175	0.000962816	0.05541258	-0.819362479
HEMK1	0.326658131	6.752969711	3.347599882	0.001196158	0.062426872	-1.010273475
SPPL2A	0.326532004	7.603552456	2.793208406	0.006389362	0.151815781	-2.466852133
ABCG2	0.326125291	4.535053913	2.399909484	0.018483831	0.258635001	-3.367091394
HCG11	0.325901767	4.409327619	1.848758124	0.067814105	0.476186745	-4.424909118
LACTB2	-0.325846093	7.383398613	-1.716848494	0.089486409	0.530493811	-4.640805525
STS	0.325768026	4.774407509	2.924538442	0.004375578	0.12505736	-2.140940508
MEST	0.325509021	6.523211976	1.462151499	0.147223098	0.645865594	-5.015225185
PLA2G2A	0.32532187	8.151996899	1.053571251	0.294932163	0.800266519	-5.495652079
LOC100130938	0.325190541	5.794276153	2.660037026	0.009267184	0.181932961	-2.784611353
PINK1-AS	0.325151147	4.086439959	2.633801128	0.009957078	0.188701291	-2.845673344
CTSA	0.325091965	8.950744365	2.376001197	0.019646996	0.2657594	-3.418026301
MRPL10	0.324892694	7.676891953	2.594412256	0.011080417	0.199152459	-2.93638447
LOC101927204	0.324794144	4.385755332	2.83262929	0.005710017	0.143012004	-2.37031801
ERI3	0.324780429	5.428578888	2.753114005	0.007155462	0.160075645	-2.563884151
SETX	0.324604476	6.942219435	2.987645437	0.003632735	0.112913467	-1.979997608
TMEM176A	-0.324525023	7.882069812	-2.317679639	0.022761197	0.286282133	-3.540403068
TLR4	0.324419975	4.510700746	2.008712742	0.047599375	0.403703849	-4.143441773
SRPR	0.324058711	7.75461941	3.46449196	0.000819381	0.051082854	-0.677184643
MRO	-0.323926356	4.214044467	-2.696737376	0.008374822	0.174635153	-2.698338815
PDK1	0.323801133	7.917273006	2.26078642	0.026211504	0.304614583	-3.657202679
CPT2	0.323794118	6.282218935	3.131289779	0.002355338	0.089305194	-1.603411567
PSMD9	0.323787335	7.693182382	3.311234921	0.001343246	0.066049004	-1.112124826
B9D1	0.323609867	5.580264252	2.872515986	0.005090648	0.134524484	-2.271509775
RASL10B	0.323486892	7.157857014	3.176094367	0.002051937	0.082796781	-1.483088547
TRIP12	0.323369838	8.547647569	3.100659407	0.002586257	0.093335727	-1.684893242
COPRS	0.323289369	8.614610128	2.753857863	0.007140516	0.159905209	-2.562094575
SUSD5	-0.323208857	3.652468554	-2.030183651	0.045324301	0.395851121	-4.10404182
PC	0.323154055	4.6899587	2.631849598	0.010010209	0.189118232	-2.850194923
SCAMP3	0.323036032	7.660007371	2.932133642	0.00427929	0.12378329	-2.121717872
LCMT1	0.322674219	8.176577828	3.101387826	0.00258053	0.093326339	-1.682962891
RBFA	0.322671393	5.93788999	3.508728479	0.00070854	0.047698725	-0.548900327
BCL2L1	0.322662149	7.264270386	2.775086726	0.006725818	0.155885586	-2.510852564
RP11-410L14.2	0.322606991	6.560856581	2.794947324	0.0063579	0.151401651	-2.46261746
YPEL1	0.322540379	5.353629395	3.760217263	0.000303361	0.030322266	0.202893944
ANKRD33B	0.322481641	4.816513313	2.696325024	0.008384398	0.174690193	-2.699313662
ROCK1	0.322366572	8.755926897	2.377743157	0.019560102	0.265216859	-3.41433021
RALY	0.322251524	7.861058534	3.587570222	0.000545259	0.041988768	-0.31728513
DOK5	0.322082682	7.289550968	2.247640363	0.027071304	0.310168391	-3.683826089
PI4K2A	0.32195632	6.586835186	2.997853271	0.003524159	0.111313342	-1.953703705
SNX20	0.321895582	3.926599829	2.910539078	0.004558305	0.127415806	-2.17626504
IK	0.321686904	8.508878853	3.581224964	0.000556952	0.042411344	-0.336065486
ALG9	0.321650481	5.59670883	3.141874632	0.002280108	0.088414818	-1.57510721
HMBOX1	0.3216295	8.172849887	2.155867465	0.033792864	0.34710217	-3.865835296
BIRC3	-0.32148117	4.439053147	-2.096466804	0.038879755	0.369182114	-3.98002141
PTTG1IP	0.321459083	10.27106359	2.903611431	0.004651304	0.128829818	-2.193694434
XPO5	0.321418892	6.105714856	3.649333162	0.000442965	0.037323239	-0.133219804
LMO3	0.32095971	6.047871055	2.09059156	0.039417131	0.371200698	-3.991159547
PEG10	-0.320957646	4.367776667	-2.351186499	0.020922571	0.274553162	-3.470420899
TMEM50A	0.320911242	9.444383868	2.791834459	0.006414322	0.151934811	-2.470196473
STOX2	-0.320904847	6.236206251	-2.282278124	0.024857505	0.297653105	-3.613382034
EEF1A1	0.320837512	13.26777745	2.377139469	0.019590177	0.265260448	-3.415611384
GNPDA1	0.320664496	6.777410911	3.386184738	0.001056713	0.057983771	-0.901279303
NDUFS3	0.320551434	9.477201618	2.985378315	0.003657265	0.113036161	-1.985827578
NFIL3	0.320306652	7.636856164	1.897343558	0.06102604	0.45508247	-4.341676399
APP	-0.320266428	9.86792102	-2.203881851	0.030114123	0.326943935	-3.771452908
GNB4	0.320106365	7.94442403	1.924601686	0.057474837	0.442596722	-4.294112537
ADSL	0.319910935	8.132686062	3.668246384	0.000415474	0.036114574	-0.076400209
ARID5A	0.319813885	6.091686001	2.383057669	0.019297106	0.263701397	-3.403039265
QSOX2	0.319799394	6.107150312	3.230407845	0.001733065	0.075502237	-1.335437889
AZGP1	0.319729308	5.918590598	1.185277443	0.239064007	0.755985064	-5.357238947
ART5	-0.31969636	4.132265252	-2.652264226	0.009466913	0.183742795	-2.802755227
CYB561D2	0.319677066	5.64784126	3.032103417	0.003181415	0.104659349	-1.864953913
SUMF1	0.31961377	6.844831608	3.013864844	0.003359885	0.108342502	-1.912314898
TMCC2	-0.31957048	5.218758414	-3.120943658	0.002431099	0.090730599	-1.631004705
APEH	0.319428129	6.691689195	2.449093908	0.016281869	0.243575637	-3.260913664
MECR	0.319366239	6.279770956	2.840029806	0.00559012	0.141238354	-2.352071153
FAM102B	0.319238349	6.870538583	1.888842145	0.06217074	0.458528705	-4.356383552
COPA	0.31913943	8.466501193	2.896874409	0.004743417	0.129804275	-2.210611723
RAP2A	0.319019758	6.834866484	2.222264475	0.028801216	0.319913415	-3.734827932
CBR1	0.318944096	5.61911691	2.780611769	0.00662156	0.1547667	-2.497462645
SCG5	0.318897739	3.784467711	2.318480702	0.022715625	0.285937495	-3.538740268
CLN8	0.31885525	5.070846834	2.304542567	0.023520155	0.291287031	-3.567600117
ARHGDIB	0.318740977	9.275201144	2.39971105	0.018493228	0.258635001	-3.367515973
RNASE6	0.318740559	5.371974314	2.58716644	0.011299116	0.201033045	-2.952944811
DNAAF3	0.318617629	4.341641526	2.655572614	0.009381428	0.182850962	-2.795038008
TEAD3	0.318379249	5.91196232	2.851252918	0.005412693	0.138704236	-2.324324466
ATF2	-0.31836135	7.481712563	-2.342722508	0.021374148	0.277632563	-3.488181892
CBL	0.318333826	5.895145355	2.711593993	0.008036364	0.170835219	-2.663132692
SET	0.318327373	9.714589036	2.746201589	0.007295717	0.161625295	-2.580494794
SNAPC1	-0.318280448	5.828597664	-1.981627661	0.050607969	0.415838697	-4.192600979
SLC16A1	0.318189138	7.778277211	1.844902327	0.06837887	0.477412173	-4.431429425
ERGIC1	0.318053293	8.022081675	2.111456564	0.037537312	0.362350373	-3.951476817
MBLAC2	-0.317999962	5.216024482	-2.04814623	0.043493201	0.387800194	-4.070788278
SLITRK4	0.317969065	3.461417378	2.422123775	0.017458428	0.251265288	-3.31936758
KIAA0100	0.317950678	7.108571391	2.894426368	0.004777302	0.12984053	-2.216751029
XRN2	0.317919223	5.535518853	2.920609514	0.004426167	0.125910859	-2.150868286
TNFAIP1	0.317873574	6.797982557	2.351890487	0.020885395	0.274471013	-3.46894111
CASQ1	0.317665877	5.359560892	1.823384589	0.071603258	0.485719792	-4.467586147
C1orf21	0.317633336	8.463551698	3.062297118	0.002905156	0.099773494	-1.786046216
TRAF3	0.317619971	5.710329804	2.977305391	0.003745864	0.114865016	-2.006558336
SIAH2	0.317543056	5.178434312	3.371024628	0.001109571	0.059828219	-0.944216541
RAP1GAP	-0.317508542	6.026624374	-2.541517957	0.012768817	0.214151869	-3.056365531
CHRNA3	0.31748689	4.292175289	2.005642736	0.047932522	0.404583009	-4.149044282
GYS1	0.317484386	8.137245801	2.591775828	0.011159545	0.199968021	-2.942414598
LOC100288570	0.317241696	4.430818989	3.02933364	0.00320794	0.105278571	-1.872161075
CD48	0.317231225	4.708276201	2.319978449	0.022630637	0.285427929	-3.535629976
ENSA	0.317147609	8.856964732	3.034303847	0.003160487	0.104158902	-1.859224472
RAI14	0.317098113	5.629926099	2.432135709	0.017013092	0.24868188	-3.297733672
CORIN	-0.31695939	9.54667689	-2.427946525	0.017198181	0.249889511	-3.306795137
IL7R	0.316946228	4.197038051	2.166865155	0.032917384	0.342029256	-3.84438094
PCP4	-0.316902683	5.278812126	-2.505692891	0.014040387	0.226314314	-3.136425579
VPS41	0.316878098	7.039013176	3.07995777	0.002754063	0.096659765	-1.739603286
USP54	-0.316824608	6.986326097	-3.041786362	0.003090274	0.102925676	-1.839716745
FIP1L1	0.316757919	6.813997378	2.994276553	0.003561856	0.11186116	-1.962925033
TM9SF1	0.31669639	6.265154647	2.912799822	0.004528328	0.127018744	-2.170569864
HIST1H2AC	0.316668682	6.851390166	2.617980003	0.010395269	0.19245633	-2.882248143
RPS23	0.316594742	12.82365285	2.027803166	0.045571858	0.396695006	-4.108428824
NOP58	-0.316540624	8.883129395	-2.625280101	0.010190958	0.190492516	-2.865395196
SCFD1	0.316503399	7.522871973	1.998110712	0.048758326	0.408248314	-4.162756631
TLK2	0.316403376	5.83112763	3.426687428	0.000926876	0.054199917	-0.785852127
RAC2	0.316397648	5.7097311	2.106261759	0.037997933	0.364825877	-3.961389853
SMAD7	0.316299935	7.867759805	1.896360295	0.06115752	0.455489097	-4.343380511
COPB2	0.31625519	8.514237704	3.159708414	0.002158399	0.085514843	-1.527248918
SNF8	0.316210085	7.811444063	3.295117866	0.001413721	0.06750672	-1.156993036
RERE	0.316173107	9.037947492	2.890636196	0.004830204	0.130673638	-2.226247827
ITGA2B	-0.316142645	4.321485195	-2.834924828	0.005672577	0.142596847	-2.364662283
SOX8	0.316117216	4.962437563	2.185444447	0.031483182	0.334904677	-3.807914875
CTSD	0.3159381	7.955125202	2.452201186	0.016150971	0.242597353	-3.254143051
HERC5	0.315868575	5.413563294	2.808212885	0.006122514	0.148315671	-2.430240897
ZNF677	-0.315868442	5.84432575	-1.895829953	0.061228536	0.455589302	-4.34429932
NFU1	0.315825086	8.668243944	1.875086768	0.064061114	0.463912766	-4.380051377
CD14	0.315782565	6.64109079	1.717154721	0.089430189	0.530382425	-4.640321519
VKORC1L1	0.315656137	6.391471303	2.089459676	0.039521392	0.371459621	-3.99330211
NAA40	-0.315524038	7.35653953	-2.126499928	0.036230581	0.35786025	-3.922646444
BEX5	-0.315465148	5.907268497	-2.107172106	0.037916861	0.364662159	-3.95965426
LRCH2	-0.31542245	4.850154118	-2.379420188	0.01947677	0.264701074	-3.410769652
HIVEP1	0.315359924	5.475084992	2.601601532	0.01086721	0.196808453	-2.919914421
TMC8	0.315253481	4.091893794	2.717684756	0.007901242	0.169478384	-2.648652406
WDR92	0.315220858	6.611578036	2.916255448	0.004482859	0.12647075	-2.161857624
EFTUD1	0.314983282	5.773621776	3.619114538	0.0004905	0.039444301	-0.223562257
ITGB8	-0.314971338	5.147210285	-1.488827118	0.140069135	0.634936942	-4.978668847
C11orf31	0.314927469	9.973049258	2.657073559	0.009342878	0.182503307	-2.791534193
C12orf5	0.314790495	5.160958922	2.310045393	0.023199567	0.289069357	-3.556224435
EIF3H	0.314773308	10.40466478	2.480278024	0.015010196	0.234341125	-3.192628527
ATP6V1D	0.314215442	9.728587684	3.453490695	0.000849384	0.051656838	-0.708899395
PRKRIR	0.314133508	6.644075398	2.378004076	0.019547116	0.26519568	-3.413776388
LINC01186	-0.314130813	4.057316424	-2.326889858	0.022242084	0.283271829	-3.521254557
PRKX	0.3141256	3.759633908	3.395665172	0.001024871	0.057061955	-0.874354231
TARDBP	0.314105193	8.467762119	2.755194285	0.007113737	0.159740208	-2.558878395
SLC25A20	0.314073245	7.693884072	2.538904326	0.012857955	0.215250673	-3.062239293
MRPS9	0.314072315	8.118124602	2.582048711	0.011455924	0.202244967	-2.964617639
CAPG	0.313968993	4.522752371	2.61860368	0.010377671	0.192208379	-2.880809883
SEC24C	0.313872398	7.921656969	2.883687	0.004928601	0.131899794	-2.243633559
YTHDF2	0.31373308	8.265515509	2.986690604	0.003643047	0.112979932	-1.982453422
BAZ2B	-0.313694032	7.774369257	-2.267907677	0.025755844	0.302377106	-3.642723341
MRPS10	0.313673049	8.529211186	2.222945728	0.028753539	0.319690274	-3.733465428
SPIRE1	0.313585417	8.115930382	3.303455765	0.00137684	0.06679568	-1.133802166
NT5C2	0.313475598	7.209338645	3.118973542	0.00244578	0.090792794	-1.636250836
STEAP1	0.313469866	4.294664337	2.065456961	0.041789046	0.380319631	-4.038490871
MBOAT1	0.313312193	5.638773702	2.701442677	0.00826625	0.17342947	-2.687206091
ZSCAN31	0.313271727	4.920764605	2.470280828	0.015407839	0.237016038	-3.214601096
PRF1	0.313159499	5.585629873	2.830642435	0.005742606	0.143448483	-2.375210158
CPE	0.313134715	8.18436646	1.600521379	0.11302808	0.582671157	-4.818818961
REXO4	0.313028049	5.787903761	3.716318369	0.000352709	0.033248901	0.068967559
SLAMF8	0.313024259	4.108188567	3.086106209	0.002703197	0.095544845	-1.723384646
SRRD	0.312917581	6.081697299	3.099171674	0.002597992	0.093512334	-1.688834704
CD74	0.312912511	9.963337092	1.758442076	0.082111033	0.512257046	-4.574329322
THEMIS2	0.312851508	4.200245278	2.969668929	0.003831494	0.116381619	-2.026126571
BACE2	0.312668566	7.285381186	2.585995645	0.011334818	0.201296836	-2.955616968
BAG1	0.312614965	9.117556342	2.452467219	0.016139808	0.242562952	-3.253563031
UQCRC1	0.312511476	10.98015448	2.197755198	0.030563169	0.32958254	-3.783599304
HMHA1	0.312427286	6.025150238	2.697523514	0.008356592	0.174489777	-2.696479948
ATP8A1	-0.312349598	7.665623792	-2.062481551	0.042077804	0.381833224	-4.044059704
ALKBH3	0.312302546	5.394190929	2.851239208	0.005412907	0.138704236	-2.324358417
DHRS1	0.312237929	5.934976413	2.468504045	0.01547949	0.237269726	-3.218498218
TUBG1	0.312182133	6.732059729	2.399554965	0.018500622	0.258635001	-3.367849919
LOC100506114	0.312004306	4.839055042	1.555034031	0.123488164	0.602668378	-4.885235075
IGLL5	0.31195449	4.557664967	1.772614934	0.079715365	0.506500592	-4.551340096
PARVG	0.311943417	4.196908208	2.60736534	0.010698963	0.195057302	-2.90668203
RPS18	0.311915733	12.37307531	2.214240889	0.029367978	0.322874568	-3.750847149
TPRG1L	0.311799003	7.77578839	2.681327671	0.008739532	0.177295444	-2.734683969
HIST1H4H	0.311762263	4.03433623	2.84621376	0.005491708	0.139785448	-2.336793818
AP1AR	0.311579943	4.276301219	1.88131874	0.063198768	0.460854577	-4.369348194
DPYSL2	0.311503515	10.20422465	1.713757647	0.090055478	0.531898375	-4.64568626
AGTPBP1	-0.311440945	7.404596605	-2.222121606	0.028811224	0.319913415	-3.735113623
CCL11	0.311415072	4.064833454	2.621392388	0.010299308	0.191372447	-2.874375291
MRFAP1	0.311256918	11.3403865	2.754891569	0.007119795	0.159800808	-2.559607015
FCGR2C	0.311133147	4.651385905	2.336856788	0.021692143	0.278997389	-3.500457683
ADIPOQ	0.311011924	6.217991932	0.707242448	0.481264239	0.897225174	-5.783431624
DLAT	0.310905218	8.205836255	2.010537267	0.047402322	0.403032394	-4.140108476
NTAN1	0.31088663	7.589166897	2.419797498	0.017563378	0.25195408	-3.324383129
SLC35G2	0.310876128	5.748667985	2.428084216	0.017192069	0.249889511	-3.306497518
AGAP2-AS1	0.310851814	3.822314074	3.542356272	0.000633927	0.045154663	-0.450574602
ACAA1	0.310777755	8.752110275	3.094874353	0.002632168	0.094268118	-1.700211195
CIB1	0.310707459	8.159038584	2.664390393	0.009156999	0.180482662	-2.774429818
AREG	-0.310582231	4.97852235	-1.285738678	0.201870709	0.716870056	-5.241083728
DDX46	0.310518297	6.974543601	3.22951417	0.001737914	0.075572588	-1.337883105
DKFZp779M0652	-0.310485957	5.405372629	-2.571070695	0.011798937	0.205707592	-2.989590508
ZNF469	0.310393362	5.087465876	3.352188007	0.001178714	0.06209813	-0.997362725
TTC13	0.3103788	5.952322068	2.636202561	0.009892049	0.187971689	-2.840105475
AK056098	0.310210727	4.135819051	3.101583175	0.002578996	0.093326339	-1.682445146
GID8	0.310177157	7.029722063	2.4967873	0.014373624	0.229279779	-3.15617574
EIF4E	0.309998945	6.579081323	1.648288003	0.102820737	0.560777373	-4.747137784
ERP44	0.309967763	8.368827341	2.410831	0.017973183	0.254895384	-3.343676077
MS4A7	0.309902691	6.408366141	1.450998106	0.150297194	0.64934801	-5.030323643
PROSER1	0.309850718	5.08098997	2.555108872	0.012314204	0.209940468	-3.025738527
MAK16	0.309836045	6.379526341	3.00044584	0.003497065	0.110841767	-1.947014125
DDX41	0.309835314	7.012487266	2.9267088	0.004347862	0.124667496	-2.135451703
TSR3	0.309713269	7.097583114	2.536884619	0.01292722	0.215749623	-3.066774751
LCORL	-0.309698175	5.913735358	-1.779534919	0.078566825	0.503710268	-4.54005326
TBC1D2	0.309688753	4.328215364	3.101945064	0.002576156	0.093326339	-1.681485938
FOLR2	0.309668621	6.431662261	2.380858168	0.019405568	0.264258889	-3.407714885
LAMA3	0.309631629	4.654560962	2.984418326	0.003667698	0.113230607	-1.98829514
KNOP1	0.309464579	5.773351131	2.221857384	0.02882974	0.320054012	-3.735641935
HDGFRP3	0.309354311	7.487141994	2.860619091	0.005268597	0.136783538	-2.301099806
YIPF1	0.309185496	6.58430743	3.758357851	0.000305311	0.030337507	0.197198643
MYOF	0.309183938	7.009228884	1.700363636	0.092555829	0.538392305	-4.666741856
CCDC104	0.308961144	6.961148396	2.262177957	0.026121912	0.304264074	-3.654376495
ARHGEF10	0.308913202	7.159927919	2.432297748	0.017005969	0.24868188	-3.297382901
GLRX	0.308908632	9.310812821	3.454220624	0.000847361	0.051656838	-0.706797473
RBBP8	0.308788017	5.692983947	1.811244452	0.07347768	0.491374889	-4.487812594
CMAS	0.308698307	5.282306181	2.251972868	0.026785246	0.308358142	-3.675067082
DOCK10	0.308642601	3.729783776	2.088772015	0.03958485	0.371490163	-3.994603284
WDR1	0.308628273	9.119061602	3.015681446	0.003341702	0.108047037	-1.907607921
TLR2	0.308398682	4.796192419	3.093731461	0.002641327	0.094268118	-1.703234719
RSRC1	0.308291434	5.751105897	1.347671089	0.181185995	0.692233362	-5.164953498
METTL8	0.308141798	4.428349476	2.895307481	0.004765081	0.12984053	-2.214541823
TNFAIP8L1	0.307944641	5.443537975	2.22993228	0.028268558	0.317445768	-3.719470941
BTG2	-0.307942928	8.685748435	-1.620198601	0.108728883	0.573873124	-4.789530025
PXDNL	-0.307935645	7.292769448	-2.091536472	0.039330275	0.370777252	-3.989370107
SH3BP5L	0.307876035	5.095781039	2.590757687	0.011190239	0.200074017	-2.944741929
FLJ31715	0.307859005	5.075468485	2.585161812	0.011360306	0.201573816	-2.957519434
FAM228A	-0.307841052	3.878109053	-2.213991966	0.029385716	0.322874568	-3.751343304
PLCB4	0.307837462	7.548148789	1.610862703	0.11075196	0.577803837	-4.803468161
PPAPDC2	0.307706377	4.412917206	3.436317269	0.000898298	0.053385257	-0.758256427
COLEC11	0.307682275	7.615753566	1.556630713	0.12310841	0.602207291	-4.882934339
CYFIP1	0.307530354	8.216081007	2.044709663	0.043838526	0.389039344	-4.077170792
GCLC	0.307517797	6.291975662	2.276484982	0.025216277	0.299978235	-3.625230056
GAS6	0.307488458	10.20945837	2.946365861	0.004104104	0.120741908	-2.085588633
SNTB1	0.307472099	4.801590713	2.759527719	0.007027531	0.158852408	-2.548440787
ZDHHC9	0.307445248	6.123074418	2.678190045	0.008815538	0.178118823	-2.742062877
CD55	0.30740204	7.895459989	2.610425287	0.010610603	0.193960121	-2.899646985
MOAP1	0.307385767	9.282239329	2.307515319	0.023346484	0.290106594	-3.56145768
MS4A1	0.307249353	3.367574495	1.875140996	0.064053567	0.463912766	-4.379958383
INS	-0.307150606	3.559214368	-2.543716097	0.012694281	0.213833122	-3.051421519
KLHDC9	-0.307032847	6.226253325	-2.415795652	0.017745238	0.253321381	-3.333001476
ITGB1BP2	0.307019207	9.176740929	2.0583471	0.042481894	0.382996813	-4.051785783
LOC100289230	-0.306970856	4.458105163	-2.544645498	0.012662884	0.213651101	-3.049330027
KCNE4	0.30682616	4.396417434	2.87514195	0.005052121	0.133765	-2.264964896
PCSK5	0.306762656	6.742411501	1.695217468	0.09353145	0.540994173	-4.674790714
GNAQ	0.306757735	7.339380968	1.941943843	0.05530769	0.434879949	-4.26352831
PDSS2	0.30672502	6.663719825	3.219117903	0.001795266	0.076445622	-1.366290053
KLKB1	-0.306710899	5.671363297	-2.292999227	0.024205384	0.295079013	-3.591385358
UXT	0.306685625	9.443821791	2.700167511	0.008295546	0.173777388	-2.690224738
LCP1	0.306505679	5.246123658	2.3771155	0.019591372	0.265260448	-3.415662247
SMAD1	0.30646293	6.124454262	2.261221871	0.026183439	0.304591393	-3.65631845
ST13	0.306183638	9.396393452	2.596949709	0.011004738	0.198315683	-2.930575795
GNLY	0.306075949	4.02517198	2.584468801	0.011381529	0.201618189	-2.959100204
TUBA1C	0.306007356	10.76464142	2.917502283	0.004466557	0.126271448	-2.15871207
HDLBP	0.305986494	10.06570005	4.987506299	3.00351E-06	0.002345412	4.349183349
FRRS1L	-0.30573065	4.1759367	-2.232080222	0.028120904	0.316685977	-3.715160649
PRMT8	-0.305595481	4.585605308	-2.718070007	0.007892765	0.1694295	-2.647735587
HIPK2	0.305579376	9.834021896	2.026436772	0.045714478	0.396935012	-4.110944847
RBM28	0.305465262	7.11967721	2.617781352	0.010400881	0.19245633	-2.882706192
RABAC1	0.305441899	8.399708606	1.783305774	0.077946746	0.502421351	-4.533885647
BAG3	0.305424347	9.533781516	2.009496409	0.047514651	0.403520278	-4.142010396
AFF3	-0.305286104	5.719943179	-2.028331918	0.045516771	0.396407565	-4.107454788
MGAT5	0.305206839	9.288101583	2.691411633	0.008499274	0.175689145	-2.71091984
ABLIM2	0.305142195	5.193048756	2.905403806	0.004627077	0.128418993	-2.189188214
RASD1	-0.305051545	6.684034057	-1.224168005	0.224120655	0.742485554	-5.313353712
MTIF2	0.304930765	8.289483231	3.169771734	0.002092422	0.08393483	-1.500149356
MUC20	0.30478546	4.826340394	1.968155882	0.052163785	0.42146519	-4.216825914
ATP6AP2	0.30469564	9.06503907	1.901797801	0.060433406	0.453653237	-4.333946518
TMEM181	0.304694178	6.731083346	1.799611939	0.075311836	0.494986133	-4.507076064
CLCN6	0.304682063	6.412147722	2.716724226	0.007922413	0.169774877	-2.650937793
SMURF1	0.304669522	5.066640158	2.816932101	0.005972175	0.146556852	-2.408891317
C1D	0.30460119	6.939569174	1.758206955	0.082151272	0.512442819	-4.574709258
AGPAT5	0.304483469	4.465531951	2.988866249	0.003619589	0.112764107	-1.976856777
AIG1	-0.303938788	7.93311064	-1.744802112	0.084472388	0.518062571	-4.596292255
ZNF415	0.303828248	6.468271638	2.172078946	0.03250928	0.339614153	-3.834175758
NUDT22	0.303785783	7.826838787	2.898778801	0.00471721	0.129539668	-2.20583287
ARHGEF18	0.303728554	6.217708878	2.954051493	0.004012276	0.119158703	-2.066019258
TXLNGY	-0.30360354	4.070804637	-1.167747572	0.246028529	0.761878637	-5.376572228
ZNF496	0.303463659	5.806239605	3.116861445	0.002461611	0.090999703	-1.641872132
CCDC22	0.303314592	5.570982144	2.356929218	0.020621015	0.272358475	-3.458338329
PRPH2	-0.303295165	4.20501025	-2.641689582	0.009744906	0.186546988	-2.82736737
TM2D2	0.30329313	6.69014208	3.095647806	0.002625986	0.094268118	-1.698164523
C1orf85	0.303252902	5.816445809	2.65831264	0.009311161	0.182192769	-2.788640416
MPHOSPH10	0.303224832	7.376320208	2.712351411	0.008019447	0.170741142	-2.661333475
AGFG2	0.303205133	5.729458514	2.372388862	0.019828282	0.267483669	-3.425683414
PRKRA	0.303154537	7.450989308	2.701595882	0.008262736	0.17342947	-2.686843336
ST3GAL4	0.303151364	5.905717783	3.235718246	0.001704509	0.074914826	-1.320897082
DNAJC12	-0.303145615	4.928379362	-2.682743132	0.008705439	0.177295444	-2.731352783
MCM3	0.303142862	6.920113492	2.696202009	0.008387257	0.174690193	-2.69960446
SCG2	0.303140174	3.391868422	2.206988656	0.029888624	0.325580573	-3.765282009
OSR1	-0.303040616	5.899199095	-1.324659972	0.188676447	0.70133148	-5.193640891
TM7SF3	0.30301125	6.854097315	2.369103929	0.019994425	0.268014367	-3.43263769
DCLRE1A	0.302926227	4.375702662	2.387974662	0.019056586	0.261986126	-3.392573281
AP3D1	0.302909052	9.374786815	2.593975504	0.01109349	0.19919099	-2.937383785
TRIP11	0.302897285	4.776531567	2.439317773	0.016699903	0.246574993	-3.282166893
CRLS1	0.302835969	8.443674429	2.425086082	0.017325592	0.250361829	-3.312974662
TIMP4	0.302695709	6.57058854	1.393695238	0.166881267	0.673325455	-5.106158437
SNX12	0.302563007	6.548484781	2.768135738	0.006859115	0.157440513	-2.527666826
RANBP1	0.302543266	7.648443847	2.443734536	0.016509867	0.244694215	-3.272574012
STC2	-0.302543131	5.202315703	-2.344522388	0.021277403	0.277052158	-3.484409692
BMP10	0.302511559	4.28969952	1.152808709	0.252076836	0.767570187	-5.392827831
CPM	0.302510062	5.428509809	2.461140409	0.015779627	0.239718439	-3.234623481
DOK2	0.302289195	4.938390381	2.962496695	0.003913562	0.117340207	-2.044468232
APCDD1	0.302259085	7.236864887	2.491488816	0.014575236	0.231052778	-3.167897599
NOB1	0.30223837	5.820830993	2.940609102	0.004174152	0.121783225	-2.100219575
MPC2	0.302109047	8.750308131	1.730097375	0.087080374	0.52523138	-4.619791477
RAB24	0.302108688	7.035743908	2.827427858	0.005795694	0.144298519	-2.383119277
KIAA1211	0.302067543	3.680886518	2.309721696	0.023218318	0.289105339	-3.556894257
LGR4	-0.301980627	5.380400253	-1.921324376	0.057892349	0.444185266	-4.299864122
FDXR	0.301823531	4.530954725	3.167607061	0.002106453	0.084188839	-1.505984319
KLHL12	0.30166631	6.984285014	2.587048483	0.011302708	0.201033045	-2.953214076
TSPAN17	0.301499303	6.464303197	3.563343161	0.000591196	0.043680564	-0.388860088
NSDHL	-0.301347035	6.163247298	-3.183556547	0.002005095	0.081817529	-1.462918567
WBSCR27	0.301345295	3.867069852	2.449443293	0.016267103	0.243538849	-3.26015274
SYNGR1	0.301174865	8.376203968	2.692806444	0.008466518	0.175374009	-2.707626892
ZFP91	0.301171121	7.674038345	2.635936685	0.009899229	0.187971689	-2.840722134
ERC1	0.30116884	7.23443036	3.078017852	0.002770296	0.096845218	-1.744715158
LRRC1	0.301155366	4.606128197	2.518097776	0.013587767	0.222252196	-3.108814196
MFAP1	0.301148956	7.034102271	2.553042797	0.01238236	0.210511674	-3.030403415
CD300A	0.301112821	4.854047178	2.803153944	0.006211323	0.149441082	-2.442602957
PTGS1	0.30101709	5.49274351	2.32179937	0.022527689	0.284984124	-3.531846187
DIRAS1	0.300952032	6.093082148	2.309938488	0.023205759	0.289080621	-3.556445662
ZDHHC13	0.300951948	5.852500881	2.301050539	0.023725618	0.292463814	-3.574806597
TSPO	0.300856869	8.661090029	2.173531838	0.032396345	0.33920251	-3.831328045
CCT4	0.300841102	9.523831634	2.21146099	0.029566605	0.323569678	-3.756385243
PLTP	0.300807725	6.816660797	1.603516859	0.112364953	0.581115569	-4.814381996
MGC70870	-0.300752126	4.732071849	-2.291168489	0.024315661	0.295173081	-3.595147954
CCDC91	0.300749701	6.798137104	1.844151274	0.068489334	0.4778783	-4.432698026
WDR41	0.300726249	6.254517187	3.136992172	0.002314527	0.088929542	-1.588172475
ART4	0.300620531	5.599363138	1.474487945	0.143880111	0.640774619	-4.998397283
GNB1	0.300342971	9.094958122	2.746059083	0.007298635	0.161625295	-2.58083687
RNASE1	0.300332393	9.531712245	1.65513374	0.101420911	0.557727739	-4.736702741
ITGA5	0.300218034	7.024031248	2.52355909	0.013392688	0.220344994	-3.096621017
FUBP1	0.300087081	7.212680237	2.605153788	0.010763239	0.195768486	-2.911762191
WSB2	0.300055317	9.095729781	2.727156181	0.007695228	0.167091574	-2.626080861
PLP1	-0.300053186	5.586364566	-1.4553364	0.149095611	0.648529722	-5.024463914
DPY19L4	0.300034397	6.782596287	1.800245673	0.075210942	0.49483393	-4.506029557
DPY19L1P1	-0.300017975	3.994138408	-2.687447249	0.008593003	0.176291704	-2.720271357
SERPINA1	0.299810278	4.409581589	2.297563	0.023932396	0.293461115	-3.581994209
WEE1	-0.299752912	7.170860198	-2.115681232	0.037166282	0.360991026	-3.943398871
CARHSP1	0.299737769	6.875351371	2.523803809	0.013384006	0.22029128	-3.096074114
SPACA6P	-0.299657147	4.46300191	-2.310170457	0.023192326	0.289045005	-3.55596562
APOO	0.299620438	7.768550505	2.024775413	0.0458884	0.397585096	-4.114001938
BLZF1	-0.299513695	4.597787846	-1.72283488	0.088392605	0.528477423	-4.631329156
NCKIPSD	0.299508645	7.923693282	1.927955968	0.057050159	0.440691922	-4.288216579
TNFSF4	-0.299331492	3.846971829	-2.765760719	0.00690521	0.157440513	-2.533403899
FAM50A	0.299303334	8.12719285	3.777713385	0.000285588	0.029774859	0.256581308
LOC100129476	-0.299248557	3.279560658	-3.091307579	0.00266085	0.094653193	-1.709644169
PEX26	0.299211071	5.16702308	3.364917767	0.001131558	0.060595453	-0.961471402
PRPF18	0.299209942	6.009798929	2.176734417	0.03214861	0.338231933	-3.825044889
TIMM22	0.29917545	6.994984049	2.604895464	0.010770769	0.195840306	-2.91235535
CCDC85B	0.299034003	8.744149714	2.311811774	0.023097481	0.288520628	-3.552567834
FOXC2	0.298816596	6.205027138	2.142676903	0.034869556	0.351492067	-3.891438646
SLC35G1	0.298759192	4.373775084	2.446691054	0.016383741	0.24408202	-3.266144271
PGLS	0.298555664	7.211858819	2.724993049	0.007741842	0.167739832	-2.631241653
HBS1L	0.298509229	7.318030801	1.736733567	0.085895329	0.521756153	-4.60920928
PUS3	0.29850089	5.392122611	2.541248937	0.012777967	0.214235076	-3.056970354
ARL6IP6	-0.298337114	6.213116435	-1.855701991	0.066806866	0.473081906	-4.413135127
GLRX3	0.298259	7.535651867	2.073159815	0.04104941	0.377269543	-4.024040397
ZDBF2	-0.298241937	4.268523524	-2.168571393	0.032783341	0.341386394	-3.841043658
DDX3X	0.298203048	9.970216416	1.913788348	0.058862132	0.447730532	-4.31305558
ALOX5AP	0.298174196	4.9206753	2.358775117	0.020524907	0.271758631	-3.454449114
VAMP8	0.298118301	5.964339907	1.750737862	0.083438009	0.515615723	-4.586754105
STX7	0.29810662	7.449269586	2.897786186	0.004730853	0.129718861	-2.208324042
TMEM67	-0.298072792	4.562491633	-1.723108609	0.088342853	0.528477423	-4.630895111
OTUD7B	0.298046296	6.589959784	3.308154808	0.001356454	0.066269907	-1.120712523
TMBIM6	0.297754643	9.658631709	1.924703902	0.057461857	0.442596722	-4.293933006
WDR34	0.297665489	6.778238876	2.886569903	0.004887559	0.131112022	-2.236425169
NSG1	-0.297603568	5.039977733	-2.470187738	0.015411585	0.237016038	-3.214805336
VPS51	0.297499218	8.869360206	2.682955892	0.008700325	0.177295444	-2.730851939
SORCS1	-0.297472313	4.182895817	-2.269530987	0.025652955	0.301802455	-3.639417102
METTL23	0.297371119	8.14135561	2.210470746	0.029637642	0.32389328	-3.758356507
ACE2	0.297231078	5.411852533	1.693445624	0.093869295	0.54151964	-4.677556694
UFSP2	0.297215072	7.765570936	2.750315885	0.007211937	0.160917361	-2.57061227
CD59	0.297180003	10.10191613	2.244703785	0.027266716	0.311351808	-3.689754456
IL6R	-0.297161313	6.294982005	-2.428344067	0.01718054	0.249889511	-3.305935811
S100A7	0.297116468	3.438434169	2.685984294	0.008627828	0.176498161	-2.723719369
CLNS1A	0.297110646	8.587341611	2.510801949	0.013852357	0.224674471	-3.125067789
RBM12	0.297101686	6.059128569	2.642159941	0.009732385	0.186546988	-2.826274391
IQGAP2	0.297079849	4.772055055	1.900211953	0.060643844	0.453849311	-4.336700501
MR1	0.297033023	5.459423252	2.427499383	0.017218042	0.249889511	-3.307761533
AFAP1L1	0.296747869	7.366893607	2.29676692	0.023979818	0.293705922	-3.583633535
DDX1	0.296623238	9.88203007	2.161931377	0.033307669	0.344382907	-3.854017855
RAP1GAP2	-0.296406378	7.067279213	-2.019513498	0.046442997	0.399633439	-4.123669459
PAPLN	-0.296313746	4.721317518	-1.803394164	0.074711348	0.493995344	-4.500825288
SPATC1L	0.29630583	5.107678262	2.385719047	0.019166589	0.262732995	-3.39737677
GSKIP	0.296261562	6.762135984	1.833414077	0.070084928	0.481633552	-4.450782086
MRPL41	0.296055979	10.77193487	2.293858125	0.024153799	0.294713005	-3.589619211
TIMMDC1	0.295960394	9.366676763	2.286329053	0.024609307	0.296433981	-3.60508136
MB	0.295932938	13.60569546	2.562809409	0.012063142	0.207764507	-3.008323471
GRB2	0.295915662	7.541200756	3.048746061	0.003026267	0.101759636	-1.821537577
BCL7A	0.29591159	5.546694482	3.223062391	0.001773301	0.075983714	-1.355520446
MGAT1	0.295859475	7.543493936	2.830447648	0.00574581	0.143448483	-2.375689619
BTBD3	0.295848585	6.717932934	2.089865517	0.039483982	0.371372216	-3.992534006
ERBB3	-0.295842144	5.574823337	-1.741198004	0.085105581	0.519979233	-4.602068994
PKI55	0.295832891	4.396769357	2.681472611	0.008736036	0.177295444	-2.734342932
PSMB6	0.295758817	9.550282356	2.364842159	0.020211814	0.269729303	-3.441647398
DUSP28	0.295755025	7.42669718	2.415967067	0.017737414	0.253312015	-3.332632573
PPP1R9B	0.295348581	4.846189649	2.417465378	0.017669156	0.25309434	-3.329407074
GPR107	0.295323569	6.430618706	3.91195448	0.000178682	0.023371835	0.674285862
TERF2IP	0.295187826	9.154113817	2.581091296	0.011485477	0.202634182	-2.966799184
FXN	0.295177991	5.811717002	2.584082606	0.011393372	0.201618189	-2.959980965
HEXA	0.295174088	7.903726016	2.929960284	0.004306641	0.124239382	-2.127222547
ITIH5	0.294940832	6.627010246	2.002348982	0.048292164	0.406837301	-4.15504646
VAMP4	-0.294903542	7.106494322	-2.554511817	0.012333865	0.21001372	-3.027086921
MAN2B2	0.294821238	6.995377722	2.402103355	0.01838023	0.257941241	-3.362395246
GDPD5	0.294799791	6.591896216	2.459962756	0.015828107	0.239936227	-3.237198503
EFCAB7	-0.294713961	5.42171893	-1.628099247	0.107040143	0.570261745	-4.777675568
NRDE2	0.294538632	4.165845988	3.28259029	0.001470879	0.069327849	-1.191752268
GZMH	0.294521306	4.319628341	2.325054619	0.02234468	0.283917125	-3.525075434
PIH1D1	0.294513208	7.737367722	3.198558663	0.001913928	0.079456353	-1.422256457
UFL1	-0.294489024	7.369189762	-1.242254607	0.217407132	0.735357996	-5.292478541
LOC100287896	-0.29431428	4.835521978	-2.267362111	0.025790505	0.302378628	-3.643834041
EIF2B3	0.294301923	7.403051087	3.061627806	0.002911031	0.099906977	-1.787802148
CHMP5	0.294244628	8.390092558	1.761004715	0.08167352	0.511136859	-4.570185257
CLEC10A	0.29420193	4.784579423	2.265511917	0.025908355	0.303003064	-3.647599029
CCZ1	0.294190287	3.77200774	2.757278118	0.007072163	0.159123668	-2.553860933
AMZ2	0.294185789	9.030179277	2.004277926	0.048081266	0.405385096	-4.151532451
GGCT	0.294049774	7.910000332	3.254229972	0.001608371	0.072496035	-1.27006401
DERA	0.293831537	6.347616848	2.230204141	0.028249832	0.317410722	-3.718925599
ISY1	0.293808648	6.642666611	3.140354687	0.002290771	0.088639712	-1.579176237
TMEM176B	-0.293731632	8.537990982	-1.277330364	0.204808911	0.720540969	-5.251154391
OSTC	0.293556439	7.382460853	1.861894717	0.06591918	0.470636085	-4.402600476
PJA2	0.293402034	8.183951288	1.960077885	0.053116058	0.425191693	-4.231279513
SVIL	0.293376197	10.52555085	3.154788713	0.002191355	0.086133962	-1.540472575
ATG16L1	0.293334624	4.582072304	3.136732466	0.002316371	0.088937903	-1.58886699
NIFK	0.293277076	7.755461977	2.119308027	0.036850298	0.359444324	-3.936452542
COA4	0.293193705	7.946387551	2.262744968	0.026085484	0.304034069	-3.653224465
NBR1	0.293096649	8.558876488	1.899020719	0.060802323	0.454350661	-4.338767809
GABRB1	-0.293044284	4.587748784	-1.498668969	0.137499455	0.630167388	-4.96502322
MPZL1	0.292894645	6.368022374	2.280114569	0.024990966	0.298574488	-3.617810004
BAMBI	0.292877272	8.170705494	2.197483456	0.030583221	0.329615135	-3.784137349
ANKRA2	-0.292873353	6.690882411	-2.044939233	0.043815384	0.388916091	-4.076744729
ATP5G1	0.292809679	9.978072624	2.261724808	0.026151058	0.304409006	-3.655297
SEPP1	-0.292809403	10.68959736	-1.466283166	0.146096818	0.644221848	-5.009604219
NUDCD1	0.292778226	5.622987929	2.090524865	0.039423268	0.371200698	-3.991285824
XRCC5	0.292751508	8.885174072	3.011228675	0.003386434	0.108658036	-1.919141397
GTPBP8	0.2927328	7.598559241	2.430115759	0.017102116	0.249481901	-3.302104643
GARNL3	0.292727656	6.481390416	2.813445093	0.006031888	0.147360814	-2.417436051
MED1	0.292653863	6.929768416	2.213872781	0.029394212	0.322874568	-3.751580846
C7	0.292585645	9.919728323	1.702374304	0.092176907	0.537472	-4.663590887
ZNF227	0.292519001	4.928203578	2.258713731	0.026345451	0.305695576	-3.661409416
MTCH2	0.292480072	8.380620152	2.771836492	0.006787849	0.156527055	-2.51871916
TUBA4A	0.292319552	8.191148204	2.285177708	0.024679626	0.29701927	-3.607441878
TBC1D8B	0.292187848	4.52283885	2.427392728	0.017222783	0.249889511	-3.30799202
MAD2L2	0.292098981	5.332666929	2.163263142	0.033201925	0.343693048	-3.851418517
ATG3	0.292048442	8.066858136	2.058374452	0.04247921	0.382996813	-4.051734717
KLRB1	0.292037847	4.456427762	2.432141532	0.017012836	0.24868188	-3.297721068
CD3D	0.29199519	4.821051498	2.571007534	0.011800937	0.205707592	-2.989733923
PLCE1	0.291926742	7.92013617	2.277647649	0.025143909	0.299769569	-3.622854324
EEF1E1	0.291682826	6.299232717	1.814320911	0.07299886	0.490260725	-4.482698779
IGDCC4	-0.291659777	4.729213733	-1.682003525	0.096075045	0.546323772	-4.695353582
PMEPA1	0.291655885	7.601210249	2.469663624	0.015432695	0.237016038	-3.21595512
VDAC1	0.291647364	10.58094453	2.660266709	0.009261341	0.181883553	-2.784074527
SOX9	0.291627898	6.624222488	2.095715869	0.038948084	0.369321686	-3.981446582
RP4-758J24.5	-0.291531628	5.591222672	-1.835977491	0.069701201	0.480844278	-4.446473524
UQCRQ	0.291381618	11.30531612	2.285697448	0.02464786	0.296767622	-3.606376424
PLEKHH1	-0.291380811	4.986706323	-2.843487322	0.005534899	0.140303389	-2.343532798
LY6G5C	0.291371094	3.607757693	3.487486656	0.000759869	0.049244849	-0.610651955
C5AR1	0.291298883	4.876179446	2.070078909	0.041343878	0.378195836	-4.02982597
NOL7	0.291257816	8.960960068	2.370928431	0.019901995	0.267727331	-3.428776219
FLAD1	0.291214568	6.382395527	2.712693242	0.008011823	0.170645268	-2.660521331
MS4A6A	0.291207836	6.58736	2.138568211	0.035210961	0.353240233	-3.899385013
TNFRSF1B	0.29112423	6.347838618	2.79275966	0.006397505	0.151815781	-2.467944581
NAPA	0.291107681	6.666939364	2.543132458	0.012714033	0.213891883	-3.052734584
VKORC1	0.291097523	7.451384361	2.357438905	0.020594438	0.272178127	-3.457264711
ZNF277	0.291087263	6.265993011	2.024070111	0.045962407	0.397826076	-4.115299087
SLIT3	0.291081876	7.241175112	2.109380511	0.037720811	0.363864743	-3.955441097
APLP1	0.291029392	5.670807247	3.121940643	0.002423701	0.09061991	-1.628348885
SLC2A6	0.290972751	5.333833265	3.355005265	0.001168121	0.061766955	-0.989428435
RARS	0.290961229	7.837716576	3.106666314	0.002539375	0.092745727	-1.668963868
VEGFB	0.290900836	7.701585474	2.612327883	0.010555996	0.193684276	-2.895269243
MAP3K5	0.290876972	5.960858767	1.654206382	0.10160963	0.558037159	-4.738118698
LMOD1	-0.290830989	7.404627147	-2.050639546	0.043244125	0.38696768	-4.066151534
CD101	-0.290756288	4.181074484	-2.297422433	0.023940764	0.293461115	-3.582283706
MTFP1	0.290744714	6.287752969	2.613630495	0.010518756	0.193684276	-2.89227046
FAM179A	-0.290728521	7.394632789	-1.74661914	0.084154634	0.517288833	-4.593375674
B3GNT9	0.290696805	6.099327649	2.563790937	0.012031475	0.207449038	-3.006100492
ENDOG	0.290645402	7.603900572	2.713625401	0.007991065	0.170269486	-2.658306211
BAG5	0.290473859	7.811599883	2.491145601	0.014588383	0.231111571	-3.168656154
CLEC11A	0.290392684	5.793793275	2.283649022	0.024773265	0.297255917	-3.610574409
DYNLT3	0.290310643	8.534021948	1.936484474	0.055982322	0.436938409	-4.273183382
EFHD1	0.290307351	7.363472609	2.151554209	0.034141713	0.348719999	-3.874222958
GUK1	0.290304435	8.844435653	1.768395758	0.080422426	0.508623265	-4.558201758
UBAP2L	0.290291835	6.586901364	2.923908441	0.004383654	0.125151138	-2.142533151
MTF1	0.289937847	5.800548934	2.856677224	0.005328807	0.13782049	-2.310881812
CNNM3	0.289891662	5.250186858	2.409930727	0.018014796	0.255104632	-3.345609728
DKFZP761C1711	-0.28984119	3.092953455	-3.411859899	0.000972558	0.055505117	-0.828228643
LOC100287704	-0.289799091	3.778251295	-2.433662214	0.01694609	0.248460617	-3.294428377
FBN1	0.289790649	9.780248547	1.710194457	0.090715184	0.533776657	-4.651302694
ATP10D	0.289782764	6.276496051	2.171817193	0.032529663	0.339614153	-3.834688621
SHISA3	-0.28976447	5.319145973	-1.510883987	0.13436173	0.624144854	-4.947968733
CCNB1IP1	0.289757256	9.208599304	2.85087528	0.005418578	0.138763829	-2.325259558
PGPEP1	0.289679147	6.393317597	2.315272424	0.022898626	0.287274523	-3.545396785
PRKCI	-0.289677202	7.053121859	-2.045686488	0.043740131	0.388824912	-4.075357584
EGR1	-0.289667407	9.319633363	-1.029654371	0.305963365	0.808673264	-5.519087119
SMARCA2	-0.289663659	8.285787381	-2.084395487	0.039990787	0.373823947	-4.002875395
C1orf228	-0.289628239	5.177012252	-2.407059779	0.018148073	0.256025093	-3.351771892
MYL6	0.289510973	10.93531125	2.025842317	0.045776644	0.397071965	-4.112038974
TBCD	0.289510827	6.710684182	2.873890215	0.005070452	0.134185371	-2.268085297
SAP130	0.289437765	5.990814712	2.877858144	0.005012553	0.133298317	-2.258189977
KLF4	-0.289386202	8.219639045	-1.197279721	0.234377851	0.752027689	-5.343841266
PRKCH	0.289322799	7.49253288	2.538514763	0.012871289	0.215407936	-3.063114338
ITGA4	0.289280228	3.913687804	2.187740327	0.031309794	0.334262133	-3.803389407
TMEM185B	0.289245265	6.205720425	2.468526004	0.015478603	0.237269726	-3.218450068
ZNF275	0.289223157	6.383465969	2.918461557	0.004454051	0.126241386	-2.156291239
GPX3	-0.289184272	12.03262809	-1.562839607	0.121640496	0.599549168	-4.873966467
ANKRD50	0.289121498	6.571527319	1.817132432	0.072563547	0.488492919	-4.478018339
ANKRD20A11P	-0.289039363	5.919438914	-1.977697289	0.051057739	0.417787294	-4.19968412
ZFYVE20	0.289018096	8.042535278	2.315193427	0.022903149	0.287274523	-3.545560584
NADK2	-0.289011291	6.330700495	-3.096473804	0.002619399	0.094097009	-1.69597836
TRAPPC12	-0.288986444	8.390141355	-2.758313738	0.007051584	0.158987786	-2.551366187
LOC100506299	0.288948494	4.618811446	2.818579766	0.005944148	0.14619717	-2.404850757
TRIB1	0.2889371	7.990982233	1.596047849	0.114024248	0.58420981	-4.825430713
MIDN	-0.288918352	7.085569965	-1.975948026	0.051259006	0.418608838	-4.202832444
IGF1	0.288887485	6.478198218	1.410625979	0.161841854	0.665377703	-5.08405538
ARIH2	0.288880804	7.624084441	2.485127546	0.014820635	0.232783173	-3.181942317
COG1	0.288878141	6.742208496	2.666239595	0.009110556	0.180158716	-2.770100709
KIAA0226	0.288841112	6.858896144	2.379492857	0.019473167	0.264701074	-3.410615317
TBC1D14	0.288797588	7.537012318	3.273318895	0.001514567	0.070172405	-1.217411183
PITPNM1	0.288781072	5.975497049	2.792067482	0.006410082	0.151916449	-2.469629364
NMB	0.288664677	5.649396474	2.06952934	0.041396595	0.378527027	-4.030857178
DUSP6	0.288646502	8.193043522	1.450291292	0.15049367	0.649830532	-5.03127676
OGFOD3	0.288566219	8.057915876	2.078254664	0.040566419	0.375735888	-4.014455847
ATP6V1E1	0.288366928	9.614721113	3.930408525	0.000167396	0.022377454	0.732494889
PTGER3	0.288338595	4.191233858	2.01101627	0.047350704	0.402878891	-4.139232911
POLE4	0.288322904	7.131313046	2.515521331	0.013680681	0.22317389	-3.11455861
ARAF	0.288258594	6.374324107	2.438052974	0.016754681	0.246949716	-3.284911171
TG	-0.288235554	3.825634544	-2.67408057	0.008915994	0.179023858	-2.751716333
ZNF182	0.2882077	4.903282619	3.156341154	0.002180905	0.085970443	-1.536301521
FN1	0.288192423	11.03592334	2.049573988	0.043350421	0.387474953	-4.068133745
DYM	0.288072886	5.908566907	2.863864737	0.005219491	0.136189432	-2.293037211
PMS2P3	0.288042431	6.546796201	2.593359622	0.011111949	0.199456929	-2.938792715
YBX1	0.288029741	11.97913525	2.420440473	0.017534314	0.251888757	-3.322997268
MBD4	0.287713622	8.139351838	1.952823786	0.053983754	0.428694514	-4.244212727
ARPC5L	0.287659583	8.601901426	2.797494929	0.006312062	0.150949613	-2.456409501
EIF3E	0.287651222	10.70257774	2.097032238	0.038828374	0.368920215	-3.978947992
SLC25A11	0.28764524	8.926651979	2.59934908	0.010933607	0.197552864	-2.925078774
ACAA2	0.287507918	8.905175341	2.160976839	0.033383641	0.344856008	-3.855880041
PCYT1B	0.287503769	3.725009214	2.665105189	0.009139021	0.180294642	-2.772756732
MAPKAP1	0.287335724	7.468100392	3.524175776	0.00067329	0.046421366	-0.503819374
OLFML2B	0.287196808	5.354724267	2.496249707	0.014393965	0.229333751	-3.157366038
MOXD1	0.287159405	4.742617292	2.412466219	0.017897818	0.254568989	-3.340162268
GCDH	0.287151402	6.498240576	3.267576167	0.001542234	0.071037609	-1.233276312
FBL	0.287122246	8.126688139	2.50452175	0.01408381	0.226746853	-3.139026304
TMEM106C	0.287112126	8.825590633	2.619157535	0.010362064	0.19198437	-2.879532394
SUSD1	0.287052765	4.354624378	2.877486891	0.005017944	0.133376816	-2.25911629
RAB13	0.286977089	9.473397878	2.386881728	0.019109816	0.262333687	-3.394901254
BANF1	0.286920164	8.087953708	1.674583936	0.09752777	0.549304072	-4.706833635
BMP4	0.286887601	6.258318331	2.173281413	0.032415786	0.33920251	-3.831819009
TIMELESS	0.286855867	3.963083416	2.906480288	0.004612582	0.128211949	-2.186480736
HDAC3	0.286681745	6.94134634	3.08586968	0.002705138	0.095544845	-1.724009049
ADIG	0.286665495	4.198402267	2.354429057	0.020751824	0.273420063	-3.463601791
WDR54	0.286648675	5.361319257	2.464713782	0.015633335	0.238836175	-3.226803528
HABP4	0.286613144	6.866192795	3.398536416	0.001015407	0.056756687	-0.866188479
RAB9B	0.286592217	7.700141744	1.982393127	0.050520767	0.415565852	-4.19122
CHST11	0.286536031	5.951760499	2.367576387	0.020072104	0.268520254	-3.435868661
HEY1	0.286496455	8.594126393	2.214599937	0.029342409	0.322796014	-3.750131405
RNF214	0.286457973	5.371390652	2.711122014	0.008046922	0.170926746	-2.664253648
ITGA10	-0.286440341	5.860550582	-2.283390559	0.024789128	0.297310476	-3.611103861
TNFRSF11B	0.286337584	3.838348078	2.039807821	0.044335161	0.391413683	-4.086257882
SPINK2	-0.286122489	3.965851537	-1.640141533	0.104506857	0.564225578	-4.759502722
AMPH	0.285992068	5.550449334	1.510138867	0.134551506	0.624508013	-4.949012819
PIGX	0.285934975	4.563791571	2.371915004	0.019852172	0.267607872	-3.426687102
RBP7	0.285878338	7.895434	1.853616103	0.067108109	0.474416324	-4.416676222
C1orf43	0.285856032	10.92535159	2.621915386	0.010284672	0.191249752	-2.873167893
SGIP1	0.2858321	3.810435319	2.01023529	0.047434888	0.403137926	-4.14066036
DOCK1	0.285717523	5.812425947	2.687446213	0.008593027	0.176291704	-2.720273799
RPS12	0.285684702	12.15999358	1.789844467	0.076881131	0.499315066	-4.523162281
BNC2	-0.285593571	5.35442366	-2.474343312	0.015245128	0.235811539	-3.205681513
DCTN1	0.285415656	7.623117798	2.199781299	0.030414025	0.328875853	-3.77958579
MEGF10	-0.285357103	4.261535045	-2.323883111	0.02241039	0.284421557	-3.527513071
MED30	0.285139107	5.330493251	1.934977878	0.056169719	0.437351095	-4.275843472
USP22	0.285027108	9.204548988	2.357970413	0.020566756	0.271943741	-3.456144912
ZNF462	0.284960544	7.277280613	2.071830098	0.04117628	0.377800487	-4.026538399
RNF24	0.2849402	5.543075515	2.270626415	0.025583729	0.301646459	-3.637184832
UPF2	0.284909235	6.895326281	2.192802783	0.030930414	0.331906884	-3.793395699
MPDZ	0.284891934	8.609803463	1.980460667	0.050741159	0.416432435	-4.194705419
PHKG2	0.284683338	5.653100024	2.584045086	0.011394523	0.201618189	-2.960066529
TMEM231	0.284636201	5.324164227	2.86918419	0.005139918	0.135173174	-2.279806792
FBLL1	0.284595058	4.223476698	2.546779028	0.012591073	0.212960371	-3.044526334
ANTXR2	0.284563758	7.588352045	2.212516895	0.029491021	0.32338964	-3.754282406
ZNF302	-0.284517508	7.808488931	-2.489582159	0.014648404	0.231273895	-3.172110456
RNF128	-0.284515598	3.548376529	-2.08127152	0.040282736	0.374610254	-4.008770466
CYBA	0.284494595	7.506252825	1.566868125	0.120695538	0.59806768	-4.868129826
SWAP70	0.284435552	6.988156351	2.600457709	0.010900882	0.197287555	-2.922537418
PRMT1	0.284415313	9.202031042	1.493311059	0.138893768	0.632770712	-4.97246248
GBP3	0.284413883	6.328020289	1.408594138	0.162440388	0.666023864	-5.08672139
UGP2	0.284410562	10.35959354	1.972972658	0.0516029	0.420106983	-4.208181685
RP3-486D24.1	0.284359487	9.515385546	2.397613546	0.018592809	0.259206023	-3.372002021
NEK5	0.284204412	3.290274863	2.925810192	0.004359318	0.124788317	-2.13772467
RNH1	0.284150826	7.988515912	2.182975247	0.031670592	0.335776973	-3.812777249
CXCL2	-0.284145914	7.127108801	-0.876269043	0.383243585	0.856120712	-5.656867869
RTCA	0.284107592	7.250696638	2.04057346	0.044257273	0.391077175	-4.084839832
EXOC5	0.28406612	7.458044316	2.146574666	0.034548339	0.350079527	-3.883887595
KCNS3	0.283990613	4.742944474	2.141482976	0.034968466	0.351982991	-3.893749156
INTS12	0.283935872	6.592419774	2.341452098	0.021442667	0.277865557	-3.490842898
RPN2	0.283858018	9.670384159	3.828728378	0.000239253	0.027259378	0.414121919
GGTA1P	-0.283846478	7.25215525	-1.916433125	0.058520235	0.446247398	-4.308431431
TYK2	0.283831075	8.023921756	3.075840921	0.002788617	0.097165162	-1.750448529
CABLES2	-0.283775834	6.88051835	-2.272394628	0.025472333	0.301376239	-3.63357955
RAP1GDS1	0.283582686	5.41402509	2.688317872	0.008572339	0.176266496	-2.718218651
ADAT1	0.283448778	4.906750523	2.573227964	0.01173081	0.205176588	-2.984690299
PACRGL	0.283434607	4.313419098	2.180871756	0.031831013	0.33688746	-3.816915598
CCDC159	0.283363019	5.616028141	2.963410804	0.003903012	0.117340207	-2.042132561
KIAA0513	0.28325276	6.243059722	3.180651408	0.002023211	0.082183565	-1.470775448
GJA3	0.283222366	5.919564481	2.035617467	0.044763532	0.393543352	-4.094010354
MID1	0.283100242	7.564088017	2.486139518	0.01478135	0.232299605	-3.179710107
CCNT2	-0.283092599	6.423747161	-2.072504234	0.041111918	0.377494058	-4.025272149
STMN1	0.283023893	5.059296054	2.569934844	0.01183495	0.205707592	-2.992169168
COL8A2	0.283015932	4.748880962	2.515552142	0.013679567	0.22317389	-3.114489944
SLC25A12	0.282886991	8.352393441	1.919326102	0.058148175	0.444873441	-4.303366629
NEU1	0.282861037	6.31870472	2.306800585	0.023388136	0.290490899	-3.562935132
NUS1	0.28275768	5.416722469	3.380016347	0.001077928	0.058907539	-0.918767353
THOC5	0.282753126	6.791502647	2.645715439	0.009638211	0.185465193	-2.818007113
LOC100506813	-0.282692467	5.671641927	-2.714887697	0.007963035	0.170202865	-2.655305561
C5orf30	0.282684051	4.786707891	2.791351953	0.006423108	0.152027462	-2.471370622
EIF4G3	0.282597347	6.991349138	2.127750437	0.036123753	0.357737035	-3.920241591
MME	0.282470001	4.770180278	1.965619057	0.052461262	0.422744215	-4.221370779
CRK	0.282438582	7.788709032	2.30030763	0.023769533	0.29264043	-3.576338494
RBM4	-0.282403791	5.865367948	-1.911941944	0.05910182	0.448555245	-4.316280379
SELP	0.282320982	5.953901273	1.870744879	0.064667742	0.465932248	-4.387489111
NSA2	0.282318025	9.707615542	2.083135763	0.040108294	0.374282464	-4.005253512
DEGS1	-0.282236939	8.979014463	-2.793011524	0.006392933	0.151815781	-2.46733145
SBF1	0.282210778	6.371420169	2.337638977	0.021649498	0.27884247	-3.498822276
MED22	0.282206897	5.776655296	2.472688496	0.01531122	0.236480499	-3.20931635
ACOT7	0.281913193	5.551143669	2.649067172	0.009550191	0.184507661	-2.810205028
LYPLAL1	-0.281910556	7.966783483	-1.620297386	0.108707637	0.573824295	-4.789382139
RFX5	0.281883154	6.138278442	3.231823479	0.001725409	0.075433456	-1.331563448
PPM1H	0.28184751	4.11865076	2.965455334	0.003879513	0.117205474	-2.036906407
USP53	-0.281831325	7.612306793	-1.882295617	0.063064482	0.460599857	-4.367667484
ZNF101	0.281669001	4.163092076	2.797445243	0.006312954	0.150949613	-2.456530618
CMTM8	0.281655552	5.63679565	2.588792353	0.011249705	0.200481623	-2.949232211
ITK	0.281631322	3.476647253	2.411594073	0.017937979	0.254875	-3.342036621
SF3B5	0.281585765	8.970202332	2.518058135	0.013589192	0.222252196	-3.108902618
AMIGO2	-0.281558635	6.048337733	-1.587906238	0.115855252	0.587182929	-4.837419086
SUPT3H	0.281521183	4.348549416	3.323131926	0.001293353	0.06474458	-1.078897181
AP2A2	0.281496384	7.348302788	2.943539492	0.004138358	0.121191616	-2.092774818
COG7	0.281446235	6.350065666	2.436837352	0.01680748	0.24716218	-3.287547586
POP4	0.281398452	7.742373818	2.356923724	0.020621302	0.272358475	-3.4583499
AQR	0.281357655	5.666923826	1.948421073	0.054516226	0.431169488	-4.252040905
HMOX1	0.281272759	4.648054188	1.923351456	0.057633809	0.442947496	-4.296307712
SRD5A3	0.281263674	5.250996815	2.633245369	0.009972182	0.188856623	-2.846961293
ANKRD39	0.28124236	5.299869781	3.062826126	0.002900521	0.099676907	-1.784658152
LRRTM1	-0.281179268	3.731124509	-2.745543881	0.007309192	0.16166265	-2.582073461
INPP5D	0.281138902	5.117000322	2.689646235	0.008540897	0.176026844	-2.715085638
PMM2	0.281109994	5.968947403	2.498448413	0.014310934	0.22871976	-3.152496439
CTC1	0.281101555	4.536157299	2.939424104	0.004188707	0.122056155	-2.103228393
NUDT14	0.281084035	6.55495322	2.327330095	0.022217536	0.283157055	-3.520337612
BAG2	0.281022464	6.453870672	1.365987852	0.175385821	0.684714153	-5.141780325
KAL1	0.281020754	5.859111819	1.849622657	0.067688013	0.475686644	-4.423445436
SLC7A6OS	0.280959912	5.39915505	2.735118183	0.007525846	0.164656109	-2.607055669
CD9	0.280930695	9.7083038	1.445094129	0.151944472	0.651196209	-5.038271409
INMT	0.280909786	8.605690294	2.008210498	0.047653741	0.403703849	-4.144358858
CYTIP	0.280895196	4.059223406	2.639718946	0.009797521	0.187104257	-2.831944774
PHACTR1	-0.28086062	5.263084854	-1.70066292	0.092499347	0.538193229	-4.666273061
MTMR2	0.280784601	6.62638371	2.607202578	0.010703682	0.195057302	-2.907056038
IBA57	0.280718409	4.892668761	3.35845891	0.001155258	0.061324016	-0.97969496
CLK1	-0.280692997	8.274019606	-1.677974897	0.096861633	0.548344356	-4.701592815
RIN3	0.28068008	6.540451124	2.719443698	0.007862607	0.168959865	-2.644465603
EIF3K	0.280658512	11.10086851	2.659105237	0.009290924	0.182006902	-2.78678877
SHISA5	0.280541683	8.035727896	2.894498026	0.004776307	0.12984053	-2.216571383
[truncated: 19,656 more rows]
