# Supplementary material for: Involvement of plasminogen activator inhibitor-1 in p300/p53-mediated age-related atrial fibrosis
Source: PeerJ. 2023 Dec 12;11:e16545. doi: 10.7717/peerj.16545 (PMC10722982; doi:10.7717/peerj.16545)
Supplement: Supplemental Information 3 [file peerj-11-16545-s003.zip › DEG/senescence_DEseq2_DEG.csv]

	baseMean	log2FoldChange	lfcSE	stat	pvalue	padj
MXRA5	225.127632982688	-6.42936655526148	0.637018365916797	-10.0929061064171	5.93848762203554e-24	1.26489786349357e-19
ROR2	342.275538642651	-7.29837931432552	0.765951921476235	-9.52850839548675	1.59559249984856e-21	1.69930601233872e-17
TNXB	701.970628455429	-7.16821484092001	0.821927522221513	-8.72122498288619	2.75207983548925e-18	1.95397668319737e-14
ISLR	1538.41726791292	-4.73173385230557	0.618745091077183	-7.64730730076261	2.05231464335805e-14	1.09285754758816e-10
OLFML1	124.213193426098	-4.88711674947562	0.643295947361747	-7.59699601640337	3.03083862795754e-14	1.29113725550991e-10
FAM110B	308.863184751167	-2.8729757494162	0.383632619697183	-7.48887243134839	6.94678188593563e-14	2.46610756950715e-10
ELOVL2	62.9693866319722	-4.61877692787675	0.627920167690119	-7.35567539559605	1.8996413699483e-13	5.78033731141412e-10
STEAP4	38.8284340494857	-6.08405481264769	0.837430462693878	-7.26514628220744	3.72634792722096e-13	9.92140135622581e-10
PDE1A	216.42873820147	-5.89416214597095	0.817798605326207	-7.20735167262832	5.70505292163684e-13	1.35019585812072e-09
RGMA	60.9055700807968	-4.12279246684331	0.590916428342731	-6.97694677131586	3.016639325159e-12	6.42544176258866e-09
ZNF704	109.691647453013	-3.97948501209496	0.591560276247616	-6.72709979334249	1.73078045383175e-11	3.35142033332876e-08
TUB	180.189317555009	-2.8640272748818	0.428749672222185	-6.67995210360795	2.39020355243804e-11	3.8446006867816e-08
CFI	149.832652404527	-4.54667644085059	0.681477439512065	-6.67179304439775	2.52696758755598e-11	3.8446006867816e-08
CACNA2D3	101.772489253979	-4.70631928016732	0.703028902089702	-6.69434679879892	2.16637106667608e-11	3.8446006867816e-08
ABLIM1	664.566518159972	-2.3118820551061	0.35444261790185	-6.52258486519332	6.9105938179912e-11	8.65856754842427e-08
UNC5C	76.4043031101017	-5.89842573164639	0.903558456206882	-6.52799571641203	6.66556027177422e-11	8.65856754842427e-08
EPHB3	64.2180681471029	-3.458593084835	0.530045461506483	-6.52508763117236	6.7961788015885e-11	8.65856754842427e-08
FMO2	87.7077009608876	-4.85956181111452	0.750963426681026	-6.47110317021955	9.72899747252805e-11	1.15126470091582e-07
MYEOV	87.9915759473274	3.12504547708452	0.493760996818383	6.32906506836542	2.46651090091505e-10	2.76482521828147e-07
GAS7	43.4444122924934	-4.95599443730424	0.78403250060885	-6.32115943338523	2.5960800171657e-10	2.76482521828147e-07
MCL1	10176.9406749103	-1.00238901281145	0.159181193127022	-6.29715730307142	3.03153603780735e-10	3.07484369549031e-07
BCRP1	31.754652133972	-3.95299487311116	0.629059004849954	-6.28398106160812	3.30010925843526e-10	3.1951057820305e-07
GALNT13	55.7520874987982	-5.02265018266183	0.817208888373916	-6.1461032229543	7.94096170372734e-10	7.35402105606054e-07
DNAH2	49.6067671149033	-5.52005971143759	0.904677680955212	-6.10168663120901	1.04954994133781e-09	9.31475572937308e-07
SOD3	694.487194582865	-4.10491053143483	0.676559983330051	-6.06732681887321	1.3005673469252e-09	1.10808337958027e-06
SELENOP	381.940545894121	-4.64705315235153	0.767004282262316	-6.05870561588629	1.37221260948433e-09	1.12415879161601e-06
CCDC152	280.258835351987	-4.38102721294189	0.726510897846385	-6.03022917609176	1.63727330451471e-09	1.29162671800605e-06
DACT2	54.44142599474	-8.46663465550278	1.41179290598969	-5.99707975552374	2.00897407382763e-09	1.51702942660291e-06
NEURL1B	29.751479014699	-3.58490256709029	0.598224046551114	-5.99257516938344	2.0654391254218e-09	1.51702942660291e-06
ADGRD1	418.811324027938	-6.26292862015406	1.04740621019372	-5.97946485251003	2.23871857567988e-09	1.58949018873271e-06
MYC	3213.40594741581	-1.34727907556596	0.226209151295176	-5.95589996183628	2.58644515093196e-09	1.77713811983389e-06
NDRG2	115.780354251713	-4.00425759974474	0.673508634529371	-5.94536936047271	2.75834163710076e-09	1.83602115219519e-06
XKRX	9.93842752232778	3.98507992359336	0.671202041695527	5.93722854824254	2.89880441385203e-09	1.87104648530449e-06
PCDH7	157.68854596663	-4.3217721140264	0.730298554433961	-5.91781551228198	3.26245610808883e-09	2.04383279712624e-06
SLC2A5	63.4821232885304	-4.23447852653831	0.716724067063924	-5.90810148720825	3.46072806937368e-09	2.10610022507598e-06
C7	1979.13126096121	-7.92949825327542	1.34499554075072	-5.89555728106689	3.73418937908429e-09	2.14968199390528e-06
COL14A1	703.730731902094	-4.70138510258765	0.797250743572925	-5.89699682375725	3.70176983843536e-09	2.14968199390528e-06
XPNPEP2	22.2023427098719	-6.15024922782535	1.0498802339997	-5.85804840271628	4.68338165736186e-09	2.62515866583705e-06
C1R	4191.52106831475	-2.77367260310476	0.476882477581867	-5.81626026011534	6.01787470250736e-09	3.28668541444633e-06
TGFB3	146.330529504657	-2.19296426500414	0.379748283853406	-5.77478387196791	7.70519235634773e-09	4.10301492975517e-06
PKDCC	283.21598846929	-2.33643608572418	0.407234341691972	-5.73732577664444	9.61831382526464e-09	4.99683132873505e-06
RPS6KA2	3483.64337317454	-1.26337705882125	0.221204393271408	-5.71135609079489	1.12079451167493e-08	5.68402930920856e-06
TNFSF4	451.515219461029	3.33016337718564	0.585696194826933	5.6858204075744	1.30186151562513e-08	6.44875587972448e-06
TSHZ2	22.0328751829666	-6.72381715134849	1.1994208795474	-5.6058863623299	2.07191874933282e-08	1.00299703092703e-05
FOXP2	17.756604782122	-4.90924014474538	0.876848513340943	-5.59873235804476	2.15924851333782e-08	1.02204429631324e-05
BAMBI	1377.93893800928	-1.68661594615046	0.303998414946498	-5.54810769801972	2.88777983506004e-08	1.3371676192778e-05
NEBL	34.0279249451129	-4.41197210259083	0.799596406065371	-5.51774879066944	3.43369784070143e-08	1.55612263844554e-05
AL592430.1	212.948970048451	-3.16171207472832	0.577678114477405	-5.47313805991863	4.42135386706959e-08	1.96197577851213e-05
CCND1	16172.4435503513	1.92731725979832	0.354251728162388	5.4405302969047	5.31222043750459e-08	2.30918970038465e-05
RAB7B	209.674315353756	-2.25508467829774	0.414843151693601	-5.43599350523525	5.44919397169797e-08	2.32135663194333e-05
ANK3	1570.83439059447	-3.16156957753054	0.58273220120085	-5.4254245277941	5.78169562845418e-08	2.41470817423675e-05
ATG4A	452.653683936955	0.886509650162833	0.163799000216489	5.41217986062892	6.22621030768725e-08	2.55035152987959e-05
SGCD	46.3610722397228	-4.16467802293668	0.771191393274495	-5.40031704095318	6.65232257754383e-08	2.67348058305063e-05
PDZRN3	434.465214579828	-1.68411636624326	0.312303917122781	-5.39255601325409	6.94624360963156e-08	2.72517151102194e-05
SERPINA9	497.971958412358	6.25920510450161	1.16321542342034	5.38095092145267	7.40933948043055e-08	2.72517151102194e-05
VASH1	302.527662115832	-1.44473111896271	0.2685036329649	-5.38067624266214	7.42065481874518e-08	2.72517151102194e-05
THRB	46.4719797970538	-3.16588195426314	0.587840924242881	-5.38560999022089	7.21993666275987e-08	2.72517151102194e-05
NPR1	15.087173154324	-3.80273597697863	0.705769097929889	-5.38807378805978	7.12168150899602e-08	2.72517151102194e-05
TF	54.1067402326706	5.62890410311295	1.04707036761015	5.37586037885921	7.62178387915216e-08	2.75159316315154e-05
SH3BP5	1172.67197471635	-1.50817254880307	0.280828656487304	-5.37043679113018	7.85461612778277e-08	2.78838872536288e-05
AC104350.1	22.2315644028272	-2.4181208780503	0.451930567469494	-5.35064687389955	8.76403895826826e-08	3.06022999690351e-05
MFAP4	1386.56747208851	-4.01710338532738	0.754321680678347	-5.3254513137086	1.00702687556397e-07	3.45962458863107e-05
AC003991.1	13.4475329539305	-4.42959276803404	0.836514195728895	-5.29529898075947	1.1882184008545e-07	4.01730983146047e-05
LINC01503	52.403253709372	-3.23211617284027	0.611894921468312	-5.28214250427907	1.27681818359411e-07	4.24941051727414e-05
CLU	553.732458050389	-3.19568206404287	0.608119975929997	-5.25501905961191	1.48009142636212e-07	4.70536528082287e-05
GDF5OS	135.90811346665	-3.20332541314032	0.609429192482262	-5.25627169268488	1.47005069784485e-07	4.70536528082287e-05
KLF8	40.7169035434471	-4.07908027705745	0.775835406423548	-5.25766192582164	1.45898413856153e-07	4.70536528082287e-05
HTR2B	102.020613226805	-3.71187944923267	0.707110145195781	-5.24936528552414	1.52624164508273e-07	4.78072750592091e-05
IL34	45.6984923242618	-2.90093128146422	0.555209799296485	-5.22492809950408	1.74222795481821e-07	5.37818194748231e-05
FBLN1	2534.02048679701	-3.19458659851977	0.613122002878229	-5.21036039079198	1.88474160413234e-07	5.65422481239701e-05
ALB	81.020172109127	9.72122731976307	1.86537860418373	5.21139638782174	1.8742450927713e-07	5.65422481239701e-05
GDF5	289.825145840094	-3.01527522547162	0.579973510426299	-5.19898783524665	2.003766373485e-07	5.84660599386718e-05
MAFB	339.499771606675	-2.77089558810549	0.532767192500992	-5.20095010936758	1.98272324885173e-07	5.84660599386718e-05
SRGN	10393.0903131471	1.40874787158257	0.271395160825891	5.190762677181	2.09434430491574e-07	5.95965675075689e-05
EGR2	1071.25929760108	-4.14870944796026	0.799304962512192	-5.19039620987838	2.09847068688623e-07	5.95965675075689e-05
LINC01914	13.4898693238963	-3.26687507326023	0.629788701304583	-5.18725576767735	2.13415535024577e-07	5.98125117897826e-05
TACR1	18.0091624196373	-5.80007278502886	1.1207328500468	-5.17525009174728	2.27605896853191e-07	6.29611117269217e-05
ACSS3	73.8347755817114	-3.42341287245169	0.661869955466337	-5.17233460165092	2.31187113696405e-07	6.31318656632492e-05
BCYRN1	53.5942474231229	4.27966526850239	0.829391650220418	5.16000524886528	2.46942918999642e-07	6.65808123378783e-05
IFITM1	119.38082672124	-2.41291265593435	0.469536174084257	-5.1389281361341	2.76310037006685e-07	7.35675473530298e-05
LDB2	733.039459471997	-3.75399452558199	0.731467777717096	-5.13213929572971	2.86467358800346e-07	7.53303054623131e-05
PKHD1L1	59.3988264075279	-7.79435662178344	1.52224798033996	-5.12029361999401	3.05060305335613e-07	7.92412744347385e-05
CAND2	17.9514047436423	-2.1828808127415	0.42820967949941	-5.0976914283987	3.4382066300757e-07	8.82334954465211e-05
GPC3	69.3730205077261	-6.26128071430362	1.23436417068579	-5.07247444716817	3.92675877234252e-07	9.95509615869848e-05
KCNJ2	59.9496451266682	3.64166917731424	0.718240873337058	5.07026168031135	3.97269095534916e-07	9.95509615869848e-05
ANKRD18A	12.2817375603611	4.4560854412821	0.880380878013887	5.06154273970023	4.15877483878099e-07	0.000103002214030273
EGLN3	23.6332117021897	-4.03242992521763	0.79754374829408	-5.05606110491476	4.28004248042769e-07	0.000103596482764898
PDE3B	12.0313491802246	-2.67028276310335	0.527956947701319	-5.05776612038073	4.24196230512417e-07	0.000103596482764898
SH3BP5-AS1	950.474210296476	-1.442659820101	0.285962108753535	-5.04493349272508	4.53679145576614e-07	0.000108277202991694
SERPIND1	73.6178252318167	3.43461884675274	0.681022601154122	5.04332578820751	4.5750930841561e-07	0.000108277202991694
PRKN	24.2637322064492	-2.13737417917547	0.424014003020713	-5.04081035991414	4.63564666397519e-07	0.000108504696640298
DCBLD2	11578.7703576374	1.77634354799778	0.3536544471431	5.02282259518433	5.09175729491038e-07	0.000117885250414773
FAM20A	151.426104683543	-6.71042256749658	1.33965707712065	-5.00905991697474	5.46965444515378e-07	0.000125272730840619
ID2	2638.47720718679	-1.8939031643116	0.378576070363579	-5.00270173572441	5.65323724099123e-07	0.000125986074730813
MMP15	443.080862580545	1.8664648783295	0.372982600702988	5.00416071637559	5.610593418529e-07	0.000125986074730813
AC008945.1	48.1193741436513	-4.46077348957715	0.891824536015543	-5.00185104741209	5.67824562167042e-07	0.000125986074730813
NTRK2	192.041390143362	-6.05201626785931	1.21401413002407	-4.98512835904088	6.19206913302421e-07	0.000135970177869501
PLVAP	10.6237282520285	-6.52548569198361	1.31197145521097	-4.97380157629596	6.56525100319595e-07	0.000142693720783749
PLEKHA4	509.563227176294	-1.94955769100484	0.393513010132429	-4.9542394807957	7.26137312601765e-07	0.000154667247584176
IGF1	15.0508274626879	-4.70758246864508	0.950126531946625	-4.95469004428301	7.24456793764681e-07	0.000154667247584176
POM121L9P	106.831227066211	-3.30407829662102	0.668930965587602	-4.93934122741448	7.83869383249566e-07	0.000165311067952631
GNA12	2980.08022175862	-0.455268722465172	0.0922798477627406	-4.9335660331355	8.07417276449261e-07	0.000168607725376169
TIMM8A	160.184170722944	1.20406983945718	0.244453137420607	4.92556508851615	8.41169039580638e-07	0.000173950490709394
PDGFD	195.449560687128	-2.77625813227249	0.564701974404118	-4.9163244651341	8.81841955033912e-07	0.000176282764600135
MAN1C1	115.569608796596	-5.53732255894815	1.12650191623507	-4.91550212134098	8.85551916066407e-07	0.000176282764600135
TGFA	52.4665103438885	3.5160582037488	0.715157279889799	4.91648243347337	8.81131004809234e-07	0.000176282764600135
LINC00973	58.1282196563091	3.29027036796304	0.669328902325907	4.91577512420187	8.84318614543991e-07	0.000176282764600135
FMOD	882.749802534919	-3.05464446098172	0.623981716552835	-4.89540699662964	9.81024797455926e-07	0.000192687342536285
PTK2B	255.695804181513	-2.53269605972394	0.517467961859105	-4.89440167585396	9.86052597955638e-07	0.000192687342536285
ID4	1611.61080532655	-1.57564543778136	0.322122062103116	-4.89145458555078	1.00093490419946e-06	0.000193817395085895
DGKD	436.259809727381	-0.833414102089255	0.17079548443119	-4.8796026713752	1.06299774568662e-06	0.000202159392706473
CD244	87.6260608099996	-6.20852504832644	1.27192550074503	-4.88120180363537	1.05441271746689e-06	0.000202159392706473
IL1R1	6723.63837525201	-2.65904362357094	0.546707111701889	-4.86374434620648	1.15185672621543e-06	0.000217119896180431
NOP9	882.611618114369	0.570882487860103	0.117771793554898	4.84736175469715	1.2511415992303e-06	0.000233765930382503
SHF	32.8146109029774	-2.55751876444861	0.528094085467816	-4.84292256782806	1.27943157702583e-06	0.000236972979049132
MT1X	54.0866749089684	1.99544027443986	0.412633244205379	4.83586890407374	1.32565271852729e-06	0.000243417266419235
AC055854.1	193.866996652525	-4.16003171575856	0.861426665553272	-4.82923489846542	1.37058650715571e-06	0.000245667458549004
PLEKHA6	42.4093783085234	-4.10140610526158	0.849336012756798	-4.8289558474615	1.37250833649444e-06	0.000245667458549004
APOB	77.5138674446261	8.65681398474767	1.79187228853687	4.8311556800827	1.35742809097835e-06	0.000245667458549004
RAI2	12.461277995889	-5.94822427217341	1.23227508223823	-4.82702633357595	1.38586802402574e-06	0.000245991574264568
HDAC4	221.485959474437	-0.972330469645445	0.201848796536157	-4.81712294713271	1.45642954616204e-06	0.000254278273223373
PGR	17.0197820167106	-3.99064330239339	0.828154841884269	-4.81871638075994	1.44484771243067e-06	0.000254278273223373
VASH1-AS1	104.105520267449	-1.07682627409727	0.223628081008636	-4.81525517386022	1.47011906999198e-06	0.000254581595047392
ADAM19	5210.58389480631	1.54252183126631	0.320586211838853	4.81156635657704	1.49751997560261e-06	0.000257235286131739
SULT1A1	370.138053819717	-2.2682102803463	0.472442825452846	-4.8010259827148	1.5785478389201e-06	0.000268984551751984
HSPA2	116.720454986412	-1.45237604307089	0.302721120668874	-4.79773608085819	1.60469021837836e-06	0.000271269060725866
TMEM150C	67.8199975228569	-2.23395519665048	0.465955363029564	-4.79435451096791	1.63199452699121e-06	0.000271574089257131
HIST1H2BG	31.0974487137192	2.61317143434471	0.544981431940738	4.79497333521791	1.62696470539186e-06	0.000271574089257131
CYP4X1	66.2605956544567	-5.86261783209364	1.2234888224151	-4.791721611744	1.65356238667143e-06	0.00027303006849691
GAP43	65.6399556119589	-2.03008922772075	0.425244216891953	-4.77393729786233	1.80658649765042e-06	0.000296002249230416
ACSS1	51.0873142825372	-2.78844938811186	0.585935041415817	-4.75897359095305	1.9457988949989e-06	0.000316377988270813
SLC40A1	186.885905687058	-2.99237077070009	0.62947094186528	-4.75378698472235	1.99641381013969e-06	0.000319726422225378
MAF	136.781136395188	-3.56010798192333	0.74877981698789	-4.75454586402254	1.98892988063158e-06	0.000319726422225378
CDON	119.930092836241	-2.50092902201316	0.527144584277285	-4.74429425361912	2.09234518463231e-06	0.000332144401968116
CILP	14.3879759360564	-5.80822916370651	1.22457429723491	-4.7430598346066	2.10514057585426e-06	0.000332144401968116
TSHZ1	167.924977361096	-1.20391378984336	0.254024404936625	-4.73936270077561	2.14391446946493e-06	0.000335774839702963
ORAOV1	2078.06381748326	1.8711418039319	0.394932901314871	4.73787268090912	2.15973426176173e-06	0.000335783502011131
GGT5	685.64546017563	-1.40989432592165	0.297679933377104	-4.736276006	2.17681084459557e-06	0.000335986021665838
SLC9A7	2053.8079048717	1.03351480993605	0.218867731525707	4.72209769220668	2.33424504965159e-06	0.000353881758931626
PKIB	43.8524686381891	-4.13411298133229	0.875423691573224	-4.72241386785281	2.33061802705498e-06	0.000353881758931626
CHRDL1	11.9578484840656	-6.27108202350607	1.32823316039757	-4.72137137551137	2.34259755912485e-06	0.000353881758931626
SELENOT	5340.50752561309	1.79907137936789	0.381578751976707	4.7148101670968	2.41936202680413e-06	0.000362904304020619
PLPP3	830.045694217805	-1.76501300094377	0.374671993973704	-4.71082181036366	2.4671988303269e-06	0.000367491853747992
ARHGAP28	70.6445558577966	-4.43404999659612	0.943379032885766	-4.70017865781107	2.59933982511767e-06	0.000384485682465321
H19_1	68.1447177018403	-7.38066631739498	1.57143808725127	-4.6967592151881	2.64321733395239e-06	0.000388279511815075
FAM198B	2960.2627577307	-1.58843960968635	0.339787866839809	-4.67479790982416	2.94243221665949e-06	0.000429272645307172
TENM2	160.294356750962	-2.85067059913972	0.610370443617945	-4.67039423180863	3.00622238789575e-06	0.000435595488858364
SLC37A2	27.6561557958367	1.77294068234343	0.380090190141889	4.6645262843579	3.09328793937502e-06	0.000445182656139783
AC097515.1	116.226319994973	-3.87131064679867	0.832967232728992	-4.64761456956159	3.3579559562397e-06	0.000480029945422185
ADAMTSL2	67.8963879866948	-3.11999705688425	0.672371256231333	-4.64028916758273	3.47921980515002e-06	0.000494049212331303
INMT	235.050427451358	-5.85802034241304	1.26413811202509	-4.63400342627813	3.58661053375431e-06	0.000505925856748124
AC098617.1	160.265923460327	-2.94240293646292	0.636460186057661	-4.62307462574941	3.78093623799304e-06	0.000526365633132364
FAM46C	56.3055277007492	-2.50822021315218	0.542401334989849	-4.62428842141239	3.75886539530899e-06	0.000526365633132364
MIR100HG	1482.98010579894	-1.0116008429855	0.219135164032221	-4.61633278918558	3.90580445679221e-06	0.000529408382805464
FGL2	204.155772597725	-3.28432813013143	0.711675275848054	-4.61492515138695	3.93237009184677e-06	0.000529408382805464
LINC02454	53.2679726245883	1.37091728972396	0.296785927987974	4.61921257189629	3.85199071774353e-06	0.000529408382805464
CXCL16	46.1457554763388	-1.15405329848173	0.250091442850222	-4.61452533253163	3.93994719619805e-06	0.000529408382805464
AC012349.1	48.570784727648	-4.07949279785269	0.884175478447768	-4.61389497593229	3.95192173080135e-06	0.000529408382805464
C2	32.0034180546216	-2.33335021377509	0.505223283639441	-4.61845344293417	3.86610697193407e-06	0.000529408382805464
KIAA1211	285.976697193174	-2.22828471295628	0.484166184894124	-4.60231379736598	4.1782305462986e-06	0.000553380794102901
C1orf167	73.3704799124986	-1.21505870534712	0.264023545644631	-4.60208464506632	4.18283135448672e-06	0.000553380794102901
SEC11C	410.280454984728	1.39878504636833	0.304194401204439	4.59832607316219	4.25899052297539e-06	0.000559978383576393
PPL	291.552127001653	-5.31703513666827	1.15767510132735	-4.59285608766393	4.37220585110844e-06	0.000567853564808596
ADRA2B	16.4505949820742	-5.46611310764219	1.19013167526374	-4.59286415213749	4.37203683304379e-06	0.000567853564808596
EEPD1	25.073351239626	-2.127709490102	0.463800191228414	-4.58755630192083	4.48464505121833e-06	0.00057892690661182
KLF10	7552.89244922663	-1.19322760836775	0.261281340449727	-4.56683055251447	4.95153953077722e-06	0.000635348144611776
AC079305.1	201.965543957635	-1.09844374084237	0.240662135309525	-4.56425660575817	5.01267370466373e-06	0.000639341017421182
SLC14A1	1113.26629388086	-3.87543979425323	0.850572469732502	-4.55627231324807	5.20694235408138e-06	0.000660165905606746
GAS1	639.639929790693	-3.82890895299754	0.840954222273046	-4.55305277218092	5.28730031117432e-06	0.000666387554011911
MYCBP	161.660968072629	0.893383408034823	0.196487850863569	4.54676156367114	5.44776553764448e-06	0.000666881643401307
AC007271.1	140.93452249503	-2.28058249669623	0.501406060617994	-4.54837441311611	5.40618898000508e-06	0.000666881643401307
OGN	68.9088351160092	-7.4858557087026	1.64482465391389	-4.55115728651675	5.33516447847664e-06	0.000666881643401307
ATP8B4	22.1423601586165	-3.87971749784684	0.853087931378012	-4.54785181590818	5.41962727826582e-06	0.000666881643401307
KCNJ2-AS1	13.2614182984763	3.8645970719491	0.849454209191539	4.5495060594581	5.37719856866995e-06	0.000666881643401307
EIF4E3	129.604799089486	-0.998433718646394	0.219905140793605	-4.54029276006552	5.61761713461979e-06	0.00068374425695658
SELENBP1	320.729332209513	-1.93118262851038	0.425627916598667	-4.53725555396623	5.69910298264286e-06	0.000685824257233293
N4BP2L1	14.0677690872872	-2.07872689836503	0.458080006401754	-4.53791230639719	5.68138752721219e-06	0.000685824257233293
PTPRU	220.514997895749	-2.00541345109837	0.443016981040499	-4.52671914830064	5.99064710999552e-06	0.000716858333948903
F10	46.5440248247777	-2.20751665253508	0.488216540315199	-4.52159333051247	6.13758878791796e-06	0.000730338777556718
CGNL1	559.00677145389	-2.11349301227182	0.468240896440371	-4.51368735268293	6.37101167752417e-06	0.000753903048507026
EYA4	155.641223432859	-3.72870764928972	0.826348206202168	-4.51227172916193	6.41369459320322e-06	0.000754760744946015
LINC00854	48.1973917566236	1.74546539083725	0.387212232661862	4.50777440278212	6.55111770294771e-06	0.000766696742158166
PTPN1	2128.56727582068	0.602879899951466	0.13383762727281	4.50456207447982	6.65099550013164e-06	0.000774132263130076
AL132708.1	53.207676079396	6.52919038172984	1.45035485996427	4.50178819126423	6.73841168689454e-06	0.000780044396363335
BOC	125.114931089164	-2.25300285182688	0.500642028094818	-4.50022715911532	6.78808825479496e-06	0.000781547458525042
H19	319.197938039478	-6.48622779365199	1.44290346230954	-4.49526109201373	6.9484634523661e-06	0.000795711137287085
CTDSP2	3519.48817359565	-0.923799926133508	0.206006279516811	-4.48432896463295	7.31437470545876e-06	0.000828703091629104
FGFR2	13.7061668163264	-5.36199944323008	1.19559819446362	-4.48478382458216	7.29878936699107e-06	0.000828703091629104
EPB41L4A	125.888881073343	-2.34852876556933	0.524220558969165	-4.48003941353905	7.46292571175502e-06	0.000841059881800963
ASPA	6.12607517078604	-4.54383000969835	1.01595279421987	-4.47248143373382	7.73171150584523e-06	0.000866765553023702
DIRAS3	182.895949755455	-2.9569819166536	0.662461427317998	-4.46362881628453	8.05831144667968e-06	0.000896755590567741
ADGRD1-AS1	40.777450478473	-6.14263122447191	1.37635743053094	-4.46296222784393	8.0834306755402e-06	0.000896755590567741
PSMD2	10746.8097391865	0.95632421844817	0.214465996979164	4.45909483050165	8.23065022033102e-06	0.00090367448295387
GLA	716.728776826014	1.37130895106216	0.307495252631105	4.45961015439573	8.2108865102294e-06	0.00090367448295387
MT1E	636.417970155481	1.86112798451968	0.417501247260104	4.45777826230108	8.2813499638937e-06	0.000904578226825312
C1S	6145.69933637976	-1.45744597420117	0.327029249963254	-4.45662268547823	8.3260959549719e-06	0.00090482573388215
FAM201A	9.84948659656324	5.65724621529691	1.27260151239517	4.44541842846733	8.77209615317941e-06	0.000948455066308231
GCNT2	43.3933879557511	3.09778638335928	0.697170097729361	4.44337241865159	8.85596788257864e-06	0.000952687454034975
RAPGEF4	41.4503767434581	-3.00935955911015	0.678917743649116	-4.43258345692239	9.31106431667508e-06	0.000996611406759695
MT2A	9822.28643934379	2.33881466713326	0.528735356508586	4.4234126550137	9.7153920415748e-06	0.00103468925242772
TC2N	12.7834368232136	-3.21023268689699	0.726006648625135	-4.42176761463042	9.78967150261806e-06	0.00103741295027744
SNX18	2011.88882201333	-0.904751262860218	0.20474007574853	-4.41902377711079	9.91477401024695e-06	0.00104546874464485
GPR176	3967.75181651929	-0.678381139484857	0.153722291183653	-4.4130303696449	1.01933691035387e-05	0.001069550551258
ITLN2	18.6430453512816	-3.78197070768793	0.85774221948268	-4.40921598795603	1.03745516602722e-05	0.00108322524688137
AUTS2	149.463277532972	-2.40545663981222	0.545982092979745	-4.40574273541506	1.05422023843286e-05	0.00109536054042048
ZPLD1	26.1025707105885	3.40068515472407	0.77296024261234	4.39956024546738	1.08470461812986e-05	0.00112156351292068
CIDEB	456.998389590386	0.488831193027486	0.111213751756311	4.39542039817704	1.10558574108293e-05	0.00113763170459258
SOX9	892.848798124271	-1.46870332556567	0.334536302149471	-4.39026591771632	1.13212128704533e-05	0.00114565106155181
COL21A1	97.6633769962639	-6.58095555323736	1.49868554700715	-4.39115167713429	1.12751849569185e-05	0.00114565106155181
DAB1	8.04909893976119	-6.13355974893827	1.3970766723611	-4.39028141424218	1.13204060641367e-05	0.00114565106155181
F5	3.589127302727	5.19418813546366	1.18325804923851	4.38973403883152	1.13489377458888e-05	0.00114565106155181
MELTF-AS1	137.831072207071	-2.87237305769921	0.655160866179611	-4.38422562453807	1.16399085828592e-05	0.00116399085828592
GPR143	6.54614464498146	3.11303796243696	0.710024937187876	4.38440651784212	1.16302412000511e-05	0.00116399085828592
TMEM33	942.765176409377	0.672871060638116	0.153796038853635	4.37508706760957	1.213840186004e-05	0.00118058429049704
NDUFC2	725.582928293156	1.39798878401356	0.319482058938027	4.37579746625066	1.2098931773941e-05	0.00118058429049704
TRPM3	64.1808788396023	-2.41227120280864	0.550805472000302	-4.37953383805039	1.1893345345155e-05	0.00118058429049704
SAP30L-AS1	45.1966413274991	1.589832406989	0.363334191988594	4.37567518291509	1.21057171554582e-05	0.00118058429049704
CLIC2	30.0072511123757	-3.45292968154263	0.788757137208786	-4.37768423086691	1.1994696020931e-05	0.00118058429049704
FGG	5.54448123378803	5.83462793992674	1.33306955511323	4.37683684061868	1.20414042752491e-05	0.00118058429049704
PTDSS1	1543.7864444401	0.503459499612567	0.115181174491013	4.37102245082464	1.23666075073571e-05	0.00119731245412139
ADH1B	279.478358977915	-7.71248770372804	1.76764932898701	-4.3631321989344	1.28213412018466e-05	0.00123572202533635
WSB2	4357.55132807122	0.618878699674971	0.142039540926106	4.35708743945416	1.31804622463121e-05	0.00126461191822724
FAM198B-AS1	748.415168173109	-1.57368432793135	0.361677574829126	-4.35106967490268	1.35474990458402e-05	0.00129399878778653
GCNT4	85.2193375339199	-3.57609003618694	0.82385630211769	-4.34067206501273	1.42047585524518e-05	0.00134528901619153
TESK2	56.17104185527	-1.26644004875553	0.291767561962506	-4.34057864499096	1.42107994668119e-05	0.00134528901619153
AC016722.2	538.437278803799	0.657073233000525	0.151584480631833	4.33469989976359	1.45959102234294e-05	0.00136957219277113
AF111169.4	48.047804930183	-1.76844548661897	0.407939107522587	-4.33507220565033	1.4571228543216e-05	0.00136957219277113
HIGD1A	1037.18157262205	0.550672778250879	0.127125410517939	4.33172861355811	1.47943226392058e-05	0.00137174878424446
CHI3L2	74.9105490959839	-2.26807014057	0.523592922289833	-4.33174331435006	1.47933346691975e-05	0.00137174878424446
PRELP	59.784675230257	-3.03213465309891	0.700025827634483	-4.33146111672059	1.48123108157853e-05	0.00137174878424446
DSC3	15.2673059932315	-5.76876953134763	1.33358407206164	-4.32576367114932	1.52004323392901e-05	0.00140159830660987
PROS1	929.710680892051	-2.07392688116153	0.479708663405757	-4.32330503776481	1.53708974477303e-05	0.00141120739498558
MSC-AS1	1047.78175818741	-0.822225360421275	0.190475647382251	-4.31669545016017	1.58382442334293e-05	0.00144168633406857
AC087623.4	47.9655888148663	1.50486423036109	0.348570410696861	4.3172460546854	1.57988009916379e-05	0.00144168633406857
RCAN2	96.2488127474461	-2.97788711001051	0.690038283639001	-4.31553897894803	1.59213953465937e-05	0.00144308817396785
PLEKHB2	3216.45743043776	0.777495221920405	0.180431511074754	4.3090877934192	1.63929289008424e-05	0.00147328854678457
SERPINA1	61.1628157077275	3.57234616255022	0.828869556648909	4.30990152056385	1.6332726187797e-05	0.00147328854678457
TMX2	1190.20525776096	0.592242265021224	0.137552134990215	4.30558395231999	1.66545812856262e-05	0.00148826244247351
COL6A6	70.9502689910168	-3.52153066925612	0.818011233590998	-4.30499059749695	1.66992828052191e-05	0.00148826244247351
AL021026.1	10.6818269110306	-3.89741016946674	0.907341311109171	-4.29541796647877	1.74364506802324e-05	0.00154748499787063
SLITRK4	101.075861386086	-3.58442012767782	0.835403225410501	-4.29064674237582	1.78153517863843e-05	0.00157455183838168
MAS1	3.34828564085926	-4.87046089992428	1.13550340337739	-4.2892525777006	1.79275404565147e-05	0.00157791988315604
CYP1B1-AS1	658.306611755396	-1.67911733504412	0.391826889697671	-4.28535503609696	1.82447584571248e-05	0.00159923191414303
NRK	290.891197216077	-4.62710704644436	1.08387789415029	-4.26902981545885	1.96325027693936e-05	0.00170682575097177
LSAMP	100.984091043461	-3.2957551819393	0.771928558677022	-4.2695080326964	1.95904594450531e-05	0.00170682575097177
PLXNA4	1590.6481471751	-2.24338956778937	0.525878353502465	-4.26598576048607	1.99021474217111e-05	0.00171299203733603
ZNF101	95.7239829127834	0.75580558282134	0.177170373099525	4.2659817756142	1.99025027050499e-05	0.00171299203733603
PET100	18.6309862985168	2.29376497257997	0.53774706949028	4.26550901477563	1.9944696021565e-05	0.00171299203733603
F3	2558.31224786671	-3.09000705632875	0.725896513028045	-4.25681485014843	2.07359941545719e-05	0.00176914110985418
ZNF385D	29.8218092816805	-3.75455084805851	0.88207325238618	-4.25650685802082	2.07645670170678e-05	0.00176914110985418
ETV5	821.061156128809	0.949331139434219	0.223103708358357	4.25511142965571	2.08944931783813e-05	0.00177112509456462
HNRNPA1P27	3.59732052269593	4.18974879300485	0.984786692243475	4.25447340627648	2.09541560483702e-05	0.00177112509456462
CCNE1	198.992162222939	0.987664740763807	0.232227644016415	4.25300245776938	2.10923260723889e-05	0.00177575709621298
RCOR2	41.6018051711087	-1.82239886802365	0.430045333423485	-4.2376901372606	2.25831149046799e-05	0.00189378089554993
CAVIN2	1078.68465538769	-2.55214396577111	0.603200390443203	-4.23100516214174	2.32649332101798e-05	0.00194330618579149
NFKBIZ	4775.09346145079	-0.86841785838364	0.205384875730717	-4.22824638520236	2.35519799078899e-05	0.00195197343205469
EPHX4	15.5912302575115	3.18658762672385	0.753577685299862	4.22861197841314	2.35137476878408e-05	0.00195197343205469
TRABD2B	17.5459479712074	-4.71443613471784	1.11554775710749	-4.22611771184223	2.37757652514263e-05	0.00196288294517589
FAM174A	413.793958745786	0.950246906101434	0.224989803573641	4.22351098142282	2.40525645160798e-05	0.00197806804707529
SGK1	13831.8867145482	-0.842566291256336	0.199564568130926	-4.2220234741448	2.42118886935045e-05	0.00198351241989095
AP000915.1	16.183299545567	-4.50096536750576	1.0690230401943	-4.21035393838444	2.5497092326713e-05	0.002072855215874
Z97985.1	2.42553171798197	4.65890348081188	1.10646040531671	4.21063732459395	2.54651274430046e-05	0.002072855215874
LINC02407	450.975310953603	2.52652336487173	0.600463459568184	4.20762217019608	2.58071887431403e-05	0.00207621368550604
ZNF423	224.871405808797	-2.70847262190868	0.643737897851091	-4.20741520881407	2.58308275426808e-05	0.00207621368550604
BRINP1	16.8750148276444	-4.51690903517545	1.07322172115447	-4.20873799527331	2.56800950725098e-05	0.00207621368550604
EGR1	10921.9076402959	-1.82098301327978	0.433665590515785	-4.19904888260554	2.68038458170016e-05	0.00214632299211329
GAS1RR	16.0805058785151	-4.84327697496057	1.1548260534131	-4.19394501937864	2.74144455559937e-05	0.00218699509491635
PRKD1	425.878774017011	-1.10563916422166	0.263746643563402	-4.19205017847318	2.76444830087399e-05	0.00219711749285881
DGCR11	85.9289595362973	0.940242219341811	0.224365973215871	4.19066316458408	2.78140313888405e-05	0.00220237497614239
MFSD1	1601.71339324282	0.878322634097202	0.209941736680464	4.18364946382257	2.86866334114992e-05	0.00226305663579605
DRD1	4.18303624571337	-5.59210687107033	1.33742732778754	-4.18124166815191	2.89921516271705e-05	0.00227871892863
FGA	7.85348735194249	6.34776262362021	1.52304080622636	4.16782176660654	3.07524238199733e-05	0.00240818613001997
NUDT10	17.6160399477618	-2.03001048655373	0.488580779895753	-4.15491269834	3.254117664069e-05	0.00253892696866922
PRDM6	13.0996744521238	-2.17396682929409	0.523475619712152	-4.15294762053963	3.28219887438302e-05	0.00255149036585249
SYT12	13.0376424133356	-2.34025948841101	0.563975503320614	-4.14957648804223	3.33090974483943e-05	0.00257994100236654
PKNOX2	384.911964966413	-1.90962584066041	0.460550271344686	-4.14640042461554	3.37742960495269e-05	0.00260649458643088
ZNF395	336.088721933636	-1.86217163947463	0.450887961547252	-4.13000966600319	3.62747982617007e-05	0.00276936631890403
LINC00520	38.3826080213754	2.5626492615828	0.620379688840108	4.13077556806229	3.61541418377902e-05	0.00276936631890403
EPB41L4A-AS2	6.03037524034012	-4.30098115977991	1.04136611881478	-4.13013356404857	3.62552540888779e-05	0.00276936631890403
MYRIP	5.16613321304435	-5.04991441042629	1.22598606975453	-4.11906345023757	3.8041539529334e-05	0.0028938742570529
MYCT1	568.27360813283	1.82311955418894	0.443089370069173	4.11456396235442	3.87911987260263e-05	0.0029404004728269
P2RX5	25.8557455457471	3.27055322776686	0.796058236683931	4.10843463085152	3.98349918158743e-05	0.00300881321162455
TSPAN13	1314.2075295827	1.87428175015328	0.456552172410088	4.10529587507855	4.03797712943016e-05	0.0030280299486367
ZHX2	911.675796174505	-1.38878880655869	0.338257913630341	-4.10570972798112	4.03075382213098e-05	0.0030280299486367
NUAK2	360.072429973027	-1.77580324655517	0.432646000943272	-4.10451787993762	4.05158936789418e-05	0.0030280299486367
LRP8	530.328870462205	1.00562628144258	0.245161108819656	4.10189971110929	4.09771886420216e-05	0.00303060457664952
KCNJ12	33.9187766889394	-3.92483215530081	0.956803621296427	-4.10202477074954	4.09550415197249e-05	0.00303060457664952
SALL1	6.13972481643652	-4.06602249296461	0.991177523921417	-4.10221417943187	4.0921520292825e-05	0.00303060457664952
AHSG	39.7838855943941	7.68943718209397	1.87576507602783	4.0993604584948	4.14293367051434e-05	0.00305344246304344
OSBPL5	544.664052922525	-0.591793243245234	0.144424125833509	-4.09760654481959	4.17444043622673e-05	0.00305551825744431
VWCE	138.594524922475	-2.05893504513851	0.502401086458387	-4.098189873857	4.16393654686495e-05	0.00305551825744431
MAP3K8	684.184982195954	-1.53397830051831	0.374679223410866	-4.09411092121373	4.2379140667246e-05	0.00309135512401486
ASAP3	432.729569782904	-1.60882648580247	0.393174311794891	-4.09189114735897	4.27869497088682e-05	0.00311045061023513
DPP9	2007.26268780831	0.701024816897865	0.17138669247749	4.09031066977349	4.30795754890188e-05	0.00312107128542891
TAP2	306.088549477006	0.573085861662144	0.140556984772484	4.07724925651887	4.55716320536112e-05	0.00329042631437938
IL26	27.8213869587345	-4.35622934997214	1.06964992564707	-4.07257481679054	4.64962574425915e-05	0.00334584555245676
RNF24	964.032102793673	-0.810980278605976	0.199349281362405	-4.06813745734886	4.73904238674006e-05	0.00339870716624792
CYP1B1	3597.66367171082	-1.51081814074677	0.371547827956378	-4.06628171952104	4.77691854301868e-05	0.00341437466329859
AP3M2	455.904960868694	0.82475145610725	0.202942313767945	4.06396990747978	4.82450486089107e-05	0.0034368546333438
MALL	39.3383899072669	-3.61601871475037	0.89117579725975	-4.05758182153191	4.95834482973101e-05	0.00352042482910902
M6PR	2368.03351529293	0.68216145476156	0.168266542880576	4.05405283239051	5.03378398962075e-05	0.00356211292288777
BRI3BP	247.096330771774	1.08633240533738	0.268368743591078	4.04790956950136	5.16771033879998e-05	0.00364477583498144
BRD3	515.939822408083	-0.683667991563865	0.169144603357694	-4.04191430286485	5.30166094158276e-05	0.0037269101668552
GUCY1A3	4.33666223796979	-5.21570560467897	1.29140157468414	-4.038794521336	5.37266034084577e-05	0.00376439688355312
SRGAP2D	30.7347990510014	-1.5706334955547	0.389001674696822	-4.03760085809092	5.40006304407041e-05	0.00377119156848196
ORMDL2	704.705962141848	0.682689166909685	0.169159501328189	4.03577192856102	5.44230646247921e-05	0.00378827214545122
KCND2	46.6417588466019	-2.39697248521308	0.594505047891808	-4.03187911307576	5.53326486254884e-05	0.00383904044209415
AC144831.1	77.7969129050027	-1.36129169460462	0.337766238585386	-4.03027756801835	5.57110265004324e-05	0.00384262115437589
CDK18	64.5710949974326	-2.20266463104085	0.546548734257149	-4.03013398985296	5.57450674508052e-05	0.00384262115437589
DNMT3A	265.215479280608	-0.8245048383782	0.204780170965219	-4.02629236264402	5.66632295015485e-05	0.00389331222059027
AL024497.2	7.93501749905206	-3.84322369646541	0.954861939915164	-4.0248998685683	5.69995635403523e-05	0.00390382862832638
PAFAH2	235.767611546234	0.959112267330759	0.238704244223262	4.01799419382629	5.86956431242665e-05	0.00400710640559896
AC068724.2	34.5005341169812	1.01640248446265	0.253180261675878	4.01454077713156	5.95616462809798e-05	0.00405323663190054
TTC9	38.8593370585568	-2.94995259931923	0.735152737228496	-4.01270708783656	6.00263791345556e-05	0.0040718531068982
PLCD1	345.47123664045	-1.28003399574556	0.319193730113318	-4.01021033618402	6.06646821868731e-05	0.00408910674234303
AL136298.1	4.6975621910468	3.67803405037478	0.917135177799548	4.01035107954245	6.06285304013389e-05	0.00408910674234303
EVC2	171.06050213585	-1.00724112926543	0.251473495093096	-4.00535702139323	6.19238809729621e-05	0.00416081597704761
TMEM106A	219.025489021221	1.44261470629749	0.360560143037915	4.00103764698637	6.30653222444542e-05	0.00421094471412813
PRG4	59.0408463855462	-2.27625095964966	0.568898810845598	-4.00115260614852	6.30346867348041e-05	0.00421094471412813
APOH	8.29781381191655	4.73981000704464	1.18500893966558	3.99980949374293	6.33934940898605e-05	0.00421962945035634
SLC25A27	34.8561623679944	-2.49033610854176	0.622846024547713	-3.99831741777616	6.37943631140605e-05	0.0042330839075685
AL133230.1	205.092551171352	0.700378127237588	0.175257792042472	3.99627382654608	6.43473002591081e-05	0.00425651396123914
IL18R1	37.9235411549064	-2.7056723618821	0.677886740095531	-3.9913339527792	6.57026833664968e-05	0.00433271565234174
PLEKHG3	200.777190588046	-1.26068690782753	0.315931797674646	-3.99037677469177	6.59684160070026e-05	0.00433681253379369
MMP1	78665.6695859771	2.44987246879899	0.614426317824625	3.98725184408238	6.68430605373259e-05	0.00436735334185595
RASGEF1B	20.8324765349738	-3.50694601853016	0.87948167988217	-3.98751457676754	6.67691031822108e-05	0.00436735334185595
AC003075.1	319.476159009632	-1.12863240235866	0.283360931727731	-3.98302050842743	6.80448811173753e-05	0.00443228124709509
MTUS1	97.3870851636024	-2.5528687395533	0.641415772096639	-3.98005295568046	6.88999182543908e-05	0.00447429347200769
KLHL15	317.95885642323	-1.23222032334347	0.309982492552839	-3.97512876677521	7.03411872068681e-05	0.00453662235034697
SSPO	46.0759164903	-1.36972135195126	0.34461897327263	-3.97459646212707	7.04986853504623e-05	0.00453662235034697
SYBU	34.9804239062556	-3.31943564301014	0.834884000106685	-3.97592437103354	7.01064044926441e-05	0.00453662235034697
C6	55.9215679085394	-8.22661080102995	2.07562771053839	-3.96343272893388	7.38796887265881e-05	0.00473987159601303
FITM2	284.567904454247	0.708657711740299	0.178836629310937	3.96259823544416	7.41384855889229e-05	0.00474219142055273
MT-ND3	12091.7790467566	1.29514779673339	0.327349391585759	3.95646923447567	7.60656794045822e-05	0.00485089512370539
ZCCHC24	1419.13551665971	-1.159878456023	0.293505046174603	-3.95181776647546	7.75597951805031e-05	0.00493141384282005
SLC2A12	152.535284498883	-1.52957284928023	0.387996636092057	-3.94223224377987	8.07267498441976e-05	0.00511749932048038
AC011446.2	2328.67531678667	-1.55188872496523	0.393777652965673	-3.94102792090265	8.11331806569545e-05	0.00512290237677486
MT1L	230.497744839893	2.54643307988046	0.646211637849972	3.94055589644403	8.12930048521081e-05	0.00512290237677486
UNC13B	1101.49671173473	0.667536578665849	0.16944122186755	3.93963506228522	8.16056498015478e-05	0.00512743463354858
STT3A	4607.66135736899	0.350009412351051	0.0889904685697006	3.93311124187318	8.38534071648053e-05	0.00525316933120692
SH3BP5L	1515.52624266296	0.897204237095009	0.228430085420555	3.92769733217582	8.57630460389821e-05	0.0053141784499418
TBX18	1298.52642740201	-1.28727291055034	0.327756940759863	-3.92752296127112	8.58252294262901e-05	0.0053141784499418
PDE12	653.166542315585	0.421380236180214	0.107254234554953	3.92879813024368	8.53714658779569e-05	0.0053141784499418
PLBD1	24.1772417375613	-1.82283788369169	0.463976284052401	-3.9287307268615	8.53953942329903e-05	0.0053141784499418
CARMIL1	537.241121432938	-1.1083650234562	0.282307390918924	-3.9260928304017	8.63368464097609e-05	0.00533036182182002
LINC01121	9.45336824519367	-2.81110099295367	0.716424162189369	-3.92379422877508	8.71651936767032e-05	0.00536594978414387
WTAPP1	18324.2543928189	2.39076036064448	0.609558443403188	3.92211835717798	8.77738545396715e-05	0.00538784755531701
NDRG1	2004.56208711749	-1.4774628991005	0.376803443138054	-3.9210440509674	8.81661421985876e-05	0.00538962969093412
GXYLT2	597.24230058575	-1.03701062793205	0.264499394810711	-3.92065406680488	8.83089559688267e-05	0.00538962969093412
FZD1	346.399532747588	-1.24632917994353	0.318340942188584	-3.9150766199756	9.03755032106215e-05	0.00546874493859727
SYT7	78.3267431300663	-3.15131530327636	0.804701233950091	-3.91613082013965	8.99814342331255e-05	0.00546874493859727
RNF165	3.7067487273883	-4.9828415599109	1.27256135993296	-3.91560023492572	9.01795681706667e-05	0.00546874493859727
TMEM62	202.803543178128	0.718584342933747	0.183660363066917	3.91257172170529	9.13184041714833e-05	0.00549458194591129
PRRX2	133.913287360338	-2.83276686996984	0.723981663280706	-3.91276052094085	9.12470132962126e-05	0.00549458194591129
AP000842.4	14.8506424180293	-2.71621806215789	0.695016853963346	-3.90813265414875	9.30122352735948e-05	0.0055714569157464
TGFB3-AS1	12.9504264915435	-2.61569556490798	0.669343056162539	-3.90785493451478	9.31191860096581e-05	0.0055714569157464
RASSF5	94.9048236710605	-2.11627414487969	0.541813463758926	-3.90590911159288	9.38717927756015e-05	0.00560075402274597
XDH	33.7342330490532	2.46615761327089	0.631629972425805	3.90443411638542	9.44461161285527e-05	0.00561928009368205
RUNX1T1	60.0610462315366	-1.92296932767777	0.492626651559075	-3.90350242235559	9.48106009046007e-05	0.00562137763162666
HPGD	9.80130782689958	-3.77688840875514	0.967689494515314	-3.90299618851072	9.50091994077745e-05	0.00562137763162666
LDLR	4414.96824476169	-1.20490170450923	0.30894644779279	-3.90003417458729	9.61791110025123e-05	0.00567266615280965
RPS23P3	5.33633138005254	-3.39440107044085	0.870480466620139	-3.89945690983794	9.64086923623048e-05	0.00567266615280965
AC091173.1	2.96417645268239	4.41202092546455	1.13251351098918	3.89577773920853	9.78841214886321e-05	0.00574361374024205
GLDN	15.2373371106872	-3.06820041754199	0.788015227357461	-3.89358011244392	9.87755614804657e-05	0.00577999851520308
APOC3	3.91948263966564	4.81592354899128	1.23746654815212	3.89176059440376	9.95194205322243e-05	0.00580757166393528
AC072022.1	70.6990555888093	-1.12887248408974	0.290769124095945	-3.88236711033063	0.000103444550125946	0.00599266521223369
FPR1	18.6259313240053	2.79598464361029	0.720062821738548	3.88297320622602	0.000103186942247044	0.00599266521223369
AC002401.4	22.3437983034254	2.7507978652328	0.708575143137601	3.88215405504086	0.000103535248737183	0.00599266521223369
EMCN	60.1539973735783	-3.50507081615469	0.903782350614771	-3.87822445721635	0.000105221614410529	0.0060597783732452
SLN	3.36508587852804	-4.37112299250657	1.12712218241066	-3.87812702182626	0.000105263755779377	0.0060597783732452
EFEMP1	36591.1690889662	-1.65263143600409	0.426406576734486	-3.8757175104106	0.000106310964419741	0.00610356749903097
SSR3	10920.8059426953	0.894938365552839	0.231238942870768	3.87018879451024	0.000108751101647072	0.00622687759430818
VMP1	2752.6504317586	0.855316975912129	0.221243298592974	3.86595653451033	0.000110654645637712	0.00631888459003557
AFP	67.1191918703411	1.95329172674838	0.505513542316869	3.86397507334038	0.000111556610613545	0.00635089518291479
REM1	4.75946730822012	-3.40413221003819	0.881119360350328	-3.86341778789735	0.000111811534910472	0.00635089518291479
ABCA9	825.475147552638	-1.80356386603614	0.467127573401547	-3.86096640132563	0.000112939434728275	0.00636675305788027
FLAD1	509.440594864666	0.720863374856959	0.186699914631029	3.86108036675638	0.000112886761448006	0.00636675305788027
PCCA	205.796227155245	-0.681603706143245	0.176568391678991	-3.86028155810826	0.000113256448549814	0.00636675305788027
ARHGAP6	71.4666454586217	-1.90616608301415	0.493797644872727	-3.86021703992828	0.000113286357227071	0.00636675305788027
DAPK1	1555.06374186344	-1.64463799562667	0.42623336162213	-3.85853887496657	0.00011406692583475	0.00639375136915837
BAHCC1	773.972537171212	-1.21045795252382	0.314166009358484	-3.85292462095288	0.000116715329862748	0.00652503025216935
GPX3	790.188488376135	1.40871904646639	0.365826356405635	3.85078609509583	0.000117739301116013	0.00656504480044786
MTHFR	357.575283539924	-0.86155953354368	0.224133360562873	-3.84395937927321	0.000121065053570208	0.00673286068158078
BCAS1	8.97256679599604	2.96155458553223	0.770937089615248	3.84149968321053	0.000122284894008777	0.00678299021454933
EGR3	2400.01331000384	-4.14504452962067	1.0792222882735	-3.84076994578361	0.000122649016629213	0.0067855170239019
FGB	3.66594520618523	5.25103964348135	1.36846533355954	3.83717403335515	0.000124458273375126	0.00686777518883465
MT-ND1	67508.3959458089	0.821002126593185	0.214333568924233	3.83048782658684	0.00012788946068409	0.00696686831859621
IVNS1ABP	989.93074580011	0.642845807418648	0.16780301661073	3.83095501143417	0.000127646845701327	0.00696686831859621
C3orf58	598.708669773209	-1.48602359461732	0.387888731242353	-3.83105636984554	0.000127594266296804	0.00696686831859621
EFNB3	103.02166861115	-1.86368961292179	0.486376155451485	-3.83178655456864	0.000127216087698175	0.00696686831859621
FAM184A	6.00362615737047	-2.75706834186443	0.719389420019269	-3.83251166216843	0.000126841584295393	0.00696686831859621
SOCS5	964.556715416565	-1.24128969374568	0.324309191425058	-3.82748847879177	0.000129457441635793	0.00703429466031224
ADORA1	14.9436991967103	-3.28383461809094	0.858318056778812	-3.82589483252265	0.000130297911230643	0.00706194786059209
KRT15	33.2543715263145	1.53451654927381	0.401193208649667	3.82488166845763	0.0001308349124293	0.007073054910518
GRTP1	12.7188412643777	-1.87292332061283	0.490049667065732	-3.82190509755332	0.000132424655492728	0.0071408738278357
MGAT3	25.1865538827478	-3.79238910990462	0.992942864615793	-3.81934272861918	0.000133807740199013	0.00719723451070446
PLCXD3	132.341227447254	-11.429236946613	2.99511592839332	-3.81595811977268	0.000135655513641563	0.00727824292333825
TNS2	929.248880221762	-1.10556762669143	0.289928581081609	-3.81324125606037	0.000137156107405856	0.00734026403955964
APOL1	473.873002045156	-1.35939300627699	0.356599590225587	-3.81209918221451	0.000137791560713052	0.00735579008317796
SERPINA12	5.11117518797778	5.2086707533749	1.36689416486978	3.81058818395872	0.000138636547242477	0.0073823961406619
CRABP2	189.278570451316	-2.40741004474306	0.631900473504939	-3.8097930697693	0.000139083151876121	0.00738770856598845
ABCA9-AS1	132.147822538544	-1.77055089315621	0.46482047145218	-3.80910696042431	0.000139469618879951	0.00738980816453471
ST6GALNAC2	4.28881484625978	-2.83861126241153	0.74699405934429	-3.80004529741945	0.000144669641241736	0.00764631106314882
LINC02535	28.7533799514097	1.801657819666	0.474259885861246	3.79888300355453	0.000145349681206701	0.00766323814282853
AL645608.1	17.3158642231841	-3.32305345915207	0.874887224332165	-3.79826492687521	0.000145712533041309	0.00766339988587626
TTR	2.0899656061904	4.40207383784996	1.15929642938422	3.79719433811091	0.000146343058422175	0.00767760380392201
C5orf30	648.399173432707	1.03370108752908	0.272348570182472	3.79550767179173	0.000147341638459655	0.00769210024311436
IQCK	504.501887285252	-1.37251588716054	0.361602090744781	-3.79565252051947	0.000147255630508629	0.00769210024311436
PDZD4	17.8378999362409	-2.85070333735061	0.752372785955189	-3.7889506246979	0.000151284975402558	0.00787865519822615
DOCK5	1174.38316280052	0.723446123901318	0.191137417286971	3.78495291068597	0.000153737685720858	0.00798686025818113
SIPA1L3	1314.74336225378	1.0338662667766	0.273359880949352	3.78207022620177	0.000155529467648274	0.00802030140093237
PPP1R26	300.282002438532	-0.704815118806536	0.186298619756399	-3.78325464637441	0.000154790905111766	0.00802030140093237
DLX1	55.2671622220148	1.89664695265945	0.501559702417026	3.78149788254413	0.00015588754835615	0.00802030140093237
AL109930.1	3.56685020419144	-5.38634724130181	1.42399338379149	-3.78256479462023	0.000155220669850207	0.00802030140093237
MYLIP	278.409664059954	-1.63373125434888	0.432316585499603	-3.77901590904933	0.000157449365917172	0.008042377683539
MINOS1	72.5501164250375	0.724829066351236	0.19178262448113	3.77943032280566	0.000157187570008	0.008042377683539
KLF15	20.7034337768877	-2.19968070272348	0.58196129987176	-3.77977144392282	0.000156972382416033	0.008042377683539
PLIN2	3160.94515803023	-1.02017913892749	0.27017803081123	-3.77595149340724	0.000159398011304303	0.00810354128428711
CASS4	49.8991317681994	-1.88632086857286	0.499563734204687	-3.77593636090481	0.000159407690052408	0.00810354128428711
TNFRSF10A	175.253617923469	1.34346693635925	0.356389952064273	3.76965435915814	0.000163473780467621	0.00825837064324843
MPZL3	59.4805776524538	1.61665334040281	0.428989533045499	3.7685146509888	0.000164221847922844	0.00825837064324843
VGF	17.0179937058874	3.79388645235202	1.00674373308378	3.76847287713514	0.000164249328018159	0.00825837064324843
AC093627.4	12.085285397851	-1.92815535642078	0.511369387488297	-3.77057251293696	0.000162873467205925	0.00825837064324843
AMBP	10.8866048501939	3.43007496119905	0.910255258962822	3.76825613191996	0.000164391979001753	0.00825837064324843
PAXIP1	259.795756766636	-0.758907110462596	0.201589214653153	-3.76462159331461	0.000166801486822676	0.00830110203112853
DACH1	9.05786562670304	-5.04635825649865	1.34038703381257	-3.76485159077143	0.000166648031202907	0.00830110203112853
SH3GL3	7.19108368882378	-4.29470481128471	1.14066890299395	-3.76507573758894	0.000166498606959686	0.00830110203112853
LINC02310	2.23629053724225	4.51188045297937	1.19812141358345	3.7657956880053	0.000166019514550043	0.00830110203112853
KCND3	100.75636207073	-3.16098308539469	0.839983741523603	-3.76314793862693	0.0001677878766397	0.00833072674225083
NINL	129.583283040564	-1.08236344196486	0.287721678348279	-3.76184181942207	0.000168666711128099	0.0083548859233221
NT5E	8985.81503792387	1.38347786414748	0.367912881324384	3.76034092409959	0.000169681948875091	0.00836626275703572
SOX10	3.5805093924636	-4.47662836981566	1.19044709884671	-3.76045972488197	0.000169601380465958	0.00836626275703572
PSME3	3008.09084715819	0.379603851396207	0.101080717755652	3.75545267015066	0.000173028458821798	0.00851156160024088
CLIP2	1625.22644444239	-0.504198308300408	0.134432001931199	-3.75058245847183	0.000176424273991951	0.00865512378793229
TSPAN9	1277.22681733629	0.581735885209144	0.155185177300817	3.74865625266184	0.000177784560650524	0.00865512378793229
MTURN	425.922558551013	-1.04926674714942	0.279896193327572	-3.74877105213583	0.000177703213662219	0.00865512378793229
UQCR11	234.009741270161	0.886961990640752	0.236548042231118	3.74960613613598	0.000177112525007697	0.00865512378793229
CEP68	210.101894995502	-0.718369283935957	0.191706258734164	-3.74723959811927	0.000178791289515972	0.00865512378793229
IL20RA	6.96281088983549	-3.22120038207845	0.85946523168075	-3.74791238009611	0.000178312518424278	0.00865512378793229
APCDD1	4.7595559665726	-3.41340673697099	0.9108099692571	-3.74766071099895	0.000178491472118948	0.00865512378793229
CPNE7	151.934900795897	2.10548604277382	0.562280725337896	3.74454600325941	0.000180720263234473	0.00868925870630759
CPXM2	145.945930528039	-3.08745705422454	0.824419702703295	-3.74500638946484	0.000180389184778238	0.00868925870630759
SLC9A9	84.7942121148245	-2.03153545341747	0.542513344839703	-3.74467369833589	0.000180628376407815	0.00868925870630759
NCAM1	47.9865197198303	-3.05949473167288	0.817687092572429	-3.74164489015935	0.000182819725438033	0.0087704057473651
PRKCA	2723.50878743851	-0.951482316050065	0.254490377397134	-3.73877521728561	0.000184918976832329	0.00881157540610429
AC009549.1	184.89966276191	1.36415354784309	0.364843790719992	3.73900716564487	0.000184748461530055	0.00881157540610429
PRKG2	36.8453110572167	-4.91337589311555	1.3140655451232	-3.7390645476934	0.000184706300308822	0.00881157540610429
KLF4	1887.35477965097	-1.92496364390369	0.515140299732049	-3.7367754860277	0.000186395214298741	0.00886209389411423
ALDH3A2	602.117785910266	-0.969824989797347	0.259717078160485	-3.73415948102601	0.000188343124887815	0.00891490791135656
LINC00888	59.2450300672256	0.827444764478212	0.221581716017616	3.73426462864125	0.000188264462956508	0.00891490791135656
ULK2	399.516644551468	-0.912614821470943	0.244508255883414	-3.73244992556037	0.000189626401772995	0.00893593441983364
TSPAN18	47.3172533925344	-2.35926325948667	0.632048364540549	-3.73272583531116	0.000189418735642728	0.00893593441983364
DMKN	65.223277155414	-2.04575718925375	0.548614819230455	-3.72894992542007	0.000192279352656731	0.00902694702426904
CSF2	81.8251498067725	3.42326050359171	0.918199858670397	3.72823026628296	0.00019282915004894	0.00902694702426904
EGFL6	5.73206817626147	-5.22519743992587	1.40141602258503	-3.72851270123739	0.000192613202557483	0.00902694702426904
AC106760.1	15.6253364777254	-3.07467623036957	0.825251869051513	-3.72574282552476	0.000194740877517043	0.00909644888401975
NEO1	929.615991600326	-1.65782364759342	0.445087685259448	-3.72471246115706	0.000195537970846054	0.00911369535890801
IL17RD	259.10052186642	-1.47719854216635	0.396854864156664	-3.72226391959557	0.00019744448696361	0.00918246194830765
SNRNP27	440.638929612386	0.696631647901409	0.187299868265477	3.71933869656549	0.000199745059558185	0.00926921518211187
QPCTL	560.065210221302	1.60695819180738	0.432225304286809	3.71787161896719	0.00020090831828143	0.00929228332761852
DHRS9	34.7688906940355	-5.08131686882713	1.36682273420569	-3.71761219773688	0.000201114676715124	0.00929228332761852
OTUD1	925.223942983419	-2.35747395621684	0.634302513157082	-3.71663978514464	0.000201889962569112	0.00930791385870583
TMEM191A	40.420484238495	2.09493020201386	0.564397270188875	3.71180073445926	0.000205789971735674	0.0094672276414036
SUSD3	11.0760512786255	-3.16639660948181	0.853353913284356	-3.71053153936461	0.000206824525979395	0.00949431552448516
UFD1	1436.30989818746	0.575564215824281	0.155178131074796	3.70905495405702	0.000208034276692945	0.00950242800671547
PSMD10	829.353669137151	0.417880164540299	0.112704482865037	3.70775104873785	0.000209108075096409	0.00950242800671547
MTSS1	245.381377500742	-2.01328919707412	0.543008162414066	-3.70765917794603	0.000209183928947752	0.00950242800671547
AC105046.1	99.4864616237231	-2.93074333520672	0.790468884899171	-3.70760113547108	0.000209231865499979	0.00950242800671547
PNMA3	4.67997721375854	-3.51007838347069	0.946543140250305	-3.70831315997122	0.000208644525768031	0.00950242800671547
ITIH2	12.6193856787713	5.1165560498425	1.38061677245993	3.70599296771255	0.000210564141291169	0.00954258767979128
MT-TP	1464.03197283842	1.28640365156497	0.347385543493037	3.70310070658066	0.000212980286355935	0.00961118665123183
PENK	171.784083084877	-4.54726538367037	1.22793864027928	-3.70316987714968	0.000212922199819686	0.00961118665123183
PALD1	8.5271200096386	-3.70765131036462	1.00198628918261	-3.70030144163869	0.000215343516798472	0.00969728733151681
STARD5	385.198013629978	-2.01571001940352	0.544995022842714	-3.69858427126455	0.000216805369442643	0.00972200919816483
IL6R	73.5245906447389	-1.12270561466109	0.303524479358668	-3.69889643508593	0.000216538928664978	0.00972200919816483
AC025580.1	17.5612268064672	2.57429067551555	0.696588474167605	3.69556886308193	0.000219395002940539	0.00981746546771738
SDHAP3	28.9728005113185	-1.32917796332492	0.359926092894423	-3.69291915636359	0.0002216945155374	0.00989956641707889
TRAF1	95.5557623570993	-1.87512243576719	0.508407039644757	-3.68823066863396	0.000225818888411908	0.0100626408434595
IER2	3283.54979265724	-1.43139937861395	0.388236858061497	-3.68692294121959	0.000226982052914658	0.0100933564239712
MMP14	50818.0407050355	0.753474079401228	0.204530512594436	3.68392016351757	0.000229674203652826	0.0101917927870941
CCNL1	3483.94841999472	-1.22911832772973	0.333952013833183	-3.68052377831657	0.000232755351887342	0.0102677182442422
TRPA1	289.619365105226	-0.835134933371184	0.226911677104586	-3.68044053099243	0.000232831357369435	0.0102677182442422
EMX2OS	5.81533660840177	-4.71628032182117	1.28132727791763	-3.68077727142897	0.000232524053992112	0.0102677182442422
BCL6	1310.44554250603	-1.17167152354935	0.318477113413405	-3.67898186149547	0.000234166919815436	0.0103052797356793
MELTF	957.44183859616	-2.69382260044803	0.732542456993416	-3.67736036966965	0.000235659998958802	0.0103496040779845
CDC20P1	3.75792352399953	-4.0637579338898	1.1060935629747	-3.67397304343843	0.000238807937875084	0.0104662738204512
ANKRD33B	142.113110592391	-2.24724853834364	0.6118465686557	-3.67289554843972	0.000239817527229974	0.0104889390759721
PHYHD1	55.2396371368224	-2.04878095269013	0.558054028047907	-3.67129498170068	0.000241324618104579	0.0105332261590728
DPP9-AS1	322.485406401025	0.695667236738427	0.189800673228438	3.66525168170055	0.000247095462912056	0.0107630539059853
TMEM130	139.087243810804	-3.28230829174579	0.896356106656998	-3.66183514271724	0.000250414991716994	0.0108853863746367
AC000068.2	289.113827934864	0.505032641729677	0.137970411575305	3.66044165530395	0.00025178088314599	0.0109224700835226
LINC01929	6.22741156609838	2.68174194483257	0.733198693376561	3.65759236760569	0.000254595523251253	0.0110221232627067
MYLK2	27.1346844259348	3.04792362507358	0.834349395736279	3.65305427276532	0.00025913943169008	0.0111960849797134
AC079313.1	575.904608115488	0.967594495914139	0.264951891043822	3.65196297373889	0.00026024341372088	0.0112210216847262
POMGNT1	1789.34449618575	0.418066990047947	0.114589674520516	3.64838273428464	0.000263896306007335	0.011333805403224
THRIL	66.9164101184415	1.05378940606317	0.288839491442662	3.64835639614176	0.000263923355868503	0.011333805403224
ANGPTL2	787.286460238535	-2.26316099211909	0.621071363386572	-3.64396287695273	0.00026847215972904	0.0114598336718007
MYH15	36.3740685113789	-2.15772876731481	0.591986525584309	-3.64489506781435	0.000267500922566111	0.0114598336718007
PTPRN2	16.8150752975669	-2.46953705867085	0.677647126408678	-3.6442817543677	0.000268139554262473	0.0114598336718007
VPS53	1070.89436406089	0.453847821590825	0.124732264135807	3.63857599102572	0.000274149737374653	0.0116377218374892
TCF7L2	666.306179077733	-0.679301995453553	0.186682289117964	-3.63881329430402	0.000273897277182324	0.0116377218374892
PALM	573.400434665293	-3.61305087301669	0.993017922258932	-3.63845484762014	0.000274278702461014	0.0116377218374892
AC009955.4	22.4856577543905	-1.57676712320949	0.433573800554645	-3.63667528156089	0.000276179731403841	0.0116950860415543
VWA1	109.016476950715	-1.28298500466085	0.352868870686832	-3.63586904722885	0.000277045052861616	0.0117084516387945
LINC02057	33.2459551368538	1.42311520042702	0.39173187608145	3.63288077207972	0.0002802745431672	0.0118214807316067
POLE3	895.427711807192	0.515307604708661	0.141890255361024	3.63173357745757	0.000281523684513231	0.0118507005536202
SEC61G	1324.46900842232	0.810798311520798	0.223299455080816	3.63099099918249	0.00028233503202315	0.0118614125879548
IL16	252.842840143722	-1.94515532747499	0.536693159295331	-3.62433411677716	0.000289706890401695	0.0121435527349626
CASC8	16.4613643592811	2.15856872898592	0.595647568060646	3.62390253017224	0.000290191001976336	0.0121435527349626
AC100810.3	7.47924313121661	1.69624789867315	0.468745650403726	3.61869576221601	0.000296091478806486	0.0123661735266238
SLIT3	4647.29532195844	-1.55745598807681	0.430539913297043	-3.61744855697565	0.000297521439382101	0.0124015785887255
ZNF548	208.724939479612	-0.922119824149247	0.25510976710257	-3.61460023511565	0.000300811420388981	0.012514225106026
10-Mar	34.1787458846577	2.06986516291883	0.572758164988911	3.61385535718885	0.000301677401652156	0.012525786852224
C15orf52	1634.92962354486	1.13304965196071	0.313668575158865	3.61225108822856	0.000303550430078566	0.0125546100207252
SORCS2	68.0738409150318	-2.52686654038141	0.699470143856229	-3.61254381273604	0.000303207855898483	0.0125546100207252
PSG2	10.1377131632163	3.86607265097976	1.07046650757101	3.61157740446477	0.00030434021661371	0.0125628810346357
VIPR1-AS1	467.036843463184	2.60852285410644	0.722917853191365	3.60832540321277	0.000308179805253149	0.0126967695394431
STX1A	464.136557646335	1.2333094856193	0.341862308848839	3.60762053521564	0.000309017991434281	0.012706724358205
KCNA4	5.55892320258056	-4.51847228927761	1.25278591570246	-3.60673937393687	0.000310068816987171	0.0127253676335775
CRTC3	847.920201966357	-0.62908850957818	0.174503793867139	-3.605013367544	0.000312136861564463	0.0127856060602367
CFB	15.2094995101589	-1.9562618508168	0.542842092298525	-3.60374016416729	0.000313670640940187	0.0128237709251938
ADGRA2	2797.43259553905	-1.04493664963965	0.290080402892095	-3.60223110289993	0.000315497686302161	0.0128737561652031
ADIRF	421.814261249857	-0.882079449954613	0.245047844399777	-3.59962133972323	0.000318680902208119	0.0129566226738321
AGMAT	28.3622830111894	1.71048461921071	0.475256977309925	3.59907313490164	0.000319353375763468	0.0129566226738321
ZNF311	11.0864166788505	-1.51457870108821	0.420792074882714	-3.59935177370049	0.00031901140845791	0.0129566226738321
ITGA5	18519.9843911433	0.952002550968852	0.264689119865017	3.5966818411514	0.000322302299003843	0.0130382034243119
COLEC12	840.409809930269	-3.65431781983888	1.01609000101219	-3.5964509208816	0.000322588413362084	0.0130382034243119
ELMO1	11.6514076412765	-2.91013333598719	0.809315333704461	-3.59579661325173	0.000323400403900653	0.0130462662937195
CALM2	8313.08266364609	0.786046087765661	0.218743292252144	3.59346373400832	0.00032631108415592	0.0131388016871854
JMJD6	1088.56709262784	-0.755357588100603	0.21032071761051	-3.5914559282716	0.000328835790002312	0.0131905881865334
ARHGAP22	935.301833954094	1.11130059403675	0.309414283357816	3.59162667597864	0.000328620374970471	0.0131905881865334
ZNF281	853.620239246373	-0.926499971480174	0.258021975358107	-3.59077931325148	0.000329690706435915	0.0132000226448966
MCFD2	8033.14188406533	0.659097572696557	0.183650690044516	3.58886521219602	0.000332120489286992	0.013247502662571
SIPA1L2	453.498834681336	-3.07560769535943	0.856920345240002	-3.58914070886954	0.000331769741155168	0.013247502662571
PIK3R3	148.565278578108	1.27317034662845	0.354817485447083	3.58824014837997	0.000332917575384789	0.0132544754312075
DCN	10453.5346596087	-1.59867044969929	0.446007288212317	-3.58440431793631	0.000337848386855434	0.0132954132341169
ARL5B	1356.92975103361	-1.32772011877739	0.370408472763083	-3.58447556254096	0.000337756185191415	0.0132954132341169
NFIL3	1154.44896792889	-1.28970622125151	0.359583628056904	-3.5866655782432	0.000334933420330235	0.0132954132341169
RNF14	1013.8873460851	0.487806615109073	0.136105090043088	3.58404388075893	0.000338315209994901	0.0132954132341169
SPRED3	506.038061438207	0.825967522546814	0.23041794806607	3.58464924056166	0.000337531517301893	0.0132954132341169
ANGPT2	68.0726765216662	-3.19226764791298	0.890688461667237	-3.58404513508295	0.000338313584401025	0.0132954132341169
HIST1H2BJ	25.1654578779261	1.63799467635857	0.456858215462864	3.5853457832624	0.000336631881798859	0.0132954132341169
FAM89B	172.123113410905	1.41304799395357	0.394525382023364	3.58164026534011	0.000341443736547848	0.0133936493341974
AKR1C1	2060.85007773766	-1.70862745546973	0.478144466699232	-3.57345441486519	0.00035230259826841	0.0137942009983771
ADK	914.036549187808	0.757218599946987	0.211980639458835	3.57211206589474	0.000354113809500725	0.0138043330985119
AC087289.4	35.0057273638422	0.931872981830963	0.26089565741046	3.57182250973565	0.000354505643421879	0.0138043330985119
SNX18P3	4.51229269698528	3.98696465245194	1.11602529249275	3.57246800701681	0.000353632696935588	0.0138043330985119
SLC25A34	20.7703723996753	-1.15849354280295	0.324846456024055	-3.56628038052895	0.000362083979039137	0.0140737021049884
HRAT17	5.64882737366627	2.84062925728283	0.796647390531912	3.56572969552587	0.000362845205633465	0.0140776008743038
AL354919.2	235.113287480893	1.62876912289447	0.457085625027992	3.56337857440765	0.00036611208699556	0.0141381760834089
UCP2	36.7376155392067	1.46733037512546	0.411804313567643	3.56317388327803	0.000366397802724964	0.0141381760834089
PABPC5	18.0964169346343	-1.56252533697171	0.438495479216253	-3.56337844067286	0.000366112273599684	0.0141381760834089
CCRL2	7.6352484885582	2.22516125363916	0.624689965942126	3.56202496430895	0.000368005380752437	0.0141745291320559
MT-ND2	59317.5549925819	1.08184012350399	0.303969999894479	3.55903583866679	0.000372218742403317	0.0143003816123505
SNX7	1100.49037118774	0.480862500823214	0.135120954871256	3.55875594041933	0.000372615577223217	0.0143003816123505
ST5	1043.72396775373	-0.771213363907216	0.216905139028869	-3.55553292725153	0.000377213696637764	0.0143990174523018
AC011446.1	552.880513748368	0.949976362393304	0.267157851236423	3.55586166753758	0.000376742280898473	0.0143990174523018
PROSER3	251.526717848784	0.546560755065585	0.153703231267019	3.55594837245861	0.000376618037278438	0.0143990174523018
ZNF175	483.807274134862	1.42384626916217	0.400564663267001	3.55459779589466	0.000378557697947953	0.0144244704227037
AL512638.2	3.25245411912831	-4.81147337111337	1.35414018442818	-3.55315751385455	0.0003806364769316	0.0144777802832912
TMEM192	573.330997355495	0.61870630463289	0.174277981266983	3.55011172458482	0.000385067693872504	0.0146202172539828
CYP24A1	175.034091295057	2.83502686825719	0.799317153043496	3.54681099668947	0.000389924219024369	0.0147782666640908
EEF1E1	112.144530815149	0.790156355715019	0.222882628620093	3.54516796848198	0.000392362968822264	0.0148242467669252
RPS6KL1	28.0039319470145	1.78661963125026	0.503974977942938	3.54505622192327	0.00039252935101154	0.0148242467669252
GPR146	32.3517017224953	-1.13326690379798	0.319869555323644	-3.54290330210184	0.000395747784861934	0.0149193412700163
AGAP1	859.119914585345	-0.827158952018613	0.233612737046507	-3.54072711306809	0.000399026048551675	0.015016351297086
FAM46A	428.808999251517	-1.02822983997774	0.290487713486273	-3.53966722942426	0.000400631854200678	0.0150501913482794
AC023055.1	259.161009593356	0.806201747400586	0.227811920901509	3.53889183766259	0.000401810454477615	0.0150678920429106
MEIS3P2	18.7835508153077	-1.5893700737979	0.449199752690585	-3.53822562073554	0.000402825694697392	0.0150794152848057
ING1	200.795353699343	-0.80083222971553	0.226439131717735	-3.53663354756985	0.000405261550504445	0.0151368473146598
PDPN	54.8947265947534	-4.19382046715263	1.18593624189158	-3.53629505449926	0.000405781212050269	0.0151368473146598
NFYB	670.798102589266	-1.15886486115048	0.327769585549392	-3.53560828167765	0.000406837473066945	0.0151497170914789
ARPC3	3872.44630337331	0.556627749861704	0.157496394571391	3.53422534767545	0.000408972232003126	0.0152026327079696
HEG1	14471.5544259718	-1.19966913790615	0.339568417648445	-3.53292319177976	0.00041099185821401	0.015251091602715
BEST3	7.41952176552308	2.88232487006111	0.816478808376479	3.53018944336406	0.000415262209960002	0.015382756647214
IRF2	362.285428613839	-0.825664936690517	0.233955258596072	-3.52915741943652	0.000416885068331095	0.0154160624226603
SEMA3B	129.110245770097	-2.50953612506831	0.711286018711737	-3.52816737437566	0.000418447479763064	0.0154470213500056
TMEM2	2806.51118505793	1.02605296852606	0.291129001223866	3.52439284376574	0.000424454453259056	0.0156416606477818
SLC27A3	88.8951470074999	-1.10994823055495	0.314987385631682	-3.52378628854941	0.000425427231585519	0.0156504318355295
RBMS2	1634.04006520417	0.430271653910456	0.122206264098696	3.52086414787184	0.000430142929710201	0.0156884321966221
SMIM29	484.297300822058	1.74887538807615	0.496571418327529	3.52190102677764	0.000428464074862512	0.0156884321966221
AC011365.1	372.647154831224	-1.4974402338086	0.425274680883917	-3.52111306202435	0.000429739342884636	0.0156884321966221
IMMP1L	104.19659104563	0.69698482424975	0.197947717798296	3.52105511496709	0.000429833266057357	0.0156884321966221
STMN2	19.2846893513132	-5.87247693925792	1.66714467678248	-3.52247589608814	0.000427535917738293	0.0156884321966221
ZCCHC2	184.459839756732	-0.782152656297232	0.222240192795614	-3.51940234778571	0.000432520227621508	0.0157481723903216
PLXNC1	50.9492597084917	-2.00928406091874	0.571071543715451	-3.51844542602513	0.000434083088524667	0.0157754369707546
SLC19A3	13.9138861690345	-2.04071930893872	0.580073148932049	-3.51803787625029	0.000434750305250373	0.0157754369707546
GLB1L2	24.4161802986237	-2.72993055490198	0.776250519087557	-3.51681639853957	0.000436755776687712	0.0158212551759324
MAOB	28.0268869838375	-2.56948387447904	0.730775892735236	-3.51610377411557	0.000437929777772655	0.0158368493489941
NDUFAF1	313.244427676581	0.60200929410796	0.171303187226426	3.51429126249841	0.000440929057598217	0.0158810286237311
IL15RA	161.704258479235	-1.1230026779147	0.319578243294616	-3.51401480381571	0.000441388213391964	0.0158810286237311
AL354714.1	4.39540898523345	-4.29760250130482	1.22287533288544	-3.5143422929011	0.000440844352625752	0.0158810286237311
C15orf54	109.072016962567	1.86287848830566	0.530379770596097	3.51234830508706	0.000444165481577425	0.0159540046502515
MTCH2	1781.80199111963	0.352691547563269	0.100438435666487	3.51151972074122	0.000445552404201447	0.015976879140557
CNPY2	92.7767877250888	0.883115083745251	0.251547635857953	3.51072702684409	0.000446883034065226	0.0159976615556123
RFC5	362.464701567606	0.753561353516906	0.214701386230999	3.50981130930447	0.000448424790303384	0.016012282409249
PLP1	12.3505551607503	-1.9777579581248	0.563529327989441	-3.50959188793428	0.000448794957667684	0.016012282409249
GPRC5B	2228.59580554349	-1.78374697495539	0.508505232813457	-3.50782422648097	0.000451787450441826	0.0160920948067072
EVL	626.906182106771	-0.671367589851857	0.191531491469104	-3.50525955132635	0.000456162338085528	0.0161973417132538
PIGU	391.082703349832	0.59476756012881	0.169681455272358	3.50520072552502	0.00045626314685222	0.0161973417132538
TMCO1	2248.84201089088	0.681615560960836	0.194855586775048	3.49805500700233	0.000468664460394441	0.0166089434490342
GHR	114.630632783212	-1.31545933781474	0.376148129511291	-3.49718431279679	0.000470196849754348	0.0166089434490342
FAM228A	3.06088389711955	-3.57287975079821	1.02156100666611	-3.49747076041829	0.000469692197436316	0.0166089434490342
LMO4	1015.56174150316	-0.859148410635901	0.245795402336425	-3.49538031415237	0.000473386706826326	0.0166713176275825
TEF	207.035584829857	-1.05822676874144	0.302757008608469	-3.49530064920794	0.000473528035900818	0.0166713176275825
AMHR2	3.03623186270009	-5.14846321930426	1.47346321377371	-3.49412402778515	0.00047562000241484	0.0167173367185414
TMEM255B	122.103989684181	1.19308855298825	0.34158897686288	3.49276069721411	0.000478054707609474	0.0167752310907443
PICART1	9.32359527375861	2.31426899777993	0.662913005447051	3.4910598808048	0.000481108410506439	0.0168546203022815
AC010261.2	13.5562589346033	-3.76865242299915	1.08060992236751	-3.4875234300481	0.000487516205612318	0.0170510594081156
PXN	5360.41383809384	0.43876412567926	0.125846259064643	3.48650908608958	0.000489368759690868	0.0170877943957631
MLLT1	2698.03263242541	-0.569725142192547	0.163537243784714	-3.48376387547873	0.000494415472380376	0.0172075973230425
MNAT1	294.501564047998	0.537929811685103	0.154399640266966	3.48400948833165	0.000493961976005536	0.0172075973230425
MT-ND4L	8522.63743631421	1.19623540980824	0.343589500585188	3.48158313269427	0.00049845902759704	0.0172918196869983
VIPR1	2121.1936429508	2.4687197418946	0.709055869545331	3.48169988844127	0.000498241759024709	0.0172918196869983
MT-ATP8	1884.41662990907	1.87099908850815	0.537562515622787	3.48052372353479	0.000500434503469792	0.0173209995783102
MRPL35	525.316589690565	0.601289425523871	0.172771387154692	3.48026044952398	0.000500926560574606	0.0173209995783102
GTF2IRD1	317.679144171886	-0.559869759735405	0.160969880528442	-3.47810259843289	0.000504976601166087	0.0174241294404933
CYP7B1	6.90282492434148	-4.11232623082241	1.18245013894968	-3.47780096205598	0.000505545164048116	0.0174241294404933
CACNB4	106.316081867237	-4.05207402162821	1.16585013878595	-3.47563883797948	0.000509638116422888	0.0175368204843417
AC024896.1	88.3640662516969	0.734901238703832	0.211530311814522	3.47421243035949	0.000512355229406149	0.017601881268308
TSPAN14	2083.76010488356	1.08324081701447	0.311969156195619	3.47226895833005	0.000516079016872343	0.0177012609651866
CADM1	104.296631175751	-3.01701849917734	0.870150000760389	-3.46723955242302	0.000525833042961142	0.0180057563254505
GPR150	31.1077695700727	2.16674179087966	0.624993364009162	3.46682367470368	0.000526647239002613	0.0180057563254505
AL512791.2	10.9348392350907	1.38526223354223	0.399755151520831	3.46527675321288	0.000529686090972465	0.0180806309899255
AC025271.2	28.7231624543282	-2.12201182186136	0.612721733129791	-3.46325535251067	0.000533681663359665	0.0181878710872974
PLPP5	681.881578927375	0.583017923583239	0.168446751854564	3.4611407887913	0.000537891428015953	0.0183002704257738
ABCC3	161.771971855998	-1.48293035610546	0.428501270854664	-3.46073735825263	0.000538698101265735	0.0183002704257738
ARF3	3720.13046505175	0.663103507527581	0.191800071619569	3.45726412888329	0.000545689713516965	0.0184238815923102
PHF21A	763.884401769361	-0.709722790696931	0.205287651315887	-3.45721131372311	0.000545796680035106	0.0184238815923102
TIMM10B	482.137901783741	0.468103629756844	0.135388113592212	3.45749429057537	0.000545223795112269	0.0184238815923102
PLEKHN1	75.4328885397723	1.4835423861528	0.429080840943933	3.45748922951013	0.000545234036286394	0.0184238815923102
EPG5	2328.15569716138	0.859736342996257	0.248808439430624	3.45541471568926	0.00054944698408733	0.0184885004124173
PRPF40B	334.845173039893	-0.392187026722317	0.113489519452105	-3.45571140503269	0.00054884261109515	0.0184885004124173
SSTR1	131.225803450859	-2.33234185437787	0.675184661636318	-3.45437624238295	0.000551567299150079	0.0185305732995216
FNDC4	949.948012345746	1.06732357971712	0.309071187565949	3.45332603832369	0.000553719315126292	0.0185735770270709
ITGA3	9336.9648603202	1.26604448607984	0.366668577107604	3.45283060813881	0.000554737234028811	0.0185784639698328
AL589765.4	6.14178030784763	2.79952259364032	0.811095233544989	3.4515337753924	0.000557409986131495	0.0186386698659354
PERM1	20.8906513922707	1.82642396267362	0.529382698321496	3.45010135099736	0.000560376128733832	0.0187084820408003
TRERF1	327.688086197763	-0.894645125880605	0.259385062793182	-3.44910040789025	0.000562457514551344	0.0187485838183782
GNA14	231.593838272876	-2.23749450824104	0.649032728378064	-3.44742939825631	0.000565948303559435	0.0187956523070722
ECM2	161.118000111341	-2.49430386989591	0.723759106684349	-3.4463177690747	0.000568281694166878	0.0187956523070722
KLHL4	132.148509839115	-1.88130956234956	0.545772528460557	-3.44705800355344	0.000566726893728291	0.0187956523070722
LRRN4CL	122.281252017678	-2.5700908791457	0.745712324650885	-3.44649108535108	0.000567917302129245	0.0187956523070722
AC090409.1	76.6397575956692	1.67366276164505	0.485535170187118	3.44704743221803	0.000566749070021344	0.0187956523070722
ARID5B	4106.28175298318	-0.978463700550885	0.284232184846949	-3.44248031262807	0.000576405818754781	0.0188593608901334
MTND2P28	2762.75625337636	1.35593086047908	0.393879070493303	3.44250548469325	0.000576352177411373	0.0188593608901334
NOP53	1939.40994552433	-1.02006225372733	0.296300207725077	-3.44266465946525	0.000576013085653801	0.0188593608901334
USB1	2073.236477384	1.16335642533947	0.337860152408456	3.44330758465127	0.0005746453446426	0.0188593608901334
AL139339.2	106.930641835555	-1.73640375519463	0.504232960716481	-3.44365380781002	0.000573910052522505	0.0188593608901334
AC004057.1	63.645163865555	1.77171590499024	0.514470517112283	3.44376566986745	0.000573672672570265	0.0188593608901334
MIR181A2HG	12.4686599572946	2.06282118954368	0.599019117664874	3.44366503290425	0.000573886227875035	0.0188593608901334
AC034187.1	6.26846534884634	-4.39551435621078	1.27716032503197	-3.44163083526788	0.000578218771698391	0.0188896623269566
SLCO3A1	504.921345411925	-0.948041903723656	0.275601993846649	-3.43989493868164	0.000581940040587517	0.0189530930650063
CXorf38	273.824458645275	0.383970275797984	0.111622506164549	3.4399001508885	0.000581928833798976	0.0189530930650063
LIPC	7.82721010533526	-3.46164096836424	1.00648198193662	-3.43934718205638	0.000583118895244098	0.0189624923186249
DOCK11	486.954671549937	-1.44480437041824	0.420191346728526	-3.43844389387603	0.000585067764613767	0.0189968649180995
CARD10	230.084596801759	-1.04219537668446	0.303252227317746	-3.4367278549036	0.000588786879267638	0.0190885243963481
LUM	1998.57847976038	-1.92464479204939	0.561223606941085	-3.42937247871584	0.000604978648093771	0.0195539380946849
RSPO1	6.63032778066507	-3.93010867148877	1.14588107472298	-3.42977012028833	0.000604092808954307	0.0195539380946849
MT-CO2	106738.667917901	0.861498501890827	0.251425342621015	3.42645849821672	0.000611507201886548	0.0196500832349809
AC034102.4	566.263031511965	0.588508703872034	0.17175725175201	3.42639799990366	0.000611643435905745	0.0196500832349809
AC091588.3	570.917420740623	-0.920697579828152	0.268658480292902	-3.42701849137378	0.000610247512721674	0.0196500832349809
FGD5	112.818226967927	-4.16061054491243	1.21420772635344	-3.42660522957448	0.000611176899999503	0.0196500832349809
IRGQ	401.457114836705	0.712713108770894	0.208088905202919	3.4250413691008	0.000614705812705467	0.0197187256184133
FILIP1	140.315651221452	-2.43146830185482	0.710111034750238	-3.42406776245918	0.000616912361023241	0.0197597493079625
EPGN	25.8794497561461	2.11297727530399	0.617292867059582	3.42297374238094	0.000619400602798563	0.0198096589183324
S100PBP	431.234913080493	-0.454548391475599	0.132855801249116	-3.42136652823523	0.000623072994713232	0.0198972335643056
TNFAIP3	3169.10477725351	-1.4032397286214	0.41046795919913	-3.41863401801027	0.000629363157829705	0.0199189231229907
WASF1	537.378527352989	-0.546061262276816	0.159642263829075	-3.42053068641943	0.000624990842574102	0.0199189231229907
GSKIP	314.859014857512	0.447511997615509	0.130886772603264	3.41907733466681	0.000628338656504622	0.0199189231229907
TMEM171	218.758305614659	1.83120970365786	0.53560004161152	3.41898723186819	0.000628546757658528	0.0199189231229907
CNTNAP3P2	62.1826204486706	1.7381961547077	0.50844664641973	3.4186402190817	0.000629348816491641	0.0199189231229907
AC244021.1	13.0371801213374	-2.19021460244016	0.640543626598117	-3.41930590125803	0.00062781104729048	0.0199189231229907
APOA2	13.8894124807594	7.1749343121853	2.09956357661299	3.41734558177079	0.00063234955229334	0.0199837469790032
AC073957.2	24.086386692804	-1.10766710242504	0.324210567467943	-3.41650523940605	0.000634304432109779	0.0200158287465752
ELANE	3.02635179860678	-5.13812360599357	1.50467938808533	-3.41476306958103	0.000638375145640729	0.0201144831392715
RNFT2	13.4225053286201	1.49912940791798	0.43912966868176	3.41386500351543	0.000640483025150988	0.0201510907469956
ACE	45.2536197621368	-2.66339867127107	0.780384540330482	-3.41293110463614	0.000642681874197358	0.0201904482601825
COQ6	300.866570016713	0.4592658717592	0.134605549056369	3.41193862347289	0.000645026348659498	0.0202122043473285
FOLR3	16.5238359353309	2.21161584508032	0.648218928017892	3.41183472047468	0.000645272251464008	0.0202122043473285
PIGG	887.270318042718	0.425357946493422	0.124696052354454	3.41115807968261	0.000646875762384829	0.0202326780305387
BAK1	706.394977223768	1.06933631120047	0.313628424469015	3.40956440096556	0.000650667135143396	0.0202440691389995
C12orf60	556.365479568805	-2.39383567160707	0.702126605026625	-3.40940744086502	0.000651041660103973	0.0202440691389995
ALG8	591.557853080747	0.743547260664454	0.218058818359915	3.40984724331212	0.000649992746391318	0.0202440691389995
GMIP	333.405399802406	0.843445858007896	0.247347680448748	3.40996065327026	0.000649722522547829	0.0202440691389995
GRIN1	6.52464254627242	2.51345850124473	0.737766899557797	3.40684639382879	0.000657181007556534	0.0204051828876883
GDAP2	302.440471895349	0.41325423539826	0.121329431720379	3.40605102602527	0.000659098593691653	0.020434934564239
ABCA13	9.98861067291197	2.39196674742784	0.702403638169745	3.40540199031513	0.000660667235332079	0.0204537966752519
SERPING1	1618.08265666333	-1.89045213688534	0.555657258568871	-3.4021910228516	0.000668478957339799	0.0206656049221157
MYH10	16592.4684665601	-2.09177808982598	0.615107393380202	-3.40067134997521	0.00067220591769873	0.0207507044159173
CTPS1	1947.04522397938	1.05862815086937	0.311610211897759	3.39728324184932	0.000680584823517982	0.0209789533153879
MAP3K14	175.316249597084	-1.6761911367333	0.493683434172432	-3.395275232484	0.000685596413536087	0.0210724438792477
SMILR	14.3254307461336	-2.6285480355841	0.774107221814527	-3.39558650469985	0.00068481730029809	0.0210724438792477
MLLT11	2293.54366892794	1.02492521245711	0.301985726457304	3.3939525039175	0.000688916396778132	0.0211439758665334
AC011365.2	359.681317562532	-1.57190402244399	0.463252786731755	-3.39318848685998	0.000690840843799913	0.0211661716378476
Z82188.2	91.290330073736	-1.64079444839721	0.483599752430471	-3.39287694038495	0.000691627016898683	0.0211661716378476
AC138028.4	1004.56279587753	0.745178721064823	0.219706967079339	3.39169363161675	0.000694620624943594	0.0212272873906722
PLA2G16	241.035833945031	-1.16004959054994	0.342122946464336	-3.39073892160246	0.000697044682405123	0.0212708477582079
PEX11B	295.904641380314	0.701026441740316	0.206824436893512	3.3894758872292	0.000700263672179315	0.0213385067488117
EEF1A1	161062.709048007	-0.533452099278265	0.157492312016007	-3.38716279194661	0.000706194707962599	0.0214815816155607
FBXL7	576.044974435798	-0.748244225167738	0.220925680258274	-3.38685943749499	0.000706975995892395	0.0214815816155607
AC090559.1	11.5409856381541	1.47648444668997	0.436212846693813	3.38477983369973	0.000712353669695217	0.0216141498069916
NYNRIN	231.122494712064	-1.27613260256872	0.377281888507311	-3.38243801635337	0.000718454890645021	0.0217682634007666
ATP13A2	1682.45620458987	1.10900314472337	0.32793768382015	3.3817496415922	0.000720257549866745	0.0217918832559114
ST3GAL6	568.700006169952	0.983103174539058	0.290765180474247	3.381089760939	0.000721989535003913	0.0218133008447991
ULBP2	509.015906525816	1.42201664704541	0.420895599451483	3.37854957119675	0.000728692936080848	0.0219846452386998
STARD9	115.702827478384	-1.17676000919044	0.348857725678271	-3.3731803040982	0.000743052781436985	0.022386172906093
OLFML3	997.678859522809	-1.7152594341384	0.508589871899995	-3.37257882806536	0.000744677666705154	0.022403438277994
AC078883.1	89.1916661848649	-0.886883857035292	0.263012983166375	-3.37201550417103	0.000746202476167726	0.022417648437761
HIST1H4I	185.886059445102	1.41133374247128	0.418674508404727	3.37095694660006	0.000749075634605693	0.0224722690381708
TBC1D8	159.706944328441	-1.69934126776207	0.50421194827246	-3.37029154819592	0.000750886927497499	0.022474945493549
AL354956.1	62.613384689526	0.76143649452041	0.225951314351442	3.36991398658598	0.000751916502541036	0.022474945493549
RASIP1	19.1808692974066	-1.75953495431732	0.522154017066565	-3.36976236284133	0.000752330335065747	0.022474945493549
KNSTRN	328.866196529282	0.573537739603711	0.170243336362077	3.36892915669779	0.000754608213743007	0.0224848790053059
CFAP45	17.808333428702	1.33643821353639	0.396702390406621	3.36886856710527	0.000754774107455106	0.0224848790053059
DPM2	612.981364039592	0.860830442900627	0.255583963149951	3.36809255280066	0.000756901823700748	0.0225167721296452
AL928654.2	29.4532658939041	-1.03729706274441	0.308072210475242	-3.36705820088169	0.000759746523357782	0.0225698757984948
SFRP1	505.545766458674	-1.75413591298286	0.521189424389907	-3.36563988234454	0.000763663358235864	0.0226315963938494
IL1R2	9.42474133935143	-2.61783587894867	0.777836094493712	-3.36553664387688	0.000763949192825245	0.0226315963938494
TAX1BP3	67.8559531207664	1.55148497241742	0.46107844622362	3.36490457345074	0.000765701362384885	0.0226519986372195
POLR2K	636.696109952492	0.712394438423	0.211779892866583	3.36384360564294	0.000768650873464552	0.0227077165115048
TSKS	9.61624030814076	-2.26668024271233	0.673988331042281	-3.36308529141306	0.000770765461893297	0.0227386486680432
CHRM2	5.01811195797737	-3.62461587079135	1.07817488230324	-3.3618070039327	0.000774342245119018	0.0227810632887225
LINC01204	6.3756410744466	2.18666303583704	0.65043243173207	3.36186040110894	0.000774192526318592	0.0227810632887225
GFOD1-AS1	26.6637285797899	-1.33052191996417	0.395882339611906	-3.36090243699306	0.000776882622206171	0.0228063873963342
C15orf48	23.1450603390843	2.19117022926786	0.651990737647767	3.36073827854226	0.000777344471818714	0.0228063873963342
SMG8	472.957451465182	0.533473449247231	0.158800064849339	3.35940322035361	0.000781110051622718	0.0228539067301702
HELLPAR	28.6257561808428	-2.0711950127049	0.616483185100397	-3.35969425081334	0.000780287749360069	0.0228539067301702
CUX1	3258.27428793337	-0.849513441210522	0.252920412694694	-3.35881723487455	0.00078276818590401	0.022871004608718
POU6F1	92.6694729461937	-0.893864888288067	0.266220732118277	-3.35760810653522	0.000786199928236509	0.022939806125257
ALS2CL	229.032942795396	1.73523031082648	0.516977656751023	3.35648995303131	0.000789385889441509	0.0230012577908401
ORM1	2.47491955791799	4.65473382982726	1.38701785581583	3.35592927683644	0.000790987934281462	0.0230164521860589
PSMB2	3021.35448310467	0.598966814921219	0.178692121840163	3.35194864078555	0.000802449038279209	0.0232964044962707
UBA6-AS1	171.063662797557	0.762502319876071	0.227488440338487	3.35182886102486	0.00080279628639731	0.0232964044962707
PIP4K2C	797.125589193165	0.751437580254663	0.224462347040725	3.34772219110017	0.000814786437050583	0.0236121783798332
FAM129A	1452.17720262988	-1.36803216580762	0.408727334392144	-3.34705328147956	0.000816755101687911	0.023637070198305
MIRLET7BHG	252.151627433176	1.62065781547309	0.484335214837965	3.34614904269408	0.000819423378284465	0.023682113917855
SRGAP2	858.536779755792	-0.725842186405122	0.217071908836166	-3.34378681376477	0.000826432179737802	0.0238523108786114
POLH-AS1	7.82640297119347	1.8019589393875	0.539135138286301	3.342314034873	0.000830830060566462	0.0239467933559751
ELOVL1	2386.69420018511	0.718773913078091	0.215125704436983	3.34118098513254	0.000834228237672387	0.024012245219489
PPARA	348.021926823815	-0.730615179375618	0.218903655517435	-3.33761068378974	0.000845020582283326	0.0242510754092469
RNF180	96.0865340114124	-1.15069367941817	0.344748492316097	-3.33777726390492	0.000844514175749875	0.0242510754092469
LINC01040	3.66565048689824	4.73262453809783	1.41809639556617	3.33730806516038	0.000845941268970445	0.0242510754092469
MT-CYB	67729.2836315759	0.676126563349068	0.202632219489291	3.33671794669751	0.000847739321578474	0.0242699563838998
TGFBR2	7647.86105192388	1.03085313211152	0.308992650149938	3.33617363264565	0.000849400952994045	0.0242848863070781
SERTAD2	2489.16817107877	-0.47541989368763	0.142745419997181	-3.33054394107369	0.000866764821690025	0.0247481108605865
DPT	6.05171817729444	-3.71802223804498	1.11711089737892	-3.32824811463982	0.000873939945854073	0.0249195727532687
HHIPL2	8.35167550875454	-2.88371988512207	0.866534981791359	-3.32787474910783	0.000875112014401532	0.0249196335651773
PRELID2	89.5906045959656	-0.94559272389488	0.284308507770703	-3.32593889401828	0.000881212449732763	0.0250596044042027
AC138649.2	2.37777004919613	3.60479636539434	1.08396356691366	3.32556967358061	0.000882380436767702	0.0250596044042027
AC002467.1	28.4548529311217	0.945512978801328	0.284400439153436	3.32458339943426	0.000885507444098945	0.0250815273395047
ERICD	26.8348382351096	1.24039197871488	0.373088873982614	3.3246555049312	0.000885278484180533	0.0250815273395047
TET1	53.139624448158	-1.49559061802202	0.449949211347699	-3.32390985538654	0.000887648832517453	0.0250994729417885
FGF9	6.28303914770987	-4.81340486210358	1.44823150412447	-3.32364324929773	0.000888497774559085	0.0250994729417885
RARRES3	40.0439880312203	-1.83192535953038	0.551308221044111	-3.32286965730519	0.000890965351722611	0.0251358436976048
PPFIA4	174.124044089633	-2.09639131324947	0.631172182748506	-3.32142539001088	0.00089558923479707	0.0252328712978539
SESN3	1461.59176862777	-1.8397174212543	0.554531389686274	-3.31760736266908	0.000907920148420579	0.0254905378622388
SLC6A4	332.310479325512	-4.42890554680202	1.3347912460151	-3.31805108853097	0.000906479028854569	0.0254905378622388
RBP7	7.51464748955458	-2.77341269516212	0.835999096339615	-3.31748288641146	0.000908324799879779	0.0254905378622388
ASS1	1823.00865200137	-1.23166982131107	0.371311514310717	-3.31707952444587	0.000909637210682967	0.0254937797204568
ACTRT3	89.0873736942823	0.730195509368833	0.220159608308754	3.31666428269077	0.000910990110092124	0.0254981463140108
UBIAD1	381.71230689487	0.518898888444881	0.156487122067482	3.31592070701586	0.00091341741479183	0.0255325340355197
MT1G	5.00406793731144	4.42105421175798	1.33363975365744	3.31502881466563	0.000916336785188243	0.0255805681841541
RASL12	5.29869082939292	-3.9357498826839	1.18745926992974	-3.31442937231587	0.000918303754860925	0.0256019240556776
DGKG	34.7353483739306	1.72861366585649	0.521772803099693	3.31296237670366	0.000923133970705996	0.0257029458510297
PDSS1	118.758158388727	0.87944280255778	0.265619365837041	3.31091371966201	0.00092991876061653	0.0258580543095719
AL033527.2	37.6775883989424	1.32705287867231	0.400865010273373	3.31047321333262	0.000931383662003056	0.0258650221651435
LRP12	1889.81882188789	0.611345648199346	0.184693027441553	3.31006349653784	0.000932748091789841	0.0258691853582339
TM7SF3	1524.68562806497	0.766969559787007	0.231803482216271	3.30870594545871	0.000937282222924761	0.0259053351850115
GSE1	1070.48836341859	-0.724988268872334	0.219139197872334	-3.30834590941005	0.000938488140748444	0.0259053351850115
ITPRIPL2	1087.64072596036	0.501095173808917	0.151465429530818	3.30831382026326	0.000938595691037816	0.0259053351850115
IGSF10	164.197032456192	-2.37191048734299	0.71705380986397	-3.30785563749108	0.000940132586761215	0.0259053351850115
UCN2	24.3539484001884	2.2208926355587	0.671360738836315	3.3080466388431	0.000939491622255635	0.0259053351850115
ATF6	1910.64550866593	0.415042253954216	0.125549153564045	3.30581483165871	0.000947006480788603	0.0259374172790009
MRPL17	1178.10300212406	0.805435249937009	0.24366530113673	3.30549834621322	0.000948076635471518	0.0259374172790009
UST	1066.97592910947	-0.752331038458158	0.227583847967253	-3.30573125104384	0.000947288989063661	0.0259374172790009
RABIF	311.768212533146	0.614412817944721	0.185884752520987	3.30534274388831	0.000948603195321205	0.0259374172790009
AMDHD1	6.1191353318423	2.31157863706003	0.699070304643977	3.30664687328877	0.000944198374929407	0.0259374172790009
AP005205.2	3.40191243011414	-3.94526327548509	1.1934172148393	-3.30585416937893	0.000946873543578106	0.0259374172790009
GGTLC4P	12.222693486751	-2.98637694636313	0.903633778659045	-3.3048531572102	0.000950261729249138	0.0259494549141111
SLC26A2	836.501951493286	0.779310847894265	0.235835285544859	3.30447094078308	0.00095155840009246	0.0259515927297944
SLAIN1	2.92130685619696	-2.71037712054813	0.822117768022565	-3.2968234308661	0.000977849545557505	0.0266345208700446
MPDU1	1408.4126624843	0.704292889268434	0.213683039186671	3.29597001216916	0.000980824841627063	0.0266661738140992
SHISA9	4.16382862952146	4.45210980086365	1.35085481192068	3.29577224848725	0.000981515505645717	0.0266661738140992
TMEM208	485.478486408263	0.977835296838309	0.297137698236813	3.29084899910275	0.000998855145372048	0.0270459819050566
AL139241.1	63.2319685952083	-2.51494554696581	0.764199541437828	-3.29095401213404	0.000998482349123065	0.0270459819050566
AC096733.2	31.2933564285886	-1.24338818489887	0.377846569049388	-3.29072244331098	0.000999304589637536	0.0270459819050566
SCUBE2	15.2738572875267	-1.718921739725	0.522430625161995	-3.29023923356714	0.00100102236056953	0.0270580917260544
SLC31A2	178.34678963852	0.817659222014026	0.248541902957544	3.28982442109047	0.0010024991649634	0.0270636656701145
AC099518.5	264.46749337563	0.666584170158789	0.202651618969646	3.28931085548659	0.00100433034193016	0.0270787801052055
AL355338.1	85.1735178492225	0.987011177478717	0.30016196150208	3.2882620187431	0.00100807971238988	0.027145509322256
PITRM1	2929.06473378956	0.398955567209755	0.121348745538874	3.28767772124971	0.00101017406840239	0.0271675601729431
AC010327.3	47.7126925184182	1.91196468197563	0.581860542596162	3.2859500550506	0.00101639029991981	0.0273002690899016
PSMD14	1688.01690664604	0.738998006707952	0.225027650666906	3.28403200459059	0.00102333300638438	0.0273487992923304
ANGPTL1	105.864733685373	-1.54078448636958	0.469107611279468	-3.28450114498711	0.00102163083053083	0.0273487992923304
WASH5P	9.63656579534937	1.55382518180443	0.473096594449152	3.2843719444094	0.00102209934561028	0.0273487992923304
AL356274.2	2.53328626648604	4.18942057607419	1.27534897427593	3.28492095934189	0.00102010984580312	0.0273487992923304
SLAMF7	49.667793092916	3.88070463810344	1.18223664959941	3.28251085721154	0.00102887023502095	0.0274623258219877
THEM5	4.7545199255966	-1.93024586581762	0.588108513837376	-3.28212535680341	0.00103027791772736	0.0274654814112552
SMTN	2194.08629461132	0.893091480497898	0.272305870977791	3.27973641292052	0.00103904114187779	0.0276352370081305
SOBP	70.7178195877323	-2.34448256812955	0.714871992464711	-3.27958374763897	0.00103960349311801	0.0276352370081305
MATN1-AS1	10.9942871518184	-1.30636875955855	0.398364506010584	-3.27933021101997	0.00104053803194933	0.0276352370081305
WNT5B	727.990264717234	2.62995423794472	0.802453368655232	3.27739198397541	0.00104770808726894	0.0277910115302969
PCDH18	427.571254477997	-1.6209719018531	0.494765445363288	-3.27624315126308	0.00105197949806647	0.0278696061054922
PLBD1-AS1	4.83890850360179	-2.54287889537955	0.776399569342156	-3.27521935326952	0.00105579959565111	0.0279360638352405
EMX2	4.8219566354068	-3.88235864640676	1.1858357100821	-3.27394310476446	0.00106057963315571	0.0280277247967947
MAN1A1	1649.9894483163	-1.62929967458759	0.497730218454303	-3.27345942476101	0.00106239642513089	0.0280409465369119
AC025594.2	138.211829115642	-2.45644974058926	0.750544875390178	-3.27288856554013	0.00106454438267013	0.0280628655332595
SPOCD1	2848.30455716837	1.51297110583774	0.462348888189853	3.27235804926707	0.00106654414379864	0.0280808285079247
ELMSAN1	2098.67875388583	-1.14066100249796	0.348770446361029	-3.27052080931537	0.00107349643823867	0.0281882558169358
AC092807.3	227.049434259209	0.8765391822691	0.268035809724871	3.27023162751587	0.00107459454100243	0.0281882558169358
MXRA5Y	3.19818272283678	-5.20342980867818	1.59084120067975	-3.2708668888226	0.00107218364369187	0.0281882558169358
C1QTNF1	4137.43879571731	-1.25650634215455	0.384391962424791	-3.26881533689819	0.00107998760697098	0.0282254429797324
MTCO2P12	15.0574747971841	3.0297344062693	0.926724399653289	3.26929387788085	0.00107816258580977	0.0282254429797324
GAL3ST1	2.31556489592155	-3.8379636816762	1.17408359390179	-3.26890155148292	0.00107965859783311	0.0282254429797324
C12orf73	170.720595782309	0.891233238664143	0.272685988441999	3.26834995723923	0.00108176517475728	0.0282372527234437
DOLPP1	343.008765935597	0.627540512692799	0.192098993352816	3.266755862381	0.00108787452259051	0.0283619673576229
TMEM38B	162.364002433917	0.685913573580645	0.210029363517377	3.26579846785993	0.00109155904646587	0.0284232367845025
MSN	23062.3952666594	0.480344613715319	0.14716476686299	3.26399194558925	0.00109854288349939	0.0285353212421184
UST-AS1	45.519578430727	-0.741484574878042	0.227164614742435	-3.26408483873581	0.0010981827623547	0.0285353212421184
SMIM30	563.828140961757	0.407091628906819	0.124801549032318	3.26191166746978	0.00110663621147878	0.0287105375207041
SNED1	467.381230731519	-1.99471491636193	0.611688629279147	-3.26099721473102	0.00111021130821221	0.0287332938820413
DLX3	6.09339242885697	-4.00733995636263	1.22877534453952	-3.26124704094251	0.00110923354188999	0.0287332938820413
AL360182.2	47.3543880613303	-0.775053907097627	0.237795080005298	-3.25933533646012	0.00111673585448021	0.0287691618572784
FCRLA	31.7290118040566	2.14475155871294	0.658046951947411	3.25926828224917	0.00111699985239292	0.0287691618572784
AP005210.1	5.20719460270168	-3.63146057900686	1.11387878985444	-3.26019366926039	0.00111336161979328	0.0287691618572784
AC015802.1	2.94538015007112	-3.73240362184813	1.14498794838037	-3.25977546499749	0.00111500446399481	0.0287691618572784
DUSP2	728.768049876922	-2.54714702339094	0.781829216135604	-3.25793276948755	0.00112226990980575	0.0288699868102204
CYR61	49949.1535418851	-0.78933571449048	0.242552186365164	-3.25429230846895	0.00113675246916411	0.0291019562418216
UBASH3B	1271.89800325712	1.05812677890599	0.325118612418739	3.25458690609557	0.00113557410102189	0.0291019562418216
BPNT1	496.6787876339	0.723261061281671	0.222224830246779	3.25463657899297	0.00113537552448733	0.0291019562418216
CFLAR-AS1	159.347732615507	0.77034905890982	0.236695885592347	3.25459421054984	0.00113554489811045	0.0291019562418216
SH2D4A	749.794969543326	-1.29746188474267	0.398781269642017	-3.25356776637828	0.00113965539276993	0.0291412483385348
PTGFR	203.340586592806	-1.00500339133171	0.309252013711653	-3.24978770314096	0.00115491190311182	0.0294959514823523
AC005005.3	175.424488846981	0.781551861975238	0.240616343227764	3.2481245932469	0.00116168390187079	0.0296333737842488
LOXL4	825.778371410453	-2.48164592969044	0.764634734512207	-3.24553125522553	0.00117231694759268	0.0298400503017119
AC087289.1	39.4306261755691	-0.725399595108139	0.223581917033267	-3.24444662043132	0.00117679071612385	0.0298400503017119
LINC01697	13.8056236048697	-4.08482002941943	1.25885292125923	-3.24487472717097	0.00117502303280082	0.0298400503017119
PDLIM1P4	5.48643759710332	2.00505876221966	0.617943064400032	3.24473058722068	0.00117561792279049	0.0298400503017119
OVAAL	2.10739193949962	3.93286288402243	1.21196510393397	3.24502980428775	0.00117438331390583	0.0298400503017119
DDX58	330.788517640137	0.759611054163656	0.234293735895259	3.24213129839391	0.00118639350152447	0.0300441674841059
GFOD1	288.37270306677	-1.0339212754307	0.318931674779292	-3.24182687764141	0.00118766145641395	0.0300441674841059
LYZ	6.98621594706385	4.84965278840366	1.49634361161117	3.24100210056823	0.0011911030620158	0.030095486620328
PAXIP1-AS2	126.516411422725	-0.837146679114062	0.258443941319374	-3.23918090259872	0.00119873516386603	0.0302184147269103
MYO15B	13.9858794921422	-1.63737903914841	0.50549431041764	-3.23916413182892	0.00119880565465912	0.0302184147269103
IGSF3	115.783150856815	-1.85903764886043	0.574100551077505	-3.2381742978147	0.00120297290805144	0.0302876157700894
MRPS23	599.176276973422	0.571806259470064	0.176725658432908	3.23555880080165	0.00121404877109949	0.0305303882224547
SERINC3	4458.54791288053	0.530630652206437	0.16405282216488	3.23451096545679	0.00121851241509466	0.0305708785711666
DPAGT1	768.18322721075	0.564936169615483	0.174663822918114	3.23442004289771	0.00121890044737224	0.0305708785711666
AC112721.1	5.71405909274279	2.40114995558806	0.742431395140321	3.23417082211917	0.00121996463781651	0.0305708785711666
C4A	17.0641505003707	-2.32013845525988	0.717844186024916	-3.23209200607685	0.0012288748208103	0.0307218705202574
ZNF454	2.81962700523268	-2.9852901415163	0.923608988286228	-3.23220126631244	0.00122840501919462	0.0307218705202574
PCSK6	74.6759794125361	-2.84061488907297	0.879481074046087	-3.22987608591122	0.00123843880739332	0.0309246736195519
DIRAS1	133.512332808566	-2.72184973140198	0.842934196200072	-3.22901804633389	0.00124216056110854	0.0309802852898269
NPTX2	27.4116282612015	-3.06785017273302	0.950183415032246	-3.22869261260354	0.00124357483205643	0.0309802852898269
DESI1	1945.99124663661	0.930023381066831	0.288125306541403	3.22784344155896	0.00124727216722354	0.0310360948152586
CPXM1	10.4341295776119	-4.13978226508134	1.28274629018895	-3.2272806374451	0.00124972823608283	0.0310609234872396
PDGFRA	3825.89422359192	-1.2968060358127	0.401977320526384	-3.226067664998	0.00125503682138993	0.0311202378295758
ZCCHC17	803.289643971449	0.598357627957409	0.185463809913902	3.22627701994898	0.00125411909335054	0.0311202378295758
EPHX2	28.6209611172174	-1.6205744433721	0.502512123665417	-3.22494596060952	0.00125996449318326	0.0312060973311668
TMED2	7755.50145984818	0.47783435285233	0.148218971789099	3.2238406938367	0.00126483742109093	0.0312904031001588
CTDSPL	363.862596201848	-0.829933483782835	0.257540574950672	-3.22253487219168	0.00127061697965529	0.0313969160866097
AC021016.2	46.1149144942097	0.927266317141053	0.287792517303541	3.22199592202408	0.00127300946981034	0.0314195848284591
AC064853.3	1.70284833933785	-3.88091329500181	1.20496575043002	-3.22076647706942	0.00127848275441115	0.0315181512372192
SRPRB	1627.24967560278	0.726722260249173	0.225685455788309	3.22006687453902	0.00128160695805154	0.0315297420042854
PDZD11	851.249367299368	0.739597029521422	0.229689950529849	3.21997992430805	0.00128199574226943	0.0315297420042854
ITGB8	635.510850868312	-1.26585043705463	0.393214510405599	-3.21923632917032	0.00128532505979349	0.0315297420042854
RBMS3	556.49735878515	-0.831363913940185	0.25823934671041	-3.21935415547839	0.00128479698148845	0.0315297420042854
COL9A2	9.03876980940687	-1.55190350860766	0.482106312894645	-3.21900681882753	0.00128635426299174	0.0315297420042854
ADIPOR1	2777.47939611379	0.547256512448339	0.17010324425279	3.21720208719278	0.00129447384732804	0.0316922907449278
MAN2A1	2312.36350714928	0.883466469610232	0.274775683754377	3.21522799084349	0.00130340956622568	0.031874424524233
TBC1D9	1528.03631891349	-0.872450056914541	0.271420049435004	-3.21439060500747	0.00130721714863038	0.0319308775984256
SLC35G2	169.96398377357	1.01816962872751	0.316791188405562	3.21400867824653	0.00130895717088108	0.0319367557156552
BCAM	361.425542692101	-1.24344529819296	0.386987834796132	-3.21313795005472	0.00131293212053729	0.0319605190485079
CYP39A1	2.02589751409456	-4.57906055424289	1.42508787344235	-3.21317768509391	0.0013127504843448	0.0319605190485079
ARHGAP24	1300.22370672835	0.713164385320624	0.221980344335539	3.21273663871169	0.00131476788909007	0.0319686712758202
CLN6	248.531922549716	0.8532475561149	0.265658180194979	3.21182489275753	0.00131894740949132	0.03203372841752
ARHGEF6	254.040156502805	-0.562801155210614	0.175317025716345	-3.21019109759026	0.00132646754698312	0.0321796796705473
ST7	631.230595619176	0.604603449134547	0.188393929176787	3.20925123105847	0.00133081153094715	0.0322483340263645
ABCA8	1127.66990348433	-1.42904027084651	0.445441609879826	-3.2081427490172	0.00133595170923044	0.0323361038711458
TNFSF13B	18.1773638583757	-2.21798304722657	0.691537889595013	-3.20731962861137	0.00133978047198667	0.0323919682784519
GSTO1	2170.65235611362	1.01180005724016	0.315543947531056	3.20652658736412	0.00134347889388555	0.032444558321726
AC005912.1	56.5495369063878	1.67313880881589	0.521888772428354	3.20592987856542	0.00134626790826421	0.0324750922378571
GEMIN6	154.551567157864	0.7102345735524	0.22156987931597	3.20546536264331	0.00134844275011369	0.0324907585717438
RNASE1	99.6309267838834	-3.89673240462885	1.21612603937913	-3.20421755512962	0.0013543009839306	0.0325582516452842
IMPA2	84.9246394411751	-1.50510109449413	0.46970387035882	-3.20436170420384	0.00135362303231588	0.0325582516452842
RPL39P	4.25258666239163	-2.60899026120291	0.814345598026344	-3.20378751665888	0.00135632537159174	0.0325701583031612
CHRNB1	116.637405444248	1.07058508222953	0.33425661229635	3.20288378104052	0.00136058876826188	0.0326357441035789
MT-ND4	133736.570012421	0.944008913862385	0.294946256317766	3.20061331053254	0.00137135437100725	0.032680673613202
C1RL	998.754193606432	-0.957748218128051	0.299186432708339	-3.20117529882014	0.00136868237007843	0.032680673613202
COA1	594.910477104528	0.507993084749993	0.158720684164552	3.20054747384618	0.00137166770939918	0.032680673613202
FBXL19-AS1	147.843387500957	0.946940133158456	0.295812213948974	3.20115292238001	0.00136878866810504	0.032680673613202
CCL11	31.1519460813745	-1.88260862803527	0.587979456613367	-3.20182721838393	0.00136558880292821	0.032680673613202
CHODL	4.14988847815711	-3.93218232681197	1.2284613675949	-3.2009002729247	0.00136998939366613	0.032680673613202
HYDIN2	10.0737718070637	-2.41133340872873	0.753832808209587	-3.19876421199528	0.00138017999582444	0.0328467418000677
TRANK1	534.810670798467	-1.20167767282328	0.375783317428722	-3.19779409327081	0.00138483123047471	0.0328839522955533
SATB2-AS1	16.0897457948666	1.32523884633442	0.414408955941788	3.19790107654085	0.00138431759089634	0.0328839522955533
SAP30L	375.009900131542	-0.432436921415311	0.135264102818985	-3.19698214384354	0.00138873523007789	0.0329399336310234
HUS1	368.770961897335	0.514706993202568	0.161016026740183	3.1966196385724	0.00139048149599066	0.0329446672576207
KANK2	2871.18292978565	-1.09511598966915	0.342740605784413	-3.19517434230709	0.0013974639488668	0.0330733134565142
FXYD5	2287.76636264339	0.578056446868988	0.18095348951108	3.19450289923031	0.00140071878247675	0.0330823779286419
ADAMTS8	4.23998383807617	-3.34873962700102	1.04829777458115	-3.1944545797963	0.00140095328129742	0.0330823779286419
ECM1	2077.40757105911	-1.46648759402657	0.459304011167618	-3.19284734809641	0.00140877398810238	0.0331934579055096
AC027682.3	209.833588202201	0.528067476033615	0.165382641119726	3.19300425037552	0.00140800874042588	0.0331934579055096
ATP6V1B2	2585.27857416783	0.660089057786989	0.206765398420718	3.19245416703556	0.00141069330530103	0.0332019529313944
TUBA1A	12312.0740763228	0.599952222679099	0.188051158033311	3.19036707326643	0.00142092190079223	0.0334057797868372
BTBD2	1796.53056822484	-0.537482143975101	0.168538300302912	-3.18908012605496	0.00142726310792228	0.0335178657097515
C2CD2L	511.4253196634	0.920136875012269	0.288607106424467	3.1881989546681	0.00143161996101274	0.0335831554730962
TFEC	19.5337368627272	2.74266308346546	0.860424015418498	3.18757151627325	0.00143472972909263	0.0336190794605863
LSM3	595.478404356329	0.33015269590634	0.103664887743126	3.18480734503311	0.00144850405135989	0.0339045453779843
ANKRD35	39.5878613269877	-1.62064026269698	0.509464473701867	-3.18106628892315	0.00146734050120981	0.0343077416858056
ADGRL4	1592.62032657305	1.10775713064573	0.348420854547991	3.1793651734275	0.00147598016083326	0.0344719050720925
NOL6	1754.37314046911	0.850551658712565	0.267556036065481	3.1789664371631	0.00147801204049377	0.0344815514375874
PIM1	1101.01960977485	-1.15425481579995	0.363278441873134	-3.1773281393974	0.00148638755581028	0.0345897472110176
HECW2	875.791312612193	-0.987299449944169	0.310820894436732	-3.17642561235578	0.00149102022993673	0.0345897472110176
UBTD2	501.949450415121	-0.619394042874992	0.194980348018041	-3.17669985293944	0.00148961114707188	0.0345897472110176
KREMEN1	194.556361034287	-1.29704276876874	0.408354079507676	-3.17626989384431	0.00149182087791681	0.0345897472110176
DLL3	27.0336221972703	1.79831455815237	0.566132872273617	3.17648849982912	0.00149069699765443	0.0345897472110176
ADH1A	6.2186702712215	-2.78131522135328	0.875685243011709	-3.17615860670166	0.00149239331863498	0.0345897472110176
EIF2B3	491.80194062665	0.689962908780415	0.217302854356772	3.17512124183891	0.0014977390778754	0.0346759156073325
ARHGAP44	58.0598469019634	-1.04967750689195	0.330749371329227	-3.17363417101435	0.00150543304203928	0.0348162039038401
FRRS1L	6.47729913021964	-2.60284774341001	0.820437978305295	-3.17251006442495	0.00151127321053871	0.0348950196022661
SH2D3C	5.23944181160128	-2.96194137721734	0.933674831574889	-3.17234788499252	0.0015121175160982	0.0348950196022661
AC016831.1	280.851506487233	1.34773400925474	0.424915305375629	3.17177092047399	0.00151512471520852	0.034898358223258
AL359764.1	12.0453250268413	2.2307813907577	0.703341224148795	3.17169151212125	0.00151553903082224	0.034898358223258
IFI16	2667.69768585183	-1.02234230607324	0.322438775885372	-3.17065558652501	0.00152095357562308	0.0349654685771778
WDR77	429.205247244365	0.637961331188847	0.20121814989298	3.1704959593762	0.00152178949263976	0.0349654685771778
RHOU	64.6655766537496	-2.23447690041062	0.70490901631483	-3.1698798691669	0.00152501973277926	0.0349654685771778
AC083949.1	49.681944551454	-0.652883683078455	0.205956325377829	-3.17001034991634	0.00152433507875541	0.0349654685771778
ATP5B	12479.1544979061	0.618428533664908	0.195239850284228	3.16753230841249	0.00153738626335212	0.0352111047412904
MET	1220.45658381772	0.797609557890279	0.251922878793438	3.16608623127188	0.00154504983928764	0.0353486160868172
NECAP1	465.95133829665	0.497690965681714	0.1572198986679	3.16557236010564	0.00154778159294034	0.0353731200961687
LINC01605	163.698924716404	1.73659612007157	0.548662061951119	3.16514707413156	0.00155004578835109	0.0353868974189476
ELAC2	1304.29861010809	0.36028346448459	0.113841710464674	3.16477557315329	0.00155202613143934	0.035394171948242
JAKMIP2	3.44657591670786	-3.15874970034069	0.998317583298401	-3.16407298958345	0.00155577773239823	0.0354417814974142
USP14	2018.30867857425	0.460273321289429	0.145501802671875	3.1633513319928	0.00155963987574252	0.0354653519099221
LINC01588	24.1027859248308	1.3927482999415	0.440332478263959	3.16294702001656	0.00156180751603319	0.0354653519099221
SLC9A9-AS2	6.13399854799469	-2.99613606758517	0.947252608767747	-3.16297473330029	0.00156165884812291	0.0354653519099221
ARHGAP20	102.170013878605	-1.68820113609364	0.533796872620065	-3.1626283754855	0.00156351782123244	0.0354663786924931
AKAP6	88.7926747093487	0.943492684403286	0.298357374839293	3.16229047433966	0.00156533336908233	0.0354697880440997
AP1M2	92.0754523457821	1.87902397265999	0.594715497120718	3.15953423402817	0.00158021534576429	0.0357689552229324
TIMM8AP1	35.1091665550955	-1.2030092659104	0.380846080785427	-3.15878074268065	0.00158430634141835	0.0358234873378034
APOL6	295.061694434253	-1.33030062699888	0.421319178272861	-3.15746516086038	0.00159147252545791	0.0359473645729093
ARSK	446.585740378615	0.669004732819488	0.211994064019563	3.15577106327728	0.001600744498933	0.0361172868713061
TRBV12-4	5.53396248661965	3.27846864671801	1.03897885545123	3.15547196125967	0.00160238667105091	0.0361172868713061
HEPH	1482.24113224787	-0.868527779344365	0.275321764499867	-3.15459179524757	0.0016072280829834	0.0361881164561802
PGM1	1640.59626238954	-1.14095125080806	0.361839992218393	-3.15319277952952	0.00161495117888046	0.0362004771221094
SP110	452.386396978693	0.85675339575908	0.27173041472748	3.15295362360641	0.00161627482362094	0.0362004771221094
KIAA1614	99.9134923273303	-0.809105914227558	0.25655499491135	-3.15373284588412	0.00161196576941624	0.0362004771221094
VTN	71.7110855925724	-1.92683292626803	0.611072146855009	-3.15320038097763	0.00161490912387735	0.0362004771221094
AC098934.2	2.08700616961144	3.42515878441005	1.08606859892325	3.15372232270209	0.00161202389150191	0.0362004771221094
TRPV3	8.52000019265532	-2.28693614111882	0.725445631203139	-3.1524569764463	0.00161902678316496	0.0362240236149302
MIR99AHG	22.4605813160623	-1.79076533167864	0.568424736320224	-3.15040007454884	0.00163047021060697	0.0364417791038075
AL159174.1	27.8978712083485	-1.66426070245751	0.52834144299242	-3.14997190648431	0.0016328616336894	0.0364569735823734
GRAMD1B	253.2495779024	1.73425700969074	0.550991516098016	3.14752035017221	0.00164661643735681	0.0367255812729843
GULP1	383.582710911859	1.12826160257462	0.358517231003645	3.14702196995142	0.00164942567780402	0.036749756210487
AC011611.3	1639.54932869571	-1.14274702390954	0.363378874336332	-3.14478112134787	0.00166211133696204	0.0369937006032304
DRAM2	470.059025894865	0.357646525496312	0.1137449250394	3.14428556150902	0.00166492884235683	0.0370177289584556
APOL3	97.9687014423813	-1.72198072091061	0.547822996505897	-3.1433158737287	0.00167045471767277	0.0370246467080436
STAG3L3	104.930800689705	0.550382337829893	0.175081961357459	3.1435696376864	0.00166900698736289	0.0370246467080436
PLEKHG4B	7.41789510501554	2.6561401729764	0.844963614373124	3.14349651013905	0.00166942406357809	0.0370246467080436
MTRNR2L8	5.53392867167517	2.97174021070352	0.945677580512555	3.14244545069245	0.00167542928720754	0.0370963033446161
MT-TQ	108.5366498792	1.32298537367462	0.421120675650287	3.14158256806483	0.00168037421113781	0.0371671554488425
TNFRSF12A	7460.97379722164	1.4173507950965	0.45130544111225	3.14055773757883	0.00168626465104068	0.0372587521443635
CTIF	2689.05165176329	-0.758984447457485	0.241710988700266	-3.14004940999461	0.00168919341818775	0.0372847873651804
FKBP1A	9982.72603365918	0.606769200031972	0.193330908921292	3.13850073647042	0.00169814508357917	0.0374225130615078
PPP1R15B	1847.38191448547	-0.628664332670356	0.200398295287751	-3.13707425388854	0.00170642904407738	0.0374225130615078
AC069234.2	1029.81554257799	0.590254656727186	0.188106612042901	3.13787298764685	0.00170178601861277	0.0374225130615078
HIST1H4H	68.1040941046105	1.81785049888418	0.579322991006942	3.13788771911937	0.00170170049405477	0.0374225130615078
GLIS1	49.0342244021146	-1.27761575716087	0.407254459113244	-3.13714369129992	0.00170602494367561	0.0374225130615078
SNHG20	41.113386922852	0.972680135104293	0.310006355381782	3.13761353023363	0.0017032929642883	0.0374225130615078
BICDL1	3.70777438457403	2.52105375953013	0.803689473945837	3.13685053899317	0.00170773158196176	0.0374225130615078
KLF2	3713.73058586362	-1.3827477536189	0.440916439047634	-3.13607666025244	0.00171224440138557	0.0374828424969297
AL445465.1	5.96750430606199	-2.9754384407746	0.949012951739204	-3.13529803288952	0.00171679597890779	0.037543895637306
UBE2A	1836.49919141765	0.433123677735829	0.138186975122545	3.13433069471079	0.00172246619142235	0.0375522311947758
TRIM9	8.6613262964086	-1.76763592793048	0.563919588625914	-3.13455315896656	0.00172116065760876	0.0375522311947758
DOCK4-AS1	1.73871988923761	4.16308928511002	1.32803636846187	3.13477054090898	0.001719885828525	0.0375522311947758
ATP6V1D	1937.1368329794	0.584744144084734	0.186587856684257	3.13388102782184	0.00172510784746334	0.0375713672300297
CCL26	65.2504246005222	1.77940320172233	0.56803079261962	3.13258229103418	0.00173275846463362	0.0376994436125599
SLC17A9	771.878058133254	1.50368067784921	0.480222111497401	3.13121916265063	0.00174082194981021	0.0378013832087991
C6orf136	174.284871139965	0.845385663498544	0.27001439808838	3.13089105426828	0.00174276799582351	0.0378013832087991
AKNA	130.843786896306	-0.901575709817547	0.287942255462942	-3.13109900583375	0.00174153438078018	0.0378013832087991
CABLES1	836.007374722789	-0.936987405633038	0.299307459920002	-3.1305180495116	0.00174498275655288	0.0378109183261204
LCNL1	5.824648791695	-2.94160511765213	0.939914329598801	-3.12965237896495	0.00175013275597732	0.0378839712421921
AP1S2	686.690390971055	0.724390279885584	0.23165611214327	3.12700698109609	0.0017659573398464	0.0381877069428713
RTCA	810.673346231976	0.505197982930595	0.161581524859701	3.12658259271443	0.00176850821098537	0.0382040820425846
AL356356.1	79.8657085023736	-2.05134474091209	0.656184176875421	-3.12617221384408	0.0017709780962107	0.0382186762404134
SPIDR	532.552612891296	-0.691525631061122	0.221262928459499	-3.12535694919947	0.00177589421599952	0.0382634884759687
EMID1	3.32440006442894	-4.029764041798	1.28942867355475	-3.12523222450806	0.00177664742266352	0.0382634884759687
OSBPL8	3195.25628730565	-1.22624502684532	0.392507521465926	-3.12413128356261	0.00178330870198246	0.038329440315062
ANKRD6	446.315433796076	-1.24149391430574	0.397368539511143	-3.12428838939557	0.00178235672576034	0.038329440315062
POLR2A	5008.52561942844	0.350709905654722	0.112298390598495	3.12301809300749	0.0017900674335061	0.0384209734562731
STOX2	186.961558744388	-1.65979377316111	0.531502053883682	-3.12283604744894	0.00179117495972203	0.0384209734562731
SIRT3	170.525254152026	-0.55996242954547	0.179371406462747	-3.12180430865812	0.00179746374663561	0.0385170802850488
AL158212.2	56.6590608945493	-0.961631794127987	0.308189958718249	-3.12025673427967	0.00180693477817813	0.0386811163569791
DLC1	7709.33481526045	-0.549035386714141	0.175985525738085	-3.11977581344534	0.00180988730285763	0.0387054212358108
C16orf86	25.9519020073302	-1.18987893785515	0.381533898139818	-3.11867161386299	0.00181668311658675	0.0387849200872202
SALL3	15.0581456155884	-3.68542346034217	1.18176322864453	-3.11858024603568	0.00181724649047163	0.0387849200872202
SBF2-AS1	215.649516637842	-1.13039209640879	0.362566393691249	-3.11775199267752	0.00182236082873076	0.0388551407927579
TECTA	22.4343631167188	-1.07568712704828	0.3451747967808	-3.11635477758067	0.00183101840469303	0.0389861677963121
S100B	3.49453092574206	-5.33847240108396	1.71315191072682	-3.11616988993059	0.00183216685277504	0.0389861677963121
CREB3	1612.58624363586	0.549411965369227	0.176379635383146	3.11493990888319	0.0018398238666195	0.0391100283023906
AHR	2061.92291791835	-0.941527468169095	0.302402465275021	-3.1134913775019	0.00184887912253546	0.0392066429384809
UBE2T	204.870794769801	1.07642329651365	0.345746618482171	3.11332993288308	0.00184989089921002	0.0392066429384809
RIDA	187.00374256409	0.584463132096328	0.187721997623222	3.11345041868459	0.00184913576412449	0.0392066429384809
BNC2	787.880355739609	-1.32202754314091	0.424796686812891	-3.11214184145278	0.00185735235294044	0.0392865989251553
A2M	405.017755262252	-3.49539521506085	1.12311153906691	-3.11224227823787	0.00185672052143912	0.0392865989251553
NOC2L	2034.45715278104	0.489372215735467	0.157300257218599	3.11107066440069	0.0018641032520494	0.0393667732251404
DCTPP1	467.705497817699	0.815119934536354	0.262052115567373	3.11052605994623	0.00186754415970197	0.0393667732251404
TOMM40L	254.780116921852	0.668614608724927	0.214963093033932	3.11036931637091	0.00186853557420737	0.0393667732251404
DMBT1	14.7713818968708	3.49503764861922	1.12357653425931	3.1106360288338	0.00186684888696259	0.0393667732251404
NCOA1	661.155163164491	-0.903675543293353	0.290737898651868	-3.10821378115352	0.00188221862215041	0.039615866256723
PKNOX1	362.427671083337	0.338101494735503	0.108853343755235	3.10602764298863	0.00189618988661707	0.0397919651083187
AC244153.1	83.2018783493445	1.29063505827769	0.415462275014195	3.10650361271333	0.00189313995276589	0.0397919651083187
RPS27AP12	1.97211534786071	3.82770031011096	1.23228152704884	3.10618980005148	0.00189515030498935	0.0397919651083187
KPNA6	1923.59315902304	0.411269942266667	0.132440023301808	3.10532973351607	0.00190067013355219	0.0398075455699722
FBXO17	227.122272917089	-0.54912365090337	0.176828765788585	-3.10539774710579	0.00190023309147271	0.0398075455699722
FAM66B	28.5629432091297	-0.868385233769211	0.279728944236062	-3.10438105052291	0.00190677581772227	0.0398961934356428
CCND3	1197.59073681167	0.784851957319506	0.252877221254865	3.10368784275941	0.00191124865817377	0.0399345522780379
SYNDIG1	19.6196932687525	-4.55810061218338	1.4687682765893	-3.10334903390477	0.00191343828567334	0.0399345522780379
TNNT3	1.91091440107542	-3.9950321968601	1.28738033898764	-3.10322604429527	0.0019142337030928	0.0399345522780379
C4B	15.7004024776833	-2.39918536329145	0.773572736266376	-3.10143474661613	0.00192585313029097	0.0401376435178059
NCLN	3115.56406204282	0.969498453367948	0.312746848077993	3.09994636021455	0.0019355569185228	0.0402328982321866
FAM84B	126.247056865448	-1.41181397000692	0.455361359147398	-3.10042550086014	0.00193242819060644	0.0402328982321866
ZC3H12B	34.9264759415928	-1.29022637462487	0.416220213292087	-3.09986476730634	0.00193609017314513	0.0402328982321866
PEX19	984.834879397404	0.471193740354483	0.152092310950664	3.09807732823081	0.00194780597135802	0.0404369075925202
AC097059.1	18.5109742343988	2.1787921491998	0.703470597412956	3.09720428574045	0.00195355197079225	0.0405167059180866
ZBTB8OS	300.64571351822	0.45687986755366	0.147544777266514	3.09655059310155	0.00195786448524105	0.0405666474082047
TTC28	888.601788113379	-0.850191770223064	0.274613297216982	-3.09595995109915	0.00196176855876802	0.0405686119434552
MRPL15	788.866890019329	0.846750713993297	0.273483676928854	3.09616545858266	0.00196040936871149	0.0405686119434552
RNF167	1615.68528171578	0.902025422370754	0.291458539387247	3.09486702385575	0.00196901153109993	0.0406788997210753
DPP3	972.446614017674	0.470482769550407	0.152105379195731	3.09313695569558	0.00198052711967571	0.0407495284243579
PAQR4	225.607822725213	1.10685055239394	0.357932479324163	3.09234455192181	0.00198582208941237	0.0407495284243579
UCHL3	124.459667328686	0.873572484888475	0.28244132357392	3.09293439725666	0.00198187941345475	0.0407495284243579
ANKDD1A	71.523800427837	-1.08773322527557	0.351673130328514	-3.09302341142603	0.00198128504451262	0.0407495284243579
LGR5	35.5641933355928	-2.34859047657721	0.75946579536848	-3.09242429468164	0.00198528864804137	0.0407495284243579
AMER2	2.9057837209436	4.94903335317938	1.60040899191712	3.09235537801556	0.00198574966024505	0.0407495284243579
F2	4.56928106052421	3.6130946825556	1.16791098311795	3.09363875739038	0.00197718070497841	0.0407495284243579
CNGB1	5.25297823472427	2.38789328307095	0.77240984950987	3.09148476626259	0.00199158201125812	0.0408283896436939
CHST2	621.910517000114	1.33262809436236	0.431219731735005	3.09036900746762	0.00199907962323776	0.0409426884374657
ACTN2	18.8667214627051	-2.0721561936371	0.670682943283031	-3.08962113080404	0.00200411965386575	0.041006482831259
ZBTB1	843.414661172467	-0.871921365828864	0.282315171398708	-3.08846797538014	0.00201191376375409	0.0411264521765471
LLPH	359.669989642196	0.548301537966396	0.177560274434615	3.08797415250844	0.00201525998243979	0.0411553572636314
SH3YL1	278.80898859945	-0.63140924593523	0.204499486758754	-3.08758352376747	0.00201791055909568	0.0411700142804004
MT-ATP6	64123.5294941945	0.888861960116632	0.288006081941425	3.08626107519982	0.00202690768246009	0.0413140034798085
CAMK2D	1910.06334881049	-1.17231189719697	0.380011355620407	-3.08493912052458	0.00203593822114498	0.0414534156314299
SUSD5	233.420424560428	0.888700492178272	0.288126886767263	3.08440667287024	0.00203958589585627	0.0414534156314299
FABP1	4.21797610260401	5.44482160817866	1.7651658278937	3.08459495540752	0.00203829533136046	0.0414534156314299
SEC23B	1274.39206238426	0.46546054237935	0.150945771940202	3.08362755972883	0.00204493422579089	0.0415224966723985
B4GALNT3	19.2539183894821	-2.41972452371455	0.785081936369484	-3.08212991742527	0.00205525115477409	0.0416922377111316
TXNDC16	160.535605744043	-0.86095055271789	0.279436555543986	-3.08102335087067	0.00206290470109061	0.0418076785282874
CORO2B	644.073666736507	-1.1398601847829	0.370053342624999	-3.08025912344751	0.00206820572004215	0.0418561718225926
AC027808.2	7.99843615636053	-2.74359070121749	0.890743810291405	-3.08011200248467	0.00206922764925775	0.0418561718225926
DPH2	394.086390051686	0.726826183712432	0.236088630607367	3.07861578019485	0.00207964702565578	0.0419163183923377
RBM24	348.884234643232	0.95039983247008	0.308744488229988	3.07827303385612	0.0020820406037133	0.0419163183923377
SRGAP2B	126.97307476153	-1.14299138022214	0.3713033956491	-3.07832191575842	0.00208169908123902	0.0419163183923377
AC000068.1	8.71425545364016	1.31906651120363	0.428357619995057	3.07935811021373	0.00207447159553217	0.0419163183923377
ZNF695	5.97839494410513	2.20526133612773	0.716278354712552	3.07877701681034	0.00207852189873588	0.0419163183923377
PLEKHG5	1158.40015326447	0.802901783807032	0.260943586564421	3.07691710065775	0.00209153459213774	0.0419883947337736
GFRA1	84.8223201996825	-2.39411965541651	0.778024807977272	-3.07717649986097	0.00208971526202052	0.0419883947337736
LSP1	9.59717249268381	-2.44445822804382	0.794431290718146	-3.07699137307909	0.00209101352445459	0.0419883947337736
CLIC1	8599.92020183952	0.735858732224535	0.239201064516886	3.07631880197	0.00209573637897198	0.0419930759625708
TBC1D19	192.437180385349	0.788869995364634	0.25642536978516	3.07641165156775	0.00209508379920458	0.0419930759625708
RERG	2.5832652373496	-3.52687579559068	1.14656291715136	-3.07604209313973	0.0020976822922148	0.0419930759625708
AC027309.1	3.28916015315987	-2.94836865932876	0.958638912266476	-3.07557790697024	0.00210095033361151	0.0420190066722303
AQP5	8.32828759296878	-3.016549700659	0.981696773139149	-3.0727917043193	0.00212066455280482	0.0423735037286516
UBA7	403.709673722792	-0.817934743668758	0.266268433353622	-3.07184270161865	0.00212741800702688	0.0424363133837981
AC109466.1	28.7713346164747	-2.86398289995572	0.932349791924637	-3.07179014224225	0.00212779261473692	0.0424363133837981
RIPOR2	9.60083481191581	-2.9611882353056	0.964175521630061	-3.07121283301129	0.00213191126754709	0.0424786810091235
NCOA7	2800.76884992349	-1.22596765884425	0.399258467089223	-3.07061154590438	0.00213620875471557	0.0425245294163007
ERRFI1	4177.40018841674	-1.60858513110896	0.52405262902507	-3.06951065983872	0.00214409753974158	0.0426019380564324
AP003071.3	47.5328470736375	-1.3691703880742	0.446020535909977	-3.0697474170798	0.00214239872165333	0.0426019380564324
TXNDC12	1519.1992231364	0.489573262538117	0.159581598994861	3.06785535188104	0.00215600951550464	0.0427942917599586
SPRYD7	370.514193938572	0.801259567262011	0.261200139769511	3.06760772781002	0.00215779668310777	0.0427942917599586
AC018521.2	155.129429013579	0.675190039311984	0.220217982250534	3.06600774565196	0.00216937694923862	0.0429839339709605
PI15	57.053082568013	-4.06159512104164	1.32531613923994	-3.06462360246433	0.00217944096047932	0.0431432086042839
MAD2L1BP	296.076502873987	0.759719420272861	0.248022662331392	3.06310485151463	0.00219053292562146	0.0432842686701594
NGFR	42.3079745340397	-2.94485780591543	0.961400551709544	-3.06309144578598	0.00219063106227379	0.0432842686701594
MXI1	606.284530139739	-0.64182073399883	0.209569645357608	-3.06256534863927	0.00219448554083109	0.0433202428356832
SRGAP2C	231.462002778718	-1.03139841944801	0.336860569934978	-3.06179621926987	0.00220013179565908	0.0433914881921653
AC005841.1	280.236294244229	0.587422207404386	0.191949308315419	3.06029864113451	0.00221116388512762	0.0435620838856912
ADAMTSL3	29.3254552430619	-2.4045628892031	0.785798277905826	-3.0600256539265	0.00221318033288155	0.0435620838856912
TSPAN11	21.2131994983742	-2.79030352532093	0.911926272925745	-3.05979069598331	0.00221491722292036	0.0435620838856912
PLS1	67.6097561912265	0.961223896414523	0.314223242209358	3.0590477319755	0.00222041769256231	0.0436168413209914
WNT2	2.92437599512036	-3.34130062734361	1.09233464729185	-3.05886171021623	0.00222179684663266	0.0436168413209914
PSMG1	641.945991703627	0.50493168112915	0.16518953231502	3.05668085654626	0.00223802421727213	0.0438545683789295
TCEA3	42.5416578951703	-1.43888269432248	0.470699242416142	-3.05690463179113	0.00223635415669182	0.0438545683789295
ALG3	911.025075420038	0.768561141984256	0.251546684183172	3.05534197153083	0.00224804036794441	0.0440103491150882
TFB1M	129.57576050866	0.47704934548037	0.156223165219834	3.05364025116939	0.00226083015125618	0.044220093867545
TIPIN	113.448075133588	0.799614286417235	0.261937584786109	3.05269015544362	0.00226799984417086	0.0442790070401827
SHISA2	10.6915582238293	-2.83282359667166	0.927912908842262	-3.05289814343257	0.00226642852903397	0.0442790070401827
SERINC2	1090.64020262399	1.67824228279172	0.549830684954923	3.05228923869411	0.00227103152085098	0.0442975928517636
CSRNP1	4592.40283656586	-0.867542407246808	0.284299281663509	-3.05151107723731	0.00227692646818945	0.044371943067187
GPAT4	2004.48743650959	0.303095230365117	0.0993514795229911	3.05073695752037	0.00228280470294264	0.044422183672652
SOCS2-AS1	21.1293898538088	-1.88951689615501	0.619387337355895	-3.05062241701804	0.00228367563950957	0.044422183672652
MIR3142HG	15.9089132801798	3.08134720674107	1.01090659530995	3.04810278322133	0.00230291144785819	0.0447146890058153
CECR7	12.7855514620054	-2.7273914670624	0.894719404281473	-3.04832046115364	0.00230124377657422	0.0447146890058153
SPON1	173.600248319187	-2.08073104623606	0.682926731482929	-3.04678518253033	0.00231302948347206	0.0448702440782832
CCDC86	765.069135886284	0.51887643893221	0.170354492179418	3.04586296665267	0.00232013550902695	0.0448854553517476
VCAM1	131.364757787442	-1.93531312661236	0.635326240453877	-3.04617219214773	0.00231775058349217	0.0448854553517476
MITF	91.7128163483993	-1.11592407531721	0.366353125281981	-3.04603399918668	0.00231881612976105	0.0448854553517476
EMC7	1423.28783766662	0.536019896352909	0.176019419539501	3.04523158726029	0.00232501205225688	0.0448972286040662
TRPS1	550.623570372397	-0.985106539437095	0.323483609438653	-3.04530588472958	0.00232443771890423	0.0448972286040662
AC079781.5	2.53721160360742	-3.02618063119027	0.993830742245923	-3.04496581012529	0.00232706762342202	0.0448972286040662
AC099494.2	10.7591951129397	2.69840281101534	0.886342541286201	3.04442434535479	0.00233126056567311	0.0449374208586763
PFDN1	1393.34071932644	0.580967544148845	0.190860595770271	3.04393655381923	0.00233504380102921	0.0449696500559875
MUC12	31.607144751721	1.30317881750237	0.428479698778938	3.04140154414809	0.00235479563050463	0.0452960352084811
PLN	9.8203981933111	-2.17542667310746	0.71531466773843	-3.04121636424063	0.00235624446061019	0.0452960352084811
LNX1	174.67557318497	-0.686933008885341	0.225951067225048	-3.04018483878704	0.00236432996556962	0.0454104853621576
RN7SL820P	2.50204993868303	-3.37478372278552	1.11066805814067	-3.03851695207218	0.00237745728266202	0.0456214775862171
POLR3A	850.450383234306	0.44771220376663	0.147396699111003	3.03746424761835	0.00238577704248578	0.0456390286560335
SDHD	527.78326841313	0.321270315367652	0.105762310534139	3.03766354710972	0.00238419989138168	0.0456390286560335
NUP43	372.17736075169	0.586853319682724	0.193214377387719	3.03731703415164	0.00238694262548457	0.0456390286560335
NBPF20	104.884862569963	0.834516208496539	0.274752435528934	3.03733871144758	0.00238677095976999	0.0456390286560335
RASSF9	52.0886339721606	-1.6279539409951	0.536045191249972	-3.03697144861793	0.0023896808953757	0.0456504063421546
SPOCK1	16137.1136461605	-0.65881513557587	0.216954767983442	-3.03664741595423	0.00239225100163456	0.0456585540634553
AP1S1	2097.87693263302	1.08425279710893	0.357260028714026	3.03491213671942	0.00240605770015821	0.0458677659456929
AC092053.3	71.7248584070792	-0.794936047104292	0.26194630775437	-3.03472896380625	0.00240751935808848	0.0458677659456929
PRR5L	291.221690807291	0.816685120054089	0.26945501390775	3.0308774300028	0.00243844212906485	0.0464153863709394
FP565324.1	31.7019078863314	0.756736217312595	0.249795815173808	3.02941911491215	0.002450245050695	0.0465984103391103
MPC2	1240.46177434063	0.634532109580686	0.209496635333928	3.0288415304106	0.00245493418630176	0.0466459394899443
G6PC3	1771.07319241109	0.874229058786467	0.288667374964542	3.028499701062	0.00245771320386206	0.0466571223193064
ZNF331	834.234795022932	-1.77837242027177	0.587321379107768	-3.02793748624202	0.00246229018137362	0.0467023872335334
ATP6V1G1	1805.98803410956	0.833101846208776	0.275348769582262	3.02562400214352	0.00248120639779093	0.046977507798175
CCIN	64.2310470811255	0.935369487954105	0.309146015989982	3.02565596699916	0.00248094413361349	0.046977507798175
AC005540.1	472.764537029036	-0.974589656252312	0.322165158040987	-3.02512432498465	0.00248530943107278	0.0470134022041298
MT-ND5	79441.1220245851	0.772702116400238	0.255467851777718	3.02465500462487	0.00248916884594772	0.0470446285880092
AL590438.1	2.7485203331301	-3.59816729428378	1.18976610548569	-3.02426441440347	0.00249238501017341	0.0470636531176363
AC084116.4	12.472215431614	-1.79132741821751	0.592514069570631	-3.0232656239127	0.00250062646247018	0.0471774523034676
PKIG	1105.59719449735	-0.529823404451115	0.175404103537508	-3.02058728254222	0.00252284982993789	0.0475125564789364
MPP4	90.6299193340546	1.54573546715955	0.511729287481558	3.02061168858789	0.00252264650931106	0.0475125564789364
PA2G4	1992.60422588046	0.504188074159779	0.166968030492568	3.01966833214949	0.00253051629083992	0.0476148383347087
SPATA5	131.973477951605	0.714195939490028	0.23661121760455	3.01843651674904	0.00254082629483147	0.0477666373167788
LINC02055	2.89875103215311	-5.06822828360503	1.68043913564757	-3.01601419301149	0.00256121271065557	0.0481074345123135
BABAM1	285.234585695034	0.744668198300622	0.246940645693986	3.01557565060971	0.00256491946150657	0.0481078131392607
NLGN4X	2.99508745218988	-4.67700658279971	1.55100034268473	-3.01547746579086	0.0025657500340939	0.0481078131392607
SLC44A3-AS1	8.35727559484769	-2.05567030133978	0.681834863426421	-3.01490934477804	0.00257056075797245	0.0481556236981647
RND1	62.9398074988018	2.32145581463372	0.770272472767304	3.0138112118866	0.00257988289367486	0.048287790540663
CPVL	25.4708575536993	-1.77270348615805	0.588275417756257	-3.0133903825513	0.00258346353239039	0.0483123557857027
TONSL-AS1	30.7429780093696	1.06028153815275	0.351894738978217	3.01306447840467	0.00258623961893626	0.0483218455117038
AL590326.2	2.88184741327016	3.8166728658809	1.26713501463944	3.01204908852349	0.00259490631589498	0.0484412835482586
FOXN3	1630.10366039087	-0.795029237393585	0.264008388962544	-3.01137869337318	0.00260064291092012	0.0485058616485102
KCTD5	1109.42258614188	0.634933984597947	0.210906203157508	3.01050407760539	0.00260814446011404	0.0485729479591334
PGM2L1	502.081214232085	0.98918393700757	0.32858584870963	3.0104276885086	0.00260880058522294	0.0485729479591334
S100A16	5466.98205177746	0.637023177850891	0.21167603445536	3.00942513161655	0.0026174257959578	0.0486604762241514
PPIAP29	20.7508334099597	2.49535386471072	0.829200199948467	3.00935029304842	0.00261807069262336	0.0486604762241514
SYTL3	147.09934343123	1.25228864603647	0.416210135752666	3.00878940339081	0.00262290860003669	0.048707892921344
ABCA3	148.275527038901	1.73255011925282	0.575971052940773	3.00805068311476	0.00262929284087367	0.0487839176921683
KCTD4	37.4876053066359	2.15497373238195	0.717120115534327	3.00503874553327	0.00265547020288641	0.0492267322206096
TTLL7-IT1	5.69889305855588	1.92743327661515	0.641508074849728	3.00453470841601	0.00265987408744537	0.0492654939674665
HSD11B1	44.7886766310304	-1.85365126777099	0.617292544029154	-3.00287324980786	0.00267443793041465	0.0494492429842291
AC079790.1	4.76468165562276	-3.89908889776562	1.29836633656955	-3.00307300639626	0.00267268307858827	0.0494492429842291
JPT1	1638.87215712812	0.625515074874005	0.208351812022467	3.00220607059829	0.00268030670163807	0.0495147725454388
MLEC	5070.39210301736	0.504815458088067	0.168203625571572	3.00121627207889	0.00268903504338443	0.0495571264557792
RPA2	446.340353285213	0.590146901102846	0.196639949920424	3.00115465520443	0.00268957925741224	0.0495571264557792
STON1	199.870281509828	-1.03854707733646	0.346033758066235	-3.00128832267766	0.00268839880399892	0.0495571264557792
PRIM2	282.87952573641	0.574578592352771	0.191497798561543	3.00044489633188	0.00269585526763967	0.0495724752361162
STEAP1B	138.351559440462	1.5404186529127	0.513377180898194	3.0005592578494	0.00269484312760907	0.0495724752361162
AC023024.1	26.9212413551979	-2.96389650948731	0.987876240178325	-3.00027107540544	0.00269739430979618	0.0495724752361162
MRM1	51.9800649643657	1.2706704370471	0.42382432000076	2.99810647261775	0.00271662746668426	0.0498829008968747
UBE2QL1	5.04340738012232	-4.09540561748953	1.36623678568777	-2.99758113702661	0.00272131408968095	0.0499259174075834
TTC28-AS1	153.937399977802	-0.596139103244592	0.198976466081043	-2.99602819864026	0.0027352113884645	0.0501376958470687
TRIB1	1235.51899280844	-0.942981122966644	0.31484084738309	-2.99510413214982	0.00274351163015584	0.0502075344058585
AP003071.4	4.50224771082031	-2.58288397895397	0.862375845845704	-2.99507922374729	0.00274373568302438	0.0502075344058585
ALDH6A1	355.871982102856	-0.877204941579319	0.293094954313318	-2.99290359206112	0.00276337026257467	0.0504368351266841
HR	70.6875014776561	-2.26768323062273	0.757645829375066	-2.99306502154602	0.0027619090018883	0.0504368351266841
AC026979.3	2.41298278982316	3.53405698396647	1.18078215695441	2.99297966449786	0.0027626815664507	0.0504368351266841
MT-CO3	127121.355158616	0.867340238178199	0.28985106677125	2.99236517512183	0.00276824912316316	0.0504512592173075
C8orf49	30.152329260534	-1.48828123472129	0.497371382552646	-2.9922936600876	0.00276889774765411	0.0504512592173075
SLC22A4	162.119758234607	1.28832115273932	0.43061460255379	2.99181947174769	0.00277320203704984	0.050486498623215
AL391056.1	3.93053998764223	2.29902598444263	0.768620214196307	2.9911078865478	0.00277967268661833	0.0505610830273018
DCTN5	1868.39230449446	0.32741093918891	0.109511566281801	2.98973843864491	0.00279216429225077	0.0506307094287129
SLC25A20	465.492500992185	0.887627988759136	0.296908863435045	2.98956379573803	0.00279376100201284	0.0506307094287129
HSPE1	211.360794070629	0.932993544912479	0.312102045484044	2.98938619087063	0.00279538564733175	0.0506307094287129
FAM149A	62.5065100175487	-1.03727330888052	0.34698291577652	-2.98940743684509	0.00279519125378197	0.0506307094287129
CCDC89	21.7197585134084	-1.04413307621178	0.349215750936992	-2.98993694703126	0.00279035039937918	0.0506307094287129
AC105105.4	5.88491442296311	-3.24180642497915	1.08457288070256	-2.9890166743605	0.002798768575011	0.0506489130397063
PNMA8B	20.1615627391949	-1.41896420899224	0.474916286637265	-2.98781964088762	0.00280975311960154	0.0508045343357494
SCML2	16.9188630159201	-1.43793337808013	0.481330382557464	-2.98741452895602	0.00281347952542067	0.0508287649630706
CMYA5	13.6578960897029	-1.98860759654596	0.666078231706016	-2.9855465948085	0.00283072009133977	0.0510968965640145
PCMTD2	417.385439763531	-0.658101429787847	0.220623140132934	-2.98292114504088	0.00285511544091871	0.0513195564472089
AC096772.1	331.607555056614	-1.3507312758528	0.452776865488195	-2.98321619059844	0.00285236437315412	0.0513195564472089
AC091045.1	200.032070623832	0.690939275478714	0.231657713980729	2.98258695385465	0.00285823443664509	0.0513195564472089
AL136311.1	127.159800640835	-0.584209300520139	0.195814300672462	-2.9834863874286	0.00284984712347448	0.0513195564472089
APLN	126.581043559785	-1.26090454060489	0.422780926183403	-2.98240640131885	0.00285992082172944	0.0513195564472089
ZNF726	9.81284445223064	1.74700815999287	0.585682443152062	2.9828590226996	0.00285569499152627	0.0513195564472089
AC106881.1	1.80677779503601	-3.91671914415537	1.31306716606754	-2.9828779862689	0.00285551806555521	0.0513195564472089
ITGA4	1301.48723844911	1.5152467467732	0.508210490627685	2.98153378318053	0.00286808400442551	0.0514227182611644
THUMPD2	153.264717983314	0.502265022362885	0.168485554334716	2.9810568885038	0.00287255425044648	0.0514595504915981
PADI2	17.8733661738448	-2.54712950062934	0.855007963822869	-2.97907108284787	0.00289123697442932	0.051750712231382
DIRAS2	3.2697099410425	-5.26389057841865	1.76717227047904	-2.9787082257644	0.00289466274335918	0.0517685276520155
SYNE3	103.768267276965	-1.91577835317938	0.643233229592906	-2.97835725059144	0.00289797985872727	0.0517843716366534
MAP3K9	25.9550159313584	2.28448001156536	0.767266362532019	2.97742755726506	0.00290678329491547	0.0518981426502091
TIMM23	1378.89040644159	0.408602066288909	0.137267714722796	2.97668003808512	0.00291387938639777	0.0519812654357391
RPL35P2	11.3469496997647	1.97853177319833	0.664991113210423	2.97527550954243	0.00292725515031767	0.05217617966675
AC091053.1	215.468562979633	-0.734452224935926	0.246893816393622	-2.97476962227758	0.00293208658251527	0.0521798595427872
FAM117B	91.3885636831327	-0.799462079489053	0.268750155613001	-2.97474089890491	0.0029323611207848	0.0521798595427872
MYH13	220.697479208038	0.921188470911181	0.309799811173251	2.97349590828517	0.00294428332174917	0.0522610289610478
AC124276.2	7.98555695817445	2.06073483226929	0.692994643926648	2.97366631954433	0.00294264883143153	0.0522610289610478
NMNAT3	5.16530136147809	-2.33735340065498	0.786021423738551	-2.97365101009313	0.00294279563733978	0.0522610289610478
TSC22D1	5071.43114004963	-0.680921742823152	0.229187371238801	-2.97102645378164	0.00296806213370755	0.0526019117749826
CPE	1252.51126480623	-1.54353071169817	0.519534361546511	-2.97098868899355	0.0029684271339685	0.0526019117749826
SOCS2	210.90929786494	-1.6365503731804	0.550912625557319	-2.9706169313597	0.00297202239336719	0.0526218428750799
AL451042.1	3.99079004224275	2.1276654533445	0.716656448869362	2.96887784474867	0.00298889388271564	0.0528766110480424
FRK	85.2740075373808	-1.41981020854835	0.47832555029104	-2.96829263601842	0.0029945908169787	0.0529334310387106
HK2	1595.13900979132	-0.852780627784438	0.287569281437504	-2.96547887007107	0.00302212104895168	0.0533757697700422
HACD1	551.694788012166	1.31051839189563	0.442039601882957	2.96470810830798	0.00302970245342293	0.0534653374133458
ATF1	228.205542992176	-0.614546653544741	0.207329787624452	-2.96410207421764	0.00303567573367903	0.0534821283104743
AL139220.2	17.094910255673	-1.19655145047796	0.403673567001717	-2.96415606145663	0.00303514318140202	0.0534821283104743
POMT2	627.623916115264	0.439367085362493	0.148291477973335	2.96286132802249	0.00304793847492282	0.0536537929883108
GPX4	2807.92605913996	-0.67413780821964	0.227569271593475	-2.96234110826662	0.00305309342315892	0.0537001568235219
CCNDBP1	1165.37937681012	0.777309517405189	0.262444143429495	2.96180934825857	0.00305837094260198	0.0537042877802326
HDAC5	863.587629599778	-0.984891093992671	0.3325226577392	-2.96187664530556	0.00305770258503084	0.0537042877802326
LRWD1	474.981213077436	0.861333613581058	0.290842939521246	2.96150772990705	0.00306136808861611	0.0537126361511723
GLDC	27.0233443940627	1.01089690234801	0.341502889735428	2.9601415763456	0.00307497696681813	0.053907003615824
APOE	730.15498368626	-3.01295571383923	1.01820915792326	-2.95907347757945	0.00308565518681066	0.0540497166768644
H6PD	1344.20002361336	-0.741457257426597	0.250618580401908	-2.95850872763523	0.00309131487846411	0.0541043606501936
ITGA2	5550.99279370942	1.204869562116	0.407378213963335	2.95761904004137	0.00310025016587994	0.0541571079142404
ATP6V0B	2760.56337253945	1.5210651740095	0.514316548096133	2.95744941445126	0.00310195641574523	0.0541571079142404
OGFOD1	1226.56784144573	0.404472817667557	0.136755027253691	2.95764496406579	0.00309998947364912	0.0541571079142404
CDCP1	1736.03696806204	1.98930648561931	0.672715505805604	2.95712893258947	0.00310518245366447	0.0541690305184712
AC068888.1	2478.98024356016	-0.708287181224956	0.239742277071567	-2.95436912453084	0.00313309011790207	0.0545690595062938
CD302	189.845169593197	-1.33024464451158	0.450342597572812	-2.95385036121639	0.00313836140353098	0.0545690595062938
AMZ2P1	70.6061520208623	-0.581137634622991	0.196715882159066	-2.9541978423129	0.00313482966675563	0.0545690595062938
HIST1H1PS1	7.61327856537177	2.35733282247309	0.798017864944211	2.95398502468098	0.00313699227750905	0.0545690595062938
UQCRB	1806.74264676473	0.351803087760631	0.119142363191637	2.95279595213977	0.00314910044614719	0.0546979090246359
CDC25B	1340.19631552988	-0.982922737600331	0.332898621458884	-2.95261882819701	0.00315090771705297	0.0546979090246359
CDH6	2848.31583493838	1.07422623230239	0.363875252084048	2.95218272237505	0.00315536152061604	0.0547306192093824
FBXO42	538.121476944226	-0.507568621646115	0.172168874211907	-2.94808584867318	0.00319748255872466	0.0554160931658546
MEIS3P1	137.188885121185	-0.642226429647605	0.217890457449006	-2.94747386905601	0.00320381828654452	0.0554807556938198
SNRPN	51.7427902707374	1.39529234261963	0.473500944756725	2.94675725163865	0.00321125185380196	0.0555643090869064
AL138963.3	24292.625025989	-0.470800886709325	0.159808289417927	-2.94603545550817	0.00321875502538716	0.0556489302278787
FAM66C	15.9643521207731	-1.5732929833386	0.534116832983107	-2.9455970794846	0.00322331979941267	0.0556826534691727
FAM214B	2495.39978358545	1.00266486972644	0.340501278199195	2.9446728512422	0.00323296304754543	0.0558039812906949
FABP5	659.839609343707	1.29089082743193	0.43861269991437	2.9431223210909	0.00324920008833829	0.0558579191941934
AGAP2	534.258368440206	1.02762156123557	0.349126368809076	2.94340861373762	0.00324619647083813	0.0558579191941934
PPFIBP2	386.147429017498	-1.09551714170191	0.372202099887408	-2.94333949763665	0.00324692136540931	0.0558579191941934
AL391863.1	203.997346059118	-0.957651418006944	0.325356461479251	-2.9433914226044	0.0032463767588852	0.0558579191941934
ZMIZ1-AS1	14.9726633033478	-1.42577262513536	0.484332923445495	-2.94378630094473	0.00324223786439063	0.0558579191941934
ASAH2B	78.2743740624127	0.845684410320131	0.287373178583981	2.94280911839861	0.00325248893066021	0.0558693663089214
LINC00346	46.6286951228083	-1.48021212207503	0.503054857662149	-2.94244673225904	0.00325629801741313	0.0558897242311843
WDR19	423.70762634613	-0.559228585609985	0.190092645972009	-2.9418738570893	0.0032623278725783	0.0559192734831232
AMPD3	249.589179588389	1.38938091232894	0.472331876033335	2.94153535432973	0.00326589559685471	0.0559192734831232
SETBP1	128.378299033534	-1.36644921629954	0.464502245935711	-2.94174942802896	0.00326363890710315	0.0559192734831232
SRPX2	1758.3220331036	1.00785719905098	0.342746153349623	2.94053540558017	0.00327645554576488	0.0560100346105874
RPL26	279.585034437034	1.3133122406022	0.44662077977936	2.94055337338089	0.00327626552286692	0.0560100346105874
BTBD11	134.516900307659	1.73638132753806	0.590644511806548	2.93980777409944	0.00328415923271835	0.0560967054185252
TNFRSF10D	4966.64089846942	0.922731072641186	0.313946675566117	2.93913312181852	0.00329131674843498	0.0561289405457686
AC010457.1	17.8434953013763	1.74804832907953	0.594709015072457	2.9393338334825	0.0032891858763772	0.0561289405457686
IFT140	290.821919961274	-0.770638925010699	0.262256959512565	-2.93848798690804	0.00329817439626504	0.0561559669388053
CD1D	7.12171329820482	-2.3145915813624	0.787679469697432	-2.93849423579809	0.00329810790950856	0.0561559669388053
KLHL18	538.906667477839	0.512988527137209	0.174604204425317	2.93800787229398	0.00330328635746703	0.0561804781660686
IL7	79.3516458798462	-1.5092854792014	0.513736793311817	-2.93785747653338	0.00330488916160018	0.0561804781660686
SPRY4-AS1	14.1073464864843	1.4153043377458	0.481892050726155	2.93697382144632	0.00331432080506165	0.0562958797032003
KLHDC8A	6.0830286232657	-3.92056813429659	1.33529372795786	-2.93610915127455	0.00332357353895766	0.0564080608603969
DUSP3	2722.33859703979	0.566712735365194	0.193104666622181	2.93474386340956	0.00333823123353073	0.0564570143712324
UBALD2	836.753906657012	1.10752797904828	0.377324015947556	2.9352172992938	0.00333314178384826	0.0564570143712324
PLCL1	569.689831455168	-1.72902175916244	0.589183538165355	-2.93460636145132	0.00333971070928417	0.0564570143712324
COQ8A	158.301902898562	-0.518939286618599	0.17679317710747	-2.93529023635988	0.00333235833674351	0.0564570143712324
AC109779.1	2.65021046483484	-4.08990285254538	1.3936281738884	-2.93471596597681	0.00333853135243955	0.0564570143712324
AL031777.3	9.41246693774221	2.58004721391888	0.879361764034723	2.93399977056201	0.00334624455759996	0.0565226083083894
MAT2A	3035.73495483646	-0.354934732079388	0.120995036416181	-2.93346522793328	0.00335201199023573	0.0565751627512053
ACOX1	827.319711784855	0.474450236603499	0.161877737837236	2.93091714118558	0.00337962911914559	0.0569352979235419
EMILIN2	570.957859007468	-1.93510278571197	0.660273983900106	-2.93075728091194	0.00338136863254838	0.0569352979235419
QRFP	11.4787539883845	1.80101170369048	0.61448419917986	2.93093248954856	0.00337946214940329	0.0569352979235419
SMO	601.012884393381	-0.611052320379662	0.208627529720293	-2.9289150918812	0.00340147325003295	0.0572285783773317
PLEKHF1	117.571972284456	-1.35318737070111	0.462306572707259	-2.92703467912399	0.0034221072021784	0.0575302947169692
GUSBP9	6.096102956915	-2.63835619415	0.902039769661322	-2.92487790770089	0.0034459139168118	0.0578848315678954
EIF4B	10304.4151966078	-0.688502208476596	0.235473048409225	-2.92391088121498	0.003456636944392	0.0580192016670998
MOGS	1986.05167315609	0.813844788084107	0.278401707121888	2.92327513540639	0.0034637030503674	0.058092027537658
DHDDS	1216.52484285703	0.603453225474118	0.206556272091814	2.92149552934362	0.00348355275114152	0.0583640191183693
PDCD1LG2	825.50446187612	1.11430535981011	0.381501563298198	2.92084087461293	0.003490880767925	0.0583640191183693
C14orf132	413.104831520396	-1.06227663364983	0.363672908440516	-2.92096719055877	0.00348946573224878	0.0583640191183693
LINC02544	18.9279122964349	-1.69350040502867	0.579744292562806	-2.92111613129025	0.00348779791637001	0.0583640191183693
PTGS1	4002.74241435679	-1.66864750888632	0.571535883611759	-2.91958485325801	0.00350497959920537	0.0585537768337838
REEP4	432.336289302947	0.71124597319466	0.243688591007545	2.91866751025959	0.00351530948807404	0.0586803229592296
ATP6V0E1	5721.43727050697	0.853552233506926	0.292639676647922	2.91673447457312	0.00353716749310095	0.0589220687201977
PXN-AS1	1813.84894633197	0.428294611072329	0.146832059702883	2.91690119949956	0.00353527737216156	0.0589220687201977
FKBP4	1488.9186552137	0.487743751095921	0.167240377544077	2.91642340359685	0.00354069648916484	0.0589220687201977
KCNK15	32.3335938127327	-2.27569449426544	0.780306970052472	-2.91640928711992	0.00354085671182409	0.0589220687201977
GPRIN1	140.255312078009	0.753064088616623	0.258243880133387	2.91609655271464	0.00354440795387704	0.0589351205445596
COL3A1	67330.2071637794	-1.07831613885149	0.370075549884823	-2.91377298280605	0.00357089479423467	0.0592482259019283
DYSF	2140.95081740996	1.5726361684025	0.539732774026114	2.91373109820901	0.00357137389291867	0.0592482259019283
ATP5G1	1278.18988076461	1.23156182757051	0.422783570112607	2.91298412386859	0.0035799280157644	0.0592482259019283
TDRD3	197.432175103758	-0.825220751536985	0.283287386521113	-2.9130162188689	0.0035795600907354	0.0592482259019283
APOO	177.68814080358	0.574636639491482	0.197261718241869	2.91306719120688	0.00357897583368985	0.0592482259019283
GSG1	54.6796980499568	-2.12082037137962	0.727915625224752	-2.91355247488305	0.00357341773966361	0.0592482259019283
SF3B4	1749.81614170544	0.446995848314363	0.153548591992315	2.91110353090528	0.00360154658290731	0.0594862924479756
DNASE1L1	1448.31065077968	1.0409180555751	0.357569926268128	2.91108949356819	0.00360170839620528	0.0594862924479756
NFU1	414.646106788366	0.471371147568162	0.161954261299788	2.91052019122623	0.00360827651844058	0.0594862924479756
SLC28A3	44.4782461282803	1.46051139487712	0.501797569974732	2.91055892309455	0.00360782931822597	0.0594862924479756
AC022968.1	3.46617007212853	2.65270905782482	0.911305036530854	2.91089037313249	0.00360400443944254	0.0594862924479756
MEIS2	517.640475722534	-0.901531510159667	0.309790155821004	-2.91013608153698	0.00361271419935521	0.059513389362928
AC097381.1	144.853461793444	-0.65229393546156	0.224263501084769	-2.90860497720938	0.00363045266487189	0.0597220755730868
LINC02392	2.32120568478987	3.47384632082426	1.19435317612345	2.90855869961298	0.00363099004071115	0.0597220755730868
FAM167A	404.297544826216	1.85266673075997	0.637028805713257	2.90829349339331	0.00363407101292375	0.0597266300735153
RAB8B	1024.39209769342	-0.90687103672734	0.312013614900184	-2.90651110534858	0.00365483925322147	0.0600216469495894
PHLDA1	5083.64091041768	-0.901088193949359	0.310106890816037	-2.90573418597108	0.00366392558246036	0.0601245107137177
AC096921.2	31.5008836151182	1.10843065587975	0.381496140136424	2.90548327824068	0.00366686441638496	0.0601264142178597
BLOC1S3	214.721749982547	0.634072765492007	0.218309245201353	2.90447051340947	0.00367874853464923	0.060274879836945
STAC3	9.21540919495056	-1.41122937912989	0.485943845561941	-2.90409970620774	0.00368310846004466	0.0602800825282289
SUSD4	9.42137288612426	1.95527316333731	0.673367929629145	2.90372183958058	0.00368755622226677	0.0602800825282289
HOGA1	4.01570948519775	-1.85779355253781	0.639777380026149	-2.90381249875055	0.00368648865353094	0.0602800825282289
AL080276.2	288.766047511353	0.58409778656826	0.201192493810192	2.90317881898371	0.00369395651726114	0.060338400166919
ADAMTS15	512.6236513208	-1.19340198275651	0.411124881914485	-2.90277245492706	0.00369875271934961	0.0603704466836373
CSDC2	306.723234035818	-0.69561536180878	0.239718099716438	-2.90180575697714	0.00371018514871245	0.0605106766214205
ZFAND2A	362.183856805022	0.707652117553474	0.243931463620798	2.90102845713069	0.00371940099475399	0.0605776025614148
RNASEL	183.873147184057	-0.528794604671308	0.182281371341113	-2.90097995632118	0.00371997672067279	0.0605776025614148
ZBTB5	254.761525368199	-0.658282868325493	0.226967080494474	-2.90034513767964	0.00372751976999973	0.0606540650122187
GFM2	1028.73458717973	0.388890028892917	0.13415391539447	2.8988347283746	0.00374552269811358	0.0609004835647475
AC020659.2	117.445926395162	0.722634272933575	0.249376344407948	2.89776592342471	0.00375830974944367	0.0610617831145311
NLGN4Y-AS1	17.6915005299923	2.90521199178611	1.00276425857509	2.89720337251985	0.00376505596527276	0.0610782117747979
AC008083.1	1.95015426708826	3.27760897874621	1.13126477019104	2.89729607525276	0.00376394349988529	0.0610782117747979
EPS8	1688.11683487419	-1.16621802619598	0.402759997649274	-2.89556567931936	0.00378475819390092	0.0612043841601138
NDE1	365.183219631205	-0.397007147128088	0.137133235382957	-2.89504689377021	0.00379101894449651	0.0612043841601138
UMPS	383.125051722828	0.571383441155834	0.19737705579858	2.89488278586403	0.00379300137202791	0.0612043841601138
KIZ	243.364549069549	-0.658528446901217	0.227449194377371	-2.89527711322039	0.00378823947484778	0.0612043841601138
COL15A1	280.759010424193	-3.28453561949461	1.13468507286822	-2.89466716186904	0.00379560754724861	0.0612043841601138
MMP11	86.5868027699614	-1.19410196006766	0.412554256950572	-2.89441192267402	0.00379869464129908	0.0612043841601138
AC105446.1	25.1071192510525	1.32632862494072	0.458235495599297	2.89442576508853	0.0037985271601004	0.0612043841601138
AC092691.1	5.52319352560251	-3.7412471921072	1.29219450223896	-2.89526629746901	0.00378837001336514	0.0612043841601138
AL021807.1	4.68593701049056	2.72832149538813	0.942126611994529	2.89591808643653	0.00378051067404371	0.0612043841601138
ZMIZ1	3195.44190038535	-0.703898176682352	0.243357397470802	-2.89244618819037	0.00382254657334696	0.0614028974451661
ADRA2A	6.88335350595937	-3.16956704193997	1.09579097837571	-2.8924923680593	0.00382198467630699	0.0614028974451661
SKOR1	3.31641053063407	-2.60285754381608	0.899799639489908	-2.89270792027837	0.00381936292099293	0.0614028974451661
AL359834.1	2.02586389983758	-3.64729252677537	1.26081988266607	-2.89279426579393	0.00381831316150752	0.0614028974451661
TMEM200C	2.79123260530368	-4.54477027573625	1.57139477450537	-2.89218874179266	0.00382568044767235	0.0614069280598501
CD99P1	110.274575248546	0.879254884786087	0.304085636247159	2.89147128301527	0.00383442633777815	0.0615009646044236
MYO18A	912.595345366738	-0.755572243334205	0.26134204577452	-2.89112393336851	0.00383866708571949	0.0615226553241724
AMOTL2	7980.48281167264	-0.522857354181205	0.180901109745791	-2.89029379043581	0.00384881946297553	0.0615593636934481
CDKN2A	1623.0225230316	1.79296468828619	0.620327150143756	2.8903534012185	0.00384808963040054	0.0615593636934481
LINC02015	26.4705826378268	-2.22241963091403	0.768942727449105	-2.89022777845458	0.00384962781406915	0.0615593636934481
POGLUT1	384.883920425853	0.433718418959547	0.150111726080419	2.88930405561516	0.00386095547325354	0.0616821308358631
ZBTB45P1	3.96312827087143	-1.90902135706849	0.660760002612316	-2.88912971354376	0.00386309683263105	0.0616821308358631
CDC37	5818.53286066498	0.518796827885102	0.179697168211327	2.8870617887255	0.00388857857733138	0.062017112001978
MT-TN	11.3072638847977	3.60804113793392	1.24977397961142	2.88695491888521	0.00388989960726021	0.062017112001978
RIMS3	19.0774875276216	-1.94937255643725	0.675387868792579	-2.88630081544436	0.00389799393924462	0.0620996790620123
ARFRP1	560.381966552351	0.900400609260821	0.312006302740377	2.88584109151812	0.00390369203525975	0.0621439763460633
SFT2D1	505.223819803534	0.630840448377862	0.218689375799942	2.8846414969649	0.00391859617977867	0.0623346517022297
TPT1	39948.0053638338	-0.331762568201677	0.115064600337462	-2.88327224210298	0.00393567138767301	0.0624265553519465
PID1	1441.82368487379	-1.44443412897194	0.500941038391038	-2.88344139983278	0.00393355826462731	0.0624265553519465
FAM193A	609.992028040963	-0.431622226513375	0.14968545814955	-2.88352811187672	0.00393247545489121	0.0624265553519465
AGAP2-AS1	551.080240643637	1.02340773267579	0.354950810610326	2.88323818986657	0.00393609689378705	0.0624265553519465
IFI35	225.390272534984	-0.845829339049541	0.29345514187664	-2.88231221181022	0.00394768365320119	0.0624403945070654
DNALI1	77.8347780280987	-0.926773324477006	0.321532745404475	-2.88236062336719	0.00394707711307855	0.0624403945070654
DISP2	66.7650720888754	2.13895375314972	0.742108189333464	2.88226674209168	0.00394825341261478	0.0624403945070654
AC117489.1	33.2519909148117	-1.30754091663677	0.453655762099501	-2.88223147565793	0.00394869537093977	0.0624403945070654
CNTNAP3B	251.374633736451	1.76677247433187	0.613171442061021	2.8813678412571	0.00395953245293006	0.0625653124980788
BLMH	667.716132984136	-0.623127720579499	0.216311891205347	-2.88069101105477	0.00396804434235481	0.0626450344057925
RP1	4.4310204038127	2.28686072587051	0.793911259055419	2.88049917391444	0.00397045992712769	0.0626450344057925
BCL2L11	47.3990846315555	-1.57896330538567	0.54825594175131	-2.87997481676521	0.00397706936885116	0.0626870862589827
AC012435.1	8.9138646775386	1.36294310474865	0.473311880133857	2.87958777701332	0.00398195435250721	0.0626870862589827
MTCO1P40	6.88554623185897	4.08378123733614	1.41817573419864	2.87960168747616	0.00398177868864513	0.0626870862589827
MYL6	20622.4900580865	0.705544921437528	0.245195722838032	2.87747646358247	0.00400869813266131	0.0630614994281284
TNFSF18	3.46306124299128	3.19443202433886	1.11044492168177	2.87671361448608	0.00401840109395617	0.0631674858311929
CREG1	1556.55105434656	-0.651585199844953	0.226530100949499	-2.87637359059057	0.00402273285007436	0.063188945211345
LHFPL6	1105.66514874955	-0.778683796798706	0.2708144873933	-2.87534025337364	0.00403592314482607	0.0633494200330105
FURIN	7036.41247233757	0.723338373908497	0.251931107653106	2.87117530124343	0.00408948669621395	0.0639685003352984
RANGAP1	2832.92504302768	0.696396060738486	0.242584908284444	2.87073118300469	0.00409523619841936	0.0639685003352984
CALHM2	639.66094921362	-1.2859525892017	0.44796683631289	-2.87064238903503	0.00409638659424165	0.0639685003352984
OSR1	592.800525701973	-1.88795837135594	0.657615948047037	-2.87091329971958	0.00409287765022286	0.0639685003352984
USP21	213.492865173165	-0.400636288491882	0.139547618322289	-2.87096471662169	0.00409221198592508	0.0639685003352984
PLEKHG1	168.156371250928	-1.15248124766588	0.401320682938619	-2.87172153507509	0.00408242526413101	0.0639685003352984
MT1F	8.31190122488252	2.95973258377794	1.0305713990891	2.87193355685398	0.00407968733748874	0.0639685003352984
C2orf88	36.1449737688278	-1.59886192315219	0.557106014344391	-2.8699419535683	0.00410547157385602	0.06406340258105
AC091182.2	21.4495205361416	1.62713189130457	0.567070154113017	2.86936612604776	0.00411295402001829	0.0641331776181476
GUCY1B3	21.5194533972697	-1.4538542723789	0.506723504203586	-2.86912736495993	0.00411606016884879	0.0641346610069343
SNX33	1675.58481593925	-0.556518454187895	0.193985499393239	-2.86886626025456	0.004119459432413	0.0641407060748515
MAML1	826.032670804438	-0.460670389753052	0.160604848249893	-2.86834672036969	0.00412623078402056	0.0641822602155566
DBNDD1	426.007623984331	1.45626405503691	0.507779651111827	2.86790550162516	0.00413198927687643	0.0641822602155566
TRMT6	334.557173875866	0.45298583117256	0.157959297217052	2.86773769669355	0.00413418126834478	0.0641822602155566
METTL24	3.65438451663317	-3.58702461423456	1.25063417917994	-2.86816454719526	0.00412860750360136	0.0641822602155566
GRK5	858.602650324499	-0.987652655650692	0.344441085110991	-2.86740664323606	0.00413850882660476	0.0642026496771168
TP73-AS1	347.816016708194	-0.529111171975811	0.184646442036732	-2.86553678554257	0.004163029026447	0.0645360394929557
CCNYL1	1635.94301907225	-1.27840144022317	0.446309677417081	-2.86438207574084	0.00417823695817054	0.0647246888792964
TMEM199	256.635936391241	0.41284544998819	0.144176387744866	2.86347477867708	0.00419022171761413	0.0648584907307234
CENPL	170.838542332098	0.540257115975627	0.188700679535327	2.86303746921316	0.00419600940032568	0.0648584907307234
AP000787.1	12.121579138282	-1.5073204190044	0.526443417289448	-2.86321448706737	0.00419366573971134	0.0648584907307234
MT-ND6	24043.7147187801	0.747014849234854	0.261010602438618	2.86200959752404	0.0042096415929011	0.0648886016242542
MRPL50	295.55496571508	0.641909267546321	0.224307130882189	2.86174258045977	0.00421318948574383	0.0648886016242542
ZNRF2	68.3159810122174	-0.94255965225734	0.329268736884675	-2.86258471173189	0.0042020091734725	0.0648886016242542
GCKR	53.5766346230885	1.31629327053797	0.459926576059381	2.861963928712	0.00421024820857009	0.0648886016242542
VASH2	10.6603704295447	-2.71632756468137	0.949174376913956	-2.86177927970722	0.00421270169702167	0.0648886016242542
TONSL	239.579634335765	0.86099037722902	0.301039712838004	2.8600558016488	0.00423566470573445	0.0651405474600316
MMP8	14.8682448962353	2.18945939809315	0.765501987028018	2.86016161315727	0.00423425164649014	0.0651405474600316
HES2	89.4964960617508	3.71275215586574	1.29892243902572	2.85833244874156	0.00425873950426784	0.0654481612127741
NDUFAF2	400.050400428755	0.59436693262293	0.207991520890945	2.85764982186256	0.00426791100137977	0.0655221373548242
WISP1	41.9467668351333	-2.01731707148247	0.705968672670109	-2.85751641620667	0.00426970547645521	0.0655221373548242
LYPLA2	1293.12574421649	0.82273619648593	0.28797149831951	2.85700564565278	0.00427658231409747	0.0655804199354039
FKBP1B	62.2568673107692	0.82230246351826	0.287965923954847	2.8555547553161	0.00429617142127809	0.0658334181821751
AC092675.1	5.66814927939713	2.22387394470764	0.77908643470269	2.85446369703035	0.00431095583604824	0.0660124797324425
NME1	730.813771570721	1.0250873060734	0.35917629991107	2.85399483854366	0.00431732327502993	0.0660624897687769
FAM13C	24.8217990742589	-1.62745225632929	0.570427165091153	-2.85304129243078	0.00433029943763475	0.0662134802739556
AFAP1	7369.05330988305	-0.525779121927506	0.184335508059913	-2.85229431627799	0.00434048921779519	0.0662565578217305
TP53I11	4721.59062224657	-1.65048431886922	0.578781029777966	-2.85165586629952	0.00434921577682936	0.0662565578217305
NFE2L2	3442.84072189612	-0.906795932778873	0.318008523443537	-2.85148310793587	0.00435157983158737	0.0662565578217305
KIF1BP	928.109395604135	0.303885425244949	0.106592351973036	2.85091209284715	0.00435940198978125	0.0662565578217305
TRMT2B	308.328906448031	0.628781040955262	0.220516511013478	2.85140118563199	0.00435270127742074	0.0662565578217305
TMEM242	283.971497836301	0.379196044339548	0.132944285780331	2.85229291438753	0.00434050836192529	0.0662565578217305
RFX2	188.515848216128	-0.629549689419195	0.220810970533201	-2.85107976247283	0.00435710381486004	0.0662565578217305
CNTNAP3	161.056522978851	1.96591147430939	0.689277902746305	2.85213187087032	0.00434270807187451	0.0662565578217305
MPP7	42.9320407486276	-1.76880293308084	0.62046119592115	-2.85078735738637	0.00436111239746789	0.0662565578217305
HIST1H2AC	598.557842501928	1.33727384065459	0.469233962829144	2.84990846057219	0.00437318133223157	0.0663925604964593
APOC1	11.9423194681331	-1.92049460627408	0.674103777291976	-2.84895986488776	0.00438624133132497	0.066543404812836
PRDX6	4176.07664640318	0.610497356305609	0.214322514246165	2.84849848114607	0.00439260630354855	0.0665451737308564
SPC24	457.6681537051	-0.916775343560604	0.321831218116951	-2.84862155052794	0.00439090769426717	0.0665451737308564
PDGFRB	1973.29449702869	-1.44425180570926	0.507312133478212	-2.84687022131176	0.00441513575682769	0.0667867917128697
SLC35B1	775.894247390597	0.559560844930024	0.196567053248511	2.84666649717028	0.00441796194945697	0.0667867917128697
TARID	372.012351150075	-0.8591212188668	0.301753225141248	-2.84709871274666	0.00441196792587808	0.0667867917128697
TIMM10	304.201652805132	0.833659346485196	0.292906010881884	2.84616674125331	0.00442490183130348	0.0667968880274728
LINC01705	25.0913938837671	2.41984089460088	0.850193450964359	2.84622387040984	0.00442410800499956	0.0667968880274728
EFHD2	1055.27563621946	1.03127326223439	0.362529766294549	2.84465817186582	0.00444591060932698	0.0669716378915591
SSSCA1	290.700441781345	0.772746994603729	0.271627017270927	2.84488267171514	0.00444277844475559	0.0669716378915591
AASS	181.815451089045	-0.831438386983444	0.292250608589575	-2.84495006185284	0.00444183862506052	0.0669716378915591
SNHG25	8.74559707927044	3.42803730048125	1.20542177642295	2.84384882331713	0.0044572190513082	0.067094534129233
CDKN1C	51.7307177785817	-2.41052185732666	0.847761786152373	-2.84339527530132	0.00446356753928519	0.0671426473070441
FAIM2	32.6004794698008	-3.73364972729671	1.31421677008385	-2.84096947496605	0.00449766172422469	0.0676077591573647
SPRYD3	1540.13619216641	0.750607740078029	0.264283468984623	2.84016152414626	0.00450906959859355	0.0676829678659499
CYB5B	1359.68739723792	0.369420779780671	0.130090761611157	2.83971571236453	0.00451537546185515	0.0676829678659499
SMIM7	502.440710382626	0.432338463787724	0.152245031741009	2.83975417025888	0.00451483117269616	0.0676829678659499
PLPP4	87.3643869641271	2.59156792447047	0.912601083176909	2.83975986029823	0.00451475064741893	0.0676829678659499
TRIL	13.0599868354652	-2.35228185181333	0.828433232652919	-2.83943443973214	0.00451935808142189	0.0676950261141253
ATP5O	265.243085096258	0.777788304830112	0.27398364629326	2.83881288300544	0.00452817016892929	0.0677355312109688
AC106786.1	5.40944738549133	-2.38021429621377	0.838459347601322	-2.83879511036895	0.00452842236828261	0.0677355312109688
NXN	327.905647327934	-1.96458040000991	0.692240102857541	-2.83800431656617	0.00453965687073479	0.0678559237520358
AL109918.1	124.938708582067	-1.14161485484701	0.402380555475636	-2.83715214195069	0.00455179164468064	0.0679895946926351
MRGPRF	195.251491897532	-1.32143405775927	0.465834578424162	-2.83670238098137	0.00455820797803343	0.0679900769832717
AADACP1	47.0192384241454	2.33629862240188	0.823568241112496	2.83680028657486	0.00455681055022371	0.0679900769832717
CMSS1	218.996986138316	0.787096761236281	0.277568840467423	2.83568126707168	0.00457280571188125	0.0681600851386079
CCDC8	259.414964268709	-1.59104602667212	0.561255925766937	-2.83479595248462	0.0045854963293378	0.068301448821605
BCL3	597.689076953211	-0.998659674855076	0.352383122420914	-2.83401675992359	0.00459669211396181	0.0684203647990123
AC103858.1	5.15429238080626	-2.49178672890696	0.87933540550792	-2.83371591010561	0.00460102147804465	0.0684369814820887
SPRY2	3041.36480756418	-0.860085663549851	0.303769920553786	-2.83137205284143	0.00463487729420724	0.0686005454309341
TAF13	1223.49683382804	0.654162562743036	0.230979555498423	2.83212322117185	0.0046240025697338	0.0686005454309341
AC009902.2	301.114723081672	1.18970881510359	0.420186512605723	2.83138268224221	0.0046347232501192	0.0686005454309341
PPT2	171.326208816029	0.741329693470396	0.261829741861752	2.83134256711686	0.00463530463339629	0.0686005454309341
ZBTB12	68.7553407585618	-0.713091313301628	0.251773604322377	-2.83227193422773	0.00462185238073642	0.0686005454309341
HYAL1	19.5519211710887	-1.68318151327214	0.594419489040525	-2.83163917789612	0.00463100745266258	0.0686005454309341
AC078923.1	11.020197476194	-2.27149901970113	0.802317679855514	-2.83117158793034	0.00463778335307723	0.0686005454309341
MT1A	9.43162012228648	2.65338299259437	0.936845241534375	2.83225326335503	0.00462212228651021	0.0686005454309341
LINC01483	49.9560342482856	4.22592942263483	1.49305871513667	2.83038394926619	0.0046492174160201	0.0687219507017544
MT-TY	2076.82702331404	0.644971035621141	0.227916751042278	2.82985358764394	0.0046569309904347	0.0687856836693861
CLPB	247.763814144242	0.409884689436076	0.144853820324279	2.82964362637094	0.0046599878654894	0.0687856836693861
FAM103A1	292.138606569826	0.377646481838363	0.133478083907532	2.82927706768686	0.0046653290336604	0.0687903109405079
AC011447.7	8.31387843343762	1.45574214893693	0.514545811868613	2.82917889011727	0.00466676053094056	0.0687903109405079
RPL7P9	55.8123302695017	1.19612167242084	0.422906631166308	2.82833510820612	0.0046790798641867	0.0689242054683104
CLCA2	61.9440620746885	-1.63405337140601	0.577961852120709	-2.82726855658413	0.00469469379188685	0.0690110267544443
AL050404.1	62.2574155068975	1.49773846045676	0.529728668022852	2.82736908698351	0.00469322005252634	0.0690110267544443
AC109588.1	4.03811630520562	3.45672511029896	1.22250324645215	2.82757949341304	0.00469013692575247	0.0690110267544443
RPL3	26721.6246036847	-0.534277202107069	0.189066186743394	-2.82587389797101	0.00471518224992195	0.0692002896434259
SRSF5	3860.29724106004	-0.457965888659934	0.162069996281623	-2.82572900084568	0.00471731551935467	0.0692002896434259
ALDH3A1	6.08890469260976	-2.52182951625564	0.892383060293972	-2.82594955962621	0.00471406865706595	0.0692002896434259
FDPS	1808.45869727977	0.699515129674761	0.24780703490441	2.82282191845197	0.00476030048469817	0.0697827944418934
PGPEP1	759.819302476639	0.924164243544013	0.327715565970767	2.82001936895012	0.00480207508552544	0.0703446101535304
PISD	676.244100330286	0.417707238065956	0.148144351181197	2.81959612185992	0.00480841272885523	0.0703446101535304
RFT1	302.296808984425	0.514617305086001	0.182515065148564	2.81958809628735	0.00480853297575306	0.0703446101535304
TOP1MT	249.465402629738	-0.548029619209127	0.194386689343078	-2.81927544041812	0.00481321960706403	0.0703648439467838
PIGV	304.115669973388	0.59744401363145	0.211990157288794	2.81826298575529	0.00482842442012099	0.070538710664319
C10orf67	5.38764795706674	-3.40848261833553	1.20975134446388	-2.81750678264057	0.00483980924380595	0.0706565708657072
DFFA	1053.83456645018	0.478868509624925	0.169978897276688	2.81722329828645	0.00484408342571734	0.0706705321697118
BCCIP	894.507186090557	0.435063103475926	0.154454281948356	2.81677592869452	0.00485083550415753	0.0707205997526047
PITRM1-AS1	638.794424860836	0.347855975554526	0.123520359564806	2.81618331407155	0.00485979285331948	0.0708027276167612
HLA-DRA	6.28289214079	-4.10559269706693	1.45869499601858	-2.81456555912847	0.00488432139541517	0.0711114461533446
PCDHGB7	143.699448852925	-1.207728552847	0.429180909722862	-2.81403139209261	0.00489244504383463	0.0711810651869382
ZEB2-AS1	13.9762294225209	-1.70662875872013	0.606565669492618	-2.81359273126634	0.00489912536491786	0.0712296042817409
SAR1B	1015.42081183845	0.368452073483697	0.131080089977687	2.81089274157819	0.00494042523583047	0.0716344843588761
CERKL	327.760172651255	1.47910628289703	0.526181907228104	2.81101699351253	0.00493851774962751	0.0716344843588761
AVIL	31.8035861431542	-1.14173594681407	0.40614523345971	-2.8111519051653	0.00493644737224258	0.0716344843588761
OMD	4.9070903307461	-4.09986730925791	1.45855046692863	-2.81091906123158	0.00494002112714282	0.0716344843588761
LINC00884	132.045737040951	-0.955906816853211	0.340385652938865	-2.80830525199867	0.00498029948452573	0.0721635231431279
FAM109A	696.252135243654	0.939966752596997	0.334787275716377	2.80765375740657	0.00499038503159258	0.0722605038565071
BLOC1S2	638.710038150514	0.368636746324332	0.131330790714796	2.80693312145573	0.00500156244023701	0.0723731521583209
FBXO22	652.510249614092	0.40497532854697	0.144352028405309	2.80547030076977	0.00502432113059256	0.072603826378305
AC037198.2	144.510116845812	1.08266907270057	0.385896090798455	2.80559740955247	0.0050223398531251	0.072603826378305
PIEZO1	7171.44867326377	0.71683081655849	0.25555302381061	2.80501794058103	0.00503137791977388	0.0726517124508106
LETM2	147.596453722137	0.802558151296817	0.286135271860791	2.80482076214383	0.00503445669377448	0.0726517124508106
ADD3-AS1	187.087543971676	-1.05460122170556	0.376112760755283	-2.80394959104229	0.00504807968852284	0.0727989826442359
ITGA9	15.3849477395281	-1.45478047117156	0.519066435271931	-2.80268646230116	0.00506789114091115	0.0730352376870146
AF181450.1	2.03601618106787	-3.19188325305783	1.13915894007411	-2.80196480119813	0.00507924150662829	0.0731493198723344
PTPN20	14.1198766155299	-1.86435934189366	0.665455732497072	-2.80162789326015	0.00508454829595629	0.0731762693945061
BLCAP	1678.85149987918	0.865301355117646	0.308964342434416	2.80065119586194	0.00509996103570782	0.0733485280625095
KIAA1683	9.57180246615972	-1.33252365551453	0.475913142912967	-2.79993035569142	0.00511136330066623	0.0734207396297542
EFHC2	4.72618146586957	-2.10400849599066	0.751458984793846	-2.79989798321178	0.00511187590943312	0.0734207396297542
PARP9	336.729492038267	-1.09534524320007	0.391326641983233	-2.79905614820623	0.00512522244666959	0.0735628289178318
C12orf75	2063.47917448776	1.38591879023081	0.495455595533054	2.79726135445039	0.00515378249301731	0.0737243566831892
PNPO	334.159549340027	0.526875050671323	0.188317383867544	2.7978035795246	0.00514513909356667	0.0737243566831892
ENOX1	139.139929852083	-1.04100193540465	0.372140070244339	-2.79733900926378	0.00515254382325514	0.0737243566831892
IL13RA2	21.2566367814107	-2.56556102652677	0.917148833533521	-2.79732245489794	0.00515280785891739	0.0737243566831892
FAM66E	2.59501142766942	-2.48473291191139	0.888210141768492	-2.7974606402986	0.00515060423071687	0.0737243566831892
ADM5	7.20041293270754	-1.60046177881334	0.572274542145059	-2.79666778957932	0.00516325932280354	0.0738103513930975
MTRF1L	701.326155017838	0.463708427380889	0.165849684571799	2.79595604042371	0.00517464383859373	0.0739234834084819
C1orf159	221.610496308136	0.786957647719866	0.2815075121468	2.7955120689976	0.00518175669889585	0.0739733291403314
NOD1	173.760289093313	-1.01739712610254	0.36396642413367	-2.79530489254384	0.00518507889232464	0.0739733291403314
MICA	1143.31338949142	1.02320109143681	0.366071596141845	2.79508462885589	0.00518861305779872	0.0739742022296604
MFNG	4.17422220416481	-3.38611490552763	1.21190746187386	-2.79403750868238	0.00520544405332094	0.0741645206259103
TM2D2	1183.08849106345	0.581560892247372	0.208197079914518	2.79331915935685	0.00521701902847223	0.0742422002907376
KCNS2	23.3056589018125	-2.18802877543903	0.783383157943325	-2.79305056951112	0.0052213528655176	0.0742422002907376
FHIT	12.2618379512026	-1.79723518820564	0.64343022274203	-2.79320915412797	0.00521879362701813	0.0742422002907376
PSMB5	3203.55076241371	0.664116980799463	0.237822188384284	2.79249377575466	0.00523034738483213	0.0743204798511837
PIP	34.0186001682983	2.1088321320052	0.755519860210082	2.79123321975786	0.00525076231230387	0.0745291444803147
CD4	16.0180775911117	-2.13225641246893	0.763933338967354	-2.79115507035104	0.00525203032229823	0.0745291444803147
AL390719.1	23.5711701642382	1.74966517442609	0.627068171457676	2.79023119664779	0.00526704157625509	0.0746924005154684
PHF2	636.483624550003	-0.599002825472051	0.214712180806249	-2.78979433408381	0.00527415327922419	0.0746952957755875
ADARB1	521.249817507525	-0.958340215265529	0.343517241089638	-2.78978782033085	0.00527425938246402	0.0746952957755875
AP1B1	2685.27350993168	0.418417504558333	0.150017957403576	2.78911612849596	0.00528521100116999	0.0747847343548969
EMC6	874.979535982906	1.09300153790209	0.391901507845197	2.7889699733787	0.00528759671072651	0.0747847343548969
FBXL21	20.6198795773819	1.96760504027868	0.705651315196805	2.7883531113804	0.00529767655173017	0.0748775783356686
CFAP20	539.647882864868	0.401725247175513	0.144120409237986	2.78742788269595	0.00531282780284783	0.0750419311675457
P2RX5-TAX1BP3	843.118985445022	1.08251831205062	0.388440124918705	2.78683442468044	0.00532256667371734	0.0751296687542607
SIN3A	640.728590792347	-0.751947349545305	0.269891302289993	-2.78611182785487	0.00533444652717276	0.0752345419028662
LINC02056	8.81010397027163	1.99396999883291	0.715722766323252	2.78595301512645	0.00533706069555075	0.0752345419028662
AC125257.2	532.198961695058	0.484494973238259	0.174036514668977	2.78386966183381	0.00537146144402116	0.0756142804416484
BOLA3	276.975880472355	1.11352916775962	0.400017393950346	2.78370187046877	0.00537424074206126	0.0756142804416484
AL049569.1	140.535867301668	0.912398985294147	0.327792742054225	2.7834630491703	0.00537819882014541	0.0756142804416484
AP002498.1	14.8108330899474	1.23090313727759	0.442211348255297	2.78351775035626	0.00537729200382648	0.0756142804416484
OSTN-AS1	99.9513847996065	3.37837594605995	1.21400067932492	2.78284518583514	0.0053884511258416	0.0757084491955317
NDUFA6-AS1	12.1702320371083	-1.02048675524047	0.366803743604633	-2.78210561651308	0.00540074611927405	0.0758311749113627
POLR2G	777.990394526964	0.596775016358323	0.214524983312091	2.78184390062455	0.0054051030872993	0.075839046674967
ORC6	119.817212702239	0.966464388106755	0.34744355393336	2.78164431938813	0.00540842778869835	0.075839046674967
NEFM	495.69458220854	3.77210356850161	1.35691370550807	2.77991411921749	0.00543732760793367	0.0761941302953863
FEZ2	1126.09686963232	0.401221446649268	0.144395353274037	2.77863128938659	0.00545884484736968	0.0764453617678989
DPM3	199.629769130264	1.24303194463912	0.447503487169992	2.77770337053694	0.00547445694829989	0.076613622206825
SLC30A4	313.148227301803	0.444707112211224	0.160146650119751	2.77687427041834	0.00548844051959513	0.0767588857960449
ZDHHC15	2.53418877779512	-4.41441433306809	1.5904707405508	-2.77553948055614	0.00551102077770091	0.0770241092946387
DDA1	2000.12240614726	0.78571310066063	0.283215709191164	2.77425677729724	0.00553279886609265	0.0772524929256055
PDK3	80.8458783326625	-1.21737329503594	0.438827494581194	-2.77415000215009	0.00553461522086732	0.0772524929256055
KIF13A	1816.42604516892	-0.494495425280951	0.178294303113232	-2.77347855005163	0.00554604964689933	0.0773613997897549
CRLF1	1181.1959464245	-1.83558722895505	0.662564060601874	-2.77042981668459	0.00559823634998844	0.0777330079887574
MRPL52	1040.29628612281	0.989074222876868	0.356906078644342	2.77124510356823	0.00558423744974014	0.0777330079887574
PHF13	478.476108738142	-0.496402107889648	0.179175202596305	-2.77048442360675	0.00559729773229491	0.0777330079887574
DIXDC1	464.038723846973	-0.70133717619901	0.253117490515256	-2.77079697168038	0.005591928193444	0.0777330079887574
ZNF608	135.01116964297	-1.70130812933289	0.613969206993139	-2.77099911519163	0.0055884578673248	0.0777330079887574
MUSK	6.09855178885202	-2.24483898329383	0.809999436813235	-2.77140807915331	0.00558144286500446	0.0777330079887574
C1QL1	3.72352968946954	-2.28556696382134	0.824731592717582	-2.77128581468566	0.00558353924735201	0.0777330079887574
GPS2	4043.14317758808	0.502837329395932	0.181550973112963	2.76967575978268	0.00561121207639443	0.0778607347996579
ZNF853	18.6060127863531	-1.99980177659991	0.722088086719173	-2.76947066899561	0.00561474594611618	0.0778607347996579
TDRKH	81.5167706211633	1.01659098664615	0.367180391851448	2.76864181532177	0.00562904818703237	0.0780082800154778
PLEKHO2	610.207240576045	-0.50676820371396	0.183072023645344	-2.76813569666819	0.00563779764455794	0.0780787320085072
AL355483.2	21.8436903277955	1.0532760738404	0.380684518086205	2.76679513823016	0.00566103168069639	0.078349561272796
RAB5C	1297.76340290452	0.613698736696633	0.221866983320575	2.7660660793765	0.00567370367136692	0.0784230293316778
PCDHB4	5.43615309292443	-2.17898884659749	0.787737082438385	-2.76613719878792	0.00567246639829142	0.0784230293316778
DLG1-AS1	53.4844855705938	1.25772267075362	0.454771842898693	2.76561245027167	0.0056816012420158	0.0784812622924362
NDUFB8	92.260148964746	0.932235575598821	0.337131339158214	2.76519998979189	0.00568879068219852	0.0785296445436348
MTHFSD	180.045900858142	-0.4802315724215	0.173731997988847	-2.7642091150781	0.0057060957845275	0.0787175130896605
EBNA1BP2	1700.58071178419	0.608062506929631	0.22006614705064	2.76308971224778	0.00572570266576128	0.0788827783533856
AKR1C3	1212.24686257146	-1.00610949647841	0.364129846584807	-2.76305143869629	0.00572637411842516	0.0788827783533856
SOWAHC	740.606945049217	-0.899614037721468	0.325665716518936	-2.76238483847027	0.00573808002463225	0.0788827783533856
C1QTNF6	541.273345968244	-1.25638168169356	0.454784078876401	-2.76258941341483	0.00573448527090779	0.0788827783533856
KLF11	487.201804221729	-0.742722491022107	0.268898365611583	-2.76209373505434	0.00574319874416922	0.0788827783533856
PSENEN	377.195924698697	1.1501365260267	0.416358988570038	2.76236747038121	0.00573838530710174	0.0788827783533856
AC116903.1	58.6034385279745	-0.896580004486018	0.324606934403662	-2.76204821727895	0.00574399949418315	0.0788827783533856
AC006504.5	47.1606072373044	0.644118326860872	0.233228649525421	2.76174615842239	0.00574931587365938	0.07890491501865
COL7A1	1214.65156104444	1.73574129171719	0.628884208572242	2.76003319539197	0.00577954885631409	0.0792687640949711
RBM15B	1929.73354088252	-0.435734308914363	0.15793858913671	-2.75888439485296	0.00579990486748667	0.0794967655582149
GATA6	2709.76589027142	-0.761367577968993	0.276025234107437	-2.75832599302369	0.00580982271836585	0.0795317373878791
PHB	2583.52340512618	0.688659383574916	0.249666213982049	2.75832028928203	0.00580992410213803	0.0795317373878791
EPHA4	46.4898226404377	-1.67407182961332	0.607011605582094	-2.75789097641381	0.00581755970050208	0.079585113436541
DUSP5	2180.6938563633	-1.19505934253722	0.433389574237322	-2.75747136889549	0.00582503142452183	0.0796361805791495
YY1	1865.23743293965	-0.2563196628976	0.0930223615709326	-2.75546286472364	0.0058609157220225	0.0796665634199612
SEMA7A	1095.29931246624	1.36114412531922	0.493876764298109	2.7560400158806	0.00585058388665165	0.0796665634199612
SERPINF1	785.355454331317	-1.79980986804487	0.653063909374882	-2.75594753010874	0.00585223840944736	0.0796665634199612
SRP19	201.195914439561	0.482939926275212	0.175266024886596	2.75546801833209	0.00586082339229483	0.0796665634199612
ZNF34	41.9217045318552	-1.13201607054613	0.410669292963904	-2.75651501084019	0.00584209311371825	0.0796665634199612
ADAM21	29.7269953153937	1.48084289783643	0.537409885415293	2.75551853068739	0.00585991850509036	0.0796665634199612
MCTP1	27.4601003512836	2.02654500009324	0.735426241771659	2.75560604855661	0.00585835099273518	0.0796665634199612
ZNF300P1	17.5792981162869	-1.96919786214794	0.714257918846255	-2.75698429123305	0.00583371540184506	0.0796665634199612
AC107884.1	14.5894959841322	-1.48419795438965	0.538496432044794	-2.75618902200302	0.00584791913083391	0.0796665634199612
EML4	1476.40142988596	-0.769017266026758	0.27911259190413	-2.7552224024737	0.00586522519346431	0.0796742963142792
PSMD7	2072.20713863653	0.366561448552195	0.133078029861965	2.75448508617396	0.00587845690307948	0.0797015480812177
BFAR	1529.1503470385	0.367722043901777	0.133497998445913	2.7545135371506	0.00587794582969674	0.0797015480812177
KIAA1324L	336.536091105075	-3.15211906266645	1.14425308669565	-2.75473940102628	0.005873889990308	0.0797015480812177
COX8A	1335.8457399396	1.38294921859547	0.502111453295606	2.75426742313582	0.00588236817474249	0.0797038435890681
SNAPC3	842.825366523043	0.551425168212191	0.200240500909748	2.75381436675854	0.00589051684413373	0.0797593671917048
PRR13	773.504220307451	0.653700871646408	0.237396616473597	2.75362337238328	0.00589395511548091	0.0797593671917048
ATP6V1F	2557.54508155151	1.02953511861894	0.374095083129037	2.75206803042589	0.00592202171643464	0.0800882936889256
CX3CL1	32.7712163966481	-2.39932550470123	0.872052392732609	-2.75135476342522	0.00593493306690581	0.0802119760946026
LINC00702	30.7352767480026	1.94734949117267	0.707889527793851	2.75092286962008	0.00594276340776175	0.0802668741821974
MFSD2B	27.46588994322	1.5266316976848	0.555175044459043	2.74982046279175	0.0059627925419488	0.0804863632088146
SPTA1	3.58681323900537	-2.43809533310916	0.887070858524824	-2.74847866963373	0.00598725304378389	0.0807653513822652
C19orf25	630.088679627033	1.26307528866954	0.459718250061309	2.7474986875137	0.00600517492440396	0.0809046337063912
PLCXD2	93.1056596749145	1.2359392667631	0.449832553285311	2.74755407926023	0.00600416063463001	0.0809046337063912
MUC1	109.417403066469	-1.63790500980875	0.596384890827734	-2.74638917752506	0.00602552393403784	0.0811274714254146
AC006449.5	11.4385717906288	1.26693395408014	0.461412022868904	2.74577577368437	0.0060368007370101	0.0812279568530102
DEPTOR	1132.41821089056	-1.35556590710271	0.493899937637787	-2.74461647755228	0.006058165146863	0.0814639631491047
TRIM25	1797.82898246074	-0.655580581820247	0.238953818211889	-2.74354511983115	0.00607796949004188	0.0816787067116038
ACYP1	40.1373149995602	0.821036215514257	0.299362178475724	2.74261838851777	0.00609514739227654	0.0818579063401579
VDAC3	1612.73395587649	0.558984486252454	0.20384555946901	2.74219604149599	0.0061029905171202	0.0818600113442445
MFSD14B	1318.78701856819	0.327752319115425	0.11951359279549	2.74238529232629	0.006099474942861	0.0818600113442445
TSPOAP1	3.29403997142954	-2.5773527260412	0.940001279921359	-2.7418608688031	0.00610922125367951	0.0818920155464905
TNFRSF10A-AS1	18.6037595221546	1.18985986699238	0.434101369177787	2.74097238911281	0.00612576549498328	0.0820621415365684
RGS7	38.7887815343875	2.33706355734811	0.852944718877378	2.73999417034211	0.00614402741357953	0.082255049597262
VSTM5	3.07751114465446	-2.2112815417647	0.807400312379276	-2.7387672606274	0.00616700133136171	0.0825107590188469
NACC1	3982.46232765047	0.730648916049711	0.266867727634277	2.73786914036684	0.00618386766532534	0.0826326105843348
MRPS33	415.487578828127	0.491449336328231	0.179490636994911	2.73802213060375	0.00618099163895028	0.0826326105843348
MCOLN1	624.770507757633	0.801941382055494	0.292968564623087	2.73729498278157	0.00619467186440315	0.0827250850857599
IGF2-AS	2.05617949304954	4.41429978230275	1.61281514065917	2.73701534107534	0.00619994016920547	0.0827435624085693
COA4	832.234886708405	0.775340192706001	0.283303108307652	2.73678674878506	0.00620424972580463	0.0827492292796735
AL365356.5	8.1655936593698	2.94046390786356	1.07483522385761	2.73573459689027	0.00622412031048231	0.0829623045139382
MMRN2	48.3755985860361	-1.60000079593707	0.585079597523881	-2.73467200481515	0.00624424619874805	0.0831297009285153
AC006213.2	14.5814803353037	-1.04278286170001	0.381320923317155	-2.73465943759057	0.00624448457678988	0.0831297009285153
HNF4A	2.88667757554416	4.36454144609907	1.59613561544394	2.73444274024619	0.00624859623121782	0.0831324795283821
REEP5	2563.36425646792	0.690597005973643	0.252577384576415	2.73419968748116	0.00625321085790186	0.0831419421181708
FBXL13	182.373945345256	-1.49417509769578	0.54658882641786	-2.73363637432556	0.00626391778081246	0.0832323448105461
MVB12B	175.773028047304	-0.632397583527982	0.231404444483999	-2.73286705853098	0.0062785668658041	0.0833749839411641
SSR2	6554.56538108674	0.511643905279641	0.187303589690137	2.73162893528133	0.00630220760606001	0.0836367738374319
CD248	2638.90197369108	-1.54470975498518	0.565653145383574	-2.73084268617952	0.00631726182006711	0.0837408318753195
Z98884.1	18.2768425743002	-1.66230038381714	0.608720900199976	-2.73080878818363	0.00631791158796424	0.0837408318753195
CPEB3	36.4204127219275	-0.695156028906897	0.254588367529618	-2.73050978586453	0.0063236455682541	0.083764708086948
JUN	1663.5585269661	-1.03361376382735	0.378694461898779	-2.72941346605599	0.00634470983218261	0.0839914974676753
SLC5A9	2.69906332532961	-2.24210613947892	0.821887557564037	-2.7279962068342	0.00637203407448571	0.0843008234699041
ADAM33	182.436059440257	-2.88980085812711	1.05951928203832	-2.72746415012635	0.00638231924227953	0.0843844816018337
RNF217	729.288334598903	-0.444026311701072	0.162918513039923	-2.72545030896681	0.00642138414457035	0.0846382934896958
DPH3	671.217390918406	0.535897842403231	0.196616708757861	2.72559664836626	0.00641853819120249	0.0846382934896958
PDCL3	361.076784811489	0.621678950774485	0.228069238330554	2.72583429192432	0.00641391900683243	0.0846382934896958
AL513302.2	27.9778781340304	0.829652455791811	0.304378795308647	2.72572356740727	0.00641607083663698	0.0846382934896958
EPS8L1	29.2404575872564	1.24372547600812	0.45632876001957	2.72550315687923	0.0064203562473841	0.0846382934896958
B4GALT1	13731.0668125043	-0.77503556261046	0.2847655011321	-2.72166241882975	0.00649544575361352	0.0853503976261369
PRMT5	1366.88540177584	0.327602619736145	0.120354353502721	2.72198395988009	0.0064891292037135	0.0853503976261369
CXXC5	691.543032213329	-1.65890433877875	0.609490308790736	-2.72178952618641	0.00649294811788877	0.0853503976261369
PODNL1	63.763302815837	-1.20081260357252	0.441083187648335	-2.72241753301624	0.00648062057545028	0.0853503976261369
ZNF69	45.4334115017447	1.00967534534671	0.370964339655043	2.72175850187002	0.00649355766017897	0.0853503976261369
NR4A3	2093.76567335348	-2.01645825183683	0.740973782739837	-2.72136248111335	0.00650134289961201	0.0853752181021799
B4GALNT1	384.202328576818	1.03501208335943	0.38041439863547	2.72074897025973	0.00651342028311908	0.0854811164697698
MGP	1223.94308014331	-2.11525549581629	0.77758135017347	-2.72030122037315	0.00652224728210674	0.085485198897804
TOR4A	1295.46177537008	1.23456186245964	0.453812324481886	2.72042383130323	0.00651982904528807	0.085485198897804
PARD3B	396.990936865153	-0.999365421656953	0.36739719734205	-2.72012260541698	0.00652577152149433	0.085485198897804
AL583722.4	1.99486606847557	3.26893321465323	1.20201469842084	2.71954512615181	0.00653717744863367	0.0855819788911476
IFFO2	1587.4256868374	1.2239273897074	0.45008976983756	2.71929617540324	0.00654210006123417	0.0855938152974741
AC025419.1	26.90311995734	1.30700376818724	0.480676997800205	2.71908948039678	0.00654618966525574	0.0855947451626442
MFF	1443.71046756338	-0.33036562510349	0.121533200106817	-2.71831585783248	0.00656151673940514	0.0857425193554169
NR1I3	69.3498358384215	0.631862909419416	0.232479866258883	2.71792529644606	0.00656926682671031	0.0857911608883688
EBF1	141.893345607006	-0.977528423436547	0.359755272357885	-2.71720388426747	0.00658360378622813	0.0859257111805509
MLLT6	1148.34209093583	-0.481367627788376	0.177199316647058	-2.7165320775314	0.00659698020894628	0.0859677326199771
IL1RL1	43.3776429127743	-2.19109395390583	0.806603226226276	-2.71644580961688	0.00659869966896321	0.0859677326199771
WIPF3	6.15756994852032	-3.46221802017879	1.27454515611548	-2.71643417541269	0.00659893158843486	0.0859677326199771
ODC1	3481.08059933311	0.623716197074967	0.229719721839909	2.71511819742509	0.0066252120128976	0.0862392961649429
FNBP1	1420.6569646814	-0.725996240548737	0.267403394337823	-2.71498513452508	0.00662787454563434	0.0862392961649429
MPV17L2	427.615547973139	0.833590463606778	0.307057019253558	2.71477416680849	0.006632097892966	0.0862415660074334
CALCRL	154.589730983947	-1.65745798507435	0.610697443236487	-2.71404114006175	0.00664679111830189	0.08637989677842
ADHFE1	20.2725852111681	-1.20173574458114	0.442850506231723	-2.7136375089799	0.00665489422918778	0.0864324677327437
AC015912.1	210.44307359493	-0.521982677164908	0.192379405217763	-2.71329811303893	0.0066617146576244	0.0864683255377207
EPB41L2	5073.656903872	-0.990686909842604	0.365183379220735	-2.71284775324833	0.00667077469394381	0.0864805240298254
AC093752.1	121.043997079986	-0.767881731769936	0.283036437187649	-2.71301370028496	0.0066674349946486	0.0864805240298254
AC104051.2	1.90891818401597	-3.53106272989448	1.30174204935196	-2.7125671569512	0.00667642514158782	0.0865011286592582
IMMP2L	85.7429536720763	-0.529236634225561	0.195193806449045	-2.71133927788696	0.00670120193688846	0.0867693624654859
NOP10	2267.72263868287	1.15236028004056	0.425072056425628	2.71097632182787	0.00670854166758371	0.0868052442480664
PANO1	47.1855447994075	1.33083451310013	0.490938044604083	2.71079931108901	0.00671212381580119	0.0868052442480664
EVC	2308.759939093	-0.750925579820227	0.277073977447667	-2.71019886723957	0.00672428774826096	0.0869097870375962
RANP1	6.82318998708776	2.94651224295412	1.08728470375883	2.70997304824374	0.00672886756730177	0.086916239650411
DLK1	8.36753131265524	5.94895103834986	2.19617001103146	2.70878438757838	0.00675302096261941	0.0871753615174506
ANKH	972.450277618697	-1.16774484935174	0.43112814634082	-2.70857947750088	0.00675719256818399	0.0871763789838394
DDX24	3246.64378633096	0.283850359976938	0.104849268338967	2.70722308771176	0.00678486471388582	0.087480398550707
AL049829.2	3.72811832022471	-2.92720855575022	1.08154618978197	-2.70650350711358	0.00679958641789624	0.0876171752578282
TMEM51	150.605313927056	0.992873199984908	0.366943561119952	2.70579267545818	0.00681415730734126	0.0877518444053016
GAS2L1	1222.00705999219	0.922520751304284	0.341029852379149	2.70510263212573	0.00682832890313759	0.0878480066108303
BEGAIN	2.37067475383522	-2.96205643306871	1.09501896602262	-2.70502751548462	0.00682987319002512	0.0878480066108303
PLA2G15	1001.68088180626	0.948958466189294	0.350913585463444	2.70425114757533	0.00684585255765336	0.088000397995182
HCG20	13.4258493102663	1.5338055747949	0.567267749393532	2.70384765648091	0.00685417055500155	0.088054181436389
HIST1H4E	8.12731263155888	1.69276110768401	0.626272706174076	2.70291374826975	0.00687345798183141	0.0882487371989205
TNRC6C	195.624354934391	-0.652952373870676	0.241750126727959	-2.70093911721271	0.00691439944423715	0.0887209085314767
EIF4G1	15191.1774384811	0.291138886989444	0.10791699850785	2.69780378452859	0.00697985678695129	0.0890245206958458
ACLY	7238.8682195335	0.442118984105218	0.163778002103839	2.69950163285607	0.00694434150009073	0.0890245206958458
TEX261	2313.45652098535	0.346940398870978	0.128547772588636	2.69892190183036	0.0069564499179321	0.0890245206958458
UBAP1	1390.60527635597	-0.48742529738313	0.180643089287563	-2.69827813123371	0.00696991810212437	0.0890245206958458
MID1	925.797110902558	-1.06852158925622	0.39592724081692	-2.6987827032349	0.00695936007901548	0.0890245206958458
AC141586.1	58.8309411401925	0.741003297080468	0.274643828471186	2.69805187760922	0.00697465706385482	0.0890245206958458
DMTN	54.5694081004513	0.778354612514095	0.288496482841505	2.69796915666979	0.00697639040534234	0.0890245206958458
CHAC2	48.3175260526643	0.738922904588253	0.273894407519621	2.69783859875021	0.00697912691412669	0.0890245206958458
REPS2	25.9376721170818	-0.98609327994449	0.36542655035943	-2.6984719062547	0.00696586171548594	0.0890245206958458
ADGRB3	1.92960150165628	-3.05375621353031	1.13183443098784	-2.69805912412919	0.00697450523809696	0.0890245206958458
RBM22	796.573186841718	-0.423000614619096	0.156901479306405	-2.695963202444	0.00701854195975865	0.0894376416511141
AC011451.1	28.2725680060053	1.25772496168677	0.46653883055025	2.6958634079898	0.00702064492209684	0.0894376416511141
SP140	35.0476875462378	1.8644423579661	0.691929878857789	2.694553906306	0.00704829244653595	0.0897361799827948
LINC00517	20.3749033441932	-2.80423559902825	1.04078929832296	-2.69433554279117	0.00705291225684808	0.0897413566731566
APOBEC3G	71.4688001767886	-1.20178832152552	0.446119123934809	-2.69387313174482	0.00706270423817994	0.0897587113802104
AC026785.3	2.05121808162176	3.89319642171487	1.44516497025797	2.69394602127667	0.00706115992498395	0.0897587113802104
MSL2	294.5843037203	-0.805422243765536	0.299007400381244	-2.6936532097152	0.00706736557241028	0.0897643927801663
BRK1	2671.02649512867	0.526720143443236	0.195612599603909	2.69266982039898	0.00708824270691065	0.0899456983673361
POP5	277.11072528715	0.689980278111952	0.256252173128106	2.69258312891269	0.00709008580088063	0.0899456983673361
AP001830.1	6.64675768718937	-1.42174815168528	0.528133513076232	-2.69202411224387	0.00710198104454019	0.0900429739575632
PLEKHA7	235.124147588997	1.77478879718138	0.659717552310565	2.69022521981633	0.00714038113984231	0.0904759775601672
PSMB3	1800.75177885028	0.564455056444443	0.209845830093169	2.68985595850932	0.0071482866028434	0.0904842583084639
HACL1	294.608971678806	0.477595407802428	0.177558102915739	2.6897978743841	0.007149530832542	0.0904842583084639
NTRK3	97.424282014264	-2.29049678822861	0.85166316542504	-2.68943977057583	0.00715720612875413	0.0905276072104887
CHCHD10	328.786267897441	1.89795745181706	0.705912992102585	2.68865635432482	0.00717402301021654	0.0906326750401022
SLC1A2	11.662331828074	-2.04994209749472	0.762385321766636	-2.68885304972097	0.00716979739842419	0.0906326750401022
AP000695.2	106.827903530207	1.05638149542667	0.392950314892866	2.68833350016448	0.00718096373977565	0.0906474088536149
TMEM56	16.4378707632893	-1.49383644365246	0.555743919607515	-2.68799421990521	0.00718826409273335	0.0906474088536149
CLEC3B	16.3446252442484	-3.24158147788761	1.20603035209743	-2.6878108600253	0.00719221225176569	0.0906474088536149
AC022336.3	4.76158334170877	3.10958021678446	1.15681638220095	2.68804994866012	0.00718706451027451	0.0906474088536149
PI4KB	1883.78898747714	0.248993702809938	0.0926510543480629	2.68743517882206	0.0072003076101359	0.09065065286763
CLSTN2	102.070283548936	-2.25497516221136	0.839090521814519	-2.68740392554431	0.00720098143906244	0.09065065286763
LINC00942	14.412022204883	2.30828735186047	0.858992496161128	2.68720316204891	0.00720531130276908	0.0906515834311762
PPT1	9839.57273345844	0.587172892331644	0.218527837638887	2.68694779885177	0.00721082209382271	0.0906673616283494
RNF112	23.0719617621389	-1.70295293134998	0.633868250406232	-2.68660392795916	0.00721824887602155	0.0907071982650495
AC004656.1	57.9622451517251	-1.4716341181087	0.547990232699995	-2.68551158450003	0.00724188642370592	0.0908969833971338
AC090023.1	8.82201634289848	1.98156552202138	0.737847959209067	2.68560141325798	0.00723993997416745	0.0908969833971338
NDUFB1	403.516240248865	0.846986825473605	0.315561539832464	2.68406227806874	0.0072733556194735	0.0912248935539825
AC013451.2	13.0781538741346	1.17012363798779	0.435976539856203	2.68391422706764	0.0072765771900571	0.0912248935539825
SLC26A4	15.1391692702149	1.84860449691711	0.688983988373247	2.68308774675857	0.00729458483060944	0.091396856995283
RNF121	710.376848366866	0.705935811908856	0.26319522186084	2.68217563722379	0.00731450459753382	0.0915387473134374
GRPEL2	334.226113605454	0.492050617019473	0.183444544193984	2.6822853695728	0.00731210554801839	0.0915387473134374
DUSP1	8944.06442872812	-0.723836042668141	0.269992410882193	-2.68094958781629	0.00734135746008868	0.0917669682511085
MEX3B	1556.88869631142	-1.35540493637195	0.505553115268575	-2.68103369445542	0.00733951253981138	0.0917669682511085
4-Mar	1318.46619121579	1.13654166968544	0.424182666903391	2.67936848523869	0.00737611723335161	0.0921276189843575
FAXDC2	228.766764771638	-0.818690482920065	0.305567719691442	-2.67924401094058	0.00737885999940441	0.0921276189843575
RPSAP52	102.850593424692	1.53335181064572	0.572649042144979	2.67764668723138	0.0074141379939539	0.0925138484307077
LRRC15	97.2072442113807	0.731464975912637	0.273273634230281	2.67667599171404	0.00743565030360986	0.0927114392257539
RPS20P22	10.4798786247161	-1.51060062770116	0.564385690823078	-2.67653955843239	0.00743867838670485	0.0927114392257539
PKMYT1	218.194919920837	1.03294484752215	0.386057650657021	2.67562330590836	0.00745904292267135	0.0928588415015446
FRY-AS1	2.74430208487341	-2.71909627523251	1.01625088729652	-2.67561515490136	0.00745922431028839	0.0928588415015446
AL080317.3	84.2384938069528	-0.951165500074788	0.355530379224699	-2.67534240575723	0.00746529618739906	0.0928801453221963
FARSB	841.236530031499	0.477783145280116	0.178809955293072	2.67201646852953	0.00753969480799978	0.0937510212553388
AC012640.4	630.786575376268	0.618631237397245	0.231644543962016	2.67060569101375	0.0075714531037525	0.0940909866452323
PTGDS	10.2042138342451	-2.67606719377545	1.00232332768084	-2.66986422431901	0.00758819244425403	0.0942440227770326
GLYATL2	5.0783043288929	-2.01538641203386	0.755118603192279	-2.66896670736726	0.00760849915471998	0.0944411608365591
DBI	1468.21050936765	0.600046255681432	0.224864214574202	2.66848265215373	0.00761947132372967	0.0944616622313245
NRF1	164.722552741136	-0.456353610502847	0.171027397619384	-2.66830704819848	0.00762345527585196	0.0944616622313245
AMPH	46.908798398745	-1.96452985129895	0.736161173302354	-2.66861377989584	0.00761649762708689	0.0944616622313245
ANO10	1270.30963678824	0.487754451582874	0.182875017789275	2.66714643410129	0.00764983328156776	0.0946815784842272
ANAPC7	485.166802898725	0.250027867931156	0.0937439869609309	2.66713499219272	0.00765009373574437	0.0946815784842272
NHSL2	169.242550871754	-1.44127737834321	0.540472282499051	-2.66669989380213	0.00766000385678694	0.09469418580938
FAM66A	4.90905659433305	-1.70146040847778	0.63801222542675	-2.66681474220923	0.00765738686780387	0.09469418580938
BACH2	6.43253494206425	-1.90150795749586	0.713129589609283	-2.666426951289	0.00766622646796055	0.0947161390763108
GTF2IP4	505.9145155217	-0.784132104456133	0.294213228568575	-2.66518303160991	0.00769464307188083	0.0949570668777878
AC027801.1	2.11562296466407	2.83238342641625	1.06266228504767	2.66536553171187	0.00769046806548881	0.0949570668777878
BCL6B	15.3139392065421	-2.90064435868122	1.08916706545052	-2.66317670694662	0.00774067532399372	0.0954698230463615
IL1RL2	9.78357198651669	-2.15175287800717	0.808270974248084	-2.66216769692726	0.00776391874741704	0.0957010817823976
MAP2K5	298.963789334175	-0.534022928947238	0.200627546066712	-2.6617627510116	0.00777326460100782	0.0957608652408714
SSBP1	1152.20086577755	0.361501414851543	0.135844639001685	2.66113861767528	0.00778768888102567	0.095883105876212
AL049840.4	116.839837576086	0.786182326154383	0.295483761089834	2.66066170017162	0.00779872703047808	0.0959635388499036
AL445524.1	65.8002306130285	0.860917435210212	0.32361176164531	2.66034037463016	0.00780617194024106	0.0959996895653202
METTL7A	86.904756629618	-1.85974698448418	0.699671428091548	-2.65802905451906	0.00785991166291211	0.0965490879008234
AC020571.1	20.0897906248204	1.46311535337294	0.550417102414713	2.65819384418501	0.00785606925079651	0.0965490879008234
SLC25A6	8698.53807430354	-0.539393687847073	0.20304888279213	-2.65647207918536	0.00789629894431419	0.0966766411031519
NIPA2	1478.24957652087	0.365501918326566	0.137612004868294	2.65603221663969	0.00790660604702773	0.0966766411031519
TOB2	670.361842898463	-0.574763402832866	0.216344875007985	-2.65669987704425	0.00789096579044871	0.0966766411031519
LRRK1	584.676611808189	-0.62081308098656	0.233733418671418	-2.65607325009565	0.0079056440189871	0.0966766411031519
PIP4P2	445.370263912896	0.470119917456539	0.176975435320445	2.65641339774248	0.00789767330432864	0.0966766411031519
NMI	194.051580692897	-0.617768549271832	0.232574736582761	-2.6562151949466	0.00790231693515048	0.0966766411031519
KISS1	16.5352788055358	2.5543589716489	0.961698598799501	2.65609097781523	0.00790522842561115	0.0966766411031519
POTEE	2.50836205424752	-3.41931717390944	1.28677759580582	-2.65727129929407	0.00787760197185574	0.0966766411031519
TULP3	739.573633552725	-0.432780935545776	0.162968376331945	-2.65561298017879	0.00791644104220168	0.0967413621336178
ASL	294.073439572133	0.579461857376611	0.218233572639733	2.65523700303072	0.00792527052204623	0.0967937282795783
NF2	2113.91970586192	0.637946629361397	0.240285346146893	2.65495436817609	0.00793191374955395	0.0968193483469909
AC013356.4	9.66771374218007	2.61477960591035	0.985099870087441	2.65432945969047	0.00794661969870633	0.0969432987299226
LINC00968	167.600061326579	-2.08253728664143	0.784790427880531	-2.65362218072116	0.00796329352356433	0.0970911002014426
GSPT1	3149.28975147034	0.378378511215192	0.142614796635429	2.65315044540893	0.00797443190899196	0.0971157230769175
AL033384.2	15.2806575350043	-1.01283274981606	0.38173032744961	-2.65326770493435	0.00797166193177058	0.0971157230769175
SYNGR2	1371.22154878823	1.50877259391059	0.56874815663437	2.65279557623346	0.00798282010082488	0.0971202543728308
TNFAIP8	295.263977919743	-1.1672762896287	0.440053913665232	-2.65257563534976	0.00798802290111385	0.0971202543728308
CSMD2	142.70385017878	-1.49417225085953	0.563295229387335	-2.65255619594837	0.00798848289489199	0.0971202543728308
HEXB	3661.8749268673	0.338907973475658	0.127813131109542	2.65158963350329	0.0080113845553214	0.097209104984011
AKT1S1	2769.68320237536	0.853219937082315	0.321768581306389	2.65165708105564	0.00800978455196397	0.097209104984011
OSTF1	576.606392459455	0.477043153196459	0.179915975903383	2.65147745107771	0.00801404640149874	0.097209104984011
XPNPEP3	283.920521298878	0.580667805438566	0.218991866914092	2.65154963798886	0.0080123334715001	0.097209104984011
LINC02547	3.59372506830729	2.5507702012818	0.962333607064401	2.65060908458027	0.00803467766333689	0.097403889714898
SLC16A6	9.58316653527314	1.79140107976047	0.676059632112289	2.64976785282001	0.00805470957458013	0.0975911910913292
EMX1	1.67834220999861	-3.33642643470712	1.25930540498289	-2.64941802163746	0.00806305311814583	0.0976367432726016
AC004771.5	24.129558085698	0.931139221366233	0.351521738775097	2.64888090452344	0.00807587852919265	0.0977364844726156
FOXF2	61.242506244844	-2.16234572250127	0.816442779746759	-2.64849635043863	0.00808507221941633	0.0977389409563024
ARC	40.8572738865635	-3.25907812800909	1.23054265477448	-2.64848854719822	0.00808525887159647	0.0977389409563024
SLC2A3	1830.58397970773	-1.02337003401376	0.386446125770727	-2.64815705416312	0.00809319169208597	0.0977793437557749
THSD4	1885.91383517947	-0.695310282624463	0.262751551867137	-2.64626517972406	0.0081385988419095	0.097821535613867
ARID1B	1308.13236612478	-0.494311456771407	0.186778493932724	-2.6465116318448	0.00813267081988266	0.097821535613867
TBC1D1	1235.90620784879	0.497071957082823	0.187839471787079	2.64625934237222	0.0081387392971956	0.097821535613867
ANOS1	785.143131199814	-1.55420473628082	0.587107793067954	-2.64722211939866	0.00811560277363419	0.097821535613867
RXRA	674.590370062149	-0.602371653309781	0.227640371115165	-2.64615476753478	0.00814125588949473	0.097821535613867
C7orf43	387.577824979863	0.94729959819782	0.357976478128496	2.64626213194316	0.00813867217573781	0.097821535613867
PDRG1	291.873658600362	0.752684325417568	0.284407577316724	2.64649884689731	0.00813297824681394	0.097821535613867
AP001453.2	172.761088157608	1.10689116543091	0.41830391796826	2.64614104215705	0.00814158624225938	0.097821535613867
LCP1	136.869487373247	2.77992011242144	1.05032523496065	2.64672314811667	0.00812758620757059	0.097821535613867
CISH	22.9183306761622	-1.49226048642354	0.56394743772835	-2.64609853080377	0.008142609513774	0.097821535613867
ATXN10	2223.28646524187	0.334210557935541	0.12633925860668	2.64534208623155	0.00816083680660304	0.0979300416792364
PPIAP31	27.0690287123827	2.14108495931372	0.809340764961936	2.64546783259387	0.00815780429304612	0.0979300416792364
PPP6R1	2376.23640741666	0.40553626920381	0.153339993323086	2.64468688445388	0.00817665405770768	0.0979542921423923
GTF2A2	959.417787867322	0.461016743674306	0.174305692072445	2.64487486434292	0.00817211322367281	0.0979542921423923
CDK5R2	4.80193596472491	2.75042310291857	1.03996739166533	2.64472052197158	0.00817584134544218	0.0979542921423923
ZBTB46	78.8862551653754	-0.874619741998065	0.330790889120541	-2.64402609250628	0.00819263404545506	0.0980873639083493
CCDC27	29.6937709272332	-0.82163689745837	0.310773251004628	-2.64384690381906	0.00819697219515783	0.0980873639083493
PTPN14	2774.69387689872	0.42084066085397	0.15925438768346	2.64256870391822	0.0082279770359634	0.0983789342022587
AL513523.10	379.443379172473	-0.371004135942007	0.140400947336717	-2.64246177094692	0.00823057562199179	0.0983789342022587
CACNA2D1	3665.86343602425	-1.30114445688496	0.492515415141105	-2.64183499010316	0.00824582184286798	0.0985058918974134
PTPN21	749.921045363554	-0.41923111269813	0.158731858704222	-2.64112772395186	0.00826305618345057	0.0986011746260489
BTN3A1	270.632947588449	-0.569992573103746	0.215806338185916	-2.64122257898051	0.00826074292926606	0.0986011746260489
ACOX2	221.638110442312	-0.741352823524253	0.280816638631296	-2.63998895199949	0.00829087299383228	0.0988777126364096
FOSB	7780.62242378848	-1.68988725207965	0.640229845654565	-2.63950089729404	0.00830282034475738	0.0989647864260393
PRR15	182.823266115829	1.48338703995372	0.562120230415432	2.63891416762821	0.0083172036001748	0.099080781143022
SPNS2	13.8270244937298	1.31996505025767	0.500242768775798	2.63864893737076	0.00832371284188511	0.0991028974467037
RGS5	765.680654880868	-2.05553184045831	0.779191654885585	-2.6380311282468	0.00833889269698781	0.0992281644948829
AC005944.1	3005.24067508602	0.731661323366409	0.277425894928559	2.6373216658626	0.0083563550596943	0.099380437058341
PTPN3	144.448763288474	-1.31569957149465	0.499034892038469	-2.63648813436721	0.00837691298614545	0.0995138017874502
GNAZ	18.7723179007258	-1.55076927120665	0.588165617586347	-2.6366200689706	0.00837365598702226	0.0995138017874502
STARD7	2554.95085162947	0.505913694958704	0.191916443796277	2.63611436806186	0.00838614610862867	0.0995679554703404
MDH1	2355.19442062629	0.554402440824816	0.210398319305991	2.63501363819606	0.00841339026065028	0.099724659183
ST7-AS2	57.2951960127015	0.63560877396916	0.241183205955573	2.63537741548324	0.00840437766802704	0.099724659183
AC005237.1	5.86178453693811	-2.68425795897477	1.01867977939649	-2.63503606654983	0.0084128343476033	0.099724659183
FAM124A	68.1578577642235	-1.27996652334115	0.485874595171294	-2.63435572895079	0.00842971193697574	0.0998625496427048
AL049840.5	11.2222747443307	1.21753486629878	0.462355859572526	2.63332850896375	0.0084552522509796	0.100109434655845
CCT3	6064.7518792746	0.453509335330884	0.172316348166949	2.63184161082326	0.0084923443724952	0.100427051671334
CFAP57	202.61290124437	0.525974341525335	0.199868613613161	2.63160049002662	0.00849837305717094	0.100427051671334
DHX58	92.1551552429086	-0.748647412744246	0.284494772244601	-2.63149795983097	0.00850093775415098	0.100427051671334
VWF	23.4343327234095	-1.64026741894426	0.623221019310103	-2.6319192840447	0.00849040314236158	0.100427051671334
FAM98A	2347.56419694878	0.47182714306084	0.179343758865296	2.63085342944789	0.00851707593499101	0.10050621463452
MAGOH	227.198455463237	0.503673540295597	0.191435831766966	2.63103064691001	0.00851263591788557	0.10050621463452
AC103691.2	4.85801709536232	-1.83438628573622	0.697372966997377	-2.63042356464489	0.00852785439813146	0.100577684762016
PRDX1	8926.12665236668	0.742874991949903	0.282560944796102	2.62907880806375	0.00856165172582738	0.100920410492597
ATP6V0E2-AS1	89.3974269684433	0.789142461615738	0.300237705211916	2.62839226358575	0.00857895255652223	0.101040828733181
AC012065.5	8.95692305316923	1.5100905593084	0.574550951407519	2.62829703024427	0.00858135489100118	0.101040828733181
ANKRD42	354.84956091199	0.350827396902254	0.133512609251285	2.6276723889199	0.0085971268644169	0.10111474445725
LY6G5C	19.8713067081227	1.09574566758259	0.417000881792521	2.62768189571307	0.00859688662717158	0.10111474445725
AC099063.4	9.24223940338325	-2.3575609853055	0.897564694545967	-2.62661956250192	0.00862376901538378	0.101316205200041
TP63	3.69157127514964	-2.78197829999975	1.05911890045622	-2.62669120417113	0.00862195375980225	0.101316205200041
ZFP36L1	4040.22984591224	-0.846588968527173	0.322352538494292	-2.62628292763441	0.00863230323968444	0.101360561744917
AC005726.5	93.2234441981204	-0.808270585733634	0.307787020026926	-2.62607105934137	0.00863767830475551	0.101367794981428
TLDC1	585.935657923541	0.477334771548522	0.181800239551374	2.62560034423736	0.00864963098058011	0.101396334554957
RNF25	542.564461779947	0.599471329605008	0.228302216208092	2.62577972111582	0.00864507439466559	0.101396334554957
TM9SF2	3456.02772484874	0.27029951762948	0.102978982795991	2.62480275382951	0.00866991761790221	0.101410898001822
SKP2	240.272769000379	-0.885067900490059	0.337187477038551	-2.62485400781616	0.00866861270011963	0.101410898001822
TYMP	143.570181555371	-1.02153064163954	0.389159191186567	-2.62496855984524	0.00866569685951946	0.101410898001822
AC093627.6	1.76707429737365	-3.03219281550889	1.15500588269302	-2.62526179385252	0.00865823678970609	0.101410898001822
ZDHHC12	498.241796991455	0.998156505662141	0.380338184863441	2.62439204209939	0.00868038061053084	0.101477555984801
LEPR	554.258074234263	-1.26925224104209	0.483767938031236	-2.62367995325919	0.00869854801440361	0.101522779565368
AC244669.1	104.504846721192	0.59512376517628	0.226824089278547	2.62372381641286	0.00869742795972876	0.101522779565368
ACVR1C	2.71669709644481	2.03239465556199	0.774597999670118	2.62380571138518	0.00869533709969279	0.101522779565368
ARRDC3	1440.59373292605	-0.967761091569495	0.368950432478486	-2.6230111320602	0.00871564247718661	0.101666585303436
DMAC1	486.663761692469	0.705857651313759	0.269167924118504	2.62236911632531	0.0087320800512736	0.101802575310415
CFD	26.188684361749	-2.10271222840523	0.802028810181513	-2.62174151565622	0.00874817532691797	0.10193442804341
STXBP1	1221.93716889689	0.376262134165485	0.143588682142797	2.62041637648919	0.00878224659397152	0.1022754797439
AC006449.7	107.209121864641	-0.632937715624455	0.241610890544341	-2.61965722736449	0.00880181880195163	0.102447399170257
ITGB3BP	350.08562471325	-0.809103069624589	0.308889850982415	-2.61939026825019	0.0088087107366858	0.102471621349758
SLC45A1	39.5982380403814	-1.3685698421192	0.522574295842928	-2.61890003585358	0.00882137935073214	0.102562980442464
RELL2	245.293253924356	0.791985521594706	0.302590844470585	2.61734793390848	0.00886159627946623	0.102974359384959
PPIAP41	2.05475294146882	-3.22726197199676	1.23321462655042	-2.61695077443586	0.0088719134671233	0.10303803535972
VAMP2	840.179178458271	0.842507645672372	0.322114407600083	2.6155540571733	0.00890828188366637	0.10340403494392
EBF3	345.69400646989	-0.847781381533898	0.324258126176716	-2.61452624651223	0.00893512951647946	0.103659182299026
SPATS2	1527.16992147355	0.42250847753982	0.161637747422634	2.61392208365221	0.00895094466963372	0.103786130355579
C9orf78	862.973057136621	0.509484317192677	0.19495275842384	2.61337321570504	0.00896533403735832	0.103837219461658
VSTM4	158.271155747282	-1.61146824933364	0.616665587334547	-2.61319632947087	0.00896997576570193	0.103837219461658
OCLN	17.260328325253	-1.41528523501315	0.541543839073696	-2.61342689713538	0.00896392579009054	0.103837219461658
DUSP28	53.1091031179954	0.76188720037318	0.291581911080484	2.61294398390467	0.00897660136139335	0.103857473654361
CAPN2	9988.45585658956	0.487124527120701	0.186542064796986	2.61133877579215	0.00901885019179746	0.104289635768342
TOMM40	1640.79037045248	0.782415424730681	0.299661471853878	2.61099773651317	0.00902784912918988	0.104337051791505
GCNT1	374.195413683491	-1.42570400115559	0.546102380108963	-2.61068996049994	0.00903597723702883	0.104374357455919
SH2D5	263.637826036306	1.10594746192968	0.42365438004364	2.6104945777163	0.00904114052348188	0.104377394661335
SSBP2	210.407225560138	-0.823365842600909	0.315522341412446	-2.60953262109772	0.0090666001196488	0.104557976474564
CYSLTR2	5.57517511305194	-3.7316689257472	1.4300091845262	-2.60954192890978	0.0090663534683519	0.104557976474564
HMCN1	6599.2702699719	-1.59776682950032	0.612343994494873	-2.60926349219498	0.00907373446156163	0.104583627722545
HIST1H2BC	92.0614392130712	1.4249218587876	0.546380022396056	2.60793184300343	0.0091091089759119	0.104934570679786
AP001363.1	5.47436277038505	2.01425634880452	0.773191548523155	2.60511945927484	0.00918422322506672	0.105685550888126
NOTUM	3.07499287512952	4.45568543041831	1.71024736512942	2.60528711884969	0.00917972985878778	0.105685550888126
FOXK2	1318.83986957139	-0.252814140457544	0.0970639025953882	-2.6046154512394	0.00919774273321173	0.105726886247928
CCDC170	40.42143066068	1.00730842553719	0.386735635981816	2.6046434096509	0.00919699231190265	0.105726886247928
NCOA5	475.126438430374	-0.354510169507252	0.136139745815207	-2.60401668435944	0.00921382713522874	0.105854648317353
PDCD4	978.080826952929	-0.761071561458107	0.29231822749604	-2.60357203167708	0.00922578787563987	0.105934922776889
TCTN3	1268.9661774774	0.488560006938557	0.18770666335556	2.6027845693102	0.00924700387843999	0.106064180188892
ASMTL	558.912862748113	-0.61340665522917	0.235665515689207	-2.60286980653599	0.00924470529686824	0.106064180188892
COPS8	1426.08851448666	0.397594026495092	0.152799803720899	2.60205848969105	0.00926660466199282	0.106231797255354
SLC39A6	1988.19583714142	0.487748932820927	0.187465270359412	2.60180956123662	0.00927333310556235	0.106236670553357
ABCF2	1887.70543746102	0.262599837511252	0.100934959423835	2.60167378092036	0.00927700503423678	0.106236670553357
TMC7	41.0950759998056	1.05858225384061	0.406917078627102	2.60146921680495	0.00928253954390467	0.106242929760972
PIGO	494.522686261102	0.451476858930075	0.173592716738971	2.60078226443656	0.00930114669842745	0.106344537098332
MFSD13A	37.061413760145	-0.820477203163006	0.315474382702693	-2.60077283021814	0.00930140247014991	0.106344537098332
KIAA1522	515.097915514581	-0.745603918851698	0.28672311643902	-2.60043183162831	0.00931065151951919	0.106369739149981
IQGAP2	62.3381830027656	-1.29565302114742	0.498266110222623	-2.60032339058445	0.00931359453120729	0.106369739149981
CTBP2	1685.6142097041	-0.311223733094781	0.119715877360288	-2.59968635704139	0.00933089992763118	0.106507227161791
TRH	3.09102647392414	-4.71938121815414	1.81548717102042	-2.59951229261595	0.00933563347939263	0.106507227161791
ARL16	495.465812828826	0.527156665394868	0.202903993423046	2.59805958720472	0.00937522234354184	0.106816364324437
TBC1D24	203.631399603976	0.575398617094684	0.221496068210837	2.59778253285731	0.00938278956108081	0.106816364324437
AC020978.3	179.476180868093	0.96538190606516	0.371616818938112	2.5977885199699	0.00938262597679559	0.106816364324437
AC002480.2	57.6426218074572	1.70208128997058	0.655124196205845	2.59810475605724	0.00937398915773435	0.106816364324437
PRDX3	2234.41411907024	0.492900144779804	0.189775128559732	2.59728526346204	0.00939638520515212	0.106913998327853
PTK7	3034.65713430876	-0.697030361612874	0.268485969876336	-2.59615190296136	0.00942743765319911	0.107210049126076
EMC1	2513.82971561062	0.472592452914694	0.182059374203548	2.59581499157699	0.00943668617364216	0.107240775209783
NDC1	456.869873920348	0.657885002777131	0.253453159102935	2.59568673401282	0.00944020908536823	0.107240775209783
ORAI1	566.795866622964	0.939925638622136	0.362225763626983	2.59486136273306	0.00946290803015523	0.107428523336243
CACNA2D3-AS1	2.31674490229776	-3.33193015455158	1.28411975764466	-2.59471917219235	0.0094668233944661	0.107428523336243
PRDM16	50.412602455759	-2.45515930920139	0.946436361439794	-2.59410923885722	0.00948363493968493	0.107505034951999
NGEF	8.93376950939182	-1.59714434676276	0.615681438922678	-2.59410832582099	0.00948366012557778	0.107505034951999
NR2F2	1819.4087470239	-0.453653248620411	0.17489094938482	-2.59392067008694	0.00948883783172899	0.107506513731823
NUCB1-AS1	1166.70345081781	-0.617114402282898	0.23795151536685	-2.59344598554664	0.00950194635377205	0.107597797626446
SLC35A2	651.688636869261	0.587113932219571	0.226448311538272	2.59270615987941	0.00952240901029809	0.107772216747795
UBE2Z	3810.41927158194	0.332144147754517	0.128120072839133	2.59244426259074	0.00952966217547468	0.107789587424002
HABP4	567.174476978786	-0.692868669323858	0.267281016192073	-2.59228537512724	0.00953406491581315	0.107789587424002
AC020763.3	20.0418559010579	1.14258908611472	0.440913092414926	2.59141564578327	0.00955819709914641	0.108005091889559
PLA2G6	108.668547501447	-0.643655228444042	0.24839767069694	-2.59122892190619	0.0095633851807661	0.108006418001229
MT-RNR2	171939.486934376	0.73227588686831	0.282839570064311	2.58901499073064	0.0096250904276361	0.108120146374956
YKT6	4230.27738624575	0.521857739299592	0.201578914587395	2.58885082483832	0.00962968005716581	0.108120146374956
BTBD10	739.145812767333	0.553889131147539	0.213920284953873	2.58923145725509	0.00961904159658922	0.108120146374956
FCHSD1	662.765457720235	0.60567641347576	0.23395218064856	2.58888979703762	0.0096285903244429	0.108120146374956
CRCP	364.488423016861	0.421493853274446	0.162823193357383	2.58865978846947	0.00963502336796074	0.108120146374956
CBFA2T2	337.180917373448	-0.508729891773671	0.196387807729627	-2.59043520906377	0.00958546634919418	0.108120146374956
MPHOSPH6	284.772702205869	0.780496268431028	0.301458948624403	2.58906319415143	0.00962374316221231	0.108120146374956
MYH11	70.8581792967863	-0.701757307976483	0.271105589035773	-2.58850181020755	0.0096394440359644	0.108120146374956
SSR4P1	39.0950834178685	-0.845182396955766	0.326456297158677	-2.58896031202902	0.00962661887799545	0.108120146374956
POC1B-AS1	13.0648417083282	1.13039837553682	0.436532786484324	2.58949249755243	0.00961175172646751	0.108120146374956
RAD9B	9.9160904254865	1.68594865333282	0.651247136535189	2.58880010175941	0.0096310985302788	0.108120146374956
ASXL3	3.44994638767721	-2.34701708718274	0.906377070363542	-2.58944887721108	0.00961296953506714	0.108120146374956
AC090409.2	2.33517707027515	2.95328284253503	1.14058729708704	2.58926506553024	0.00961810276795169	0.108120146374956
AC073862.5	1.92884348576532	-4.46861800102333	1.72693401521631	-2.58760205175738	0.00966465625550602	0.10834588328541
RTCB	1799.02472038202	0.316488352181963	0.122342462326318	2.58690520171001	0.00968422313559549	0.108508128768114
LEPROTL1	760.256273825601	0.394843813911746	0.152657824224121	2.58646299931581	0.00969665806075256	0.108574636890295
SUV39H1	149.998467744354	0.70376076785652	0.272107701717186	2.58633167461012	0.00970035370902499	0.108574636890295
OCIAD1	1630.30721151491	0.249356615659941	0.0964266921556018	2.58597085605259	0.00971051407757276	0.108631276182931
TIMM17A	1802.89392213559	0.728338169523525	0.281729078108412	2.58524315066708	0.00973103455447618	0.108650430516251
CPPED1	979.120854656685	0.771736195375309	0.298507736669553	2.58531388159503	0.00972903832712236	0.108650430516251
TEDC2	48.823850656114	0.877357888717734	0.339324632471362	2.58560035069597	0.0097209570889716	0.108650430516251
PRKAG3	3.03770894628986	-4.69685607756414	1.81683443315289	-2.58518662562627	0.0097326301138501	0.108650430516251
CKS2	550.836660967958	0.800524748875171	0.309747328745128	2.58444439898261	0.00975360294420951	0.108827523683427
KCNG1	220.98208630735	1.40250209899159	0.542759583544577	2.58402088422342	0.00976558808818548	0.108904202239974
PSMA4	1841.45408024221	0.446790424614772	0.172919282447738	2.58380915239923	0.00977158485668481	0.108914054132594
PPIH	271.665759516691	0.462227583524434	0.178938315955476	2.58316717163834	0.00978978740385936	0.109059870137136
AC239809.3	4.30679884876669	-2.31206030432099	0.895220150217306	-2.58267232228828	0.00980383884367518	0.109159313837052
KRTAP7-1	1.85324823609908	4.24766135231012	1.64500007815557	2.58216483313042	0.00981826785997255	0.109262855494992
PLA2G7	2.62970015343482	-4.94602844255339	1.91568455118631	-2.58185954440699	0.00982695699294198	0.109302445926718
ECHDC2	479.28627463214	-0.665076438876928	0.257642744450995	-2.5813901349876	0.00984033070031336	0.109394073025404
MBNL2	1964.80270308876	-0.806384059805594	0.312485241866405	-2.58055086054381	0.0098642824701801	0.10943188365356
REV3L	798.955446756332	-1.06343021864723	0.412079268497472	-2.58064479323291	0.00986159917782908	0.10943188365356
OPHN1	228.812464527442	0.766325921132079	0.296931327061892	2.58081869877053	0.00985663308814462	0.10943188365356
GIMAP2	5.40587483568867	-2.79697474665126	1.08375517244425	-2.580817898514	0.00985665593536439	0.10943188365356
CETN2	833.240768860801	0.325728709510677	0.126258818840884	2.57984917410935	0.00988434751682466	0.109483412432847
FAM111A-DT	83.6682628375082	0.619062884169977	0.239949481682747	2.57997175000562	0.00988083978349347	0.109483412432847
MEF2C-AS2	18.2248932917571	-1.09878559604249	0.425853176484951	-2.58019819204358	0.00987436264747825	0.109483412432847
STAT5A	153.939079559466	-0.840325860761179	0.325750641162163	-2.57965988267342	0.00988976661687273	0.109486501527749
MRPS12	690.009556440417	0.956314642974553	0.37082518775417	2.57888265024899	0.00991204525065528	0.109619192024381
CDH8	154.167876839907	2.82263630697993	1.09449181610412	2.57894692810696	0.00991020109207344	0.109619192024381
KIAA1549L	1199.81107755712	0.740573853174065	0.287283630466124	2.57784911716852	0.00994173975442429	0.109890532833024
FBXO31	398.066600717106	-0.313383478858014	0.121628377893894	-2.57656547168132	0.00997873057026481	0.110242199764855
DNAJC11	1165.72199690586	0.186838866464323	0.0725300289306888	2.5760208456951	0.00999446206587312	0.11035875687045
JMY	507.586648043967	-0.755121190028898	0.293156886720594	-2.57582620171771	0.0100000897037221	0.110363684294964
TOR1A	1583.14878144223	0.327671080365764	0.127248368199335	2.57505133466597	0.0100225210155541	0.110553960451218
COTL1	6751.63868856807	0.592087104368643	0.23007292763329	2.57347576900643	0.0100682696730939	0.111001109749948
TLL2	25.9709399293454	2.08170667067321	0.809090238520608	2.5728980175061	0.0100850920032152	0.111129053113546
AC098829.1	59.5003256935238	-0.884856741547653	0.343973672764284	-2.57245484643245	0.0100980127273943	0.111178031120071
AL596330.1	30.9594085770995	1.38126995941745	0.536960287979048	2.57238754958234	0.0100999760665417	0.111178031120071
JDP2	571.858764851823	-1.35296484327115	0.526093530075475	-2.57171922087132	0.0101194925532093	0.111277847900546
DIRC3	9.17118684486242	1.47413108873538	0.573175147839837	2.5718684668919	0.0101151313719403	0.111277847900546
LIPA	2088.60047221754	0.688019169745305	0.267609290858688	2.57098386807735	0.0101410050662347	0.111417763846639
PHLDA2	1300.457538457	1.21443385020178	0.472568731266227	2.56985655176075	0.010174063412287	0.111417763846639
GGNBP1	89.4721212446144	1.00278428977919	0.390161298335934	2.57017878004851	0.010164604347366	0.111417763846639
AL031772.1	36.3843909592972	-0.789149159849596	0.307039466543814	-2.57018802414114	0.010164333101062	0.111417763846639
GNAS-AS1	16.5216443592275	1.28565434206957	0.500127544342283	2.57065293966229	0.010150699550811	0.111417763846639
OR6E1P	10.3245514767625	1.99026631288074	0.774326698165805	2.57031859755734	0.0101605024175297	0.111417763846639
CD70	3.96990517147117	-3.31550615303669	1.2900299376957	-2.5701001629148	0.0101669114439852	0.111417763846639
FNDC7	2.93514614768231	-2.21173621335229	0.860606240082609	-2.5699746415271	0.0101705959582051	0.111417763846639
VIT	18.7699678813613	-2.15170778865982	0.837371665325949	-2.5695970830614	0.0101816858542145	0.111443940747569
KCP	959.506300204228	0.879643122534112	0.342480702502569	2.56844580178211	0.0102155685395843	0.111757375394528
PNO1	525.606092177339	0.469666386597971	0.182896765053688	2.56793162230127	0.0102307334535468	0.111865822669685
TMEM200A	2237.23787809814	1.28395163707192	0.500145848219284	2.56715444433518	0.0102536931314065	0.112013145781392
SPATA13	272.754769584792	-1.49060736237511	0.580653656532104	-2.56711956534918	0.0102547246137894	0.112013145781392
SH3BP2	533.398933990183	-0.604869521030452	0.235699070502089	-2.56627877123975	0.0102796175310418	0.112055196218624
AC004130.1	16.985388062714	-1.31732609267993	0.513227610122233	-2.56674829393179	0.0102657100142268	0.112055196218624
AC011595.1	5.36201141282721	1.85814761026257	0.724026113984971	2.56640965618699	0.0102757389630484	0.112055196218624
LINC02511	2.81087438013919	-3.25671268752718	1.26900875090417	-2.56634375862795	0.0102776915699387	0.112055196218624
ARF4	14720.691432177	0.698145037741944	0.272122334363747	2.56555581655687	0.0103010646330195	0.112116850630207
AIP	535.080102174697	-0.404820747710818	0.15778472038743	-2.56565240738652	0.0102981968759213	0.112116850630207
VCPIP1	360.172560317017	0.487982307136788	0.190201329245794	2.56560934180527	0.0102994753942537	0.112116850630207
PARP11	138.586862927026	-0.479023961888427	0.186774830919664	-2.56471366901928	0.0103260979072618	0.112331912882879
BIN3	436.533425740179	-0.425644247315642	0.166085971857427	-2.5627946933473	0.0103833428081002	0.11289698918455
MBOAT7	3233.62794472886	0.663852076864903	0.259077360522672	2.56237007944508	0.0103960475428163	0.11297745543979
NLRP2	2.89372965369645	-3.50726873401424	1.36901483419049	-2.56189242543024	0.0104103558039911	0.113075256820505
TRAPPC3	1281.91179838061	0.388249804760391	0.151596702941736	2.56107024246833	0.0104350255699492	0.113119508497966
ANK2	380.27784344868	-1.74296188496816	0.68046174972366	-2.56143991293558	0.0104239271042637	0.113119508497966
CDYL2	291.901508875511	0.978085811312031	0.381908323446804	2.5610486896033	0.0104356729670659	0.113119508497966
SLC7A8	60.4456269167858	-1.75453980318107	0.684996673104991	-2.56138441553007	0.010425592609933	0.113119508497966
ZNF496	542.583478572165	-0.538880053736769	0.210529878581415	-2.55963693784384	0.0104781565637752	0.113349281263795
ABCC10	518.919586515909	0.543939766078464	0.212490470078639	2.55983134621125	0.0104722971465413	0.113349281263795
IKBKGP1	9.64830540583782	1.84731976561651	0.721673009042311	2.55977394536062	0.0104740268897756	0.113349281263795
AF015262.1	1.89684668139076	3.21294068526738	1.25505454252789	2.56000084171321	0.0104671909753829	0.113349281263795
PFDN4	397.83224242557	0.485790471582529	0.189823746275067	2.55916596903838	0.0104923635333608	0.113425486015538
SLC25A14	148.913011120912	0.460181385026023	0.179837446807056	2.55887410100825	0.0105011764517672	0.113425486015538
AL353768.1	6.5145897615886	1.60968317559028	0.629027903685983	2.55900122420301	0.0104973371737817	0.113425486015538
AL450344.2	3.67726634037636	-2.19353314403301	0.857338849601455	-2.55853697176175	0.010511364222368	0.113477981721459
GMPR	222.283368596621	-0.991997652850404	0.387793733809591	-2.55805487908549	0.0105259479454587	0.113577857770147
SRM	3457.99094413883	0.837908481145168	0.327797484971015	2.55617727274283	0.0105829188773373	0.113829133050965
EIF3L	2675.3483191129	-0.406209496396147	0.158940371331948	-2.55573516654101	0.010596373230688	0.113829133050965
FKBP14	2169.08702445982	0.463579792169652	0.181373188141811	2.55594444205938	0.0105900025790753	0.113829133050965
TMEM167B	912.466812573541	0.340229673476434	0.13309323217302	2.55632587714257	0.0105783999017189	0.113829133050965
SNRPF	462.619676312088	0.650650301863902	0.254551117937226	2.55606931580775	0.0105862028632459	0.113829133050965
CLCN6	264.351261013823	-0.507741333158684	0.198564927559575	-2.55705445769796	0.0105562690052977	0.113829133050965
C9orf40	109.626895214476	0.822384153533452	0.321783843472086	2.55570368188729	0.0105973319643223	0.113829133050965
RGS16	39.9722397261267	-1.74483679394251	0.682431094560925	-2.55679556199756	0.0105641283339473	0.113829133050965
PAIP1P1	2.59092104988159	3.08904777318405	1.20856116730239	2.55597139537344	0.0105891823286043	0.113829133050965
PER3	152.516533849906	-1.07512621948427	0.420808424768749	-2.55490659455094	0.0106216296443379	0.114032616645362
CD24	859.355489266676	2.2126839606775	0.866275770735813	2.55424893022004	0.0106417145714865	0.114190690364062
UBE2L6	638.762649872022	-0.783403692823323	0.306858174125066	-2.55298297025007	0.0106804718196735	0.11454886694816
ASAH2	44.8446411405317	0.829394022881817	0.324904654824966	2.55273050282592	0.0106882160812742	0.114574233785174
WDR12	643.54461610469	0.43670192010375	0.171114596870002	2.55210208884469	0.0107075139260406	0.114608063630485
ZNF660	15.6459152156538	-1.20678055324799	0.472848742228665	-2.55214922970949	0.0107060652121365	0.114608063630485
ACADL	7.29976146088847	-2.18000538225575	0.854148435915226	-2.55225589673984	0.0107027878076148	0.114608063630485
AL160314.2	12.0512969225583	1.8346936863498	0.719065524072111	2.5514972209484	0.0107261179532322	0.114749529082795
GEM	540.252062503359	-1.62440171333699	0.637024598401436	-2.54998271246244	0.0107728260822449	0.115191363228824
HIST1H2BK	391.947964776916	1.20398745235131	0.472275161017694	2.5493346924214	0.0107928664898892	0.115289897810753
WWOX	54.5276815811559	-0.777747448803211	0.305062666966124	-2.54946780783758	0.0107887471133476	0.115289897810753
PIN1	1285.90456239663	0.60410892395002	0.237002073678974	2.54896049883641	0.0108044537382907	0.11529812054396
SMAGP	445.555366067442	0.783958620838378	0.307560163033315	2.54896022003168	0.0108044623758565	0.11529812054396
FBXL18	253.990264942298	0.724316419290648	0.284236093812975	2.54829149097173	0.0108251977442354	0.115403759735842
AC019131.2	8.45361031109736	-1.14026933573923	0.447436127730642	-2.54845164498132	0.0108202286094316	0.115403759735842
GORASP1	1087.37225728588	0.371470740513922	0.145801304146134	2.54778750224075	0.0108408483555212	0.115512791381992
[truncated: 19,301 more rows]
