# Supplementary material for: Involvement of plasminogen activator inhibitor-1 in p300/p53-mediated age-related atrial fibrosis
Source: PeerJ. 2023 Dec 12;11:e16545. doi: 10.7717/peerj.16545 (PMC10722982; doi:10.7717/peerj.16545)
Supplement: Supplemental Information 7 [file peerj-11-16545-s007.zip]

Archive with 16 entries (6 files):
- Raw Data for Fig2-5 and Table1/
- Raw Data for Fig2-5 and Table1/Figure 2/
- Raw Data for Fig2-5 and Table1/Figure 2/immunofluorescence staining of Col1A1/
- Raw Data for Fig2-5 and Table1/Figure 2/immunofluorescence staining of Col1A1/immunofluorescence quantification results.xlsx
- Raw Data for Fig2-5 and Table1/Figure 2/SA-β-gal staining of HCF at P3 AND P11/
- Raw Data for Fig2-5 and Table1/Figure 2/SA-β-gal staining of HCF at P3 AND P11/SA-β-gal staining of HCF at P3 AND P11.xlsx
- Raw Data for Fig2-5 and Table1/Figure 3/
- Raw Data for Fig2-5 and Table1/Figure 3/SA-β-gal staining of HCFp300shRNA/
- Raw Data for Fig2-5 and Table1/Figure 3/SA-β-gal staining of HCFp300shRNA/SA-β-gal staining of HCF p300shRNA.xlsx
- Raw Data for Fig2-5 and Table1/Figure 4/
- Raw Data for Fig2-5 and Table1/Figure 4/SA-β-gal staining of MCFsp300siRNA/
- Raw Data for Fig2-5 and Table1/Figure 4/SA-β-gal staining of MCFsp300siRNA/SA-β-gal staining of MCFsp300siRNA.xlsx
- Raw Data for Fig2-5 and Table1/Figure 4/SA-β-gal stainingof MCFs at P3 AND P11/
- Raw Data for Fig2-5 and Table1/Figure 4/SA-β-gal stainingof MCFs at P3 AND P11/SA-β-gal stainingof MCFs at P3 AND P11.xlsx
- Raw Data for Fig2-5 and Table1/Figure 5/
- Raw Data for Fig2-5 and Table1/Figure 5/Data of the electrophysiology in vivo.xlsx
