# Supplementary material for: Involvement of plasminogen activator inhibitor-1 in p300/p53-mediated age-related atrial fibrosis
Source: PeerJ. 2023 Dec 12;11:e16545. doi: 10.7717/peerj.16545 (PMC10722982; doi:10.7717/peerj.16545)
Supplement: Supplemental Information 7 [file peerj-11-16545-s007.zip › Raw Data for Fig2-5 and Table1/Figure 2/immunofluorescence staining of Col1A1/immunofluorescence quantification results.xlsx]

## Sheet: Sheet1
	Label	Area	Mean	IntDen	%Area	RawIntDen
P3	2020-12-1t_Series043_z0_ch01.jpg:Red	1048576	5.405	5667909	1.294	5667909
P3	2020-12-1t_Series051_z0_ch01.jpg:Red	1048576	4.188	4391386	0.909	4391386
P3	2020-12-1t_Series108_z0_ch01.jpg:Red	1048576	5.179	5431017	0.993	5431017
P3	2020-12-1t_Series111_z0_ch01.jpg:Red	1048576	5.292	5549572	0.975	5549572
P3	2020-12-1t_Series115_z0_ch01.jpg:Red	1048576	6.065	6360093	1.087	6360093
P3	2020-12-1t_Series117_z0_ch01.jpg:Red	1048576	12.071	12656948	3.14	12656948
P11	2020-12-1t_Series002_z0_ch01.jpg:Red	1048576	18.555	19456050	5.405	19456050
P11	2020-12-1t_Series008_z0_ch01.jpg:Red	1048576	19.432	20376191	6.278	20376191
P11	2020-12-1t_Series010_z0_ch01.jpg:Red	1048576	15.435	16184304	4.77	16184304
P11	2020-12-1t_Series020_z0_ch01.jpg:Red	1048576	18.476	19373662	5.585	19373662
P11	2020-12-1t_Series037_z0_ch01.jpg:Red	1048576	14.896	15620031	4.574	15620031
P11	2020-12-1t_Series100_z0_ch01.jpg:Red	1048576	18.443	19338479	4.792	19338479
Mean represents the mean fluorescence intensity（Mean=Mean gray value，=IntDen/Area），IntDen=Integrated Density
Threshold:Default
Lower Threshold Level:90
Upper Threshold Level:255
