# Supplementary material for: Involvement of plasminogen activator inhibitor-1 in p300/p53-mediated age-related atrial fibrosis
Source: PeerJ. 2023 Dec 12;11:e16545. doi: 10.7717/peerj.16545 (PMC10722982; doi:10.7717/peerj.16545)
Supplement: Supplemental Information 7 [file peerj-11-16545-s007.zip › Raw Data for Fig2-5 and Table1/Figure 2/SA-β-gal staining of HCF at P3 AND P11/SA-β-gal staining of HCF at P3 AND P11.xlsx]

## Sheet: Sheet1
	N1					N2						N3
P3-4		capture1	capture2	capture3			capture1	capture2	capture3	capture4			capture1	capture2	capture3
	blue	1	2	1		blue	1	2	1	1		blue	2	2	2
	total	182	94	114		total	109	99	74	90		total	110	90	125
	Rate	0.00549451	0.0212766	0.00877193		Rate	0.00917431	0.020202	0.0135135	0.0111111		Rate	0.0181818	0.0222222	0.016
	Mean			0.0118477		Mean				0.0135002		Mean			0.0188013
	%			1.18477		%				1.35002		%			1.88013
P11-13		capture1	capture2	capture3			capture1	capture2	capture3	capture4			capture1	capture2	capture3
	blue	33	32	16		blue	38	30	29	31		blue	24	28	20
	total	67	64	40		total	45	48	54	44		total	38	44	38
	Rate	0.492537	0.5	0.4		Rate	0.844444	0.625	0.537037	0.704545		Rate	0.631579	0.636364	0.526316
	Mean			0.464179		Mean				0.677757		Mean			0.598086
	%			46.4179						67.7757		%			59.8086
