# Supplementary material for: Involvement of plasminogen activator inhibitor-1 in p300/p53-mediated age-related atrial fibrosis
Source: PeerJ. 2023 Dec 12;11:e16545. doi: 10.7717/peerj.16545 (PMC10722982; doi:10.7717/peerj.16545)
Supplement: Supplemental Information 7 [file peerj-11-16545-s007.zip › Raw Data for Fig2-5 and Table1/Figure 3/SA-β-gal staining of HCFp300shRNA/SA-β-gal staining of HCF p300shRNA.xlsx]

## Sheet: Sheet1
neg		N1	N2	N3	N4
	blue	20	24	26	23
	total	32	40	33	33
	rate	0.625	0.6	0.787879	0.69697
	%	62.5	60	78.7879	69.697
p300shRNA		N1	N2	N3	N4
	blue	6	6	5	6
	total	22	27	29	26
	rate	0.272727	0.222222	0.172414	0.230769
	%	27.2727	22.2222	17.2414	23.0769
