# Supplementary material for: Involvement of plasminogen activator inhibitor-1 in p300/p53-mediated age-related atrial fibrosis
Source: PeerJ. 2023 Dec 12;11:e16545. doi: 10.7717/peerj.16545 (PMC10722982; doi:10.7717/peerj.16545)
Supplement: Supplemental Information 7 [file peerj-11-16545-s007.zip › Raw Data for Fig2-5 and Table1/Figure 4/SA-β-gal staining of MCFsp300siRNA/SA-β-gal staining of MCFsp300siRNA.xlsx]

## Sheet: Sheet1
neg		N1	N2	N3	N4
	blue	14	17	11	13
	total	66	70	49	50
	rate	0.212121	0.242857	0.22449	0.26
	%	21.2121	24.2857	22.449	26
p300siRNA		N1	N2	N3	N4
	blue	4	4	4	3
	total	70	71	64	55
	rate	0.0571429	0.056338	0.0625	0.0545455
	%	5.71429	5.6338	6.25	5.45455
