# Supplementary material for: Involvement of plasminogen activator inhibitor-1 in p300/p53-mediated age-related atrial fibrosis
Source: PeerJ. 2023 Dec 12;11:e16545. doi: 10.7717/peerj.16545 (PMC10722982; doi:10.7717/peerj.16545)
Supplement: Supplemental Information 7 [file peerj-11-16545-s007.zip › Raw Data for Fig2-5 and Table1/Figure 4/SA-β-gal stainingof MCFs at P3 AND P11/SA-β-gal stainingof MCFs at P3 AND P11.xlsx]

## Sheet: Sheet1
		N1				N2				N3
P3		capture1	capture2	capture3		capture1	capture2	capture3		capture1	capture2	capture3
	blue	0	1	2		2	2	3		2	3	2
	total	81	57	74		90	80	63		64	100	87
	Rate	0	0.0175439	0.027027		0.0222222	0.025	0.047619		0.03125	0.03	0.0229885
	Mean			0.014857				0.0316138				0.0280795
	%			1.4857				3.16138				2.80795
		N1				N2				N3
		capture1	capture2	capture3		capture1	capture2	capture3		capture1	capture2	capture3
P11	blue	12	8	12		11	14	11		10	8	8
	total	25	29	25		25	28	23		20	18	18
	Rate	0.48	0.275862	0.48		0.44	0.5	0.478261		0.5	0.444444	0.444444
	Mean			0.411954				0.472754				0.462963
	%			41.1954				47.2754				46.2963
