# Supplementary material for: Involvement of plasminogen activator inhibitor-1 in p300/p53-mediated age-related atrial fibrosis
Source: PeerJ. 2023 Dec 12;11:e16545. doi: 10.7717/peerj.16545 (PMC10722982; doi:10.7717/peerj.16545)
Supplement: Supplemental Information 7 [file peerj-11-16545-s007.zip › Raw Data for Fig2-5 and Table1/Figure 5/Data of the electrophysiology in vivo.xlsx]

## Sheet: Sheet1
	Group	PWD(ms)	PR(ms)	QRS(ms)	QT(ms)	SNRT(ms)	CSNRT(ms)	AF	AFduration(s)
4b下	5m	19	38	12	32	141	34.8	no
4c	5m	19	37	11	25	141	26.6	no
4o	5m	22	40	11	28	126	20.8	no
4p	5m	14	35	12	26	119	22	no
4t	5m	20	50	11	28	135	20	no
4u	5m	21	49	14	29	134	22.3	yes	1.16
4w	5m	18	43	11	28	125	22.3	no
4x	5m	15	40	16	32	128	23.8	no
83a	18m	18	59	18	32	197	58.8	yes	167.6
83b	18m	18	50	12	26	277	125.2	yes	36.79
84a	18m	22	46	20	35	249	75.2	yes	28.8
84b	18m	25	54	12	28	299	103.6	no
C2	18m	23	47	16	30	170	51	yes	7.504
C3	18m	14	53	15	27	217	66	yes	5.302
C6	18m	15	45	14	30	172	43.6	no
79a	50 mg/kg/day	19	49	14	27	220	65.9	no
89e	50 mg/kg/day	25	41	14	30	171	51	no
97h	50 mg/kg/day	21	43	15	32	211	56.4	no
36i	50 mg/kg/day	15	49	13	28	170	45.7	yes	4.92
L2	50 mg/kg/day	24	47	17	29	217	70	no
L3	50 mg/kg/day	26	43	17	34	178	10.5	no
L5	50 mg/kg/day	21	44	16	31	200	54.1	no
90c	100 mg/kg/day	23	53	11	25	158	23.4	no
38	100 mg/kg/day	18	42	13	25	176	46.6	no
39d	100 mg/kg/day	15	43	18	31	213	35.8	yes	3.08
39e	100 mg/kg/day	20	44	13	30	131	29.2	no
41h	100 mg/kg/day	20	46	11	27	198	28	no
76	100 mg/kg/day	16	39	19	37	204	44.4	no
H1	100 mg/kg/day	21	46	15	29	167	37.4	no
