# Supplementary material for: Involvement of plasminogen activator inhibitor-1 in p300/p53-mediated age-related atrial fibrosis
Source: PeerJ. 2023 Dec 12;11:e16545. doi: 10.7717/peerj.16545 (PMC10722982; doi:10.7717/peerj.16545)
Supplement: Supplemental Information 8 [file peerj-11-16545-s008.zip]

Archive with 2 entries (1 files):
- Uncropped Gels/
- Uncropped Gels/Uncropped Gels.pptx
